# Supplementary material for: Chiral arylsulfinylamides as reagents for visible light-mediated asymmetric alkene aminoarylations
Source: Nat Chem. 2024 Jan 16;16(4):607–14. doi: 10.1038/s41557-023-01414-8 (PMC10997517; doi:10.1038/s41557-023-01414-8)
Supplement: Supplementary file 2 — Crystallographic data for compounds 1s′; CCDC reference, 2270374. [file 41557_2023_1414_MOESM2_ESM.cif]

data_kir0905

_publ_contact_author_name         'Dr. Blacque, Olivier'
_publ_contact_author_address
;
University of Zurich, Department of Chemistry B, Winterthurerstrasse 190
8057 Zurich
Switzerland
;
_publ_contact_author_email        olivier.blacque@chem.uzh.ch
_publ_contact_author_phone        0041446354651
_publ_contact_author_id_orcid     0000-0001-9857-4042

_publ_section_references
;
Dolomanov, O.V., Bourhis, L.J., Gildea, R.J, Howard, J.A.K. & Puschmann, H.
 (2009), J. Appl. Cryst. 42, 339-341.

Sheldrick, G.M. (2015a). Acta Cryst. A71, 3-8.

Sheldrick, G.M. (2015b). Acta Cryst. C71, 3-8.
;

_audit_creation_date               2023-05-10
_audit_creation_method
;
Olex2 1.5
(compiled 2023.03.06 svn.rbb2c1857 for OlexSys, GUI svn.r6748)
;

_chemical_name_common              ?
_chemical_name_systematic          ?
_chemical_formula_moiety           'C14 H24 Cl N O3 S2 Si'
_chemical_formula_sum              'C14 H24 Cl N O3 S2 Si'
_chemical_formula_weight           382.00
_chemical_absolute_configuration   ad
_chemical_melting_point            ?

loop_
  _atom_type_symbol
  _atom_type_description
  _atom_type_scat_dispersion_real
  _atom_type_scat_dispersion_imag
  _atom_type_scat_source
 'C' 'C' 0.0181 0.0091 'International Tables Vol C Tables 4.2.6.8 and 6.1.1.4'
 'H' 'H' 0.0000 0.0000 'International Tables Vol C Tables 4.2.6.8 and 6.1.1.4'
 'Cl' 'Cl' 0.3639 0.7018 'International Tables Vol C Tables 4.2.6.8 and 6.1.1.4'
 'N' 'N' 0.0311 0.0180 'International Tables Vol C Tables 4.2.6.8 and 6.1.1.4'
 'O' 'O' 0.0492 0.0322 'International Tables Vol C Tables 4.2.6.8 and 6.1.1.4'
 'S' 'S' 0.3331 0.5567 'International Tables Vol C Tables 4.2.6.8 and 6.1.1.4'
 'Si' 'Si' 0.2541 0.3302 'International Tables Vol C Tables 4.2.6.8 and 6.1.1.4'

_shelx_space_group_comment
;
The symmetry employed for this shelxl refinement is uniquely defined
by the following loop, which should always be used as a source of
symmetry information in preference to the above space-group names.
They are only intended as comments.
;
_space_group_crystal_system        'orthorhombic'
_space_group_IT_number             18
_space_group_name_H-M_alt          'P 21 21 2'
_space_group_name_Hall             'P 2 2ab'
loop_
  _space_group_symop_operation_xyz
 'x, y, z'
 '-x, -y, z'
 '-x+1/2, y+1/2, -z'
 'x+1/2, -y+1/2, -z'

_cell_length_a                     24.2525(3)
_cell_length_b                     9.17680(10)
_cell_length_c                     8.76130(10)
_cell_angle_alpha                  90
_cell_angle_beta                   90
_cell_angle_gamma                  90
_cell_volume                       1949.92(4)
_cell_formula_units_Z              4
_cell_measurement_reflns_used      15645
_cell_measurement_temperature      160.0(1)
_cell_measurement_theta_max        76.3730
_cell_measurement_theta_min        3.6320
_shelx_estimated_absorpt_T_max     0.719
_shelx_estimated_absorpt_T_min     0.472
_exptl_absorpt_coefficient_mu      4.412
_exptl_absorpt_correction_T_max    0.739
_exptl_absorpt_correction_T_min    0.554
_exptl_absorpt_correction_type     analytical
_exptl_absorpt_process_details
;
CrysAlisPro 1.171.42.75a (Rigaku Oxford Diffraction, 2022)
Analytical numeric absorption correction using a multifaceted crystal
model based on expressions derived by R.C. Clark & J.S. Reid.
(Clark, R. C. & Reid, J. S. (1995). Acta Cryst. A51, 887-897)
Empirical absorption correction using spherical harmonics,
implemented in SCALE3 ABSPACK scaling algorithm.
;

_exptl_crystal_colour              colourless
_exptl_crystal_density_diffrn      1.301
_exptl_crystal_density_meas        ?
_exptl_crystal_density_method      ?
_exptl_crystal_description         block
_exptl_crystal_F_000               808
loop_
  _exptl_crystal_face_index_h
  _exptl_crystal_face_index_k
  _exptl_crystal_face_index_l
  _exptl_crystal_face_perp_dist
 0 0 1 0.0381
 0 0 -1 0.0381
 5 -2 0 0.0698
 5 2 1 0.0821
 -5 -3 -1 0.0722
 0 2 -5 0.0503
 1 0 0 0.0843
 0 5 2 0.0884
 -1 0 0 0.0617

_exptl_crystal_size_max            0.20
_exptl_crystal_size_mid            0.15
_exptl_crystal_size_min            0.08

_diffrn_reflns_av_R_equivalents    0.0313
_diffrn_reflns_av_unetI/netI       0.0170
_diffrn_reflns_Laue_measured_fraction_full  1.000
_diffrn_reflns_Laue_measured_fraction_max  1.000
_diffrn_reflns_limit_h_max         27
_diffrn_reflns_limit_h_min         -30
_diffrn_reflns_limit_k_max         9
_diffrn_reflns_limit_k_min         -11
_diffrn_reflns_limit_l_max         10
_diffrn_reflns_limit_l_min         -10
_diffrn_reflns_number              19748
_diffrn_reflns_point_group_measured_fraction_full  1.000
_diffrn_reflns_point_group_measured_fraction_max  0.998
_diffrn_reflns_theta_full          67.684
_diffrn_reflns_theta_max           74.484
_diffrn_reflns_theta_min           3.645
_diffrn_ambient_temperature        160.0(1)
_diffrn_detector                   'CCD plate'
_diffrn_detector_area_resol_mean   10.3801
_diffrn_detector_type              Atlas
_diffrn_measured_fraction_theta_full  1.000
_diffrn_measured_fraction_theta_max  1.000
_diffrn_measurement_details
;
List of Runs (angles in degrees, time in seconds):

  # Type    Start    End  Width  t~exp~   \w     \q     \k     \f   Frames
--------------------------------------------------------------------------
  1  \w    -87.00 -20.00   1.00    1.00    --  -41.01 125.00 -90.00   67
  2  \w   -130.00  48.00   1.00    1.00    --  -41.01   0.00  90.00  178
  3  \w     38.00 109.00   1.00    4.00    --  113.00-111.00  60.00   71
  4  \w     35.00 144.00   1.00    4.00    --  113.00 -30.00-120.00  109
  5  \w    115.00 178.00   1.00    4.00    --  113.00  77.00   0.00   63
  6  \w    113.00 178.00   1.00    4.00    --  113.00  61.00  60.00   65
  7  \w    113.00 178.00   1.00    4.00    --  113.00  61.00 -60.00   65
  8  \w    115.00 178.00   1.00    4.00    --  113.00  77.00 -90.00   63
  9  \w     38.00 109.00   1.00    4.00    --  113.00-111.00 -30.00   71
 10  \w    115.00 178.00   1.00    4.00    --  113.00  77.00  30.00   63
 11  \w   -117.00 -15.00   1.00    1.00    --  -41.01 -37.00  30.00  102
 12  \w    -87.00 -30.00   1.00    1.00    --  -41.01 125.00  90.00   57
 13  \w   -117.00 -15.00   1.00    1.00    --  -41.01 -37.00 -60.00  102
 14  \w    117.00 147.00   1.00    4.00    --  113.00  61.00 150.00   30
 15  \w     57.00  84.00   1.00    4.00    --  113.00-111.00  30.00   27
 16  \w    117.00 144.00   1.00    4.00    --  113.00  61.00 -30.00   27
 17  \w    150.00 175.00   1.00    4.00    --  113.00  61.00 -30.00   25
 18  \w     47.00  74.00   1.00    4.00    --  113.00 -77.00 -90.00   27
 19  \w    -67.00  35.00   1.00    1.00    --  -41.01  37.00 -95.00  102
 20  \w    -75.00  11.00   1.00    1.00    --  -41.01  77.00  90.00   86
 21  \w     15.00 117.00   1.00    1.00    --   41.01  37.00-150.00  102
 22  \w     15.00 117.00   1.00    1.00    --   41.01  37.00   0.00  102
 23  \w     15.00 117.00   1.00    1.00    --   41.01  37.00 120.00  102
 24  \w    -11.00  75.00   1.00    1.00    --   41.01 -77.00-180.00   86
 25  \w     15.00 117.00   1.00    1.00    --   41.01  37.00 -60.00  102
 26  \w     82.00 116.00   1.00    4.00    --  113.00  30.00-120.00   34
;
_diffrn_measurement_device         'four-circle diffractometer'
_diffrn_measurement_device_type    'SuperNova, Dual, Cu at home/near, Atlas'
_diffrn_measurement_method         '\w scans'
_diffrn_orient_matrix_type        
 'CrysAlisPro convention (1999,Acta A55,543-557)'
_diffrn_orient_matrix_UB_11        0.0369810000
_diffrn_orient_matrix_UB_12        -0.0800271000
_diffrn_orient_matrix_UB_13        0.1158468000
_diffrn_orient_matrix_UB_21        -0.0487292000
_diffrn_orient_matrix_UB_22        -0.0088796000
_diffrn_orient_matrix_UB_23        0.1124969000
_diffrn_orient_matrix_UB_31        -0.0171722000
_diffrn_orient_matrix_UB_32        -0.1472590000
_diffrn_orient_matrix_UB_33        -0.0695891000
_diffrn_radiation_monochromator    mirror
_diffrn_radiation_probe            x-ray
_diffrn_radiation_type             'Cu K\a'
_diffrn_radiation_wavelength       1.54184
_diffrn_source                     'micro-focus sealed X-ray tube'
_diffrn_source_type                'SuperNova (Cu) X-ray Source'
_reflns_Friedel_coverage           0.734
_reflns_Friedel_fraction_full      1.000
_reflns_Friedel_fraction_max       0.997
_reflns_number_gt                  3887
_reflns_number_total               3989
_reflns_special_details
;
 Reflections were merged by SHELXL according to the crystal
 class for the calculation of statistics and refinement.
 
 _reflns_Friedel_fraction is defined as the number of unique
 Friedel pairs measured divided by the number that would be
 possible theoretically, ignoring centric projections and
 systematic absences.
;
_reflns_threshold_expression       'I > 2\s(I)'
_computing_cell_refinement         'CrysAlisPro 1.171.42.75a (Rigaku OD, 2022)'
_computing_data_collection         'CrysAlisPro 1.171.42.75a (Rigaku OD, 2022)'
_computing_data_reduction          'CrysAlisPro 1.171.42.75a (Rigaku OD, 2022)'
_computing_molecular_graphics      'Olex2 1.5 (Dolomanov et al., 2009)'
_computing_publication_material    'Olex2 1.5 (Dolomanov et al., 2009)'
_computing_structure_refinement    'SHELXL 2018/3 (Sheldrick, 2015b)'
_computing_structure_solution      'SHELXT (Sheldrick, 2015a)'
_refine_diff_density_max           0.219
_refine_diff_density_min           -0.192
_refine_diff_density_rms           0.033
_refine_ls_abs_structure_details
;
 Flack x determined using 1625 quotients [(I+)-(I-)]/[(I+)+(I-)]
 (Parsons, Flack and Wagner, Acta Cryst. B69 (2013) 249-259).
;
_refine_ls_abs_structure_Flack     -0.014(5)
_refine_ls_extinction_coef         .
_refine_ls_extinction_method       none
_refine_ls_goodness_of_fit_ref     1.065
_refine_ls_hydrogen_treatment      mixed
_refine_ls_matrix_type             full
_refine_ls_number_parameters       209
_refine_ls_number_reflns           3989
_refine_ls_number_restraints       0
_refine_ls_R_factor_all            0.0236
_refine_ls_R_factor_gt             0.0228
_refine_ls_restrained_S_all        1.065
_refine_ls_shift/su_max            0.001
_refine_ls_shift/su_mean           0.000
_refine_ls_structure_factor_coef   Fsqd
_refine_ls_weighting_details      
 'w=1/[\s^2^(Fo^2^)+(0.0361P)^2^+0.2335P] where P=(Fo^2^+2Fc^2^)/3'
_refine_ls_weighting_scheme        calc
_refine_ls_wR_factor_gt            0.0607
_refine_ls_wR_factor_ref           0.0617
_refine_special_details            ?
_olex2_refinement_description
;
1. Fixed Uiso
 At 1.2 times of:
  All C(H) groups, All C(H,H) groups
 At 1.5 times of:
  All C(H,H,H) groups
2.a Ternary CH refined with riding coordinates:
 C7(H7)
2.b Secondary CH2 refined with riding coordinates:
 C6(H6A,H6B)
2.c Aromatic/amide H refined with riding coordinates:
 C2(H2), C3(H3)
2.d Idealised Me refined as rotating group:
 C8(H8A,H8B,H8C), C9(H9A,H9B,H9C), C10(H10A,H10B,H10C), C12(H12A,H12B,H12C),
 C13(H13A,H13B,H13C), C14(H14A,H14B,H14C)
;
_atom_sites_solution_hydrogens     mixed
_atom_sites_solution_primary       dual
_atom_sites_solution_secondary     ?
loop_
  _atom_site_label
  _atom_site_type_symbol
  _atom_site_fract_x
  _atom_site_fract_y
  _atom_site_fract_z
  _atom_site_U_iso_or_equiv
  _atom_site_adp_type
  _atom_site_occupancy
  _atom_site_site_symmetry_order
  _atom_site_calc_flag
  _atom_site_refinement_flags_posn
  _atom_site_refinement_flags_adp
  _atom_site_refinement_flags_occupancy
  _atom_site_disorder_assembly
  _atom_site_disorder_group
 Si1 Si 0.40812(2) 0.28989(7) 0.59515(7) 0.03595(14) Uani 1 1 d . . . . .
 N1 N 0.24455(7) 0.43573(18) 0.5828(2) 0.0305(4) Uani 1 1 d . . . . .
 H1 H 0.2400(10) 0.346(3) 0.573(3) 0.032(6) Uiso 1 1 d . . . . .
 Cl1 Cl 0.03723(2) 0.16177(8) 0.89400(8) 0.05379(17) Uani 1 1 d . . . . .
 S1 S 0.11524(2) 0.36703(6) 0.74423(6) 0.03932(13) Uani 1 1 d . . . . .
 O1 O 0.27496(7) 0.5098(2) 0.8552(2) 0.0494(4) Uani 1 1 d . . . . .
 C1 C 0.10100(8) 0.2424(2) 0.8854(2) 0.0331(4) Uani 1 1 d . . . . .
 C2 C 0.14393(9) 0.2176(2) 0.9793(2) 0.0358(4) Uani 1 1 d . . . . .
 H2 H 0.143056 0.151739 1.062901 0.043 Uiso 1 1 calc R U . . .
 S2 S 0.22837(2) 0.52068(5) 0.74892(7) 0.03596(13) Uani 1 1 d . . . . .
 O2 O 0.28407(7) 0.64325(15) 0.50027(19) 0.0393(3) Uani 1 1 d . . . . .
 C3 C 0.19044(8) 0.3016(2) 0.9382(2) 0.0343(4) Uani 1 1 d . . . . .
 H3 H 0.224439 0.299233 0.991977 0.041 Uiso 1 1 calc R U . . .
 O3 O 0.35774(6) 0.28995(15) 0.46738(15) 0.0312(3) Uani 1 1 d . . . . .
 C4 C 0.18130(8) 0.3858(2) 0.8137(2) 0.0299(4) Uani 1 1 d . . . . .
 C5 C 0.27299(8) 0.5146(2) 0.4768(2) 0.0304(4) Uani 1 1 d . . . . .
 C6 C 0.29111(9) 0.4357(2) 0.3352(2) 0.0317(4) Uani 1 1 d . . . . .
 H6A H 0.285344 0.498805 0.244946 0.038 Uiso 1 1 calc R U . . .
 H6B H 0.268652 0.346483 0.321736 0.038 Uiso 1 1 calc R U . . .
 C7 C 0.35226(9) 0.3943(2) 0.3471(2) 0.0316(4) Uani 1 1 d . . . . .
 H7 H 0.374215 0.483182 0.373105 0.038 Uiso 1 1 calc R U . . .
 C8 C 0.37320(9) 0.3313(2) 0.1977(2) 0.0386(5) Uani 1 1 d . . . . .
 H8A H 0.412318 0.306337 0.208057 0.058 Uiso 1 1 calc R U . . .
 H8B H 0.368682 0.403411 0.116210 0.058 Uiso 1 1 calc R U . . .
 H8C H 0.352132 0.243393 0.172544 0.058 Uiso 1 1 calc R U . . .
 C9 C 0.40966(11) 0.4690(3) 0.6945(3) 0.0565(7) Uani 1 1 d . . . . .
 H9A H 0.416950 0.546406 0.620209 0.085 Uiso 1 1 calc R U . . .
 H9B H 0.438836 0.468357 0.771902 0.085 Uiso 1 1 calc R U . . .
 H9C H 0.373994 0.486448 0.743827 0.085 Uiso 1 1 calc R U . . .
 C10 C 0.47595(10) 0.2584(4) 0.4997(3) 0.0584(7) Uani 1 1 d . . . . .
 H10A H 0.474319 0.168089 0.440204 0.088 Uiso 1 1 calc R U . . .
 H10B H 0.504935 0.250311 0.577191 0.088 Uiso 1 1 calc R U . . .
 H10C H 0.484194 0.340322 0.431659 0.088 Uiso 1 1 calc R U . . .
 C11 C 0.39090(10) 0.1375(3) 0.7311(2) 0.0414(5) Uani 1 1 d . . . . .
 C12 C 0.39092(15) -0.0096(3) 0.6484(3) 0.0607(8) Uani 1 1 d . . . . .
 H12A H 0.363421 -0.008077 0.566491 0.091 Uiso 1 1 calc R U . . .
 H12B H 0.381840 -0.087257 0.721044 0.091 Uiso 1 1 calc R U . . .
 H12C H 0.427505 -0.027691 0.604885 0.091 Uiso 1 1 calc R U . . .
 C13 C 0.43385(12) 0.1334(4) 0.8611(3) 0.0628(8) Uani 1 1 d . . . . .
 H13A H 0.470757 0.120320 0.817672 0.094 Uiso 1 1 calc R U . . .
 H13B H 0.425531 0.052162 0.929898 0.094 Uiso 1 1 calc R U . . .
 H13C H 0.432518 0.225206 0.918124 0.094 Uiso 1 1 calc R U . . .
 C14 C 0.33354(10) 0.1625(3) 0.8011(3) 0.0445(5) Uani 1 1 d . . . . .
 H14A H 0.333091 0.256018 0.855102 0.067 Uiso 1 1 calc R U . . .
 H14B H 0.325166 0.083732 0.872958 0.067 Uiso 1 1 calc R U . . .
 H14C H 0.305792 0.163745 0.719776 0.067 Uiso 1 1 calc R U . . .

loop_
  _atom_site_aniso_label
  _atom_site_aniso_U_11
  _atom_site_aniso_U_22
  _atom_site_aniso_U_33
  _atom_site_aniso_U_23
  _atom_site_aniso_U_13
  _atom_site_aniso_U_12
 Si1 0.0269(2) 0.0468(3) 0.0342(3) -0.0113(3) 0.0017(2) 0.0047(2)
 N1 0.0365(9) 0.0166(7) 0.0385(9) -0.0002(7) 0.0097(7) 0.0012(6)
 Cl1 0.0301(2) 0.0700(4) 0.0613(3) 0.0143(3) 0.0029(2) -0.0113(2)
 S1 0.0317(2) 0.0499(3) 0.0364(2) 0.0150(2) -0.0006(2) 0.0002(2)
 O1 0.0434(9) 0.0536(10) 0.0513(9) -0.0204(8) 0.0088(7) -0.0176(8)
 C1 0.0291(9) 0.0367(10) 0.0334(9) 0.0041(8) 0.0047(8) -0.0003(8)
 C2 0.0380(10) 0.0346(10) 0.0346(10) 0.0079(9) 0.0003(8) 0.0006(9)
 S2 0.0392(3) 0.02140(19) 0.0473(3) -0.0074(2) 0.0159(2) -0.00252(17)
 O2 0.0426(8) 0.0199(6) 0.0554(9) 0.0026(6) 0.0124(7) 0.0000(6)
 C3 0.0310(10) 0.0343(10) 0.0375(10) 0.0022(9) -0.0033(8) 0.0018(8)
 O3 0.0291(6) 0.0320(7) 0.0324(7) 0.0006(6) 0.0023(5) 0.0024(6)
 C4 0.0293(9) 0.0258(9) 0.0346(9) -0.0025(8) 0.0058(8) 0.0024(8)
 C5 0.0296(9) 0.0209(8) 0.0408(10) 0.0055(8) 0.0051(8) 0.0047(7)
 C6 0.0366(10) 0.0255(9) 0.0331(10) 0.0066(8) 0.0033(8) 0.0039(8)
 C7 0.0336(10) 0.0269(9) 0.0345(10) 0.0012(8) 0.0090(8) -0.0016(8)
 C8 0.0448(12) 0.0355(10) 0.0356(10) -0.0001(9) 0.0132(9) -0.0020(9)
 C9 0.0482(14) 0.0588(16) 0.0626(16) -0.0262(13) 0.0057(12) -0.0110(13)
 C10 0.0323(11) 0.087(2) 0.0563(14) -0.0146(15) 0.0039(10) 0.0102(12)
 C11 0.0469(12) 0.0492(12) 0.0280(9) -0.0075(9) -0.0058(9) 0.0138(10)
 C12 0.091(2) 0.0470(14) 0.0439(13) -0.0057(12) -0.0054(14) 0.0163(15)
 C13 0.0548(15) 0.096(2) 0.0374(12) -0.0077(14) -0.0137(11) 0.0235(16)
 C14 0.0456(12) 0.0523(14) 0.0355(10) 0.0029(10) -0.0007(9) 0.0007(11)

_geom_special_details
;
 All esds (except the esd in the dihedral angle between two l.s. planes)
 are estimated using the full covariance matrix.  The cell esds are taken
 into account individually in the estimation of esds in distances, angles
 and torsion angles; correlations between esds in cell parameters are only
 used when they are defined by crystal symmetry.  An approximate (isotropic)
 treatment of cell esds is used for estimating esds involving l.s. planes.
;
loop_
  _geom_bond_atom_site_label_1
  _geom_bond_atom_site_label_2
  _geom_bond_distance
  _geom_bond_site_symmetry_2
  _geom_bond_publ_flag
 Si1 O3 1.6571(15) . ?
 Si1 C9 1.860(3) . ?
 Si1 C10 1.868(2) . ?
 Si1 C11 1.884(3) . ?
 N1 H1 0.84(3) . ?
 N1 S2 1.6969(18) . ?
 N1 C5 1.365(2) . ?
 Cl1 C1 1.716(2) . ?
 S1 C1 1.720(2) . ?
 S1 C4 1.722(2) . ?
 O1 S2 1.4679(19) . ?
 C1 C2 1.346(3) . ?
 C2 H2 0.9500 . ?
 C2 C3 1.413(3) . ?
 S2 C4 1.777(2) . ?
 O2 C5 1.228(2) . ?
 C3 H3 0.9500 . ?
 C3 C4 1.355(3) . ?
 O3 C7 1.430(2) . ?
 C5 C6 1.503(3) . ?
 C6 H6A 0.9900 . ?
 C6 H6B 0.9900 . ?
 C6 C7 1.534(3) . ?
 C7 H7 1.0000 . ?
 C7 C8 1.518(3) . ?
 C8 H8A 0.9800 . ?
 C8 H8B 0.9800 . ?
 C8 H8C 0.9800 . ?
 C9 H9A 0.9800 . ?
 C9 H9B 0.9800 . ?
 C9 H9C 0.9800 . ?
 C10 H10A 0.9800 . ?
 C10 H10B 0.9800 . ?
 C10 H10C 0.9800 . ?
 C11 C12 1.532(3) . ?
 C11 C13 1.543(3) . ?
 C11 C14 1.537(3) . ?
 C12 H12A 0.9800 . ?
 C12 H12B 0.9800 . ?
 C12 H12C 0.9800 . ?
 C13 H13A 0.9800 . ?
 C13 H13B 0.9800 . ?
 C13 H13C 0.9800 . ?
 C14 H14A 0.9800 . ?
 C14 H14B 0.9800 . ?
 C14 H14C 0.9800 . ?

loop_
  _geom_angle_atom_site_label_1
  _geom_angle_atom_site_label_2
  _geom_angle_atom_site_label_3
  _geom_angle
  _geom_angle_site_symmetry_1
  _geom_angle_site_symmetry_3
  _geom_angle_publ_flag
 O3 Si1 C9 109.31(11) . . ?
 O3 Si1 C10 110.31(11) . . ?
 O3 Si1 C11 105.31(9) . . ?
 C9 Si1 C10 109.18(14) . . ?
 C9 Si1 C11 111.36(12) . . ?
 C10 Si1 C11 111.31(13) . . ?
 S2 N1 H1 120.7(16) . . ?
 C5 N1 H1 121.3(16) . . ?
 C5 N1 S2 117.18(14) . . ?
 C1 S1 C4 89.95(10) . . ?
 Cl1 C1 S1 119.94(12) . . ?
 C2 C1 Cl1 126.70(16) . . ?
 C2 C1 S1 113.35(16) . . ?
 C1 C2 H2 124.1 . . ?
 C1 C2 C3 111.70(18) . . ?
 C3 C2 H2 124.1 . . ?
 N1 S2 C4 95.89(9) . . ?
 O1 S2 N1 109.56(9) . . ?
 O1 S2 C4 104.15(10) . . ?
 C2 C3 H3 123.7 . . ?
 C4 C3 C2 112.68(18) . . ?
 C4 C3 H3 123.7 . . ?
 C7 O3 Si1 124.50(12) . . ?
 S1 C4 S2 123.66(12) . . ?
 C3 C4 S1 112.31(15) . . ?
 C3 C4 S2 123.32(16) . . ?
 N1 C5 C6 117.00(17) . . ?
 O2 C5 N1 120.46(19) . . ?
 O2 C5 C6 122.52(18) . . ?
 C5 C6 H6A 109.6 . . ?
 C5 C6 H6B 109.6 . . ?
 C5 C6 C7 110.20(17) . . ?
 H6A C6 H6B 108.1 . . ?
 C7 C6 H6A 109.6 . . ?
 C7 C6 H6B 109.6 . . ?
 O3 C7 C6 107.79(15) . . ?
 O3 C7 H7 109.2 . . ?
 O3 C7 C8 110.40(16) . . ?
 C6 C7 H7 109.2 . . ?
 C8 C7 C6 111.02(18) . . ?
 C8 C7 H7 109.2 . . ?
 C7 C8 H8A 109.5 . . ?
 C7 C8 H8B 109.5 . . ?
 C7 C8 H8C 109.5 . . ?
 H8A C8 H8B 109.5 . . ?
 H8A C8 H8C 109.5 . . ?
 H8B C8 H8C 109.5 . . ?
 Si1 C9 H9A 109.5 . . ?
 Si1 C9 H9B 109.5 . . ?
 Si1 C9 H9C 109.5 . . ?
 H9A C9 H9B 109.5 . . ?
 H9A C9 H9C 109.5 . . ?
 H9B C9 H9C 109.5 . . ?
 Si1 C10 H10A 109.5 . . ?
 Si1 C10 H10B 109.5 . . ?
 Si1 C10 H10C 109.5 . . ?
 H10A C10 H10B 109.5 . . ?
 H10A C10 H10C 109.5 . . ?
 H10B C10 H10C 109.5 . . ?
 C12 C11 Si1 110.79(17) . . ?
 C12 C11 C13 109.1(2) . . ?
 C12 C11 C14 108.7(2) . . ?
 C13 C11 Si1 109.6(2) . . ?
 C14 C11 Si1 109.98(16) . . ?
 C14 C11 C13 108.68(19) . . ?
 C11 C12 H12A 109.5 . . ?
 C11 C12 H12B 109.5 . . ?
 C11 C12 H12C 109.5 . . ?
 H12A C12 H12B 109.5 . . ?
 H12A C12 H12C 109.5 . . ?
 H12B C12 H12C 109.5 . . ?
 C11 C13 H13A 109.5 . . ?
 C11 C13 H13B 109.5 . . ?
 C11 C13 H13C 109.5 . . ?
 H13A C13 H13B 109.5 . . ?
 H13A C13 H13C 109.5 . . ?
 H13B C13 H13C 109.5 . . ?
 C11 C14 H14A 109.5 . . ?
 C11 C14 H14B 109.5 . . ?
 C11 C14 H14C 109.5 . . ?
 H14A C14 H14B 109.5 . . ?
 H14A C14 H14C 109.5 . . ?
 H14B C14 H14C 109.5 . . ?

loop_
  _geom_hbond_atom_site_label_D
  _geom_hbond_atom_site_label_H
  _geom_hbond_atom_site_label_A
  _geom_hbond_distance_DH
  _geom_hbond_distance_HA
  _geom_hbond_distance_DA
  _geom_hbond_angle_DHA
  _geom_hbond_site_symmetry_A
  _geom_hbond_publ_flag
 N1 H1 O2 0.84(3) 2.05(3) 2.866(2) 165(2) 3_546 yes
 C2 H2 O1 0.95 2.48 3.100(3) 122.6 3_547 yes

loop_
  _geom_torsion_atom_site_label_1
  _geom_torsion_atom_site_label_2
  _geom_torsion_atom_site_label_3
  _geom_torsion_atom_site_label_4
  _geom_torsion
  _geom_torsion_site_symmetry_1
  _geom_torsion_site_symmetry_2
  _geom_torsion_site_symmetry_3
  _geom_torsion_site_symmetry_4
  _geom_torsion_publ_flag
 Si1 O3 C7 C6 -138.29(14) . . . . ?
 Si1 O3 C7 C8 100.29(18) . . . . ?
 N1 S2 C4 S1 -76.67(14) . . . . ?
 N1 S2 C4 C3 113.68(18) . . . . ?
 N1 C5 C6 C7 -100.6(2) . . . . ?
 Cl1 C1 C2 C3 179.29(17) . . . . ?
 S1 C1 C2 C3 0.2(3) . . . . ?
 O1 S2 C4 S1 171.42(12) . . . . ?
 O1 S2 C4 C3 1.8(2) . . . . ?
 C1 S1 C4 S2 -171.24(14) . . . . ?
 C1 S1 C4 C3 -0.58(16) . . . . ?
 C1 C2 C3 C4 -0.6(3) . . . . ?
 C2 C3 C4 S1 0.8(2) . . . . ?
 C2 C3 C4 S2 171.50(15) . . . . ?
 S2 N1 C5 O2 -2.8(3) . . . . ?
 S2 N1 C5 C6 175.34(14) . . . . ?
 O2 C5 C6 C7 77.5(2) . . . . ?
 O3 Si1 C11 C12 62.8(2) . . . . ?
 O3 Si1 C11 C13 -176.81(16) . . . . ?
 O3 Si1 C11 C14 -57.41(16) . . . . ?
 C4 S1 C1 Cl1 -178.95(14) . . . . ?
 C4 S1 C1 C2 0.20(18) . . . . ?
 C5 N1 S2 O1 -84.93(17) . . . . ?
 C5 N1 S2 C4 167.77(16) . . . . ?
 C5 C6 C7 O3 66.0(2) . . . . ?
 C5 C6 C7 C8 -172.99(16) . . . . ?
 C9 Si1 O3 C7 56.23(18) . . . . ?
 C9 Si1 C11 C12 -178.9(2) . . . . ?
 C9 Si1 C11 C13 -58.4(2) . . . . ?
 C9 Si1 C11 C14 60.96(18) . . . . ?
 C10 Si1 O3 C7 -63.82(18) . . . . ?
 C10 Si1 C11 C12 -56.8(2) . . . . ?
 C10 Si1 C11 C13 63.7(2) . . . . ?
 C10 Si1 C11 C14 -176.95(16) . . . . ?
 C11 Si1 O3 C7 175.97(14) . . . . ?

_shelx_res_file
;
TITL kir0905_a.res in P2(1)2(1)2
    kir0905.res
    created by SHELXL-2018/3 at 09:58:36 on 10-May-2023
CELL 1.54184 24.2525 9.1768 8.7613 90 90 90
ZERR 4 0.0003 0.0001 0.0001 0 0 0
LATT -1
SYMM -X,-Y,+Z
SYMM 0.5-X,0.5+Y,-Z
SYMM 0.5+X,0.5-Y,-Z
SFAC C H Cl N O S Si
UNIT 56 96 4 4 12 8 4
EQIV $1 0.5-X,-0.5+Y,1-Z
EQIV $2 0.5-X,-0.5+Y,2-Z

L.S. 10 0 0
PLAN  20
SIZE 0.08 0.15 0.2
TEMP -113.15(10)
CONF
HTAB N1 O2_$1
HTAB C2 O1_$2
list 4
MORE -1
BOND $H
fmap 2 53
acta
REM <olex2.extras>
REM <HklSrc "%.\\KIR0905.hkl">
REM </olex2.extras>

WGHT    0.036100    0.233500
FVAR       6.80914
SI1   7    0.408118    0.289894    0.595149    11.00000    0.02691    0.04678 =
         0.03416   -0.01134    0.00167    0.00467
N1    4    0.244553    0.435732    0.582825    11.00000    0.03650    0.01658 =
         0.03845   -0.00018    0.00966    0.00124
H1    2    0.239959    0.346047    0.572900    11.00000    0.03180
CL1   3    0.037231    0.161774    0.893998    11.00000    0.03006    0.06996 =
         0.06135    0.01428    0.00294   -0.01135
S1    6    0.115241    0.367028    0.744227    11.00000    0.03169    0.04993 =
         0.03635    0.01503   -0.00056    0.00018
O1    5    0.274965    0.509776    0.855234    11.00000    0.04343    0.05360 =
         0.05132   -0.02038    0.00884   -0.01765
C1    1    0.101003    0.242354    0.885422    11.00000    0.02908    0.03673 =
         0.03339    0.00411    0.00472   -0.00030
C2    1    0.143928    0.217599    0.979279    11.00000    0.03803    0.03461 =
         0.03462    0.00793    0.00032    0.00060
AFIX  43
H2    2    0.143056    0.151739    1.062901    11.00000   -1.20000
AFIX   0
S2    6    0.228370    0.520682    0.748919    11.00000    0.03915    0.02140 =
         0.04734   -0.00741    0.01590   -0.00252
O2    5    0.284073    0.643250    0.500268    11.00000    0.04261    0.01993 =
         0.05538    0.00264    0.01243    0.00002
C3    1    0.190439    0.301574    0.938183    11.00000    0.03099    0.03432 =
         0.03749    0.00217   -0.00328    0.00177
AFIX  43
H3    2    0.224439    0.299233    0.991977    11.00000   -1.20000
AFIX   0
O3    5    0.357737    0.289954    0.467382    11.00000    0.02914    0.03195 =
         0.03237    0.00060    0.00226    0.00236
C4    1    0.181295    0.385813    0.813721    11.00000    0.02925    0.02581 =
         0.03456   -0.00251    0.00579    0.00244
C5    1    0.272992    0.514625    0.476837    11.00000    0.02955    0.02091 =
         0.04085    0.00549    0.00515    0.00467
C6    1    0.291112    0.435650    0.335154    11.00000    0.03655    0.02552 =
         0.03314    0.00658    0.00328    0.00386
AFIX  23
H6A   2    0.285344    0.498805    0.244946    11.00000   -1.20000
H6B   2    0.268652    0.346483    0.321736    11.00000   -1.20000
AFIX   0
C7    1    0.352259    0.394345    0.347116    11.00000    0.03355    0.02686 =
         0.03453    0.00118    0.00899   -0.00163
AFIX  13
H7    2    0.374215    0.483182    0.373105    11.00000   -1.20000
AFIX   0
C8    1    0.373204    0.331281    0.197739    11.00000    0.04477    0.03545 =
         0.03556   -0.00006    0.01316   -0.00199
AFIX 137
H8A   2    0.412318    0.306337    0.208057    11.00000   -1.50000
H8B   2    0.368682    0.403411    0.116210    11.00000   -1.50000
H8C   2    0.352132    0.243393    0.172544    11.00000   -1.50000
AFIX   0
C9    1    0.409656    0.468956    0.694526    11.00000    0.04820    0.05879 =
         0.06258   -0.02621    0.00574   -0.01095
AFIX 137
H9A   2    0.416950    0.546406    0.620209    11.00000   -1.50000
H9B   2    0.438836    0.468357    0.771902    11.00000   -1.50000
H9C   2    0.373994    0.486448    0.743827    11.00000   -1.50000
AFIX   0
C10   1    0.475953    0.258413    0.499709    11.00000    0.03233    0.08652 =
         0.05626   -0.01457    0.00389    0.01025
AFIX 137
H10A  2    0.474319    0.168089    0.440204    11.00000   -1.50000
H10B  2    0.504935    0.250311    0.577191    11.00000   -1.50000
H10C  2    0.484194    0.340322    0.431659    11.00000   -1.50000
AFIX   0
C11   1    0.390898    0.137475    0.731148    11.00000    0.04687    0.04923 =
         0.02801   -0.00753   -0.00575    0.01380
C12   1    0.390918   -0.009644    0.648440    11.00000    0.09127    0.04699 =
         0.04386   -0.00569   -0.00544    0.01632
AFIX 137
H12A  2    0.363421   -0.008077    0.566491    11.00000   -1.50000
H12B  2    0.381840   -0.087257    0.721044    11.00000   -1.50000
H12C  2    0.427505   -0.027691    0.604885    11.00000   -1.50000
AFIX   0
C13   1    0.433845    0.133421    0.861066    11.00000    0.05478    0.09624 =
         0.03745   -0.00768   -0.01366    0.02348
AFIX 137
H13A  2    0.470757    0.120320    0.817672    11.00000   -1.50000
H13B  2    0.425531    0.052162    0.929898    11.00000   -1.50000
H13C  2    0.432518    0.225206    0.918124    11.00000   -1.50000
AFIX   0
C14   1    0.333538    0.162512    0.801085    11.00000    0.04563    0.05226 =
         0.03549    0.00289   -0.00069    0.00069
AFIX 137
H14A  2    0.333091    0.256018    0.855102    11.00000   -1.50000
H14B  2    0.325166    0.083732    0.872958    11.00000   -1.50000
H14C  2    0.305792    0.163745    0.719776    11.00000   -1.50000
AFIX   0
HKLF 4


REM  kir0905_a.res in P2(1)2(1)2
REM wR2 = 0.0617, GooF = S = 1.065, Restrained GooF = 1.065 for all data
REM R1 = 0.0228 for 3887 Fo > 4sig(Fo) and 0.0236 for all 3989 data
REM 209 parameters refined using 0 restraints

END

WGHT      0.0364      0.2319

REM Highest difference peak  0.219,  deepest hole -0.192,  1-sigma level  0.033
Q1    1   0.4012  0.2043  0.6918  11.00000  0.05    0.22
Q2    1   0.0325  0.2452  0.9169  11.00000  0.05    0.20
Q3    1   0.4449  0.2861  0.5452  11.00000  0.05    0.16
Q4    1   0.4026  0.3612  0.5605  11.00000  0.05    0.16
Q5    1   0.3622  0.3231  0.4152  11.00000  0.05    0.16
Q6    1   0.1197  0.2620  0.9646  11.00000  0.05    0.15
Q7    1   0.1598  0.3621  0.7586  11.00000  0.05    0.15
Q8    1   0.2817  0.4770  0.4074  11.00000  0.05    0.15
Q9    1   0.3629  0.1421  0.7577  11.00000  0.05    0.14
Q10   1   0.2007  0.4444  0.7674  11.00000  0.05    0.14
Q11   1   0.2173  0.6182  0.7191  11.00000  0.05    0.14
Q12   1   0.1011  0.3182  0.8249  11.00000  0.05    0.14
Q13   1   0.4067  0.3959  0.6485  11.00000  0.05    0.14
Q14   1   0.1948  0.3212  0.8448  11.00000  0.05    0.13
Q15   1   0.3977  0.0769  0.6927  11.00000  0.05    0.13
Q16   1   0.3623  0.3605  0.2729  11.00000  0.05    0.13
Q17   1   0.2605  0.5752  0.8357  11.00000  0.05    0.12
Q18   1   0.1847  0.3551  0.8687  11.00000  0.05    0.12
Q19   1   0.3178  0.4182  0.3431  11.00000  0.05    0.12
Q20   1   0.3604  0.3168  0.5396  11.00000  0.05    0.12
;
_shelx_res_checksum                83704
_shelx_hkl_file
;
   0   0  -1 141361. 1323.37  24
   0   0  -1 151376. 954.424   1
   0   0  -1 158971. 838.906  12
   0   0  -1 156135. 1410.46  19
   0   0   1 150662. 1355.77  21
   0   0   1 165132. 1381.21   2
   0   0  -1 148245. 1258.93  11
   0   0  -2 127192. 1747.33  24
   0   0  -2 124908. 1233.21   1
   0   0  -2 126591. 1027.78  12
   0   0  -2 122754. 1623.09  11
   0   0   2 124883. 930.598  20
   0   0  -2 125564. 1799.21  19
   0   0  -3 291572. 3411.80  19
   0   0  -3 268306. 2983.35  11
   0   0   3 263432. 3055.94   2
   0   0   3 272250. 3172.06  21
   0   0  -3 280144. 3235.46  24
   0   0  -3 260625. 2537.42  23
   0   0  -4 24408.4 1188.35  19
   0   0  -4 22705.4 1088.52  24
   0   0  -4 23051.5 851.109  23
   0   0   4 26871.3 1184.20  21
   0   0  -4 23198.9 1026.58  11
   0   0   4 24510.7 1114.06   2
   0   0   5 39620.7 1639.62   2
   0   0  -5 35350.4 1474.51  11
   0   0   5 28992.1 1441.10  21
   0   0   5 32628.3 1604.64  25
   0   0  -5 27400.6 1379.28  24
   0   0  -5 31201.1 1562.44  19
   0   0   6 81765.6 2653.05   2
   0   0  -6 78368.7 2847.21  19
   0   0  -6 78833.4 2450.81  11
   0   0  -6 73774.6 2536.06  24
   0   0   6 79791.1 2832.82  25
   0   0   6 72750.5 2586.09  21
   0   0   7 1433.94 410.399  21
   0   0  -7 801.800 179.296  17
   0   0  -7 1485.79 216.339  10
   0   0  -7 716.702 189.249   5
   0   0   7 102.810 123.835   2
   0   0   7 580.360 181.596  25
   0   0   7 927.123 180.215  26
   0   0  -8 74905.8 1493.78   5
   0   0  -8 71390.4 1540.92  17
   0   0   8 70554.2 1487.79  26
   0   0  -8 72603.5 1390.61  10
   0   0  -9 888.187 167.972  10
   0   0  -9 709.795 178.159   5
   0   0   9 855.998 174.963  26
   0   0 -10 545.524 129.737   5
   0   0  10 529.586 119.895  26
   0  -1   0 40.5656 22.1584   2
   0  -1   0 40.8284 47.2854   1
   0  -1   0 106.356 52.3598  12
   0  -1   0 106.142 28.1745  21
   0   1   0 53.9144 32.9615  11
   0  -1   0 20.6202 55.3822  20
   0   1  -1 92103.6 1166.34  22
   0  -1  -1 91206.2 1212.10   1
   0  -1  -1 93300.3 885.017   2
   0  -1  -1 95971.2 1263.90  12
   0   1   1 95384.5 759.614  13
   0  -1   1 84399.4 1119.55  20
   0  -1  -1 94814.2 1113.39  19
   0  -1  -1 93917.1 1099.78  20
   0   1  -1 97282.4 1138.41  19
   0   1   1 92272.1 861.427  21
   0  -1   1 90376.4 1206.80  21
   0  -1   1 102678. 1296.70   2
   0   1  -1 99382.4 1290.95  11
   0  -1  -2 313.581 121.591   1
   0   1   2 393.622 110.250   2
   0  -1   2 1119.64 206.827   2
   0  -1  -2 621.052 142.536  12
   0   1  -2 389.157 140.265  19
   0  -1  -2 501.337 160.944  19
   0  -1   2 678.050 130.507  20
   0   1  -2 734.433 193.142  22
   0   1   2 726.329 151.496  21
   0   1  -2 560.038 134.554  24
   0  -1  -2 539.277 72.3192  23
   0  -1  -2 803.827 131.853  11
   0   1  -2 468.960 152.205  11
   0   1  -3 251227. 2830.82  24
   0  -1   3 255198. 2270.82  20
   0   1  -3 242497. 3159.86  19
   0  -1  -3 255554. 3211.69  19
   0  -1  -3 259379. 2721.37   1
   0  -1  -3 254387. 2543.72  12
   0  -1   3 262033. 3324.00  21
   0   1   3 242640. 2836.71  21
   0   1   3 270523. 2898.36   2
   0  -1   3 259719. 3264.98   2
   0  -1  -3 263192. 2658.97  11
   0   1  -3 279447. 3319.44  11
   0   1   4 41712.1 1410.36  21
   0  -1   4 36641.9 1451.91  21
   0  -1  -4 37738.1 1157.27   1
   0   1  -4 40516.9 1366.87  24
   0   1  -4 38115.2 1489.01  19
   0  -1  -4 38252.1 1483.72  19
   0   1  -4 38767.0 1438.73  11
   0  -1  -4 40193.4 1252.95  11
   0   1   4 37817.6 1323.13   2
   0  -1   4 35849.5 1430.56   2
   0  -1  -4 38787.0 1509.60  24
   0  -1  -5 140660. 3272.09  24
   0   1   5 157921. 3576.12  25
   0   1  -5 158670. 3295.33  11
   0  -1  -5 156458. 2836.16  11
   0   1  -5 145939. 2987.51  24
   0   1  -5 152357. 2833.44  23
   0  -1  -5 150767. 3445.13  19
   0   1  -5 145794. 3389.56  19
   0  -1   5 147772. 3304.86   2
   0   1   5 176706. 3315.42   2
   0   1   5 168734. 3324.25  21
   0  -1   5 150793. 3426.28  21
   0   1  -6 970.227 343.787  19
   0  -1  -6 285.865 204.218  19
   0   1   6 927.044 274.370   2
   0  -1   6 560.218 280.438   2
   0  -1   6 880.266 181.498  21
   0   1   6 730.246 248.017  21
   0   1  -6 450.611 240.565  11
   0  -1   6 387.097 174.028  25
   0   1   6 1355.02 398.289  25
   0  -1  -6 216.588 295.050  24
   0  -1   7 53408.9 2553.34  21
   0  -1  -7 55203.7 2666.90  19
   0   1  -7 53733.8 2645.94  19
   0  -1  -7 52613.7 1319.52  17
   0   1  -7 54306.2 1288.81  17
   0   1  -7 55339.2 2391.84  11
   0  -1  -7 55851.1 1216.31  10
   0   1  -7 55186.2 1261.23   5
   0  -1  -7 54216.8 1264.51   5
   0  -1   7 49288.2 1452.69   4
   0  -1   7 50377.9 2389.46   2
   0  -1   7 56067.4 2648.38  25
   0  -1   7 56074.5 1305.86  26
   0   1   7 55859.9 2682.41  25
   0  -1  -7 58075.5 2587.79  24
   0   1   7 53411.8 1233.97  26
   0  -1  -8 47728.5 1201.09   5
   0   1  -8 45413.4 1163.46   5
   0   1  -8 47045.0 1221.48  17
   0  -1   8 44162.1 1191.14  26
   0   1   8 46272.5 1172.06  26
   0   1  -8 48123.3 1124.91  10
   0  -1  -8 47149.1 1117.12  10
   0   1  -9 1037.13 168.295  10
   0  -1  -9 751.639 145.237  10
   0   1  -9 850.092 187.218   5
   0  -1  -9 749.768 161.953   5
   0   1   9 548.643 120.919  26
   0  -1   9 686.642 172.064  26
   0  -1 -10-37.8032 97.4523   5
   0   1 -10 172.178 95.4865   5
   0  -1  10-10.9620 82.2731  26
   0  -2   0 22908.4 784.987  20
   0  -2   0 23507.5 722.834   1
   0  -2   0 22042.3 735.042  12
   0   2   0 24012.1 605.792  22
   0   2   0 23680.8 577.435  11
   0  -2   0 24216.0 499.546   2
   0   2   0 23680.6 365.735  25
   0   2  -1 66686.6 1158.62  22
   0   2  -1 68249.1 942.600  19
   0  -2  -1 69386.1 924.362  19
   0  -2  -1 67635.0 1329.76  20
   0  -2   1 72749.5 1446.90  20
   0  -2  -1 63561.4 629.045   2
   0  -2  -1 64470.7 1325.68   1
   0  -2   1 68548.6 1106.03   1
   0   2   1 66106.7 949.867  13
   0  -2  -1 68395.9 1418.05  12
   0  -2   1 68774.0 1187.73  21
   0   2   1 67977.8 541.556  21
   0   2  -1 69948.8 1303.16  11
   0  -2   1 62270.9 1153.47   2
   0   2   1 68076.4 1027.11  25
   0  -2  -1 69470.2 1287.54  24
   0   2  -2 659289. 4599.06  22
   0  -2   2 722770. 4801.44  20
   0   2  -2 704298. 4440.81  19
   0  -2  -2 716597. 4414.98  19
   0  -2   2 709760. 2943.01   1
   0  -2  -2 708938. 4874.81   1
   0  -2  -2 704280. 4940.01  12
   0   2   2 720267. 2866.86  13
   0  -2   2 702372. 4912.85  21
   0   2   2 691217. 3285.00  21
   0   2  -2 726644. 5060.12  11
   0   2   2 718143. 3260.05   2
   0  -2   2 684666. 4857.03   2
   0   2   2 702745. 4572.26  25
   0  -2  -2 745938. 5153.95  24
   0   2  -3 71209.4 1454.77  24
   0   2  -3 69449.7 1792.47  22
   0  -2   3 68211.0 1537.32  20
   0   2  -3 67371.2 1703.90  19
   0  -2  -3 69328.3 1710.18  19
   0  -2  -3 70214.4 1694.41   1
   0  -2  -3 68874.9 1634.91  12
   0   2  -3 69180.8 1815.76  11
   0   2   3 65607.8 1359.53  21
   0  -2   3 65485.1 1778.22  21
   0   2   3 70844.2 1803.07  25
   0  -2  -3 68184.4 1871.80  24
   0   2   3 71547.0 1388.08   2
   0   2   4 9523.96 637.756  21
   0  -2   4 8631.01 758.680  21
   0  -2  -4 10250.5 708.242   1
   0  -2  -4 9688.91 803.309  24
   0   2   4 9037.60 756.091  25
   0   2  -4 8468.49 743.752  11
   0   2  -4 9411.74 765.100  19
   0  -2  -4 8866.74 732.034  19
   0  -2   4 8597.39 564.803  20
   0  -2   4 9815.66 790.368   2
   0   2   4 9279.76 619.006   2
   0   2  -4 8946.25 610.224  24
   0   2  -5 1235.83 360.146  19
   0  -2  -5 1210.39 348.298  19
   0  -2  -5 1436.32 350.225  24
   0   2  -5 1667.86 337.138  23
   0   2  -5 1274.40 331.554  11
   0   2   5 1530.92 369.206  25
   0   2   5 1572.84 300.178  21
   0  -2   5 1479.82 377.946  21
   0  -2   5 1523.42 363.565   2
   0   2   5 979.418 242.957   2
   0  -2  -6 4878.66 711.685  19
   0   2  -6 3405.84 589.898  19
   0   2   6 5339.30 774.519  25
   0  -2   6 4354.90 678.447  25
   0  -2  -6 5227.80 777.099  24
   0   2  -6 3993.51 626.595  11
   0   2  -6 4076.88 597.798  23
   0  -2   6 3660.73 614.450   2
   0  -2   6 4318.39 683.269  21
   0  -2   7 141.782 343.562  21
   0  -2  -7 946.834 350.830  19
   0   2  -7-151.570 121.642  17
   0   2  -7 231.878 144.326   5
   0  -2  -7 298.109 148.581   5
   0  -2   7 195.506 180.620   4
   0  -2   7-748.733 320.830   2
   0  -2  -7-49.1411 130.324  10
   0   2  -7-399.620 253.394  11
   0  -2  -7 1384.30 436.299  24
   0   2   7 824.183 346.054  25
   0  -2   7-113.795 120.914  25
   0  -2   7 213.248 124.533  26
   0   2  -8 2753.42 304.814  17
   0   2  -8 2452.04 282.969   5
   0  -2  -8 2836.45 325.556   5
   0  -2   8 2962.93 322.465  26
   0   2   8 2693.39 285.484  26
   0  -2  -8 2644.26 289.913  10
   0   2  -9 2425.21 268.303   5
   0  -2  -9 2794.97 288.840   5
   0  -2   9 2226.38 269.472  26
   0   2  -9 2406.71 243.040  10
   0   2 -10 30219.8 720.499   5
   0  -2  10 28516.1 736.071  26
   0  -2 -10 28814.7 722.391   5
   0  -3   0 5.14843 81.0617   1
   0  -3   0-55.2316 66.7576   2
   0  -3   0 168.132 138.225  12
   0   3   0 149.022 79.1670  22
   0   3   0 32.7912 81.3068  11
   0  -3   0-27.8209 140.986  20
   0  -3  -1 338557. 3744.76  20
   0  -3  -1 337399. 1671.81  19
   0   3  -1 335242. 1804.28  19
   0  -3   1 364056. 4020.38  20
   0  -3   1 345826. 3242.47   1
   0  -3  -1 335667. 3680.31   1
   0  -3  -1 338463. 3849.57  12
   0   3   1 344747. 2814.14  13
   0   3  -1 336712. 3054.80  22
   0  -3   1 329812. 2884.79  21
   0   3   1 347170. 2997.86  22
   0   3   1 322700. 1490.78  11
   0   3  -1 348813. 3391.07  11
   0  -3   1 338902. 2992.57   2
   0   3   1 333347. 2350.54  25
   0  -3  -1 332679. 3280.88  24
   0   3  -2 460757. 4200.40  22
   0  -3  -2 425331. 3350.62  19
   0  -3  -2 422891. 4182.85  20
   0  -3   2 441460. 4625.65  20
   0   3  -2 408071. 3386.27  19
   0  -3   2 429580. 3199.87   1
   0  -3  -2 422183. 4450.84   1
   0   3   2 436701. 2812.40  13
   0  -3  -2 427455. 4603.32  12
   0  -3   2 409060. 4029.41  21
   0   3  -2 406425. 4296.84  11
   0  -3   2 447662. 4220.97   2
   0  -3  -2 404823. 4238.53  24
   0   3   2 413917. 3600.81  25
   0   3  -3 13415.0 620.226  24
   0   3  -3 12852.3 845.530  22
   0  -3   3 14610.5 874.771  20
   0   3  -3 14073.5 807.261  19
   0  -3  -3 14386.3 801.819  19
   0  -3  -3 13070.0 847.364   1
   0  -3  -3 14432.5 892.257  12
   0   3  -3 13918.4 903.416  11
   0  -3   3 15968.3 949.283  21
   0  -3  -3 13699.6 913.333  24
   0   3   3 13931.9 824.720  25
   0  -3   3 14692.9 897.194   2
   0  -3  -4 349.321 270.408   1
   0  -3   4 247.693 176.716   2
   0   3   4 597.641 341.494  25
   0   3  -4 485.239 298.787  11
   0   3  -4 956.063 260.632  19
   0  -3   4 647.813 222.752  20
   0  -3  -4 676.220 260.359  19
   0  -3   4 869.933 315.206  21
   0  -3  -4 142.990 163.592  24
   0  -3  -5 3462.51 518.852   1
   0  -3   5 3202.87 539.729   2
   0   3   5 3519.23 555.867  25
   0  -3   5 3915.12 578.191  25
   0   3  -5 3916.34 620.446  11
   0  -3  -5 3463.71 581.327  24
   0  -3   5 3647.61 611.541  21
   0  -3  -5 3855.08 563.401  19
   0   3  -5 3328.50 548.315  19
   0   3  -6 26133.1 1692.75  19
   0  -3  -6 29557.1 1781.35  19
   0  -3   6 28176.9 1818.61  21
   0  -3  -6 28237.2 1817.89  24
   0   3   6 28560.1 1812.32  25
   0  -3   6 28197.4 1719.00  25
   0   3  -6 31172.4 1858.81  11
   0   3  -6 29336.9 1684.63  23
   0  -3   6 29204.3 1792.87   2
   0  -3   7 517.744 206.989   4
   0  -3  -7 673.209 180.208   5
   0  -3   7 437.065 145.157  26
   0  -3  -7 492.934 140.684  10
   0  -3  -8 9312.85 498.891  10
   0  -3   8 9747.39 553.872  26
   0   3  -8 9336.14 523.356   5
   0  -3  -8 9553.20 549.790   5
   0  -3  -9 1317.65 205.217   5
   0   3  -9 1924.51 227.490   5
   0  -3   9 1850.01 242.636  26
   0   3  -9 1681.11 197.781  10
   0   3 -10 2123.32 195.532   5
   0  -3 -10 2124.31 198.696   5
   0  -4   0 12481.5 897.039  20
   0  -4   0 13830.1 502.743   2
   0  -4   0 13493.4 828.317   1
   0   4   0 15040.1 792.909  13
   0   4   0 13716.5 664.067  22
   0   4   0 13096.8 614.805  11
   0   4  -1 33328.9 1104.43  22
   0  -4   1 34140.7 1480.63  20
   0  -4  -1 33612.1 1428.24  20
   0  -4   1 35107.2 1247.32   1
   0  -4  -1 36302.1 1430.34   1
   0   4   1 33582.6 1063.37  13
   0   4   1 34128.3 1074.51  22
   0   4  -1 35651.0 1239.17  11
   0  -4   1 35030.1 1057.54   2
   0  -4  -1 34842.2 1227.21  24
   0   4  -2 80840.7 1971.28  22
   0  -4  -2 78907.6 2170.69  20
   0  -4   2 82571.8 2394.02  20
   0  -4   2 85183.3 1769.31   1
   0  -4  -2 82718.0 2279.04   1
   0   4   2 85702.7 1515.27  13
   0   4  -2 83005.4 2149.42  11
   0  -4   2 82686.4 1950.61   2
   0  -4   2 79425.4 1899.32  21
   0   4   2 81883.9 1851.01  22
   0   4   2 79380.8 1583.92  25
   0  -4  -2 81234.2 2118.89  24
   0   4  -3 11195.6 842.977  22
   0  -4   3 10577.7 885.025  20
   0  -4   3 10113.7 811.248  21
   0   4  -3 9979.70 854.611  11
   0  -4  -3 9973.08 848.374   1
   0  -4  -3 9993.96 845.229  24
   0   4   3 10841.3 736.365  25
   0  -4   3 10937.9 834.933   2
   0  -4   4 4470.99 601.586  20
   0  -4  -4 4150.16 589.414   1
   0   4  -4 5061.56 678.839  11
   0   4   4 4363.68 608.796  25
   0  -4  -4 3976.89 615.811  24
   0  -4   4 3626.85 563.478  21
   0  -4   4 3574.52 558.612   2
   0  -4  -5 6274.66 765.434   1
   0  -4  -5 6048.16 820.185  24
   0   4   5 8000.62 861.339  25
   0   4  -5 5348.71 744.071  11
   0  -4   5 7694.84 906.532  21
   0  -4   5 6654.09 840.445   2
   0  -4  -6 40.9550 274.828  24
   0   4  -6 248.509 277.115  23
   0  -4   6 17.3487 185.236   2
   0  -4  -6-179.467 186.798   5
   0  -4   6 113.405 140.033   4
   0  -4   6 11.7012 297.562  21
   0  -4   6 6.29561 114.672  26
   0   4  -6 583.787 317.421  11
   0  -4  -6 102.990 155.726  10
   0  -4  -7 235.422 129.229  10
   0  -4   7-13.2360 101.358  26
   0  -4   7 196.009 172.954   4
   0  -4  -7 130.037 134.208   5
   0  -4   8 542.864 146.242  26
   0  -4  -8 493.096 170.792   5
   0  -4   8 335.125 175.194   4
   0   4  -8 503.540 156.352   5
   0   4  -9-74.4292 110.371  10
   0   4  -9 14.7531 92.5203   5
   0  -4  -9 72.4421 100.176   5
   0  -4   9 174.026 107.124  26
   0   4 -10 358.729 87.8191   5
   0   5   0 671.080 217.641  13
   0   5   0 259.159 144.436  22
   0  -5   0 691.170 251.274   1
   0  -5   0 83.9767 152.948  20
   0  -5  -1 23672.5 1406.67  20
   0  -5   1 24284.7 1472.72  20
   0   5  -1 22354.3 1203.00  13
   0   5   1 23465.0 1043.37  13
   0   5  -1 24869.0 1150.38  11
   0   5   1 23997.9 1009.41  22
   0  -5  -1 22563.2 1318.89   1
   0  -5   1 23568.8 1195.59   1
   0   5  -1 24411.5 1070.17  22
   0   5  -2 13716.3 900.445  22
   0  -5   2 15078.5 882.475   1
   0  -5  -2 13371.7 1052.82   1
   0  -5   2 16310.4 1243.10  20
   0  -5   2 14686.0 879.586   2
   0   5  -2 14294.6 997.408  11
   0  -5   3 200.908 252.485   2
   0  -5  -3 245.892 207.329   1
   0  -5  -3 241.581 200.248  24
   0   5  -3 199.710 250.072  11
   0   5  -3 150.543 183.489  22
   0  -5   3 794.272 342.583  20
   0  -5  -4 9060.66 1000.76  24
   0  -5   4 8830.97 953.825  20
   0   5  -4 7782.60 893.186  11
   0  -5   4 8351.14 882.236   2
   0  -5  -4 7595.35 879.689   1
   0  -5   5 5657.74 812.171   2
   0  -5  -5 4973.14 762.083  24
   0   5  -5 4691.09 774.421  23
   0  -5  -5 4082.31 371.813   5
   0  -5   5 3785.83 359.322   4
   0  -5  -5 5105.45 768.602   1
   0   5  -5 4238.33 695.149  11
   0  -5  -5 4268.46 376.346  10
   0  -5   6 606.881 160.853  26
   0  -5  -6 458.777 160.237  10
   0  -5  -6 483.688 188.657   5
   0  -5   6 649.716 220.679   4
   0  -5   7 20296.3 919.369   4
   0  -5  -7 21358.9 825.377   5
   0  -5  -7 20965.9 770.454  10
   0  -5   7 21651.1 768.477  26
   0  -5   8 17340.1 810.267   4
   0   5  -8 18418.0 666.393   5
   0  -5   8 16859.8 625.491  26
   0   5  -9 468.026 108.684   5
   0   5  -9 360.110 98.9570  10
   0  -6   0 210739. 4900.61  20
   0  -6   0 210341. 4368.56   1
   0   6   0 211233. 3840.49  13
   0  -6   1 8119.80 1001.44  20
   0  -6  -1 7519.80 903.127  20
   0  -6   1 7263.03 768.364   1
   0  -6  -1 8980.16 948.572   1
   0   6  -1 7695.57 809.603  13
   0   6  -2 35193.9 1692.70  11
   0  -6   2 35160.6 2118.79  20
   0  -6  -2 31518.9 1841.52   1
   0   6  -2 34548.0 1815.99  13
   0   6  -3 27421.9 1642.36  11
   0   6  -3 30005.1 1835.28  13
   0  -6  -3 27734.5 1791.06   1
   0  -6   3 29148.5 1935.04  20
   0  -6   4 24544.5 1789.99  20
   0   6  -4 21058.8 1557.93  11
   0  -6   4 23837.4 880.578   4
   0  -6  -4 24957.2 861.424  18
   0   6  -4 25526.5 1765.34  13
   0  -6  -4 22227.7 1674.61   1
   0  -6  -4 24550.6 873.285   9
   0  -6   5 14647.7 743.696   4
   0  -6  -5 13944.7 651.249  18
   0  -6  -5 14912.0 700.004  10
   0  -6  -5 14552.2 655.270   9
   0  -6   6 10706.7 655.692   4
   0  -6  -6 12339.1 584.699  18
   0  -6   7 365.366 183.744   4
   0  -6   8 3096.21 345.287   4
   0   6  -8 4182.91 296.954   5
   0   6  -9 487.158 85.4590  10
   0   6  -9 336.848 85.2039   5
   0  -7   0-1024.80 421.985  20
   0  -7   0 275.884 167.731   1
   0  -7  -1 5668.13 447.445   9
   0   7  -1 5899.25 777.760  13
   0  -7  -1 5450.09 410.910  15
   0  -7  -1 5371.25 393.867  18
   0  -7   1 6252.07 1003.20  20
   0  -7  -1 4079.40 747.373   1
   0  -7   1 4910.82 384.919   3
   0  -7  -2 6180.59 459.342   9
   0   7  -2 5376.23 754.427  13
   0  -7   2 5705.72 953.231  20
   0  -7  -2 5772.47 428.383  18
   0  -7  -2 5302.93 377.256   3
   0  -7  -2 5459.93 848.279   1
   0  -7  -2 5699.19 408.080  15
   0  -7  -3 112003. 1947.32   9
   0  -7  -3 108186. 1815.06  18
   0   7  -3 108685. 3741.90  13
   0  -7  -3 109160. 1773.12  15
   0  -7   3 115415. 4228.86  20
   0  -7  -3 107876. 1628.05   3
   0  -7  -3 108633. 3845.87   1
   0  -7   4 9351.87 563.910   4
   0  -7  -4 10266.6 580.187  18
   0  -7  -4 9127.17 555.818   9
   0  -7   5 12472.0 664.386   4
   0  -7  -5 12998.5 622.263   9
   0  -7  -5 13105.6 615.139  18
   0  -7  -6 3978.11 311.596   9
   0  -7   6 3736.63 380.419   4
   0  -7   7 1344.72 214.767   4
   0   7  -8 2200.84 175.544   5
   0  -7   8 1661.73 169.064   3
   0  -8   0 39109.0 1051.03   3
   0  -8   0 39343.9 1115.49   9
   0  -8   0 39706.9 1158.02  15
   0  -8   1 409.166 138.836   9
   0  -8  -1 633.175 196.216   9
   0  -8  -1 381.418 150.861  15
   0  -8   1 434.462 127.620   3
   0  -8  -1 208.715 118.038   3
   0  -8  -2 41691.2 1194.33   9
   0  -8  -2 43921.7 1172.10  15
   0  -8   2 40800.3 1154.68   3
   0  -8  -2 40782.6 1030.92   3
   0  -8  -3 10265.5 555.402  15
   0  -8  -3 10550.2 614.643   9
   0  -8  -3 9440.96 483.716   3
   0  -8   3 8761.48 551.954   3
   0  -8  -3 10969.1 588.847  18
   0  -8   4 26743.5 904.862   4
   0  -8  -4 25997.3 869.313  18
   0  -8  -4 25334.2 885.201   9
   0  -8   4 25847.6 916.654   3
   0  -8   5 6892.20 456.713   4
   0  -8  -5 6280.15 397.038  18
   0  -8   5 5912.02 437.242   3
   0  -8  -5 6746.20 424.091   9
   0  -8  -6-43.7762 93.7317   9
   0  -8   6-138.183 108.754   4
   0  -8   6 78.9990 125.272   3
   0   8  -7 442.526 97.4618   5
   0  -8   7 241.724 100.240   3
   0  -9   0-22.1606 145.493  15
   0  -9   0-31.6008 130.713   9
   0  -9   0 70.6744 107.833   3
   0  -9   1 27927.9 879.480   9
   0  -9  -1 27313.7 925.165   9
   0  -9  -1 28071.6 943.148  15
   0  -9   1 26912.9 953.423  15
   0  -9   1 27298.8 879.652   3
   0  -9  -1 26905.9 836.257   3
   0  -9  -2 14674.1 685.525   9
   0  -9  -2 14195.5 648.341  15
   0  -9   2 14493.5 696.002  15
   0  -9   2 14292.9 652.243   3
   0  -9  -2 13621.1 572.210   3
   0  -9  -3 5207.66 409.974   9
   0  -9   3 5183.09 401.239  15
   0  -9   3 5010.27 396.901   3
   0  -9  -4 2015.93 241.722   9
   0  -9   4 1925.92 254.718   3
   0  -9   4 1782.90 218.969  15
   0  -9  -5 37.3902 108.750   9
   0  -9   5 92.5023 109.125   3
   0  -9  -6 7258.44 313.146   9
   0  -9   6 6804.38 330.149   3
   0 -10   0 680.290 166.158  15
   0 -10   0 253.716 119.277   3
   0 -10   0 473.059 337.196   9
   0 -10   1 312.768 125.803  15
   0 -10  -1 285.670 109.309  15
   0 -10  -1 472.143 130.102   3
   0 -10   1 527.904 135.578   3
   0 -10   1 339.307 362.146   9
   0 -10  -1 432.179 231.645   9
   0 -10   2 1032.33 179.415  15
   0 -10   2 756.348 156.287   3
   0 -10  -2 885.483 135.752   3
   0 -10  -2 1041.56 217.615   9
   0 -10   3 480.214 119.952  15
   0 -10   3 678.996 138.955   3
   0 -10  -3 485.595 155.929   9
   0 -10   4 201.651 62.4981  15
   0 -10  -4 252.952 172.372   9
   0 -10   4 399.356 100.039   3
   0 -10  -5 9054.18 354.131   9
   0 -10   5 9543.70 341.970   3
   0 -11   0-127.341 70.6831   3
   0 -11  -1 1696.08 349.688   9
   0 -11   1 2013.18 170.675   3
   0 -11   1 1574.12 165.894  15
   0 -11  -2 4207.79 370.854   9
   0 -11   2 4786.39 240.571   3
   0 -11   2 4445.03 251.371  15
   0 -11  -3 450.507 264.464   9
   0 -11   3 304.378 71.3699   3
   1   0   0 147.300 29.1492   2
   1   0  -1 61445.9 762.078  23
  -1   0  -1 61406.7 879.372  22
  -1   0  -1 63184.0 929.851  24
   1   0  -1 58628.0 780.190  24
   1   0  -1 63757.4 583.543   1
   1   0  -1 61243.6 912.607   2
   1   0  -1 66169.5 821.871  11
  -1   0  -1 61537.1 915.806  19
   1   0   1 63809.1 907.831  21
  -1   0   1 63968.9 866.617  21
   1   0   1 57149.1 826.686   2
  -1   0  -1 63330.4 863.327  11
   1   0  -2 441512. 2781.01  23
  -1   0  -2 439293. 3356.65  24
   1   0  -2 409520. 3028.32  24
   1   0  -2 432159. 2092.44   1
  -1   0  -2 449063. 2279.75  12
   1   0  -2 429838. 3332.31  19
  -1   0  -2 449653. 3490.74  19
  -1   0   2 464990. 3339.68  21
   1   0   2 419448. 3271.63  21
   1   0   2 415559. 3147.68   2
  -1   0   2 429952. 3199.19   2
  -1   0  -2 457415. 3214.28  11
   1   0  -2 444071. 3024.02  11
  -1   0   3 447.571 99.8412  20
  -1   0  -3 896.724 239.457  19
   1   0  -3 335.353 197.924  19
  -1   0   3 138.930 151.145   2
   1   0   3 424.995 182.001   2
  -1   0  -3 335.365 82.1493  12
  -1   0  -3 461.338 194.178  24
   1   0  -3 258.957 124.646  24
   1   0  -3 101.799 74.1277  23
   1   0   3 273.390 159.757  21
  -1   0   3 225.321 138.785  21
  -1   0  -3 561.424 214.512  11
   1   0  -3 275.345 118.246  11
   1   0  -4 22420.4 1146.74  19
  -1   0  -4 22904.5 1160.95  19
   1   0  -4 25634.7 1128.40  24
  -1   0   4 23476.4 1167.28  25
  -1   0  -4 23457.4 1053.23  11
   1   0  -4 22936.2 1023.62  11
  -1   0  -4 23824.9 864.584  23
  -1   0  -4 24514.9 1157.22  24
   1   0  -4 25747.7 924.030  23
  -1   0   4 21960.9 1057.02   2
   1   0   4 22354.3 1060.89   2
   1   0   4 23354.6 1114.95  21
  -1   0   4 24179.8 1131.64  21
  -1   0  -5 36967.5 1718.38  19
   1   0  -5 40796.2 1779.60  19
   1   0  -5 36879.1 1564.48  24
  -1   0   5 38827.0 1769.96  25
  -1   0  -5 39882.6 1572.67  11
   1   0  -5 40364.7 1549.02  11
  -1   0  -5 39829.3 1687.25  24
  -1   0   5 39624.4 1678.44  21
   1   0   5 39551.5 1675.56  21
  -1   0   5 37403.1 1592.73   2
   1   0   5 42518.6 1683.25   2
  -1   0   6 20622.1 1351.57   2
   1   0   6 17497.4 1229.25   2
   1   0  -6 16458.8 1163.36  24
  -1   0   6 18093.1 1381.71  25
   1   0   6 18690.2 1383.81  25
  -1   0  -6 21659.2 1394.36  24
  -1   0  -6 18551.7 1210.47  11
   1   0  -6 18819.1 1199.12  11
  -1   0   6 18955.8 1324.70  21
   1   0   6 18509.4 1319.01  21
   1   0  -6 18139.6 1372.61  19
  -1   0  -6 18752.3 1401.38  19
   1   0  -7 2773.58 559.616  19
  -1   0  -7 2029.22 455.598  19
  -1   0  -7 3525.87 343.720  17
   1   0  -7 3369.68 343.567  17
   1   0  -7 3653.23 339.343   5
  -1   0  -7 3294.50 325.465   5
   1   0   7 3025.70 314.111  26
   1   0   7 2850.87 626.057  25
  -1   0   7 2877.73 296.664  26
  -1   0   7 4288.41 727.386  25
   1   0  -7 3636.35 310.161  10
  -1   0  -7 3010.39 289.799  10
   1   0   7 4152.79 724.836  21
  -1   0   7 2891.86 523.917  21
   1   0   7 3255.04 572.730   2
  -1   0   7 3817.93 656.087   2
  -1   0  -8 42876.8 1048.21  10
   1   0  -8 42928.9 1087.68  10
   1   0  -8 43062.0 1139.98   5
  -1   0  -8 42362.1 1125.33   5
  -1   0   8 43295.3 1164.68  26
   1   0   8 44741.0 1181.71  26
  -1   0  -8 42122.9 1184.71  17
   1   0  -8 42872.4 1188.70  17
   1   0  -9 13527.3 558.715  10
  -1   0  -9 14080.2 626.094   5
   1   0  -9 13272.7 604.309   5
   1   0   9 14279.6 632.132  26
  -1   0   9 13642.8 618.824  26
  -1   0 -10 426.575 128.780   5
   1   0 -10 420.372 125.060   5
   1   0  10 304.095 113.685  26
  -1   0  10 447.600 112.757  26
   1   1 -10 7331.79 323.558  10
  -1  -1 -10 8017.47 397.096   5
   1   1 -10 8487.14 405.419   5
   1  -1  10 8397.84 416.688  26
   1   1  -9 4674.34 340.098  10
   1   1  -9 5096.36 383.153   5
  -1  -1  -9 4746.38 371.875   5
  -1   1   9 4454.74 336.334  26
   1  -1   9 4600.41 368.287  26
   1   1  -8 26194.5 887.583   5
  -1  -1  -8 27371.6 911.034   5
   1   1  -8 26702.1 854.865  10
   1   1  -8 26027.3 906.764  17
  -1  -1  -8 24205.6 914.726  17
  -1   1   8 28355.2 916.869  26
   1  -1   8 26245.0 919.976  26
  -1  -1  -7 32024.1 2067.30  19
   1   1  -7 32043.0 2050.43  19
  -1  -1  -7 32157.2 1035.39  17
   1   1  -7 34312.6 1021.88  17
   1  -1   7 31459.4 1130.67   4
  -1  -1  -7 31633.1 965.263   5
   1   1  -7 31075.8 949.501   5
   1   1  -7 32115.7 1823.52  11
  -1  -1  -7 36707.8 2057.87  24
   1  -1   7 34329.9 1022.26  26
  -1   1   7 37041.8 2209.87  25
   1  -1   7 34284.5 2079.40  25
  -1   1   7 32876.8 975.347  26
   1  -1   7 35691.2 2084.18  21
   1  -1   7 34993.7 1992.88   2
   1  -1   6 8796.50 908.395   2
  -1   1   6 8310.94 818.919   2
  -1   1   6 8098.44 919.627  25
   1  -1   6 6854.61 866.702  25
  -1  -1  -6 8003.90 888.752  24
   1   1  -6 8179.49 845.266  11
   1  -1   6 7742.58 893.242  21
  -1   1   6 9676.30 924.915  21
  -1  -1  -6 8151.26 945.040  19
   1   1  -6 8141.64 919.921  19
   1   1  -5 33343.1 1616.46  19
  -1  -1  -5 34689.9 1677.37  19
   1   1  -5 34569.5 1407.91  24
  -1   1   5 32026.1 1619.20  25
  -1  -1  -5 33836.9 1632.75  24
  -1  -1  -5 31767.1 1295.29  11
   1   1  -5 30874.1 1461.19  11
   1   1  -5 34275.0 1367.17  23
  -1   1   5 33892.3 1464.92   2
   1  -1   5 31883.3 1527.73   2
  -1   1   5 35756.5 1529.81  21
   1  -1   5 32519.2 1588.06  21
  -1  -1  -4 53888.2 1780.08  19
   1   1  -4 58352.0 1842.52  19
  -1   1   4 57394.7 1871.71  25
   1   1  -4 56102.8 1728.34  11
  -1  -1  -4 56824.3 1520.47  11
  -1  -1  -4 57567.4 1312.98  12
   1   1  -4 53308.1 1523.36  23
   1   1  -4 60040.6 1612.16  24
  -1  -1  -4 53874.9 1793.87  24
  -1   1   4 60050.3 1663.99   2
   1  -1   4 53115.2 1735.84   2
   1  -1   4 53987.1 1767.21  21
  -1   1   4 57744.3 1656.48  21
  -1   1   3 24190.4 889.911  21
   1  -1   3 25746.1 1044.43  21
   1   1  -3 24296.0 997.745  19
   1  -1   3 23625.1 646.887  20
  -1  -1  -3 24451.2 1014.11  19
  -1  -1  -3 25304.6 888.200   1
  -1  -1  -3 23930.7 803.506  12
  -1  -1  -3 25977.2 473.775  23
   1   1  -3 23259.7 836.348  24
  -1  -1  -3 24122.9 1042.21  24
  -1  -1  -3 25141.8 849.426  11
   1   1  -3 22678.3 949.943  11
  -1   1   3 25030.7 1048.19  25
  -1   1   3 23117.4 860.358   2
   1  -1   3 26008.4 1039.78   2
  -1   1   2 182024. 1873.41  21
  -1  -1  -2 179342. 2210.83  19
   1   1  -2 175553. 2152.09  19
   1  -1   2 178093. 1732.43  20
  -1  -1  -2 172795. 2028.50   1
  -1   1   2 182963. 1642.22  13
  -1  -1  -2 174429. 1961.35  12
   1   1  -2 175486. 1744.96  24
   1   1  -2 170780. 2170.28  11
  -1  -1  -2 177145. 1720.60  11
   1  -1   2 184432. 2314.46   2
  -1   1   2 172488. 2211.67  25
  -1   1   1 239473. 1274.95  21
   1  -1   1 238845. 2022.73  21
   1  -1   1 244239. 1913.57  20
  -1  -1  -1 240873. 1660.77  20
   1   1  -1 246540. 1802.56  19
  -1  -1  -1 245965. 1827.13  19
  -1  -1  -1 240412. 2045.39   1
  -1  -1  -1 240952. 2070.00  12
  -1   1   1 240839. 1551.72  13
   1   1  -1 236227. 1972.25  11
   1   1  -1 239319. 1866.53  22
  -1  -1  -1 246360. 2132.71  24
   1   1  -1 245036. 1184.21  24
  -1   1   1 249579. 1916.03  25
  -1   1   0 6105.87 254.839  22
   1  -1   0 6211.86 177.908  21
   1   1   0 5953.46 158.880  22
  -1  -1   0 6791.24 300.210  20
   1  -1   0 6001.62 299.054  20
  -1  -1   0 5576.25 258.089   1
   1  -1   0 5820.15 218.026   2
  -1   1   0 6223.97 263.945  13
  -1   1   0 5727.05 200.513  11
  -1  -1   0 6300.54 178.119   2
  -1  -1   0 6266.55 285.668  12
   1   1   0 6275.54 223.970  11
  -1  -1   0 6360.42 206.940  24
  -1   1   0 6422.00 214.196  25
   1  -1  -1 253787. 1382.16  23
  -1   1  -1 254200. 2006.03  22
  -1  -1   1 251299. 2017.96  20
   1  -1  -1 263859. 1837.50  19
  -1   1  -1 255378. 1882.06  19
  -1  -1   1 260082. 1190.06   1
   1  -1  -1 248772. 2001.37   1
   1  -1  -1 259712. 1683.69   2
  -1  -1   1 264175. 1458.69  12
  -1  -1   1 258191. 2047.84   2
   1   1   1 250419. 1274.66   2
  -1  -1   1 252514. 2027.63  21
   1   1   1 259446. 1651.31  21
  -1   1  -1 253862. 2137.87  11
   1  -1  -2 196379. 1391.87  23
  -1   1  -2 190580. 2087.50  24
  -1   1  -2 193480. 2312.74  19
   1  -1  -2 194809. 2250.69  19
  -1  -1   2 193102. 1955.37  20
   1  -1  -2 188460. 2000.18   1
   1  -1  -2 188416. 2053.44   2
   1   1   2 191715. 2046.07  21
  -1   1  -2 190961. 2359.45  11
   1  -1  -2 187853. 1654.37  11
  -1  -1   2 176370. 2203.06   2
   1   1   2 180362. 1855.27   2
   1  -1  -2 182413. 2289.86  24
   1  -1  -3 23497.8 603.760  23
  -1   1  -3 20298.4 945.264  22
  -1   1  -3 20961.2 867.667  24
   1  -1  -3 21761.6 940.456  19
  -1  -1   3 21112.1 707.151  20
  -1   1  -3 21783.2 965.284  19
   1  -1  -3 22408.4 781.985   1
  -1   1  -3 21791.7 384.496  12
   1  -1  -3 21238.1 731.047  11
  -1   1  -3 20188.9 914.430  11
  -1  -1   3 19319.8 911.075  21
   1   1   3 21528.4 875.192  21
   1  -1  -3 22159.8 972.126  24
  -1  -1   3 18887.9 882.060   2
   1   1   3 22255.6 838.450   2
   1   1   4 57298.0 1680.41  21
  -1  -1   4 53778.6 1778.08  21
   1  -1  -4 56022.3 1371.37   1
  -1   1  -4 53319.9 1617.57  24
   1  -1  -4 55334.5 1771.74  24
  -1   1  -4 56602.0 1737.88  11
   1  -1  -4 56562.3 1460.90  11
   1   1   4 53767.2 1564.52   2
  -1  -1   4 61953.2 1865.70   2
  -1   1  -4 52761.3 1770.40  19
   1  -1  -4 57865.5 1827.70  19
  -1   1  -5 31885.0 1612.63  19
   1  -1  -5 33913.4 1627.78  19
  -1   1  -5 30394.5 1413.18  24
  -1   1  -5 29959.9 1260.88  23
  -1   1  -5 31769.0 1502.02  11
   1  -1  -5 31785.5 1278.09  11
  -1  -1   5 31877.3 1549.69   2
   1   1   5 34265.5 1449.81   2
  -1  -1   5 34545.1 1636.65  25
   1  -1  -5 28636.8 1457.16  24
   1   1   5 31320.2 1597.99  25
  -1  -1   5 34897.5 1652.16  21
   1   1   5 34304.1 1503.96  21
   1   1   6 9069.90 887.152  21
  -1  -1   6 8877.60 946.193  21
   1   1   6 8916.48 841.526   2
  -1  -1   6 7775.37 859.493   2
  -1   1  -6 8455.22 871.465  11
  -1  -1   6 8554.09 965.259  25
  -1   1  -6 7959.37 789.744  24
   1   1   6 7879.86 905.713  25
   1  -1  -6 10508.0 988.876  24
   1  -1  -6 8128.19 929.208  19
  -1   1  -6 8187.17 931.340  19
   1  -1  -7 31192.9 1992.28  19
  -1   1  -7 33395.7 2126.93  19
   1  -1  -7 31469.8 1022.97  17
  -1   1  -7 33650.8 1033.42  17
   1  -1  -7 32254.8 977.671   5
  -1   1  -7 30813.5 939.975   5
  -1  -1   7 28948.0 1128.74   4
  -1  -1   7 33543.6 1944.79   2
   1  -1  -7 33244.1 957.769  10
  -1   1  -7 36514.0 1958.04  11
   1   1   7 34247.2 1936.22  21
  -1  -1   7 33818.9 2022.02  21
  -1  -1   7 31375.4 983.360  26
   1  -1  -7 36674.8 2010.93  24
   1   1   7 31498.4 951.630  26
  -1  -1   7 31358.7 1981.08  25
   1   1   7 34795.4 2126.77  25
   1  -1  -8 25469.7 837.352  10
  -1   1  -8 26390.7 817.481  10
  -1   1  -8 25877.8 888.945   5
   1  -1  -8 25692.6 888.331   5
  -1  -1   8 24318.9 884.586  26
   1   1   8 26487.8 886.797  26
  -1   1  -8 26933.4 938.336  17
   1  -1  -9 3910.58 311.507  10
  -1   1  -9 3693.26 281.606  10
  -1   1  -9 4062.01 343.997   5
   1  -1  -9 4634.70 370.329   5
  -1  -1   9 3807.26 343.162  26
   1   1   9 4250.83 338.212  26
  -1   1 -10 8432.52 401.971   5
   1  -1 -10 8172.59 400.100   5
  -1  -1  10 8049.91 404.807  26
   1   1  10 8482.50 379.538  26
   1   2 -10 1895.69 173.414  10
   1   2 -10 1381.66 176.636   5
  -1  -2 -10 1619.76 187.086   5
   1  -2  10 1971.47 210.209  26
   1   2  -9 3159.64 276.829  10
  -1  -2  -9 3059.70 301.316   5
   1  -2   9 3602.08 326.261  26
   1   2  -9 3383.81 301.697   5
   1   2  -8 21115.6 779.567  17
   1  -2   8 19511.7 952.466   4
   1   2  -8 21440.1 800.311   5
  -1  -2  -8 20832.5 801.001   5
   1  -2   8 21883.3 837.594  26
  -1   2   8 22136.0 766.669  26
  -1  -2  -7 6001.46 876.711  19
   1   2  -7 6493.68 901.438  19
  -1  -2  -7 5942.50 453.897  17
   1  -2   7 5555.53 532.022   4
   1   2  -7 6220.48 434.721   5
  -1  -2  -7 6573.51 451.945   5
   1   2  -7 6742.84 899.837  11
  -1  -2  -7 6573.95 904.586  24
  -1   2   7 6428.19 958.716  25
   1  -2   7 5647.23 800.693  25
   1  -2   7 6204.75 444.914  26
   1  -2   7 5933.31 875.201  21
   1  -2   7 6672.89 896.475   2
   1   2  -6 24595.0 1629.59  19
  -1  -2  -6 23404.1 1569.74  19
   1   2  -6 27941.4 1475.20  23
   1   2  -6 25751.4 1600.66  11
  -1   2   6 23828.9 1612.21  25
  -1  -2  -6 25003.3 1640.87  24
   1  -2   6 26338.8 1642.48  25
   1  -2   6 27162.0 1704.86  21
   1  -2   6 27437.4 1658.21   2
   1   2  -5 33197.9 1642.19  19
  -1  -2  -5 36239.2 1730.37  19
  -1   2   5 34208.6 1715.20  25
  -1  -2  -5 33230.5 1702.02  24
   1   2  -5 37286.9 1727.42  11
   1   2  -5 33677.0 1503.25  23
   1  -2   5 39968.5 1790.80   2
  -1   2   5 33059.5 1389.50   2
   1  -2   5 33461.4 1695.63  21
  -1   2   5 34925.3 1428.27  21
   1  -2   4 49290.2 1778.63  21
  -1   2   4 50415.9 1465.25  21
  -1  -2  -4 49183.1 1727.26  19
   1   2  -4 50063.3 1729.32  19
  -1  -2  -4 48083.5 1569.77   1
  -1  -2  -4 48927.1 1498.95  12
   1   2  -4 47327.4 1335.81  24
   1   2  -4 47809.4 1733.41  11
  -1   2   4 50608.1 1811.30  25
  -1   2   4 44693.7 1372.99   2
   1  -2   4 47162.4 1720.10   2
   1  -2   3 76063.3 1912.05  21
  -1   2   3 76631.1 1444.18  21
   1   2  -3 77661.7 1815.77  19
  -1  -2  -3 79004.7 1850.74  19
   1  -2   3 73390.1 1576.87  20
   1  -2   3 72100.9 830.422   1
  -1  -2  -3 77595.5 1818.86   1
  -1  -2  -3 74715.3 1735.13  12
   1   2  -3 70853.4 1330.42  24
   1   2  -3 84416.5 2006.96  11
  -1  -2  -3 75613.0 1999.83  24
  -1   2   3 76327.9 1878.67  25
  -1   2   3 76886.0 1485.15   2
   1  -2   3 80877.0 1972.87   2
  -1   2   2 146992. 1391.45  21
   1  -2   2 151748. 2275.27  21
  -1  -2  -2 151149. 2042.44  19
   1   2  -2 147807. 2016.71  19
  -1  -2  -2 153239. 1951.64  20
   1  -2   2 145224. 2165.65  20
  -1  -2  -2 153950. 2304.57   1
  -1  -2  -2 157144. 2357.15  12
  -1   2   2 148902. 1565.11  13
   1   2  -2 146209. 2145.78  22
   1   2  -2 159433. 1520.09  24
   1   2  -2 156956. 2356.30  11
   1  -2   2 152196. 2280.09   2
  -1   2   2 146505. 2103.05  25
  -1  -2  -2 166746. 2489.69  24
   1  -2   1 111317. 1532.02  21
   1   2  -1 112896. 1243.54  19
   1  -2   1 108684. 1799.88  20
  -1  -2  -1 107593. 1198.89  19
  -1  -2  -1 106566. 1628.41  20
   1  -2   1 109951. 1464.42   1
  -1  -2  -1 105536. 1726.56   1
  -1  -2  -1 108854. 1821.81  12
   1   2  -1 116194. 1686.14  11
  -1   2   1 107716. 1329.04  13
   1   2  -1 109653. 1438.76  22
   1  -2   1 106993. 1540.11   2
  -1   2   1 109353. 1372.41  25
  -1  -2  -1 105450. 1597.54  24
   1   2   0 136840. 1260.37  22
  -1   2   0 142840. 1613.59  22
   1  -2   0 135465. 1020.91  21
   1  -2   0 133517. 1925.91  20
  -1  -2   0 132596. 1870.76  20
  -1   2   0 132846. 1637.30  13
   1   2   0 136802. 1417.53  11
  -1  -2   0 133870. 1823.70  12
  -1  -2   0 128442. 1059.02   2
  -1   2   0 134685. 1352.25  11
   1  -2   0 129051. 1295.02   2
   1  -2   0 131182. 1736.91   1
  -1  -2   0 129398. 1705.27   1
  -1  -2   0 135249. 1381.78  24
  -1   2   0 138610. 1182.98  25
  -1  -2   1 104850. 1488.53  21
  -1   2  -1 105446. 1536.60  22
   1   2   1 102336. 998.818  21
   1  -2  -1 105882. 1186.27  19
  -1   2  -1 103811. 1202.03  19
   1  -2  -1 103741. 1714.21  20
  -1  -2   1 103096. 1747.77  20
  -1  -2   1 107107. 1348.74   1
   1  -2  -1 100274. 1658.58   1
   1  -2  -1 104654. 1059.00   2
   1   2   1 101019. 1089.00  13
  -1   2  -1 106195. 1630.91  11
  -1  -2   1 107040. 1516.85   2
  -1  -2   1 98602.2 1421.72  12
   1  -2  -1 101494. 1735.85  12
   1  -2  -1 101686. 1586.67  24
   1   2   1 99875.3 1229.89  25
  -1   2  -2 156734. 2259.88  22
  -1   2  -2 151283. 2076.09  19
  -1  -2   2 147785. 2207.36  20
   1  -2  -2 157331. 2060.03  19
  -1  -2   2 157273. 1185.70   1
   1  -2  -2 154592. 2267.13   1
   1  -2  -2 152396. 1721.05   2
   1   2   2 155670. 946.745  13
   1  -2  -2 155467. 2303.57  12
  -1   2  -2 166827. 2471.39  11
   1   2   2 155657. 1691.03  21
  -1  -2   2 150311. 2260.70  21
   1  -2  -2 157358. 2375.58  24
   1   2   2 155775. 1412.20   2
  -1  -2   2 148119. 2244.23   2
   1   2   3 72422.1 1488.81  21
  -1  -2   3 70559.4 1875.20  21
   1  -2  -3 72424.6 1698.95   1
   1  -2  -3 75366.0 1944.92  24
  -1   2  -3 76842.6 1950.83  11
  -1  -2   3 74589.4 1651.40  20
  -1   2  -3 77312.8 1857.62  19
   1  -2  -3 72505.1 1731.00  19
  -1  -2   3 73574.4 1865.82   2
   1   2   3 78449.4 1439.37   2
  -1   2  -3 75118.2 1862.40  22
  -1   2  -3 67105.6 1506.92  24
   1   2   4 56855.1 1580.63  21
  -1  -2   4 60623.9 1991.38  21
   1  -2  -4 54780.9 1616.65   1
   1  -2  -4 53046.5 1878.43  24
   1   2   4 57618.8 1927.17  25
  -1   2  -4 54057.5 1846.37  11
  -1  -2   4 55231.7 1483.60  20
  -1   2  -4 58276.3 1906.02  19
   1  -2  -4 57220.4 1828.47  19
  -1  -2   4 55706.7 1874.20   2
   1   2   4 60485.5 1544.15   2
  -1   2  -4 50094.0 1523.09  24
  -1  -2   5 35584.6 1750.27  21
   1   2   5 31861.6 1394.84  21
   1  -2  -5 34011.4 1384.43   1
  -1  -2   5 32633.7 1614.77  25
   1  -2  -5 35628.6 1725.96  24
   1   2   5 33847.9 1712.80  25
  -1   2  -5 33054.7 1638.58  11
  -1   2  -5 32782.0 1411.86  24
  -1   2  -5 35872.8 1725.05  19
   1  -2  -5 34566.0 1661.58  19
  -1  -2   5 33188.0 1642.01   2
  -1  -2   6 25560.5 1591.19   2
   1  -2  -6 25344.2 1622.68  24
  -1  -2   6 26038.6 1629.29  25
   1   2   6 26381.0 1702.86  25
  -1   2  -6 25208.0 1581.97  11
  -1  -2   6 24867.3 1653.86  21
  -1   2  -6 27915.9 1743.63  19
   1  -2  -6 24774.3 1604.35  19
   1  -2  -7 5334.90 781.265  24
  -1  -2   7 5692.73 855.789  21
   1  -2  -7 7349.62 952.967  19
  -1   2  -7 5639.85 847.667  19
  -1   2  -7 7465.64 485.572  17
  -1  -2   7 5129.72 540.678   4
  -1   2  -7 6958.33 460.373   5
  -1  -2   7 8550.36 994.286  25
   1   2   7 7936.94 996.413  25
  -1  -2   7 7371.19 481.594  26
   1   2   7 6476.16 422.398  26
   1  -2  -7 6518.27 437.422  10
  -1   2  -7 5833.61 838.934  11
   1  -2  -7 6665.76 465.818   5
  -1  -2   7 5085.50 795.832   2
  -1   2  -8 18297.9 740.997   5
   1   2   8 18592.0 708.764  26
  -1  -2   8 18966.6 782.192  26
   1  -2  -8 19504.4 736.627  10
  -1   2  -8 18047.2 735.425  17
   1  -2  -8 18710.1 765.562   5
  -1   2  -9 2857.42 291.577   5
   1  -2  -9 2472.67 286.677   5
  -1  -2   9 2977.92 302.275  26
   1   2   9 2568.97 250.588  26
   1  -2  -9 2458.38 247.566  10
  -1   2  -9 2467.39 238.670  10
  -1  -2  10 1771.81 195.095  26
  -1   2 -10 1713.27 199.015   5
   1  -2 -10 1601.17 190.218   5
   1   3 -10 9963.86 383.018   5
  -1  -3 -10 9505.31 383.783   5
   1  -3  10 9404.83 397.247  26
   1   3 -10 8896.88 311.488  10
   1   3  -9 5832.57 377.839   5
  -1  -3  -9 6271.23 404.984   5
   1  -3   9 6315.34 406.905  26
   1   3  -9 6632.24 375.465  10
   1  -3   8 233.794 165.775   4
  -1  -3  -8 195.796 149.040   5
   1   3  -8 138.333 133.686   5
   1  -3   8 281.542 148.840  26
   1  -3   7 3474.83 417.435   4
   1  -3   7 3567.17 341.291  26
  -1  -3  -7 3706.35 354.650   5
  -1   3   6 10186.9 1110.37  25
  -1  -3  -6 9304.71 1050.01  24
   1  -3   6 9998.23 1055.72  25
   1   3  -6 11396.1 1138.31  11
   1   3  -6 10614.5 1014.26  23
  -1  -3  -6 9759.71 1036.40  19
   1   3  -6 10268.7 1055.61  19
   1  -3   6 8810.73 986.456   2
   1  -3   6 11484.0 1174.09  21
  -1   3   5 15785.7 1215.38  25
  -1  -3  -5 13788.8 1167.51  24
   1   3  -5 15371.7 1186.81  11
   1   3  -5 15106.9 1127.24  23
   1   3  -5 15288.6 1137.43  19
  -1  -3  -5 15671.5 1155.11  19
   1  -3   5 17310.3 1284.11  21
   1  -3   5 13286.2 1107.15   2
   1  -3   4 165800. 2994.32  20
  -1  -3  -4 168164. 3286.79  19
   1   3  -4 167954. 3246.73  19
  -1  -3  -4 169695. 3351.17   1
   1   3  -4 175391. 3609.20  11
  -1   3   4 171843. 3479.55  25
  -1  -3  -4 176803. 3680.82  24
   1  -3   4 172058. 3555.64  21
   1  -3   3 21279.7 1088.38  21
   1  -3   3 23184.3 1101.08  20
   1   3  -3 23139.3 1017.86  19
  -1  -3  -3 22526.7 1008.84  19
  -1  -3  -3 22460.2 1119.65   1
  -1  -3  -3 22017.5 1113.56  12
   1   3  -3 22577.0 1121.13  22
   1   3  -3 20159.5 1094.95  11
  -1   3   3 23115.6 1074.43  25
  -1  -3  -3 22820.8 1177.39  24
   1  -3   3 24694.3 1169.32   2
   1  -3   2 228075. 3024.77  21
  -1  -3  -2 224796. 3014.75  20
  -1  -3  -2 228187. 2484.81  19
   1  -3   2 229331. 3358.98  20
   1   3  -2 230019. 2544.33  19
  -1  -3  -2 221313. 3253.79   1
   1  -3   2 229201. 2491.66   1
  -1   3   2 233634. 2280.32  13
  -1  -3  -2 231361. 3401.36  12
   1   3  -2 215486. 2828.14  22
   1   3  -2 240669. 3280.23  11
  -1  -3  -2 240212. 3278.48  24
  -1   3   2 222569. 2700.02  25
   1  -3   2 220802. 3006.40   2
  -1   3   1 5003.28 392.395  22
   1  -3   1 5288.88 366.119  21
  -1  -3  -1 5123.53 220.491  19
  -1  -3  -1 4895.16 468.646  20
   1  -3   1 5085.86 486.368  20
   1   3  -1 5125.62 238.106  19
  -1  -3  -1 4549.16 452.023   1
   1  -3   1 5202.87 415.832   1
  -1   3   1 5626.41 386.449  13
  -1  -3  -1 5201.71 488.665  12
   1   3  -1 5308.78 376.569  22
   1   3  -1 4804.10 403.449  11
   1  -3   1 5613.99 398.875   2
  -1  -3  -1 5126.29 405.798  24
  -1   3   1 4844.07 315.509  25
  -1   3   0 80986.9 1475.79  22
   1   3   0 78479.2 1234.32  22
  -1  -3   0 79844.0 1821.57  20
   1  -3   0 78288.7 1852.96  20
  -1   3   0 78926.5 1552.77  13
  -1  -3   0 74275.6 1698.49  12
  -1  -3   0 75295.8 977.890   2
  -1   3   0 78517.3 1272.04  11
   1   3   0 79480.5 1354.93  11
  -1  -3   0 76588.4 1649.03   1
   1  -3   0 78396.5 1677.08   1
   1  -3   0 74176.5 1147.61   2
  -1   3   0 77888.7 988.854  25
  -1   3  -1 8230.93 509.653  22
   1   3   1 6730.71 245.693  21
   1   3   1 7650.33 413.998  22
   1  -3  -1 7405.13 273.340  19
  -1  -3   1 7288.62 583.382  20
   1  -3  -1 8493.83 611.905  20
  -1   3  -1 7361.13 281.133  19
  -1  -3   1 7776.63 483.722   1
   1  -3  -1 7829.83 573.444   1
   1  -3  -1 8405.86 317.683   2
   1   3   1 8345.06 432.685  13
  -1   3  -1 7995.94 523.237  11
  -1  -3   1 8053.72 459.999   2
   1   3   1 7273.16 304.569  11
   1  -3  -1 7738.55 523.385  24
   1   3   1 7449.22 329.789  25
  -1   3  -2 245174. 3136.37  22
  -1  -3   2 230341. 3380.85  20
   1  -3  -2 234994. 2518.95  19
  -1   3  -2 227897. 2556.12  19
  -1  -3   2 224981. 2219.35   1
   1  -3  -2 223017. 3220.21   1
   1  -3  -2 220919. 1832.94   2
   1   3   2 240543. 1798.31  13
  -1   3  -2 228341. 3221.31  11
  -1  -3   2 233704. 3055.92  21
   1   3   2 219783. 1682.08  21
  -1  -3   2 230136. 3035.43   2
   1   3   2 223560. 2604.59  25
   1  -3  -2 233186. 3241.69  24
  -1  -3   3 21209.0 1103.42  21
   1  -3  -3 21382.3 1079.44   1
  -1   3  -3 20375.8 844.923  24
  -1   3  -3 20039.7 1053.61  22
  -1  -3   3 21723.6 1073.15  20
  -1   3  -3 20779.4 981.291  19
   1  -3  -3 21479.9 969.445  19
  -1   3  -3 19525.6 1081.98  11
  -1  -3   3 19599.6 1044.33   2
   1  -3  -3 21239.4 1131.91  24
   1   3   3 21013.8 1006.67  25
  -1  -3   4 148553. 3333.23  21
   1  -3  -4 147067. 3042.28   1
  -1   3  -4 135907. 3188.07  22
  -1   3  -4 137288. 3181.02  11
  -1   3  -4 137651. 3011.51  19
  -1  -3   4 150681. 2937.79  20
   1  -3  -4 150109. 3027.85  19
  -1  -3   4 159096. 3341.29   2
   1  -3  -4 156285. 3465.23  24
  -1  -3   4 156632. 2970.41  25
   1   3   4 155925. 3251.74  25
   1  -3  -5 18138.4 1147.35   1
  -1  -3   5 19197.6 1307.05   2
   1   3   5 15189.3 1173.22  25
  -1  -3   5 17337.1 1170.07  25
   1  -3  -5 17004.3 1295.16  24
  -1   3  -5 18870.7 1318.68  11
  -1  -3   5 16696.5 1279.59  21
   1  -3  -5 17619.5 1223.08  19
  -1   3  -5 18439.7 1269.14  19
  -1   3  -6 8396.43 995.753  19
   1  -3  -6 9171.03 978.830  19
  -1  -3   6 9548.91 1070.55  21
  -1   3  -6 8826.35 910.991  23
  -1   3  -6 11254.1 1124.61  11
   1   3   6 11110.3 1141.33  25
   1  -3  -6 8861.99 1023.84  24
  -1  -3   6 9712.86 948.904  25
  -1  -3   6 10481.5 1066.78   2
  -1  -3   7 3133.14 427.430   4
   1  -3  -7 3454.77 346.601   5
  -1  -3   7 3120.51 325.256  26
   1  -3  -7 3317.47 326.349  10
  -1  -3   8 213.126 130.751  26
   1  -3  -8 81.0917 119.353  10
  -1   3  -8-59.2297 134.788   5
  -1  -3   8-134.827 227.166   4
   1  -3  -8 69.0482 144.948   5
  -1   3  -9 6667.37 405.103   5
   1  -3  -9 6510.80 417.236   5
  -1  -3   9 6775.71 425.300  26
  -1   3  -9 6666.26 361.422  10
   1  -3  -9 7097.20 380.227  10
   1  -3 -10 10394.4 410.805   5
  -1   3 -10 10636.2 400.324   5
   1   4 -10 956.370 110.708   5
   1   4  -9 7439.81 394.836   5
  -1  -4  -9 7402.28 408.672   5
   1  -4   9 7968.46 418.554  26
   1   4  -9 7678.98 380.691  10
  -1  -4  -8 1003.60 202.283   5
   1   4  -8 1081.28 188.848   5
   1  -4   8 1046.99 245.757   4
   1  -4   8 1390.95 224.785  26
   1  -4   7 13771.8 773.196   4
  -1  -4  -7 15442.3 711.803   5
   1  -4   7 16258.8 700.253  26
   1  -4   6 19132.3 745.775  26
  -1  -4  -6 17099.1 1500.65  24
  -1   4   6 20089.2 1564.65  25
   1   4  -6 17643.4 1481.27  11
  -1  -4  -6 18928.8 774.255   5
   1  -4   6 17582.5 840.370   4
   1  -4   6 16206.1 1451.41  21
   1  -4   6 19600.5 1535.70   2
   1   4  -6 19201.0 1487.05  23
   1  -4   5 659.092 308.901  21
   1   4  -5 717.066 285.319  11
  -1  -4  -5 1032.19 394.973  24
   1   4  -5 884.049 365.499  23
   1  -4   5 401.508 257.866   2
  -1  -4  -5 527.957 178.997   1
   1  -4   4 23339.3 1329.15  20
  -1  -4  -4 22696.9 1397.70   1
   1  -4   4 22859.3 1383.49  21
   1   4  -4 26933.9 1546.47  11
   1  -4   4 24939.3 1435.34   2
  -1  -4  -4 21484.7 1404.22  24
  -1   4   4 23661.7 1323.22  25
   1   4  -3 12499.4 880.130  22
   1  -4   3 12668.3 959.398  20
  -1  -4  -3 11613.1 935.437   1
  -1  -4  -3 12348.7 979.347  12
   1  -4   3 12118.1 894.364  21
   1   4  -3 12951.7 963.445  11
   1  -4   3 12482.7 899.942   2
  -1  -4  -3 12317.8 932.759  24
  -1   4   3 11609.2 784.926  25
   1   4  -2 26674.0 1104.66  22
  -1  -4  -2 25004.3 1224.08  20
   1  -4   2 24669.5 1308.86  20
  -1  -4  -2 25550.6 1275.84   1
   1  -4   2 26217.9 1014.91   1
  -1   4   2 25502.9 887.657  13
  -1  -4  -2 25356.6 1334.41  12
   1  -4   2 25220.1 1076.05  21
  -1   4   2 24753.0 1077.27  22
   1   4  -2 23745.6 1161.00  11
   1  -4   2 25611.3 1101.98   2
  -1   4   2 24350.6 920.044  25
  -1  -4  -2 24177.6 1144.27  24
   1   4  -1 93153.4 1779.39  22
  -1  -4  -1 91032.1 2331.44  20
   1  -4   1 95071.7 2508.15  20
   1  -4   1 94746.6 2090.12   1
  -1  -4  -1 95244.9 2319.58   1
  -1   4   1 93882.6 1842.62  13
  -1  -4  -1 96190.5 2441.90  12
  -1   4   1 94646.2 1885.54  22
   1   4  -1 94246.9 2029.67  11
   1  -4   1 94768.6 1794.97   2
  -1   4   1 94055.1 1403.93  25
  -1  -4  -1 94891.5 1976.67  24
  -1   4   0 897.476 216.161  13
  -1  -4   0 1118.50 295.392  12
   1  -4   0 745.743 213.569   1
  -1  -4   0 657.842 182.659   1
   1  -4   0 706.790 114.288   2
  -1  -4   0 714.255 106.738   2
   1   4   0 1403.05 210.993  22
  -1   4   0 751.187 184.532  22
  -1   4   0 848.032 163.837  11
   1   4   0 627.745 142.244  11
   1  -4   0 741.625 287.300  20
  -1  -4   0 433.569 240.162  20
  -1  -4   1 105121. 2592.20  20
   1  -4  -1 102929. 2537.79  20
   1  -4  -1 100357. 2382.02   1
  -1  -4   1 102140. 2106.69   1
   1   4   1 102860. 1808.07  13
  -1   4  -1 106422. 2056.48  22
   1   4   1 98485.6 1687.25  22
  -1  -4   1 97272.1 1727.52   2
  -1   4  -1 101163. 2082.73  11
   1   4   2 20649.6 875.066  22
   1  -4  -2 21104.8 1154.90   1
  -1  -4   2 21330.3 863.704   1
  -1   4  -2 20391.0 1011.61  22
  -1  -4   2 19324.3 1158.99  20
  -1   4  -2 21504.4 1105.50  11
  -1  -4   2 19495.9 945.763   2
   1   4   2 19991.5 768.728  25
   1  -4  -2 20317.9 1080.06  24
  -1  -4   3 10566.3 832.814  21
   1  -4  -3 11234.2 902.466   1
  -1   4  -3 10462.4 813.980  22
  -1  -4   3 11278.9 916.591  20
  -1   4  -3 10231.1 857.857  11
  -1  -4   3 10808.5 818.820   2
   1   4   3 11324.2 741.692  25
   1  -4  -3 11868.6 930.127  24
  -1  -4   4 22411.9 1390.91  21
   1  -4  -4 23430.4 1380.63   1
  -1   4  -4 23739.3 1435.36  22
  -1  -4   4 23300.0 1359.37  20
  -1   4  -4 23226.2 1420.59  11
   1  -4  -4 24122.9 1484.80  24
   1   4   4 23972.2 1310.65  25
  -1  -4   4 25189.3 1422.94   2
   1   4   5 1601.54 426.085  25
  -1   4  -5 987.915 346.051  11
   1  -4  -5 1241.31 378.225  24
  -1  -4   5 1222.74 359.405  21
   1  -4  -5 1485.85 401.434   1
  -1  -4   5 363.976 266.043   2
   1  -4  -6 21331.4 831.538   5
  -1  -4   6 20144.1 893.091   4
  -1   4  -6 22927.2 1664.02  23
  -1   4  -6 20996.8 1601.04  11
   1  -4  -6 20722.6 796.908  10
  -1  -4   6 21059.5 784.833  26
   1  -4  -6 23932.1 1792.60  24
   1   4   6 23209.7 1630.64  25
  -1  -4   6 23630.5 1669.18   2
  -1  -4   7 14436.3 780.997   4
   1  -4  -7 14828.4 699.324   5
  -1  -4   7 14705.6 669.483  26
   1  -4  -7 14581.4 664.498  10
  -1  -4   8 946.303 177.164  26
   1  -4  -8 1145.90 193.568  10
   1  -4  -8 1308.28 221.551   5
  -1  -4   8 1024.44 265.599   4
  -1   4  -8 1659.61 240.226   5
  -1   4  -9 7282.67 391.892   5
   1  -4  -9 6529.40 390.396   5
  -1  -4   9 6860.56 386.627  26
  -1   4  -9 7009.58 343.221  10
  -1   4 -10 1118.34 132.693   5
   1   5  -9 9404.60 372.003  10
   1   5  -9 9155.87 384.581   5
   1  -5   8 1031.56 246.859   4
   1   5  -8 1204.51 198.141   5
   1  -5   8 991.402 172.522  26
   1  -5   7 10279.1 657.280   4
   1  -5   7 9139.18 504.298  26
  -1  -5  -7 9646.44 552.913   5
   1  -5   6 17617.3 846.847   4
  -1  -5  -6 20319.8 823.328   5
   1  -5   6 18665.2 717.731  26
   1  -5   5 11541.3 1141.22  21
  -1  -5  -5 10188.5 1077.27   1
  -1  -5  -5 11738.6 608.878   5
   1  -5   5 10676.6 1081.37   2
   1  -5   5 12011.9 655.785   4
   1   5  -5 11874.7 1193.86  11
   1   5  -5 12946.4 1249.33  23
  -1  -5  -5 11847.2 1232.14  24
   1   5  -4 3094.63 574.784  11
  -1  -5  -4 3007.20 572.768  24
   1  -5   4 2480.60 480.856  20
   1  -5   4 3337.41 545.057   2
  -1  -5  -4 3314.99 635.419   1
   1  -5   4 3511.84 586.561  21
   1  -5   3 112563. 2834.88  21
  -1   5   3 113191. 2735.62  22
   1  -5   3 114133. 2884.54   2
   1   5  -3 112787. 2869.78  22
   1  -5   3 110435. 3307.04  20
   1   5  -3 120955. 3221.95  11
  -1  -5  -3 114004. 3254.96   1
  -1  -5  -3 110376. 3076.01  24
  -1   5   2 6701.98 593.812  22
  -1  -5  -2 6264.97 735.123  20
   1  -5   2 7003.76 828.813  20
   1  -5   2 6647.07 602.946   2
   1   5  -2 6027.77 597.018  22
   1   5  -2 6560.81 681.790  11
  -1  -5  -2 6172.44 653.680  24
  -1  -5  -2 6623.20 746.025   1
   1  -5   2 6622.62 590.466   1
   1   5  -1 102684. 2377.53  11
  -1   5   1 98804.6 2184.45  13
  -1   5   1 98804.3 2176.26  22
   1   5  -1 100575. 2076.50  22
  -1  -5  -1 99858.8 2851.35  20
   1  -5   1 103886. 3059.66  20
   1  -5   1 103718. 2014.65   2
   1  -5   1 104172. 2547.43   1
  -1  -5  -1 104491. 2810.81   1
  -1   5   0 162592. 3028.69  13
  -1   5   0 158136. 2704.30  22
  -1  -5   0 167043. 3721.25  20
   1  -5   0 163497. 3740.05  20
   1  -5   0 166397. 3392.68   1
  -1  -5   0 165656. 3382.59   1
   1   5   0 155612. 2910.49  13
  -1   5  -1 99748.7 2556.74  13
   1   5   1 96795.5 2055.49  13
   1  -5  -1 98494.0 2712.09   1
  -1  -5   1 99189.5 2423.61   1
  -1   5  -1 102408. 2287.39  22
  -1  -5   1 104633. 3040.32  20
   1  -5  -1 98555.0 2892.24  20
  -1   5  -1 99125.2 2239.21  11
  -1  -5   2 7130.35 826.611  20
  -1   5  -2 6148.24 648.086  11
   1  -5  -2 5800.74 697.608   1
  -1  -5   2 7328.21 612.994   2
  -1   5  -2 6667.54 641.025  22
  -1  -5   3 120923. 3456.34  20
   1  -5  -3 119394. 3247.58  24
  -1   5  -3 114330. 3099.93  11
   1  -5  -3 114335. 3228.13   1
  -1  -5   3 115355. 2852.62   2
  -1   5  -3 121338. 3041.49  22
   1  -5  -4 3757.02 617.722   1
   1  -5  -4 4912.16 756.289  24
  -1   5  -4 3801.07 622.571  11
  -1  -5   4 4179.55 616.697   2
  -1  -5   4 4850.21 701.552  20
   1  -5  -5 14444.7 1273.52   1
   1  -5  -5 14044.9 661.696   5
  -1  -5   5 12899.3 688.523   4
   1  -5  -5 15415.0 1419.74  24
   1  -5  -5 13644.6 658.654  10
  -1   5  -5 12099.3 1197.61  11
  -1  -5   5 13107.6 1187.45   2
   1  -5  -5 14198.2 624.699   9
   1  -5  -6 19934.8 789.513  10
  -1  -5   6 17724.9 708.140  26
  -1  -5   6 18768.4 886.516   4
   1  -5  -6 19279.8 814.083   5
   1  -5  -7 7349.80 473.026  10
  -1  -5   7 7202.86 452.447  26
  -1  -5   7 6836.29 549.203   4
   1  -5  -7 7934.42 514.123   5
  -1  -5   8 1042.17 166.018  26
   1  -5  -8 1109.09 185.584  10
  -1  -5   8 1566.76 280.308   4
  -1   5  -8 1559.28 218.812   5
  -1   5  -9 8657.81 337.637  10
  -1   5  -9 8470.37 379.661   5
   1   6  -9 147.231 67.0104  10
   1   6  -9 75.0208 59.4875   5
   1  -6   9-73.1309 71.6436   3
   1   6  -8 8263.17 394.165   5
   1  -6   8 7986.33 521.591   4
   1  -6   7 7373.24 530.345   4
   1  -6   6 3482.86 372.941   4
   1  -6   5 5345.25 449.513   4
  -1  -6  -5 5528.41 404.985   9
  -1  -6  -4 37022.8 2140.63  24
   1   6  -4 36735.8 2164.63  23
  -1  -6  -4 37914.6 1067.48   9
   1  -6   4 34932.7 2103.06  20
   1   6  -4 35585.8 2018.64  11
   1  -6   4 37218.6 1094.15   4
  -1  -6  -4 37084.9 1037.26  18
  -1  -6  -4 37163.8 2165.72   1
   1  -6   4 37861.6 1974.73   2
   1  -6   3 1818.88 506.757  20
  -1  -6  -3 1756.45 475.771   1
   1   6  -3 1011.77 370.153  11
   1   6  -2 132660. 3551.23  13
   1  -6   2 142700. 4241.53  20
  -1  -6  -2 131350. 3742.55   1
   1   6  -2 138855. 3398.38  11
   1   6  -1 55595.7 2121.02  13
  -1  -6  -1 55478.1 2456.98  20
   1  -6   1 58222.7 2660.04  20
  -1  -6  -1 57320.5 2373.53   1
   1  -6   1 58947.7 2195.45   1
   1  -6   0 795.351 424.730  20
  -1  -6   0 735.505 363.117  20
  -1  -6   0 431.184 293.397   1
  -1   6   0 521.846 308.506  13
   1   6   0 634.193 231.060  13
  -1   6  -1 49053.1 2026.17  13
  -1  -6   1 49718.3 1972.69   1
   1  -6  -1 47519.3 2164.13   1
  -1  -6   1 49453.4 2415.47  20
  -1   6  -2 137328. 3634.58  13
   1  -6  -2 140122. 3823.30   1
  -1  -6   2 145045. 4235.24  20
  -1   6  -3 2021.33 527.004  13
   1  -6  -3 1564.10 443.196   1
  -1   6  -3 1189.43 297.216  11
  -1  -6   3 981.267 312.342  20
  -1   6  -4 30680.3 1952.83  13
   1  -6  -4 34211.1 1015.96  18
  -1   6  -4 32818.1 1958.40  11
   1  -6  -4 32985.0 1023.70  10
  -1  -6   4 34404.8 1056.39   4
   1  -6  -4 34451.6 1031.26   9
   1  -6  -4 34567.7 2082.79   1
  -1  -6   4 33142.3 2093.42  20
  -1  -6   5 3991.34 413.897   4
   1  -6  -5 4066.00 361.732   9
   1  -6  -5 4067.41 373.693  18
   1  -6  -5 4004.12 383.755  10
  -1  -6   6 3869.77 412.438   4
   1  -6  -6 3498.34 311.944   9
   1  -6  -6 3383.56 321.951  18
   1  -6  -6 3819.65 367.551  10
  -1  -6   7 7525.90 532.747   4
  -1   6  -8 9647.80 438.681   5
  -1   6  -9 83.3963 64.0563   5
   1   7  -8 2874.36 196.503   5
   1  -7   8 2014.87 181.567   3
   1  -7   7 9424.73 529.507   4
   1  -7   6 7492.27 518.952   4
  -1  -7  -6 7020.87 397.558   9
   1  -7   5 13281.5 686.639   4
  -1  -7  -5 12843.4 618.446   9
  -1  -7  -5 14128.0 626.803  18
   1  -7   4 10731.3 605.550   4
  -1  -7  -4 10367.1 513.099   3
  -1  -7  -4 10852.1 601.332   9
  -1  -7  -4 10766.7 579.415  18
   1   7  -3 47085.6 2503.01  23
  -1  -7  -3 45107.1 1155.82  15
   1   7  -3 45362.0 2418.35  13
  -1  -7  -3 48769.4 1286.11   9
   1  -7   3 47039.1 1204.33   4
  -1  -7  -3 46997.1 2559.01   1
  -1  -7  -3 46563.4 1090.98   3
   1  -7   3 48200.3 2724.36  20
  -1  -7  -3 45455.2 1170.33  18
   1   7  -2 13219.2 1280.73  23
  -1  -7  -2 10282.9 554.191  15
   1   7  -2 10325.4 1101.14  13
  -1  -7  -2 11082.5 574.108  18
   1  -7   2 11924.3 1366.08  20
  -1  -7  -2 10786.8 594.983   9
  -1  -7  -2 10938.9 1194.55   1
  -1  -7  -2 10749.9 533.483   3
   1   7  -1 60090.6 2543.35  23
  -1  -7  -1 57812.8 1314.59  15
   1   7  -1 56894.9 2370.85  13
   1  -7   1 62342.1 3085.54  20
  -1  -7  -1 58500.6 2881.15  20
  -1  -7  -1 63769.7 2789.96   1
   1  -7   1 56410.7 1249.72   3
  -1  -7  -1 56709.2 1211.08   3
  -1  -7  -1 56786.9 1325.60   9
  -1  -7   0 57805.7 2534.62   1
   1  -7   0 56145.7 2531.37   1
  -1  -7   0 56243.8 2848.30  20
  -1   7  -1 55484.8 2360.51  13
  -1  -7   1 64293.2 3113.84  20
   1  -7  -1 60579.4 1326.95  18
   1  -7  -1 58217.4 1366.44   9
   1  -7  -1 63232.4 2790.26   1
  -1  -7   1 59178.8 1287.51   3
   1  -7  -2 9825.44 539.292  15
  -1   7  -2 7913.16 945.664  13
  -1  -7   2 9725.47 1277.07  20
   1  -7  -2 9607.28 550.358  18
   1  -7  -2 8915.01 468.561   3
  -1  -7   2 9171.75 534.059   3
   1  -7  -2 9311.49 562.878   9
   1  -7  -2 8757.11 1082.99   1
  -1  -7   3 46807.5 2708.35  20
   1  -7  -3 46042.6 2522.97   1
   1  -7  -3 48376.5 1282.44   9
   1  -7  -3 46072.7 1131.88  15
  -1   7  -3 46910.2 2478.13  13
   1  -7  -3 45055.0 1189.75  18
  -1  -7   4 8874.33 549.583   4
   1  -7  -4 9264.78 564.230   9
   1  -7  -4 9385.34 559.994  18
  -1  -7   5 11541.5 640.947   4
   1  -7  -5 11698.0 592.485   9
   1  -7  -5 11723.9 602.868  18
  -1  -7   6 6435.27 477.676   4
   1  -7  -6 6835.40 402.742   9
   1  -7  -6 6438.55 408.968  18
  -1  -7   7 10063.3 540.703   4
  -1   7  -8 3069.80 207.143   5
  -1  -7   8 1998.08 172.120   3
   1  -8   7 6699.63 359.204   4
   1   8  -7 6816.33 284.734   5
  -1  -8  -6 2955.08 244.317   9
   1  -8   6 2762.08 278.623   4
   1  -8   6 3170.17 291.822   3
  -1  -8  -5 2601.59 270.483   9
   1  -8   5 2530.28 272.999   4
   1  -8   4 9064.83 532.532   4
  -1  -8  -4 9634.68 556.254   9
  -1  -8  -4 8857.82 506.236  18
  -1  -8  -4 8879.97 460.844   3
  -1  -8  -3 15686.0 692.477  15
  -1  -8  -3 16275.7 749.266   9
   1  -8   3 16024.9 733.644   3
  -1  -8  -3 16398.4 651.344   3
  -1  -8  -2 801.430 167.904  15
   1  -8   2 1501.96 240.872   3
  -1  -8  -2 1205.24 197.093   3
  -1  -8  -2 1084.63 226.980   9
  -1  -8  -1 17080.6 758.625  15
   1  -8   1 17275.4 718.615   3
  -1  -8  -1 17326.5 692.103   3
  -1  -8  -1 17587.3 770.718   9
   1  -8   1 18244.7 715.132   9
  -1  -8   0 92551.9 1775.13  15
  -1  -8   0 93990.8 1732.92   9
   1  -8   0 92306.4 1694.32   9
  -1  -8   0 91776.4 1631.09   3
   1  -8   0 93276.6 1607.11   3
   1  -8  -1 19383.3 796.679  15
  -1  -8   1 20126.4 771.084   9
  -1  -8   1 19617.8 775.186   3
   1  -8  -1 20166.2 729.707   3
   1  -8  -1 19576.1 812.968   9
  -1  -8   2 1563.45 244.868   3
   1  -8  -2 1506.70 227.359   3
   1  -8  -2 1130.50 229.424   9
   1  -8  -2 1063.21 198.266  15
   1  -8  -3 14012.3 703.614   9
   1  -8  -3 14142.6 672.335  18
  -1  -8   3 14513.0 700.818   3
   1  -8  -3 13406.5 622.886  15
   1  -8  -4 9904.27 561.777   9
  -1  -8   4 8401.61 491.300  15
  -1  -8   4 9113.76 554.726   3
   1  -8  -4 8582.06 515.954  18
  -1  -8   5 3637.31 345.449   3
   1  -8  -5 2999.78 287.079   9
  -1  -8   5 2701.71 285.742   4
   1  -8  -5 3128.74 288.804  18
  -1  -8   6 2932.26 284.277   3
   1  -8  -6 2627.08 226.425   9
   1  -8  -6 2979.28 245.680  18
  -1  -8   6 2703.47 281.330   4
  -1  -8   7 5258.02 294.926   3
   1  -9   6 4293.82 268.988   3
  -1  -9  -6 3969.02 272.547   9
   1  -9   5 5694.33 370.408   3
  -1  -9  -5 5710.98 340.811   9
   1  -9   4 166.765 107.134   3
   1  -9   4 350.873 100.771  15
  -1  -9  -4 396.955 129.992   9
   1  -9   3 3043.00 316.758  15
  -1  -9  -3 2794.33 246.287   3
   1  -9   3 3050.86 311.720   3
  -1  -9  -3 2684.03 301.248   9
  -1  -9  -2 5629.55 419.417  15
   1  -9   2 6377.50 466.316  15
  -1  -9  -2 5547.74 378.597   3
   1  -9   2 5694.86 419.872   3
  -1  -9  -2 6042.28 448.371   9
  -1  -9  -1 12710.4 638.467  15
   1  -9   1 11246.4 621.501  15
   1  -9   1 12526.4 595.409   3
  -1  -9  -1 11332.0 550.590   3
   1  -9   1 12363.3 585.272   9
  -1  -9  -1 12377.2 630.330   9
   1  -9   0 202.080 112.750   3
  -1  -9   0 291.359 129.221   3
   1  -9   0 57.7732 136.243  15
  -1  -9   0 106.994 111.746  15
   1  -9   0 312.912 164.059   9
  -1  -9   0-6.49396 162.397   9
  -1  -9   1 10803.7 609.317  15
   1  -9  -1 11136.7 597.942  15
  -1  -9   1 11300.2 580.454   3
   1  -9  -1 10730.2 519.783   3
   1  -9  -1 10999.6 594.649   9
  -1  -9   1 11566.7 615.451   9
   1  -9  -2 5491.23 406.022  15
  -1  -9   2 5313.66 423.985  15
  -1  -9   2 5808.25 421.560   3
   1  -9  -2 5808.23 369.088   3
   1  -9  -2 5622.77 429.804   9
  -1  -9   3 2040.46 260.850  15
   1  -9  -3 2089.50 240.511  15
  -1  -9   3 2210.01 274.338   3
   1  -9  -3 2330.69 289.805   9
  -1  -9   4 522.916 159.187   3
  -1  -9   4 573.566 133.317  15
   1  -9  -4 388.794 136.693   9
  -1  -9   5 5715.65 365.894   3
   1  -9  -5 5458.80 334.129   9
  -1  -9   6 3908.87 258.340   3
   1  -9  -6 3735.69 234.214   9
  -1 -10  -5 1458.80 251.104   9
   1 -10   5 1165.66 129.911   3
   1 -10   4 8554.13 347.797  15
   1 -10   4 8479.93 387.921   3
  -1 -10  -4 8369.55 427.381   9
   1 -10   3 2745.97 248.642   3
  -1 -10  -3 2511.01 293.073   9
   1 -10   3 2397.14 232.180  15
   1 -10   2 1245.71 180.312   3
  -1 -10  -2 1076.67 150.665   3
  -1 -10  -2 1044.06 262.320   9
   1 -10   2 878.527 159.612  15
   1 -10   1 2224.50 238.075   3
  -1 -10  -1 2176.10 225.656   3
   1 -10   1 2116.53 252.485  15
  -1 -10  -1 2190.82 254.361  15
  -1 -10  -1 2573.95 374.462   9
  -1 -10   0 16280.4 664.709  15
   1 -10   0 16372.7 661.595  15
  -1 -10   0 15391.9 584.543   3
   1 -10   0 15867.9 568.136   3
   1 -10   0 16560.2 649.572   9
  -1 -10   0 17014.4 709.139   9
   1 -10  -1 1858.43 198.692   3
  -1 -10   1 2162.48 234.847   3
  -1 -10   1 2328.74 428.119   9
   1 -10  -1 2013.62 261.192   9
  -1 -10   1 1626.43 225.296  15
   1 -10  -1 2085.68 244.606  15
  -1 -10   2 1058.72 185.178   3
   1 -10  -2 1118.63 177.151  15
  -1 -10   2 1121.52 188.748  15
   1 -10  -2 1212.87 205.864   9
  -1 -10   3 2172.33 214.887  15
  -1 -10   3 2660.36 246.500   3
   1 -10  -3 2213.72 240.780   9
  -1 -10   4 8113.31 318.955  15
   1 -10  -4 8007.63 386.348   9
   1 -10  -5 911.413 183.659   9
  -1 -10   5 826.921 114.114   3
   1 -11   3 4052.83 196.055   3
  -1 -11  -3 4357.67 326.739   9
   1 -11   2 3483.26 199.915   3
  -1 -11  -2 3480.77 388.416   9
   1 -11   2 3210.41 217.163  15
   1 -11   1 5814.16 310.755  15
  -1 -11  -1 5815.18 240.668   3
   1 -11   1 6256.35 270.387   3
   1 -11   0 55.3898 73.2891  15
   1 -11   0 67.2736 52.3943   3
  -1 -11   0-33.1265 62.3753   3
   1 -11  -1 6612.60 414.560   9
  -1 -11   1 6394.83 289.889   3
   1 -11  -2 3075.69 342.911   9
  -1 -11   2 3497.50 215.094   3
   1 -11  -3 4752.40 324.552   9
  -1 -11   3 4582.62 215.777   3
  -2   0   0 422566. 1789.19  13
   2   0   0 406487. 1799.26   2
   2   0  -1 107698. 1054.16  24
  -2   0   1 113114. 1264.30  25
  -2   0  -1 102617. 1204.15  11
  -2   0   1 112439. 1206.14  21
  -2   0  -1 112201. 1337.44  19
  -2   0  -1 104081. 927.038  13
   2   0  -1 115318. 1131.52  11
  -2   0   1 118550. 1261.41  13
   2   0  -1 107054. 1157.74  23
  -2   0  -1 113438. 1198.49  22
   2   0   1 107471. 1195.61   2
   2   0  -1 112444. 1341.96   2
   2   0  -2 42644.3 926.371  23
  -2   0  -2 42224.8 1045.46  22
  -2   0  -2 52039.8 1205.46  24
  -2   0  -2 50355.2 1205.19  19
   2   0  -2 48256.5 1115.49  19
   2   0  -2 47778.0 702.908   1
   2   0  -2 47158.0 1136.62   2
   2   0   2 49787.9 1143.27  21
  -2   0   2 51953.5 1126.80  21
   2   0  -2 46593.4 984.765  11
  -2   0  -2 48378.1 1105.42  11
   2   0   2 50294.7 1099.17   2
   2   0  -2 44676.5 972.500  24
   2   0  -3 7109.21 446.295  23
  -2   0  -3 7191.37 552.099  24
  -2   0  -3 6704.90 550.493  19
   2   0  -3 6922.50 542.616  19
   2   0  -3 6630.41 305.979   1
  -2   0  -3 6832.79 364.911  12
  -2   0  -3 6885.58 509.254  11
   2   0  -3 6792.20 469.722  11
  -2   0   3 6736.64 501.478   2
   2   0   3 6718.61 504.042   2
   2   0   3 7089.49 540.887  21
  -2   0   3 6325.23 502.839  21
  -2   0   3 7284.18 563.771  25
   2   0  -3 7807.78 517.289  24
   2   0  -4 219525. 3563.06  19
  -2   0  -4 225653. 3698.85  19
   2   0  -4 245666. 3439.78  24
  -2   0   4 221626. 3620.86  25
  -2   0  -4 236646. 3400.98  11
   2   0  -4 231286. 3243.72  11
   2   0  -4 229343. 2856.47  23
  -2   0  -4 227667. 3554.35  24
   2   0   4 210063. 3256.97   2
  -2   0   4 224273. 3366.57   2
   2   0   4 223301. 3486.37  21
  -2   0   4 232835. 3519.25  21
  -2   0  -5 17230.0 1191.30  19
   2   0  -5 17066.2 1156.02  19
   2   0  -5 17815.6 1057.98  24
  -2   0   5 16314.4 1151.09  25
   2   0  -5 16660.3 997.109  11
  -2   0  -5 16700.2 1033.70  11
  -2   0  -5 16880.4 1120.11  24
  -2   0   5 16757.0 1099.84  21
   2   0   5 14690.4 1028.91  21
  -2   0   5 18679.3 1138.30   2
   2   0   5 18946.2 1127.48   2
   2   0   6 11353.6 989.772   2
  -2   0   6 11897.9 1031.97   2
  -2   0  -6 13837.2 1148.68  24
   2   0   6 11716.3 1133.79  25
   2   0  -6 11492.2 987.361  24
  -2   0   6 11153.8 1056.28  25
  -2   0  -6 12828.9 1018.53  11
   2   0  -6 10491.1 909.050  11
   2   0   6 12171.4 1079.01  21
  -2   0   6 12106.9 1055.34  21
   2   0  -6 11340.9 1090.90  19
  -2   0  -6 12403.4 1148.89  19
   2   0   7 4480.00 659.716  21
   2   0  -7 3125.90 624.370  19
  -2   0  -7 3735.15 734.429  19
  -2   0  -7 3319.76 345.087  17
   2   0  -7 3819.45 349.740  17
   2   0  -7 3694.24 337.697   5
  -2   0  -7 3761.27 329.399   5
  -2   0   7 3758.51 343.212  26
  -2   0   7 4005.61 723.907  25
   2   0   7 5132.95 848.413  25
   2   0  -7 3565.43 327.820  10
  -2   0  -7 4789.84 712.235  24
  -2   0   7 3632.87 665.695   2
   2   0   7 4322.03 665.521   2
   2   0  -8 631.090 191.432  10
   2   0  -8 289.425 136.128   5
  -2   0  -8 750.795 200.824   5
   2   0   8 520.483 187.041  26
  -2   0   8 495.642 163.527  26
  -2   0  -8 539.576 186.529  17
   2   0  -9 1148.94 194.622  10
   2   0  -9 1173.06 201.908   5
  -2   0  -9 1070.49 205.512   5
  -2   0   9 1239.52 204.102  26
   2   0   9 1527.61 224.981  26
   2   0 -10 11466.7 418.339  10
   2   0  10 11456.8 471.461  26
   2   0 -10 11426.5 471.138   5
  -2   0 -10 12213.3 484.614   5
   2   1 -10 4924.59 275.982  10
   2   1 -10 5056.37 315.389   5
  -2  -1 -10 5118.57 315.684   5
   2  -1  10 5187.32 325.717  26
   2   1  -9 4844.05 346.329  10
   2   1  -9 4216.97 349.196   5
  -2  -1  -9 4924.30 373.357   5
  -2   1   9 4088.50 330.207  26
   2  -1   9 4589.46 365.205  26
  -2  -1  -8 16736.7 714.028   5
   2   1  -8 15205.6 681.115   5
   2   1  -8 16567.0 689.883  10
  -2  -1  -8 17012.1 765.612  17
   2  -1   8 16221.8 728.567  26
  -2   1   8 17132.5 714.196  26
   2   1  -7 41021.2 2308.44  19
  -2  -1  -7 42416.6 2396.75  19
  -2  -1  -7 41025.6 1163.22  17
   2   1  -7 40361.9 1114.29  17
  -2  -1  -7 42132.0 1109.21   5
   2  -1   7 39358.3 1241.40   4
   2   1  -7 39973.3 1083.44   5
   2   1  -7 42115.4 2088.22  11
   2  -1   7 43106.3 2338.71  25
  -2   1   7 47301.5 2484.75  25
  -2  -1  -7 45634.6 2315.17  24
  -2   1   7 40512.8 1083.42  26
   2  -1   7 45635.7 2259.47   2
   2  -1   7 41613.8 2258.75  21
   2  -1   6 9553.89 974.100  21
  -2   1   6 10587.0 946.091  21
   2   1  -6 9747.26 922.035  11
  -2   1   6 8196.13 930.492  25
  -2  -1  -6 8948.73 942.743  24
   2   1  -6 9171.28 990.780  19
  -2  -1  -6 9906.13 1049.97  19
  -2   1   6 8792.72 859.881   2
   2  -1   6 9594.22 960.169   2
  -2  -1  -5 69659.1 2413.20  19
   2   1  -5 70505.0 2349.80  19
  -2   1   5 68987.6 2382.64  25
   2   1  -5 69113.6 1941.80  24
   2   1  -5 68595.7 2180.45  11
  -2  -1  -5 72546.2 2004.47  11
   2  -1   5 64899.2 2239.77  21
  -2   1   5 64365.0 2061.10  21
  -2   1   5 65300.5 2060.89   2
   2  -1   5 64651.5 2185.00   2
   2   1  -5 72033.2 1993.00  23
  -2  -1  -5 71401.7 2388.76  24
  -2  -1  -4 46561.6 1690.91  19
   2   1  -4 49287.1 1687.49  19
  -2   1   4 46633.3 1698.37  25
   2   1  -4 43335.6 1323.35  24
   2   1  -4 50827.2 1640.51  11
  -2  -1  -4 51595.4 1479.93  11
  -2  -1  -4 48655.0 1278.20  12
  -2   1   4 46194.2 1493.30  21
   2  -1   4 46144.9 1659.15  21
   2  -1   4 44937.7 1597.59   2
  -2   1   4 46794.6 1492.96   2
  -2  -1  -4 45934.2 1691.89  24
   2   1  -4 49384.7 1523.47  23
   2  -1   3 25172.7 627.783  20
  -2  -1  -3 28104.6 1118.46  19
   2   1  -3 29099.9 1093.25  19
  -2   1   3 29448.6 1148.48  25
  -2  -1  -3 28125.5 920.271  11
   2   1  -3 27970.2 1058.66  11
  -2  -1  -3 26352.0 883.895  12
   2  -1   3 29882.1 1144.98  21
  -2   1   3 27880.5 964.715  21
  -2   1   3 27646.6 971.876   2
   2  -1   3 31143.8 1152.95   2
  -2  -1  -3 27431.4 445.276  23
   2   1  -3 27472.5 863.661  24
  -2  -1  -3 26037.6 1092.93  24
   2   1  -3 26208.9 982.499  23
   2   1  -2 252609. 1940.35  24
  -2  -1  -2 247230. 2573.84   1
   2   1  -2 229544. 2499.71  11
  -2  -1  -2 256568. 2500.53  12
   2  -1   2 256609. 2106.61  20
  -2  -1  -2 256611. 2703.60  19
   2   1  -2 258704. 2618.87  19
  -2  -1  -2 253131. 1492.03  20
  -2   1   2 246974. 2177.17  21
   2  -1   2 253523. 2727.79   2
  -2   1   2 244523. 2648.49  25
  -2  -1  -1 975004. 4423.50  24
   2  -1   1 908264. 3957.06  20
  -2  -1  -1 942318. 3351.55  20
  -2  -1  -1 912186. 3846.33  19
   2   1  -1 976790. 4316.70   2
  -2  -1  -1 933262. 4299.57   1
  -2   1   1 915092. 3540.64  13
  -2  -1  -1 949262. 4241.89  12
   2   1  -1 916254. 4007.74  11
   2  -1   1 911727. 4054.85  21
   2  -1   1 941486. 4137.93   2
  -2   1   1 932941. 3968.94  25
  -2  -1   0 53513.0 884.429  20
   2   1   0 51952.5 639.453   2
   2  -1   0 53100.6 778.102   2
  -2  -1   0 51861.1 851.922   1
  -2  -1   0 52399.5 880.507  12
  -2   1   0 48718.5 808.491  13
  -2   1   0 56875.7 877.657  22
   2  -1   0 50998.7 628.610  21
  -2   1   0 50723.9 679.216  11
  -2   1   0 50198.1 746.148  25
  -2  -1   0 51919.8 507.500  25
  -2  -1   0 49500.7 636.899  24
   2  -1   0 50634.5 829.962  23
   2   1   0 49845.6 773.276  23
   2   1   1 903818. 2078.25  23
   2  -1  -1 894759. 3215.73  23
  -2   1  -1 886764. 3828.12  19
   2  -1  -1 890797. 3531.39   2
  -2  -1   1 879776. 3007.45  12
   2  -1  -1 890985. 2244.13  11
  -2   1  -1 906054. 4135.21  11
   2   1   1 909046. 3575.17  21
  -2  -1   1 896398. 3972.77  21
  -2  -1   1 892293. 4081.33  20
  -2  -1   1 905979. 3286.32  25
   2   1   1 905152. 2574.37   2
   2   1   2 235848. 2343.36  21
  -2  -1   2 233142. 2300.48  20
   2  -1  -2 232371. 2242.48   1
   2  -1  -2 229917. 2383.57   2
  -2  -1   2 234300. 2450.20  25
   2  -1  -2 227893. 2532.35  24
   2  -1  -2 230459. 1835.26  11
  -2   1  -2 243291. 2719.81  11
  -2   1  -2 228618. 2581.39  19
   2  -1  -2 232464. 2468.48  19
   2   1   2 240120. 2110.99   2
   2  -1  -2 233870. 1820.18  23
  -2  -1   3 31746.4 1184.63  21
   2   1   3 30311.9 1058.41  21
   2  -1  -3 28950.9 881.842   1
   2  -1  -3 29575.8 1105.73  24
  -2  -1   3 31466.2 1134.20  25
  -2   1  -3 28048.9 1093.18  11
   2  -1  -3 28461.9 848.264  11
   2  -1  -3 31734.3 1140.71  19
  -2  -1   3 29067.6 883.842  20
  -2   1  -3 30939.4 1177.47  19
  -2  -1   3 30560.4 1122.85   2
   2   1   3 26794.6 920.337   2
   2  -1  -3 32399.7 798.069  23
  -2   1  -3 29757.3 1072.01  24
  -2   1  -3 28130.2 1098.33  22
   2   1   4 40169.7 1429.51  21
  -2  -1   4 42655.9 1599.10  21
   2  -1  -4 39969.4 1137.75   1
   2  -1  -4 41009.5 1519.36  24
  -2  -1   4 37888.2 1497.85  25
  -2   1  -4 38342.6 1469.52  11
   2  -1  -4 41226.6 1228.81  11
  -2   1  -4 36014.7 1375.82  24
   2  -1  -4 40139.6 1002.86  23
   2   1   4 43029.5 1396.89   2
  -2  -1   4 41363.1 1524.84   2
   2  -1  -4 43736.5 1589.27  19
  -2  -1   4 39902.8 1077.54  20
  -2   1  -4 40029.5 1570.03  19
  -2   1  -5 74531.0 2498.56  19
   2  -1  -5 72675.3 2388.14  19
  -2  -1   5 70172.2 2373.15  25
   2  -1  -5 64395.2 2166.02  24
   2  -1  -5 71427.1 1881.77  11
  -2   1  -5 69109.0 2246.94  11
  -2   1  -5 70406.8 2213.14  24
   2   1   5 71913.5 2093.51   2
  -2  -1   5 79099.2 2431.15   2
  -2  -1   5 74620.1 2432.60  21
   2   1   5 68478.9 2148.20  21
  -2   1  -6 9343.51 1025.47  19
   2  -1  -6 9049.53 976.421  19
  -2   1  -6 9287.81 888.025  24
   2  -1  -6 8670.99 896.136  24
  -2  -1   6 9353.07 968.859  25
   2   1   6 9230.20 1028.48  25
  -2   1  -6 10259.0 990.872  11
  -2  -1   6 9546.20 965.462   2
   2   1   6 10183.9 894.928   2
   2   1   6 10209.1 953.897  21
  -2  -1   6 9252.53 975.690  21
  -2   1  -7 44468.6 2465.63  19
   2  -1  -7 45048.5 2405.29  19
  -2   1  -7 42975.8 1164.03  17
  -2   1  -7 40982.5 1083.42   5
   2  -1  -7 42591.8 1134.16   5
   2  -1  -7 41590.6 2147.72  24
  -2  -1   7 40675.5 1116.53  26
  -2  -1   7 47436.0 2413.33  25
   2   1   7 41864.7 1098.20  26
   2   1   7 43196.3 2376.45  25
   2  -1  -7 41951.5 1094.42  10
  -2   1  -7 43276.0 2152.04  11
   2   1   7 40436.0 2079.73  21
  -2  -1   7 45048.7 2258.01   2
   2  -1  -8 18496.9 730.478  10
  -2  -1   8 18416.6 772.224  26
   2   1   8 19785.3 771.867  26
  -2   1  -8 20422.9 817.090  17
   2  -1  -8 20496.8 790.473   5
  -2   1  -8 19143.8 759.452   5
  -2   1  -9 4119.32 340.153   5
   2   1   9 3922.16 320.781  26
  -2  -1   9 4194.95 353.534  26
   2  -1  -9 3742.27 307.445  10
  -2   1  -9 3793.56 336.992  17
   2  -1  -9 3516.37 321.713   5
   2  -1 -10 3921.17 235.703  10
   2  -1 -10 5026.81 321.598   5
  -2   1 -10 4651.26 302.409   5
   2   1  10 4653.87 281.536  26
   2   2 -10 6436.08 303.945  10
   2  -2  10 6636.75 360.163  26
   2   2 -10 6134.53 325.423   5
  -2  -2 -10 6666.04 347.479   5
   2   2  -9 13175.1 550.602  10
   2  -2   9 12274.0 585.761  26
  -2  -2  -9 13172.6 586.194   5
   2   2  -9 13230.4 579.543   5
   2  -2   8 25499.6 899.939  26
  -2   2   8 25546.2 824.337  26
   2   2  -8 24547.9 849.353   5
   2  -2   8 24109.1 1021.75   4
  -2  -2  -8 25418.3 878.139   5
   2  -2   7 2615.72 543.669  21
  -2  -2  -7 4151.97 732.682  19
   2   2  -7 2884.23 629.289  19
  -2  -2  -7 3732.79 370.469  17
   2  -2   7 4470.89 750.866   2
   2   2  -7 3663.55 647.662  11
  -2  -2  -7 4245.11 726.764  24
   2   2  -7 3959.24 349.003   5
  -2  -2  -7 3664.75 351.191   5
   2  -2   7 3657.29 399.404   4
   2  -2   7 3351.13 329.220  26
   2  -2   7 2284.60 520.639  25
  -2   2   7 3884.09 751.317  25
  -2  -2  -6 30718.7 1837.52  19
   2   2  -6 35924.8 1953.79  19
   2   2  -6 32060.0 1619.35  23
   2   2  -6 33286.0 1813.46  11
  -2  -2  -6 31697.1 1847.90  24
  -2   2   6 33995.6 1948.74  25
   2  -2   6 31316.9 1844.81  21
   2  -2   6 34258.4 1870.26   2
  -2  -2  -5 21480.9 1347.99  19
   2   2  -5 20398.5 1281.16  19
  -2  -2  -5 17720.7 1255.13  24
  -2   2   5 20606.9 1349.02  25
   2   2  -5 23552.8 1389.53  11
   2   2  -5 21740.1 1230.18  23
  -2   2   5 19548.3 1079.59   2
   2  -2   5 21055.1 1318.11   2
  -2   2   5 19623.6 1064.79  21
   2  -2   5 20001.8 1305.57  21
   2  -2   4 5889.76 647.791  21
  -2   2   4 5283.53 474.239  21
  -2  -2  -4 5394.83 599.027  19
   2   2  -4 5153.71 573.247  19
  -2  -2  -4 4982.33 530.968   1
  -2  -2  -4 6144.79 545.370  12
  -2  -2  -4 5956.61 648.390  24
   2   2  -4 5951.29 585.918  23
   2   2  -4 5681.89 609.823  11
  -2   2   4 4988.66 580.987  25
   2  -2   4 5477.50 595.302   2
  -2   2   4 5040.67 486.243   2
  -2   2   3 302292. 2819.99  21
   2  -2   3 307591. 3887.04  21
  -2  -2  -3 323213. 3810.66  19
   2  -2   3 292845. 3176.98  20
   2   2  -3 321386. 3705.86  19
  -2  -2  -3 308094. 3711.39   1
  -2   2   3 284736. 2634.57  13
  -2  -2  -3 307245. 3615.55  12
  -2  -2  -3 322158. 4115.47  24
   2   2  -3 297413. 2462.03  24
   2   2  -3 313438. 3877.61  11
  -2   2   3 310764. 3835.32  25
   2  -2   3 272704. 3670.68   2
   2  -2   2 32541.1 1068.05  21
  -2  -2  -2 29134.1 826.970  20
  -2  -2  -2 30191.6 940.239  19
   2   2  -2 29614.2 918.306  19
   2  -2   2 30363.5 1002.54  20
  -2  -2  -2 28903.1 1036.31   1
  -2   2   2 31381.1 812.908  13
  -2  -2  -2 29908.2 1050.75  12
  -2  -2  -2 31280.3 1102.80  24
   2   2  -2 30432.2 506.044  24
   2   2  -2 31013.7 1054.50  11
   2  -2   2 28951.8 1012.78   2
  -2   2   2 29060.4 960.857  25
   2  -2   1 626689. 3755.50  21
  -2  -2  -1 613218. 3103.30  19
  -2  -2  -1 621866. 3911.10  20
   2  -2   1 625216. 4409.72  20
  -2  -2  -1 604693. 4256.27   1
  -2  -2  -1 623439. 4452.12  12
  -2   2   1 637868. 3524.13  13
   2   2  -1 624409. 3383.92  22
  -2  -2  -1 615691. 3948.97  24
  -2   2   1 615848. 3530.72  25
  -2   2   0 953504. 4566.68  22
   2  -2   0 978153. 3038.64  21
   2   2   0 966513. 2783.13  22
  -2  -2   0 974499. 5098.24  20
   2  -2   0 966776. 5404.75  20
  -2  -2   0 997627. 4892.88   1
   2  -2   0 999999. 3992.01   2
  -2   2   0 935183. 4547.83  13
  -2   2   0 945207. 3636.89  11
  -2  -2   0 964696. 3014.16   2
  -2  -2   0 990124. 5067.30  12
   2   2   0 973941. 4010.84  11
  -2   2   0 992241. 3748.07  25
  -2  -2   0 989485. 3554.21  24
   2   2   1 629004. 2652.26  23
  -2  -2   1 638415. 4422.60  20
  -2   2  -1 642058. 3239.09  19
  -2  -2   1 645264. 3343.18   1
   2  -2  -1 623231. 3087.10   2
   2  -2  -1 627786. 4243.54   1
  -2  -2   1 606759. 3610.72  12
  -2   2  -1 632065. 4015.63  11
  -2   2  -1 655296. 4021.17  22
   2   2   1 642972. 3108.61  21
  -2  -2   1 629243. 2391.68  25
   2  -2  -1 675218. 4266.74  24
  -2  -2   1 669571. 3819.57   2
   2   2   2 24270.2 724.466  21
  -2  -2   2 24225.7 926.215  21
   2  -2  -2 23864.1 743.156   2
   2  -2  -2 23341.5 892.358   1
  -2  -2   2 22824.5 751.743  25
   2  -2  -2 22237.9 900.283  24
  -2   2  -2 25703.8 984.421  11
   2  -2  -2 24110.6 820.948  19
  -2   2  -2 24268.3 856.239  19
  -2  -2   2 24604.8 928.377  20
  -2  -2   2 23479.4 885.852   2
   2   2   2 23934.2 510.445   2
   2  -2  -2 23842.2 606.575  23
  -2   2  -2 22500.0 886.417  22
  -2  -2   3 288617. 3799.05  21
   2   2   3 277062. 3087.16  21
   2  -2  -3 287626. 3390.97   1
   2  -2  -3 285344. 3748.52  24
  -2  -2   3 304160. 3466.89  25
  -2   2  -3 283545. 3792.68  11
   2  -2  -3 298802. 2017.16  11
   2  -2  -3 275349. 3388.18  19
  -2  -2   3 297003. 3382.89  20
  -2   2  -3 314007. 3812.67  19
   2   2   3 287764. 2671.33   2
  -2  -2   3 254239. 3475.74   2
  -2   2  -3 294418. 3721.38  22
   2  -2  -3 280386. 1976.36  23
  -2   2  -3 306054. 3420.67  24
   2   2   4 4389.81 461.576  21
  -2  -2   4 4592.08 581.709  21
   2  -2  -4 4638.86 470.505   1
  -2  -2   4 4524.24 536.264  25
   2  -2  -4 4505.92 572.612  24
  -2   2  -4 6651.96 674.094  11
  -2   2  -4 5114.46 588.071  22
  -2   2  -4 4624.30 495.323  24
   2   2   4 4891.22 445.659   2
  -2  -2   4 4502.55 553.350   2
  -2   2  -4 5044.55 589.878  19
   2  -2  -4 4546.16 523.820  19
  -2  -2   4 4485.69 443.569  20
   2  -2  -5 21789.9 1319.76  19
  -2   2  -5 23786.1 1433.29  19
  -2  -2   5 22349.2 1335.92  25
   2   2   5 22696.4 1396.40  25
   2  -2  -5 22143.3 1374.26  24
  -2   2  -5 22167.5 1361.29  11
  -2   2  -5 21192.6 1176.06  24
  -2  -2   5 22272.7 1390.04  21
   2   2   5 21184.8 1149.08  21
  -2  -2   5 24127.9 1398.38   2
  -2  -2   6 26760.2 1638.27   2
   2   2   6 31632.1 1854.17  25
  -2  -2   6 32230.3 1792.58  25
   2  -2  -6 29175.9 1742.08  24
  -2   2  -6 31523.9 1784.74  11
  -2  -2   6 30784.7 1851.87  21
  -2   2  -6 32708.0 1901.48  19
   2  -2  -6 30839.5 1797.57  19
  -2  -2   7 4740.19 759.501   2
   2  -2  -7 4198.20 719.595  19
  -2   2  -7 4876.77 831.346  19
  -2   2  -7 4290.05 375.576  17
  -2  -2   7 3746.11 454.138   4
   2  -2  -7 3323.98 616.731  24
   2  -2  -7 4265.89 364.079  10
  -2   2  -7 6750.56 907.119  11
   2  -2  -7 4592.12 391.419   5
  -2  -2   7 4023.46 364.853  26
   2   2   7 4383.56 342.356  26
   2   2   7 4052.61 732.666  25
  -2  -2   7 4328.69 758.186  25
  -2   2  -8 23524.5 847.703  17
   2  -2  -8 22939.7 805.661  10
  -2   2  -8 22885.5 827.458   5
   2  -2  -8 22566.8 840.797   5
   2   2   8 23773.9 804.387  26
  -2  -2   8 22695.1 854.770  26
  -2   2  -9 13292.4 582.197  17
  -2   2  -9 13846.4 598.348   5
   2  -2  -9 12688.7 591.246   5
  -2  -2   9 13779.4 623.706  26
   2   2   9 12418.1 514.897  26
   2  -2  -9 11964.2 521.685  10
   2  -2 -10 6703.46 356.011   5
  -2   2 -10 6616.75 342.705   5
   2  -3  10 990.373 147.389  26
   2   3 -10 799.571 111.175  10
   2   3 -10 736.102 124.490   5
  -2  -3 -10 547.148 111.520   5
   2   3  -9 7462.35 419.128   5
  -2  -3  -9 7498.21 433.492   5
   2  -3   9 7941.44 458.841  26
   2   3  -9 7706.06 408.391  10
   2   3  -8 11503.7 577.628   5
   2  -3   8 10129.3 701.387   4
   2  -3   8 11072.3 589.388  26
  -2  -3  -8 10983.4 578.094   5
   2   3  -7 7546.69 478.120   5
   2  -3   7 6603.23 558.446   4
   2  -3   7 7780.39 494.185  26
  -2  -3  -7 8071.17 511.511   5
   2  -3   6 28217.1 1826.64  21
  -2  -3  -6 25112.2 900.986  17
   2   3  -6 26508.8 1644.32  23
   2  -3   6 25312.5 1628.73  25
  -2   3   6 25597.8 1736.66  25
  -2  -3  -6 25972.2 1751.33  24
   2   3  -6 24945.3 1658.10  11
   2  -3   6 27292.0 1738.04   2
   2   3  -6 24222.8 1634.56  19
  -2  -3  -6 24996.6 1680.90  19
   2   3  -5 41833.8 1873.30  19
  -2  -3  -5 42127.3 1927.18  19
  -2  -3  -5 41637.1 2012.28  24
  -2   3   5 40949.0 1955.99  25
   2   3  -5 38517.6 1891.48  11
   2   3  -5 40175.2 1838.99  23
   2  -3   5 40172.8 1961.25  21
   2  -3   5 37675.7 1865.28   2
   2   3  -4 44246.4 1669.89  19
  -2  -3  -4 45196.8 1742.45  19
  -2  -3  -4 45307.4 1762.62   1
  -2  -3  -4 45614.9 1725.58  12
   2  -3   4 48238.4 1900.37   2
   2   3  -4 42513.0 1776.23  11
   2  -3   4 41029.2 1743.02  21
  -2  -3  -4 44887.1 1875.61  24
  -2   3   4 44409.4 1783.48  25
   2  -3   3 219621. 3382.61  20
   2   3  -3 215972. 3104.90  19
  -2  -3  -3 217873. 3166.50  19
  -2  -3  -3 207378. 3466.99   1
  -2   3   3 214914. 2399.28  13
  -2  -3  -3 207647. 3449.99  12
   2  -3   3 211734. 3471.25   2
  -2   3   3 217523. 2500.42   2
   2   3  -3 210209. 3521.22  11
  -2   3   3 210475. 3271.33  25
  -2  -3  -3 215412. 3659.27  24
   2  -3   3 211867. 3417.79  21
   2  -3   2 61542.8 1580.17  21
  -2  -3  -2 65345.2 1372.46  19
   2   3  -2 65894.6 1378.87  19
   2  -3   2 62752.2 1772.40  20
  -2  -3  -2 63429.3 1573.74  20
   2  -3   2 68133.1 1447.20   1
  -2  -3  -2 63569.6 1776.33   1
  -2  -3  -2 65434.6 1840.28  12
  -2   3   2 66891.7 1339.94  13
   2   3  -2 70625.6 1610.09  22
   2   3  -2 67065.3 1747.56  11
   2  -3   2 70115.1 1719.89   2
  -2   3   2 64161.9 1506.81  25
  -2  -3  -2 66068.7 1718.68  24
   2  -3   1 212791. 2330.93  21
  -2   3   1 201792. 2599.29  22
  -2  -3  -1 203661. 2841.52  20
   2   3  -1 207018. 1709.84  19
   2  -3   1 221523. 3211.15  20
  -2  -3  -1 208993. 1588.64  19
   2  -3   1 210144. 2686.07   1
  -2  -3  -1 210576. 2971.15   1
  -2  -3  -1 207866. 3094.10  12
  -2   3   1 211955. 2448.62  13
   2   3  -1 206695. 2654.71  11
   2   3  -1 216923. 2254.72  22
   2  -3   1 205551. 2489.87   2
  -2   3   1 209836. 2225.09  25
  -2  -3  -1 206436. 2542.25  24
   2   3   0 17180.6 517.560  22
  -2   3   0 17858.1 736.743  22
   2  -3   0 16460.3 406.799  21
  -2  -3   0 17126.8 859.627  20
   2  -3   0 16945.5 887.334  20
  -2   3   0 18275.7 774.158  13
   2   3   0 17131.9 645.173  11
  -2  -3   0 17467.3 832.824  12
  -2  -3   0 18100.1 458.303   2
  -2   3   0 17499.3 592.006  11
   2  -3   0 18293.1 621.596   2
  -2  -3   0 19039.9 839.969   1
   2  -3   0 18216.1 826.006   1
  -2  -3   0 17744.8 612.616  24
  -2   3   0 16706.7 548.757  25
  -2   3  -1 231094. 2758.38  22
   2   3   1 219214. 1955.75  22
   2  -3  -1 218098. 1723.24  19
   2  -3  -1 213963. 3148.43  20
  -2  -3   1 218158. 3175.40  20
  -2   3  -1 221724. 1744.86  19
   2  -3  -1 207988. 2939.83   1
   2  -3  -1 208464. 1893.55   2
  -2  -3   1 219548. 2542.62   1
   2   3   1 213134. 2076.46  13
  -2   3  -1 225812. 2729.20  11
  -2  -3   1 209677. 2355.11   2
   2   3   1 210459. 1860.77  11
  -2  -3   1 221784. 2762.04  12
   2   3   1 212796. 1663.99  25
  -2   3  -2 71770.5 1741.65  22
  -2   3  -2 71478.6 1470.29  19
  -2  -3   2 72603.9 1918.62  20
   2  -3  -2 74077.7 1440.51  19
   2  -3  -2 72504.4 1248.30   2
  -2  -3   2 72919.9 1238.46   1
   2  -3  -2 73383.6 1853.41   1
   2   3   2 69096.7 903.281  11
  -2   3  -2 72068.8 1834.04  11
  -2  -3   2 77656.9 1791.44  21
   2   3   2 71781.0 1152.74  21
   2  -3  -2 76601.8 1894.58  24
   2   3   2 70713.9 1474.05  25
  -2  -3   2 69225.3 1193.66  25
  -2  -3   2 77808.4 1784.40   2
   2   3   3 187624. 2316.96  21
  -2  -3   3 186356. 3288.85  21
   2  -3  -3 185256. 3169.84   1
  -2  -3   3 185330. 2653.37  25
   2   3   3 186546. 3037.31  25
   2  -3  -3 187109. 3348.66  24
  -2   3  -3 185328. 3334.64  11
  -2  -3   3 187451. 3200.44  20
   2  -3  -3 195909. 2908.60  19
  -2   3  -3 190686. 3043.80  19
  -2  -3   3 181628. 3162.42   2
  -2   3  -3 200414. 3331.57  22
  -2  -3   4 45083.2 1859.61  21
   2  -3  -4 46080.4 1702.98   1
   2   3   4 46370.2 1782.83  25
  -2  -3   4 47605.7 1652.81  25
   2  -3  -4 48193.4 1939.65  24
  -2   3  -4 44902.9 1834.04  11
   2  -3  -4 46693.9 1693.45  19
  -2   3  -4 49988.0 1849.82  19
  -2  -3   4 45946.9 1646.55  20
  -2  -3   4 43152.7 1764.38   2
  -2   3  -4 50123.3 1933.02  22
  -2   3  -4 51145.6 1615.28  24
  -2   3  -5 38743.5 1873.65  19
   2  -3  -5 36126.4 1735.77  19
   2  -3  -5 36563.3 1625.97   1
   2  -3  -5 37259.5 1904.52  24
  -2  -3   5 36501.4 1677.54  25
   2   3   5 35471.3 1778.86  25
  -2   3  -5 36496.5 1845.84  11
  -2  -3   5 34264.9 1748.39   2
  -2  -3   5 36427.6 1885.52  21
  -2  -3   6 24816.4 1720.54  21
   2  -3  -6 26915.4 1682.62  19
  -2   3  -6 28165.3 1808.17  19
  -2   3  -6 26072.8 1597.54  23
  -2  -3   6 22756.4 991.652   4
   2  -3  -6 27517.0 1812.68  24
   2   3   6 24699.1 1668.65  25
  -2  -3   6 23538.8 1551.87  25
  -2   3  -6 27232.2 1756.50  11
   2  -3  -6 25370.5 873.184   5
  -2  -3   6 25913.1 1669.58   2
  -2  -3   7 6943.13 573.896   4
  -2  -3   7 7299.04 485.391  26
   2  -3  -7 8020.93 501.804  10
  -2   3  -7 7171.81 462.690  17
   2  -3  -7 6777.69 471.966   5
  -2   3  -8 13395.5 621.588   5
  -2  -3   8 12740.0 629.546  26
   2  -3  -8 11760.1 575.576  10
  -2   3  -8 12921.5 601.008  17
   2  -3  -8 13006.3 641.943   5
   2  -3  -9 8880.30 432.390  10
  -2  -3   9 8552.12 474.005  26
   2  -3  -9 8046.72 453.416   5
  -2   3  -9 8788.30 461.361   5
  -2   3 -10 768.721 132.494   5
   2  -3 -10 791.889 127.703   5
   2   4 -10 16247.2 367.135  10
   2   4 -10 17973.4 426.887   5
   2   4  -9 3221.12 258.098  10
   2  -4   9 3017.80 267.823  26
  -2  -4  -9 2912.47 257.709   5
   2   4  -9 3364.42 271.742   5
   2  -4   8 15200.9 647.819  26
  -2  -4  -8 16031.8 672.721   5
   2   4  -8 15813.8 644.318   5
   2  -4   8 14620.1 800.722   4
   2  -4   7 19606.3 771.314  26
   2  -4   7 18844.3 898.649   4
  -2  -4  -7 19532.9 786.383   5
   2  -4   6 37471.2 2188.67  21
  -2  -4  -6 33802.9 1026.36   5
   2  -4   6 31479.3 973.475  14
   2  -4   6 31009.9 1106.89   4
   2   4  -6 35586.7 2099.98  11
   2  -4   6 32020.4 1981.70   2
   2   4  -6 33825.8 1969.37  23
  -2  -4  -6 35377.6 2138.29  24
  -2   4   6 33343.9 2026.93  25
   2  -4   6 32259.3 965.816  26
   2   4  -5 22009.9 1485.75  23
   2   4  -5 24112.1 1593.54  11
   2  -4   5 25348.1 1626.47  21
   2  -4   5 22998.7 1550.68   2
  -2  -4  -5 22622.2 1596.01  24
  -2   4   5 23489.4 1537.45  25
   2  -4   4 1429.31 328.214  20
   2  -4   4 2132.50 443.650   2
  -2  -4  -4 1458.51 373.167   1
  -2  -4  -4 2322.59 477.880  24
   2   4  -4 2045.10 447.468  11
   2  -4   4 1806.45 391.818  21
  -2   4   4 2040.49 383.699  25
   2  -4   3 115311. 2903.78  20
  -2  -4  -3 110942. 2877.01   1
  -2  -4  -3 114857. 2975.63  12
   2  -4   3 108077. 2667.97   2
   2   4  -3 117839. 2895.18  11
  -2  -4  -3 115999. 2877.41  24
  -2   4   3 112871. 2488.16  25
   2  -4   3 117237. 2766.79  21
  -2   4   3 113839. 2646.01  22
   2  -4   2 74062.9 1848.96  21
  -2   4   2 71410.3 1899.65  22
   2  -4   2 68072.6 2181.51  20
  -2  -4  -2 67775.3 1977.99  20
   2  -4   2 73998.2 1765.58   1
  -2  -4  -2 71415.9 2151.48   1
  -2   4   2 74754.1 1614.55  13
  -2  -4  -2 70424.4 2218.19  12
   2   4  -2 70818.6 1766.92  22
   2   4  -2 72855.4 2039.03  11
  -2  -4  -2 72044.3 1963.04  24
  -2   4   2 66395.6 1592.29  25
   2  -4   2 72813.7 1895.54   2
   2  -4   1 114760. 1812.39  21
  -2   4   1 119805. 2239.45  22
   2  -4   1 118439. 2823.21  20
  -2  -4  -1 115768. 2605.83  20
   2  -4   1 123108. 2446.50   1
  -2  -4  -1 116166. 2596.96   1
  -2   4   1 116384. 2131.62  13
  -2  -4  -1 122587. 2793.88  12
   2   4  -1 123283. 1944.09  22
   2   4  -1 119534. 2330.07  11
   2  -4   1 115511. 2053.08   2
  -2   4   1 118695. 1755.86  25
  -2  -4  -1 118296. 2178.66  24
  -2   4   0 72696.6 1798.23  13
  -2  -4   0 68602.0 1967.27  12
   2   4   0 70152.1 1271.19  22
  -2   4   0 73969.7 1719.56  22
   2  -4   0 71830.3 1367.21   2
   2  -4   0 70529.3 1917.02   1
  -2  -4   0 68632.4 1871.41   1
  -2  -4   0 71331.6 2077.41  20
   2  -4   0 70916.7 2154.48  20
  -2   4   0 69699.1 1334.54  11
   2   4   0 70505.7 1545.30  11
   2  -4  -1 114609. 2703.93  20
  -2  -4   1 111524. 2694.47  20
  -2   4  -1 117292. 2446.92  13
   2   4   1 114603. 1865.61  13
  -2   4  -1 113165. 2164.16  11
  -2  -4   1 115964. 1859.16   2
   2   4   1 112628. 1622.55  22
  -2   4  -1 121390. 2288.28  22
   2  -4  -1 111855. 2511.19   1
   2  -4  -1 107116. 1410.21   2
  -2  -4   1 115595. 2230.31   1
   2   4   2 76640.0 1567.00  22
   2  -4  -2 75274.5 2194.17   1
  -2  -4   2 76359.5 1618.02   1
   2  -4  -2 70040.2 2040.10  24
  -2   4  -2 80264.1 2126.71  11
  -2  -4   2 75691.4 2310.06  20
  -2  -4   2 73231.7 1823.76   2
  -2   4  -2 73820.6 1967.02  22
   2  -4  -3 110298. 2823.72   1
   2   4   3 114474. 2349.90  25
   2  -4  -3 118217. 2945.01  24
  -2   4  -3 112831. 2826.11  11
  -2  -4   3 113222. 2919.77  20
  -2  -4   3 116688. 2708.02   2
  -2   4  -3 109839. 2694.88  22
  -2  -4   4 2411.13 443.205   2
   2  -4  -4 2009.45 436.518   1
   2   4   4 1993.44 404.628  25
  -2   4  -4 2330.10 466.891  11
  -2  -4   4 1730.34 376.118  20
  -2   4  -4 2020.49 426.502  22
   2  -4  -4 2683.80 523.493  24
   2  -4  -5 26044.0 1722.35  24
   2   4   5 25272.8 1519.82  25
  -2   4  -5 25778.1 1659.53  11
   2  -4  -5 26151.3 1547.16   1
  -2  -4   5 24952.7 1567.82   2
   2  -4  -6 31093.0 1010.21   5
  -2   4  -6 32217.7 1855.79  13
  -2  -4   6 29389.6 1094.44   4
  -2  -4   6 30961.4 954.963  26
   2  -4  -6 32832.8 2098.62  24
   2  -4  -6 31016.3 987.477  10
  -2   4  -6 33090.3 2033.82  11
  -2  -4   6 31269.8 1933.45   2
  -2   4  -6 31040.1 1879.08  23
   2  -4  -7 19599.9 778.016  10
  -2  -4   7 19201.8 767.301  26
  -2  -4   7 18269.5 931.418   4
   2  -4  -7 19960.4 814.722   5
   2  -4  -8 16380.2 655.520  10
  -2  -4   8 16712.9 684.150  26
   2  -4  -8 16127.8 699.282   5
  -2   4  -8 17790.1 694.760   5
   2  -4  -9 3305.62 252.499  10
  -2   4  -9 3548.55 236.573  10
   2  -4  -9 3079.85 278.109   5
  -2   4  -9 3494.58 278.674   5
  -2   4 -10 17552.4 454.593   5
   2   5  -9 9257.05 376.326   5
   2   5  -9 9527.48 383.571  10
   2  -5   8 9451.44 462.752  26
   2  -5   8 9515.97 603.408   4
   2   5  -8 9698.92 473.051   5
   2  -5   7 7542.28 455.705  26
  -2  -5  -7 8628.07 520.283   5
   2  -5   7 8421.94 594.750   4
   2  -5   6 15512.4 664.038  26
   2  -5   6 16200.1 787.994   4
  -2  -5  -6 14974.8 702.805   5
   2  -5   5 14599.6 1309.62  21
  -2  -5  -5 16266.5 699.853   5
   2  -5   5 16367.5 729.409  14
   2  -5   5 17841.9 1432.66   2
   2  -5   5 17330.8 766.971   4
   2   5  -5 16040.9 1390.15  11
   2   5  -5 17733.2 1450.14  23
  -2  -5  -5 15311.6 1404.39  24
  -2   5   4 39189.6 1866.85  22
   2  -5   4 43729.6 2020.35  21
   2  -5   4 41462.1 1991.96   2
   2   5  -4 42559.6 2143.28  23
   2   5  -4 39216.4 2014.85  11
  -2  -5  -4 40473.2 2084.50  24
   2  -5   4 40799.3 2007.93  20
  -2  -5  -4 39742.5 2059.86   1
   2  -5   3 20345.7 1425.74  20
   2  -5   3 16522.4 1107.23   2
  -2  -5  -3 17220.2 1278.70   1
   2   5  -3 19304.0 1294.52  11
  -2  -5  -3 18395.0 1249.64  24
   2  -5   3 22047.3 1257.47  21
  -2   5   3 16731.5 1118.70  22
   2  -5   2 36899.2 1890.60  20
  -2  -5  -2 38226.3 1748.85  20
   2  -5   2 37737.7 1464.02   2
  -2  -5  -2 37029.1 1851.74  12
   2  -5   2 37658.6 1466.05   1
  -2  -5  -2 37320.6 1769.23   1
   2   5  -2 39479.0 1673.01  11
  -2   5   2 36612.1 1467.17  22
  -2  -5  -2 38561.7 1595.18  24
  -2  -5  -1 65507.5 2351.32  12
  -2   5   1 68156.1 1876.57  13
  -2   5   1 66801.8 1876.29  22
   2  -5   1 65937.5 1657.44   2
  -2  -5  -1 66870.0 2258.77   1
   2  -5   1 69042.8 2113.49   1
  -2  -5  -1 66770.6 2321.13  20
   2  -5   1 70551.2 2560.94  20
   2   5  -1 67034.8 1944.94  11
  -2   5   0 48406.5 1684.73  13
  -2   5   0 47867.7 1572.76  22
  -2  -5   0 49620.9 1850.96   1
   2  -5   0 48587.8 1852.39   1
  -2  -5   0 50463.4 2051.40  20
   2  -5   0 51294.3 2127.96  20
   2   5   0 49073.9 1605.88  13
  -2   5  -1 62648.4 2060.95  13
   2   5   1 58444.3 1557.26  13
  -2   5  -1 60292.2 1826.80  22
  -2  -5   1 64249.5 2387.74  20
  -2  -5   1 60596.2 1891.20   1
   2  -5  -1 60104.7 2130.77   1
  -2   5  -1 60344.9 1744.69  11
  -2  -5   2 42049.7 1453.01   2
  -2   5  -2 42067.1 1694.07  11
  -2   5  -2 45089.8 1874.60  13
  -2  -5   2 45157.9 2074.59  20
  -2   5  -2 42096.6 1638.43  22
   2  -5  -2 41386.7 1858.22   1
  -2  -5   3 17035.8 1102.11   2
  -2   5  -3 17262.1 1261.32  13
  -2   5  -3 18210.1 1249.69  11
  -2  -5   3 18303.2 1350.80  20
  -2   5  -3 18206.5 1217.40  22
   2  -5  -3 17699.0 1265.95   1
  -2  -5   4 41782.2 1943.00   2
  -2  -5   4 36356.8 1945.17  20
  -2   5  -4 38955.1 2012.88  13
   2  -5  -4 38499.7 2087.63  24
  -2   5  -4 42795.8 2101.45  11
   2  -5  -4 39910.9 2024.64   1
  -2   5  -4 34061.8 1869.43  22
   2  -5  -5 13552.9 613.104   9
   2  -5  -5 13091.4 643.440   5
  -2   5  -5 15346.2 1339.76  13
  -2  -5   5 13046.6 699.802   4
  -2  -5   5 14603.1 1254.80   2
  -2   5  -5 13150.4 1252.99  11
   2  -5  -5 13759.9 666.270  10
   2  -5  -5 13696.1 1244.78   1
   2  -5  -5 14991.4 1442.75  24
  -2  -5   6 15338.9 810.489   4
  -2  -5   6 14602.0 647.263  26
   2  -5  -6 16578.9 733.506  10
   2  -5  -6 15910.5 741.046   5
  -2  -5   7 7938.42 612.045   4
  -2  -5   7 9267.67 512.944  26
   2  -5  -7 8945.25 543.210   5
   2  -5  -7 8128.92 509.807  10
   2  -5  -8 9667.09 480.359  10
  -2   5  -8 10389.7 506.454   5
  -2   5  -9 9536.09 333.438  10
  -2   5  -9 9158.79 395.434   5
   2   6  -9 4232.87 213.926  10
   2   6  -9 4105.04 193.501   5
   2  -6   8 22432.5 795.936   4
   2   6  -8 21447.6 616.927   5
   2  -6   7 29613.3 1037.65   4
   2  -6   6 1991.80 290.173   4
  -2  -6  -5 11463.8 567.016   9
   2  -6   5 11979.2 661.334   4
  -2  -6  -5 11334.3 555.069   3
  -2  -6  -4 66366.2 2850.44  24
   2  -6   4 65933.8 2621.43   2
  -2  -6  -4 61731.4 1235.30   3
   2   6  -4 63638.7 2837.23  23
   2  -6   4 62611.5 1425.38   4
  -2  -6  -4 65029.5 2870.17   1
  -2  -6  -4 64147.4 1378.24   9
   2   6  -4 65173.0 2765.47  11
   2   6  -3 33105.7 1835.98  11
  -2  -6  -3 33019.2 1967.02   1
   2  -6   3 34057.6 2086.04  20
   2   6  -3 33827.5 1986.50  23
   2   6  -2 18213.2 1249.04  11
  -2  -6  -2 19437.9 1456.08   1
   2  -6   2 19839.4 1616.33  20
  -2  -6  -2 17081.5 1356.94  20
  -2   6   1 141961. 3058.65  13
   2   6  -1 142511. 3383.87  13
  -2  -6  -1 151291. 3861.21   1
   2  -6   1 149599. 3551.26   1
  -2  -6  -1 139195. 3873.57  20
   2  -6   1 152963. 4290.45  20
  -2   6   0 11677.4 928.236  13
   2   6   0 12409.7 929.117  13
   2   6   0 11833.5 917.844  23
  -2  -6   0 11665.2 1139.54  20
   2  -6   0 13220.0 1256.58  20
  -2  -6   0 11591.0 1018.53   1
   2  -6   0 12132.7 1072.22   1
  -2  -6   1 154276. 4264.76  20
   2  -6  -1 155647. 3920.34   1
  -2  -6   1 156678. 3494.09   1
  -2   6  -1 147925. 3542.04  13
   2  -6  -2 14100.8 1219.19   1
  -2   6  -2 15230.5 1075.92  22
  -2  -6   2 14290.1 1319.85  20
  -2   6  -2 15469.8 1231.35  13
  -2   6  -3 38921.0 2076.58  13
  -2   6  -3 39684.3 1912.93  22
  -2   6  -3 38766.8 1963.05  11
   2  -6  -3 38326.6 2093.31   1
  -2  -6   3 38367.4 2213.86  20
  -2   6  -4 64917.9 2800.25  13
   2  -6  -4 63578.7 1404.93  18
   2  -6  -4 62289.9 2777.33   1
  -2  -6   4 60979.3 1423.04   4
   2  -6  -4 62159.5 1390.47   9
  -2  -6   4 60416.0 2829.83  20
  -2   6  -4 61390.0 2658.86  11
   2  -6  -4 59111.3 1377.08  10
   2  -6  -5 8064.16 540.779  10
  -2  -6   5 8845.78 588.775   4
   2  -6  -5 9609.76 548.470   9
  -2  -6   6 2085.10 311.240   4
   2  -6  -6 2651.41 279.592   9
   2  -6  -6 2226.20 290.796  10
   2  -6  -6 2143.07 256.370  18
  -2  -6   7 27968.7 1053.46   4
   2  -6  -7 29304.6 836.383  18
  -2   6  -8 22836.0 673.038   5
  -2   6  -9 4107.32 220.425   5
   2   7  -8 49.0483 64.3473   5
   2  -7   7 7905.55 488.878   4
   2  -7   6 3772.65 372.466   4
  -2  -7  -6 3772.76 296.426   9
   2  -7   5 7218.48 506.592   4
  -2  -7  -5 7010.11 455.103   9
  -2  -7  -5 7163.70 425.323   3
  -2  -7  -4 15425.2 701.819   9
  -2  -7  -4 16388.6 693.539  18
   2  -7   4 15854.2 731.370   4
  -2  -7  -4 15317.0 632.875   3
   2  -7   3 8331.72 512.931   4
  -2  -7  -3 8903.27 515.082  18
  -2  -7  -3 8883.19 555.699   9
   2   7  -3 9167.71 1056.57  23
  -2  -7  -3 8560.34 512.911  15
   2   7  -3 7819.25 988.302  13
  -2  -7  -3 8024.00 459.925   3
  -2  -7  -3 6592.65 987.274   1
  -2  -7  -2 24707.3 843.863  18
  -2  -7  -2 25716.0 920.626   9
   2   7  -2 26306.3 1787.41  23
   2   7  -2 25262.8 1684.44  13
  -2  -7  -2 25414.8 880.369  15
  -2  -7  -2 23930.4 794.613   3
  -2  -7  -2 25185.4 1825.14   1
  -2  -7  -1 33027.2 2129.32  20
  -2  -7  -1 34566.7 1023.87  15
   2   7  -1 32028.3 1784.61  13
  -2  -7  -1 33721.1 1032.39   9
   2   7  -1 36496.3 1975.38  23
  -2  -7  -1 31219.0 909.937   3
   2  -7   1 32195.5 941.611   3
  -2  -7  -1 32184.6 1997.41   1
   2  -7   1 34392.5 1894.72   1
  -2   7   0 16732.1 1235.64  13
  -2  -7   0 17725.2 1603.34  20
  -2  -7   0 17244.5 1394.88   1
   2  -7   0 17521.7 1451.92   1
  -2  -7   0 17352.1 694.434   3
  -2  -7   0 16557.2 712.607  15
  -2   7  -1 36027.8 1931.65  13
   2  -7  -1 36154.6 1033.55  18
  -2  -7   1 38937.6 2417.71  20
   2  -7  -1 36490.7 2126.20   1
   2  -7  -1 36156.2 1062.75   9
  -2  -7   1 34137.2 993.575   3
   2  -7  -2 24131.2 832.360  15
   2  -7  -2 24474.3 866.692  18
  -2   7  -2 24661.7 1687.85  13
  -2  -7   2 23896.8 1933.35  20
   2  -7  -2 25276.1 1819.07   1
   2  -7  -2 23158.5 886.353   9
  -2  -7   2 25166.2 886.162   3
  -2   7  -3 7970.80 1019.03  13
  -2  -7   3 7420.45 1050.33  20
   2  -7  -3 9319.04 580.002   9
   2  -7  -3 8712.29 1094.77   1
   2  -7  -3 9836.63 575.364  18
   2  -7  -3 8827.83 502.849  15
   2  -7  -4 14436.3 692.425   9
  -2  -7   4 14610.2 690.363   4
   2  -7  -4 13922.9 681.469  18
   2  -7  -5 8608.13 518.080   9
  -2  -7   5 8944.20 564.457   4
   2  -7  -5 9227.81 537.322  18
   2  -7  -6 3771.44 313.977   9
   2  -7  -6 3680.07 323.841  18
  -2  -7   6 3892.97 386.315   4
   2  -7  -7 7515.77 368.186  18
  -2  -7   7 6993.49 451.918   4
  -2   7  -8 248.507 89.6173   5
  -2  -7   8-2.21249 72.5979   3
   2   8  -7 3306.19 187.739   5
   2  -8   7 3444.11 262.590   4
   2  -8   7 2799.12 235.061   3
  -2  -8  -6 4461.54 301.843   9
   2  -8   6 4879.42 357.029   4
  -2  -8  -5 416.987 137.748   9
   2  -8   5 469.047 146.424   4
  -2  -8  -4 10404.0 500.037   3
  -2  -8  -4 10452.4 573.934   9
   2  -8   4 10497.4 568.427   4
   2  -8   3 9534.46 540.233   4
  -2  -8  -3 10135.6 563.233  15
  -2  -8  -3 9532.39 577.763   9
   2  -8   3 9086.59 552.069   3
  -2  -8  -3 9340.60 498.313   3
  -2  -8  -2 3381.85 342.777  15
  -2  -8  -2 3306.15 350.707   9
   2  -8   2 3132.12 331.055   3
  -2  -8  -2 2946.31 303.206   3
  -2  -8  -1 711.033 173.174  15
  -2  -8  -1 927.562 199.807   9
   2  -8   1 1070.62 197.716   9
   2  -8   1 437.286 140.265   3
  -2  -8  -1 751.760 167.091   3
  -2  -8   0 5487.37 442.142  15
   2  -8   0 5499.96 428.865   9
  -2  -8   0 5850.36 441.898   9
  -2  -8   0 5422.56 415.339   3
   2  -8   0 5142.15 388.473   3
  -2  -8   1 946.983 236.952   9
   2  -8  -1 719.482 184.639   9
  -2  -8   1 982.859 215.427  15
   2  -8  -1 881.471 179.651  15
   2  -8  -1 788.563 173.141   3
  -2  -8   1 788.335 200.754   3
   2  -8  -2 2638.36 296.779  15
  -2  -8   2 2504.03 310.268  15
   2  -8  -2 3157.50 352.214   9
  -2  -8   2 2430.67 287.433   3
   2  -8  -2 2607.95 301.496  18
  -2  -8   3 10236.2 582.244  15
   2  -8  -3 10428.1 545.340  15
   2  -8  -3 9923.72 592.490   9
  -2  -8   3 8798.97 549.615   3
   2  -8  -3 10388.4 579.592  18
  -2  -8   4 10283.5 533.035  15
  -2  -8   4 10778.7 594.514   3
   2  -8  -4 10809.7 592.610   9
   2  -8  -4 10898.4 586.280  18
  -2  -8   5 476.444 166.017   3
   2  -8  -5 572.897 151.722  18
   2  -8  -5 339.861 125.779   9
  -2  -8   5 202.870 144.474   4
  -2  -8   6 3842.91 321.151   4
  -2  -8   6 3520.51 307.985   3
   2  -8  -6 3788.40 278.221   9
   2  -8  -6 3811.93 278.444  18
  -2  -8   7 3075.84 224.240   3
   2  -9   6 1738.00 165.416   4
   2  -9   6 1510.43 166.431   3
  -2  -9  -6 1274.11 234.654   9
   2  -9   5 621.143 125.868   4
  -2  -9  -5 485.913 194.354   9
   2  -9   5 568.906 145.848   3
   2  -9   4 353.995 127.453  15
  -2  -9  -4 157.849 88.0272   3
   2  -9   4 318.065 137.820   3
  -2  -9  -4 332.346 137.246   9
   2  -9   3 22620.6 805.747   3
  -2  -9  -3 22655.5 711.190   3
  -2  -9  -3 22170.9 816.102   9
  -2  -9  -2 2993.01 289.359   3
   2  -9   2 2852.03 305.400   3
  -2  -9  -2 3202.82 330.909  15
  -2  -9  -2 2992.89 330.296   9
   2  -9   1 9175.59 497.792   3
  -2  -9  -1 9497.65 509.093   3
   2  -9   1 9602.12 572.733  15
  -2  -9  -1 9662.85 565.043  15
  -2  -9  -1 10520.1 591.722   9
   2  -9   1 9702.87 500.671   9
   2  -9   0 14861.6 622.271   3
  -2  -9   0 15770.5 672.539   3
  -2  -9   0 14749.7 701.725  15
   2  -9   0 15905.8 721.073  15
   2  -9   0 15724.0 665.590   9
  -2  -9   0 15218.7 701.637   9
  -2  -9   1 9281.37 530.103   3
   2  -9  -1 8966.03 465.138   3
   2  -9  -1 9527.30 547.394  15
  -2  -9   1 9204.74 560.755  15
  -2  -9   1 9586.91 629.406   9
   2  -9  -1 9382.41 549.335   9
  -2  -9   2 2812.56 310.221   3
  -2  -9   2 3022.77 324.753  15
   2  -9  -2 2949.35 291.758  15
   2  -9  -2 3075.16 322.549   9
  -2  -9   3 21265.0 791.475   3
  -2  -9   3 21008.2 766.707  15
   2  -9  -3 21103.6 719.797  15
   2  -9  -3 21509.0 807.996   9
  -2  -9   4 469.784 127.099  15
   2  -9  -4 173.882 120.965   9
  -2  -9   4 528.283 144.312   3
   2  -9  -5 615.111 141.304   9
  -2  -9   5 659.379 140.028   3
   2  -9  -6 996.629 134.159   9
  -2  -9   6 1051.67 147.137   3
  -2 -10  -5 2725.47 271.196   9
   2 -10   5 2907.01 198.045   3
   2 -10   4 252.776 83.1167  15
   2 -10   4 177.976 83.9165   3
  -2 -10  -4 78.4580 280.391   9
  -2 -10  -3 3254.36 220.479   3
   2 -10   3 3275.38 264.914   3
   2 -10   3 2757.17 250.567  15
  -2 -10  -3 3523.15 374.501   9
   2 -10   2 3505.74 306.639  15
  -2 -10  -2 3235.32 248.775   3
   2 -10   2 3719.46 281.696   3
  -2 -10  -2 3744.52 398.381   9
  -2 -10  -1 9921.51 460.281   3
   2 -10   1 10327.8 464.155   3
  -2 -10  -1 9774.38 508.727  15
   2 -10   1 9866.97 514.973  15
  -2 -10  -1 10429.3 605.897   9
   2 -10   0 2893.31 293.414  15
  -2 -10   0 2555.56 272.545  15
   2 -10   0 3143.20 263.690   3
  -2 -10   0 2888.45 272.554   3
  -2 -10   0 2816.27 501.333   9
   2 -10   0 3058.42 347.535   9
  -2 -10   1 9568.81 475.351   3
   2 -10  -1 9766.26 409.924   3
   2 -10  -1 9573.41 485.276  15
  -2 -10   1 9065.82 495.068  15
   2 -10  -1 9827.13 490.322   9
  -2 -10   2 3466.15 288.563   3
  -2 -10   2 3482.76 304.392  15
   2 -10  -2 3403.55 275.892  15
   2 -10  -2 3745.92 313.468   9
  -2 -10   3 3084.99 262.739   3
  -2 -10   3 2683.73 231.814  15
   2 -10  -3 2936.41 262.281   9
  -2 -10   4 96.2727 81.4433   3
   2 -10  -4 22.2899 123.794   9
  -2 -10   5 3164.38 201.988   3
   2 -10  -5 2704.77 210.708   9
   2 -11   2 960.733 108.843   3
   2 -11   2 783.163 124.400  15
  -2 -11  -1 4858.05 233.900   3
   2 -11   1 5014.98 228.618   3
   2 -11   1 5150.08 294.803  15
  -2 -11   0 2680.48 190.453   3
   2 -11   0 2259.43 201.231  15
   2 -11  -1 5159.82 378.966   9
  -2 -11   1 4972.03 261.891   3
   2 -11  -2 747.279 275.554   9
  -2 -11   2 1027.92 131.236   3
   2 -11  -3 229.812 220.631   9
  -2 -11   3 357.824 81.4235   3
  -3   0   0 137.337 62.4262  13
  -3   0   0 10.0313 40.8374  25
  -3   0   0 164.061 54.3792  22
   3   0   0 33.4311 37.9842   2
  -3   0  -1 161176. 1763.49  19
   3   0  -1 170401. 1765.86   2
   3   0  -1 164646. 1511.64  11
  -3   0   1 169810. 1680.10  13
   3   0  -1 167461. 1629.32  23
  -3   0  -1 170425. 1544.58  22
   3   0   1 169506. 1494.93  23
  -3   0   1 158835. 1636.91  25
   3   0   1 158072. 1566.92   2
   3   0  -2 66074.8 1170.17  24
  -3   0   2 68323.9 1381.82  25
  -3   0  -2 61617.1 1288.29  11
   3   0   2 68756.3 1392.88  21
  -3   0   2 68169.1 1313.22  21
  -3   0  -2 64265.5 1409.31  19
  -3   0  -2 70426.3 1034.79  13
   3   0  -2 71813.7 1258.26  11
   3   0   2 67769.0 1301.11   2
   3   0  -2 67675.0 1413.56   2
   3   0  -2 66601.9 908.066   1
  -3   0  -2 62384.8 1379.53  24
   3   0  -2 63472.0 1199.59  23
  -3   0  -2 64261.2 1279.19  22
   3   0  -3 75782.3 1509.26  23
  -3   0  -3 76484.2 1830.41  24
   3   0  -3 73477.8 1748.58  19
  -3   0  -3 73761.5 1839.36  19
   3   0  -3 72352.8 1004.41   1
  -3   0  -3 70893.8 1292.28  12
  -3   0   3 64123.5 1584.67  21
   3   0   3 74275.2 1752.41  21
  -3   0  -3 71023.8 1665.38  11
   3   0  -3 68619.3 1501.45  11
   3   0   3 80360.4 1739.91   2
   3   0  -3 69849.0 1520.31  24
  -3   0   3 77416.4 1814.29  25
  -3   0   4 1589.12 220.085  20
  -3   0  -4 1223.26 316.298  19
   3   0  -4 860.722 265.710  19
   3   0   4 1094.81 249.158   2
  -3   0   4 827.904 221.424   2
  -3   0  -4 1088.21 170.100  12
   3   0  -4 1040.24 222.743  11
  -3   0  -4 1141.53 271.015  11
  -3   0   4 1134.03 287.604  25
   3   0   4 1138.22 282.542  21
  -3   0   4 1126.13 278.007  21
   3   0  -4 1086.86 241.324  24
   3   0  -4 1363.34 242.116  23
  -3   0  -4 1090.67 282.356  24
   3   0  -5 65228.6 2274.28  19
  -3   0  -5 66667.1 2369.52  19
   3   0  -5 62437.7 1706.94  23
  -3   0  -5 62901.7 2208.24  24
  -3   0  -5 70879.2 2167.95  11
   3   0  -5 72642.2 2102.29  11
  -3   0   5 72234.1 2399.00  25
   3   0  -5 62331.3 1990.90  24
  -3   0   5 65638.5 2187.75  21
   3   0   5 70366.3 2286.79  21
  -3   0   5 74375.2 2278.64   2
   3   0   5 69770.1 2181.55   2
  -3   0  -6 7273.37 910.533  19
   3   0  -6 6422.06 822.197  19
   3   0  -6 6804.94 742.117  24
  -3   0   6 7257.71 866.087  25
   3   0  -6 7461.63 762.371  11
  -3   0  -6 7386.79 783.931  11
  -3   0  -6 7746.78 868.751  24
   3   0   6 6922.45 789.873   2
  -3   0   6 8754.30 901.130   2
   3   0   6 8000.05 887.744  21
  -3   0   6 7424.58 843.566  21
   3   0  -7 16198.7 1451.54  19
  -3   0  -7 16498.7 1494.74  19
   3   0  -7 14725.9 686.529  17
  -3   0  -7 14830.7 699.397  17
  -3   0  -7 15797.1 680.155   5
   3   0  -7 14948.6 670.501   5
  -3   0   7 16222.9 1315.21   2
   3   0   7 16930.6 1317.62   2
   3   0  -7 15184.5 664.423  10
   3   0   7 15524.7 1343.18  21
   3   0   7 17278.3 1510.51  25
  -3   0  -7 12727.1 1219.26  24
  -3   0   7 17346.5 1495.55  25
  -3   0   7 15592.5 685.707  26
   3   0  -8 71.3365 123.115  10
  -3   0  -8 19.8180 118.040   5
   3   0  -8 316.255 142.303   5
   3   0   8 1.13967 95.6321  26
  -3   0   8 55.3369 112.234  26
  -3   0  -8-47.4882 154.069  17
  -3   0  -9 17971.5 730.580  17
   3   0  -9 18910.5 680.407  10
  -3   0  -9 18753.5 707.190   5
   3   0   9 18106.9 705.697  26
  -3   0   9 18111.6 711.693  26
   3   0  -9 17112.8 683.816   5
   3   0 -10 1909.41 180.318  10
   3   0  10 2127.05 209.057  26
   3   0 -10 2024.04 212.266   5
  -3   0 -10 1652.16 194.668   5
   3   1 -10 1654.28 173.439  10
   3   1 -10 1781.49 202.341   5
  -3  -1 -10 1628.74 188.756   5
   3  -1  10 1541.01 187.976  26
  -3   1   9 993.421 177.763  26
   3  -1   9 965.102 195.136  26
   3   1  -9 1045.68 179.151  10
   3   1  -9 1163.43 194.545   5
  -3  -1  -9 971.001 191.166   5
  -3  -1  -8 19447.9 765.483   5
   3   1  -8 18899.8 752.264   5
   3   1  -8 19694.9 754.817  10
  -3  -1  -8 19436.6 817.859  17
  -3   1   8 19425.5 758.053  26
   3  -1   8 18805.2 777.807  26
   3   1  -7 111254. 3793.90  19
  -3  -1  -7 104199. 3772.86  19
  -3  -1  -7 101983. 1828.52  17
   3   1  -7 105133. 1761.73  17
   3  -1   7 91858.4 1965.43   4
   3   1  -7 100695. 1702.43   5
  -3  -1  -7 103461. 1734.71   5
   3   1  -7 107123. 3334.75  11
  -3  -1  -7 105160. 3610.46  24
  -3   1   7 104618. 1734.78  26
  -3   1   7 117185. 3917.89  25
   3  -1   7 111756. 3765.69  25
   3  -1   7 114934. 3797.81  21
   3  -1   7 116650. 3642.03   2
  -3   1   7 98366.0 3151.73   2
  -3   1   6 81105.6 2637.81   2
   3  -1   6 78656.9 2726.36   2
  -3   1   6 82699.4 2982.55  25
  -3  -1  -6 76908.9 2831.29  24
   3   1  -6 84012.8 2699.21  11
   3  -1   6 78462.5 2811.76  21
  -3  -1  -6 81020.5 3022.23  19
   3   1  -6 77065.9 2821.64  19
   3   1  -5 4788.32 634.272  19
  -3  -1  -5 4827.60 665.377  19
  -3   1   5 4571.02 633.022  25
   3   1  -5 5663.91 632.209  11
   3   1  -5 4887.68 543.885  23
  -3  -1  -5 4100.58 617.693  24
  -3   1   5 4618.65 587.098   2
   3  -1   5 4215.76 584.432   2
  -3   1   5 4784.14 585.948  21
   3  -1   5 5394.94 665.205  21
   3   1  -4 39382.5 1529.11  19
  -3  -1  -4 35818.0 1530.07  19
   3   1  -4 32628.1 1112.58  24
  -3   1   4 37627.3 1542.29  25
   3   1  -4 38142.5 1425.33  11
  -3  -1  -4 38347.1 1196.84  12
   3   1  -4 33400.2 1272.99  23
  -3  -1  -4 39220.5 1585.80  24
  -3   1   4 37498.5 1371.88   2
   3  -1   4 38054.9 1487.46   2
   3  -1   4 37290.5 1504.78  21
  -3   1   4 35270.5 1319.37  21
   3   1  -3 15140.3 805.502  19
  -3  -1  -3 15717.3 862.550  19
   3   1  -3 15918.5 630.258  24
  -3   1   3 15282.1 845.079  25
   3   1  -3 16298.8 812.532  11
  -3  -1  -3 13103.7 270.500  13
  -3  -1  -3 15624.1 713.380  12
   3   1  -3 15233.8 777.234  23
  -3  -1  -3 15689.6 876.481  24
   3  -1   3 17100.4 866.384   2
  -3   1   3 14813.9 712.681  21
   3  -1   3 16135.2 859.895  21
   3   1  -2 145730. 1346.54  24
  -3   1   2 150977. 2154.64  25
   3   1  -2 163140. 2145.74  11
  -3  -1  -2 151604. 2011.79  12
  -3   1   2 155278. 1882.17  13
  -3  -1  -2 148124. 1196.42  20
  -3  -1  -2 156017. 2197.47  19
   3   1  -2 169583. 2258.56  23
   3  -1   2 146153. 2116.07   2
   3  -1   2 175160. 2343.43  21
   3  -1   1 567115. 3395.16  21
   3   1  -1 572042. 3531.43   2
  -3  -1  -1 564970. 3533.30  12
  -3   1   1 574020. 3186.43  13
  -3  -1  -1 563414. 2774.15  20
  -3  -1  -1 539548. 3222.27  19
  -3  -1  -1 566020. 3564.15  24
   3  -1   1 564603. 3426.16   2
  -3   1   1 546528. 3297.77  25
   3   1   0 34319.9 617.720   2
   3  -1   0 36472.2 753.368   2
  -3   1   0 34133.3 745.633  13
  -3  -1   0 36562.4 633.529  24
   3   1   0 34119.9 701.557  23
   3  -1   0 37186.2 781.436  23
  -3   1   0 31830.9 695.061  25
  -3  -1   0 35531.6 566.639  25
   3  -1   0 36945.8 658.666  21
  -3  -1   0 36364.6 797.803  20
  -3  -1   1 556717. 3500.96  20
   3   1   1 557724. 3195.63  21
  -3   1  -1 568421. 3353.47  19
   3   1   1 547875. 2346.50   2
   3  -1  -1 565662. 3179.13   2
  -3   1  -1 525456. 3323.29  11
  -3  -1   1 530434. 2754.91  25
   3   1   1 559830. 2238.61  23
   3  -1  -1 554123. 2950.28  23
   3  -1  -2 142853. 1633.75  23
  -3   1  -2 150959. 2183.25  19
   3  -1  -2 151611. 2054.76   2
   3  -1  -2 152690. 1877.30   1
  -3  -1   2 145458. 1001.67  12
   3  -1  -2 150635. 1529.34  11
  -3   1  -2 160650. 2279.17  11
  -3  -1   2 157751. 2024.54  20
   3   1   2 153358. 2007.99  21
  -3  -1   2 153174. 2000.62  25
   3  -1  -2 154074. 2096.27  24
   3   1   2 156501. 1733.69   2
  -3  -1   3 13969.1 803.825  21
   3   1   3 15184.7 768.830  21
  -3  -1   3 15821.8 693.918  20
   3  -1  -3 14702.2 768.561   2
   3  -1  -3 16284.0 672.545   1
  -3  -1   3 17204.6 860.667  25
   3  -1  -3 15358.1 795.906  24
  -3   1  -3 16362.8 864.256  11
   3  -1  -3 14478.7 610.865  11
   3  -1  -3 16042.4 822.756  19
  -3   1  -3 15239.9 857.012  19
  -3  -1   3 12498.7 741.968   2
   3   1   3 15753.3 712.490   2
   3  -1  -3 17063.7 639.008  23
  -3   1  -3 15588.2 821.871  22
  -3   1  -3 16139.3 831.220  24
  -3  -1   4 41533.5 1608.67  21
   3   1   4 39189.9 1456.13  21
   3  -1  -4 39012.1 1115.27   1
  -3   1  -4 36808.9 1451.22  24
   3  -1  -4 40331.8 1098.45  23
   3  -1  -4 38882.6 1484.31  24
  -3  -1   4 39599.7 1524.77  25
   3  -1  -4 40817.2 1243.42  11
  -3   1  -4 37017.1 1479.13  11
  -3  -1   4 35647.1 1430.04   2
   3   1   4 38916.2 1343.12   2
   3  -1  -4 39919.0 1536.61  19
  -3  -1   4 38209.2 1143.93  20
  -3   1  -4 38617.7 1595.70  19
   3  -1  -5 2894.54 495.520  19
  -3   1  -5 2585.71 499.836  19
   3  -1  -5 2609.33 458.207  24
  -3   1  -5 2716.83 455.790  24
   3  -1  -5 2712.79 371.183  11
  -3   1  -5 2823.11 463.140  11
  -3  -1   5 3505.65 525.229  25
  -3  -1   5 2422.60 461.379  21
   3   1   5 2841.73 445.352  21
  -3  -1   5 3058.49 491.887   2
   3   1   5 2715.13 426.699   2
   3  -1  -6 75475.2 2789.94  19
  -3   1  -6 82273.9 3034.10  19
   3  -1  -6 81798.8 2730.33  24
  -3  -1   6 83609.0 2917.72  25
   3   1   6 76458.5 2867.42  25
  -3   1  -6 80828.1 2701.24  11
  -3   1  -6 80282.7 2741.71  24
  -3  -1   6 84127.4 2842.24   2
   3   1   6 73346.5 2410.70   2
  -3  -1   6 68102.7 2636.86  21
   3   1   6 87468.1 2794.39  21
  -3   1  -7 102904. 3767.56  19
   3  -1  -7 113341. 3815.66  19
  -3   1  -7 106223. 1848.21  17
  -3   1  -7 103950. 1722.84   5
   3  -1  -7 102013. 1744.55   5
  -3  -1   7 101980. 3429.06   2
  -3   1  -7 109901. 3435.11  11
   3  -1  -7 102921. 1730.49  10
   3   1   7 111296. 3817.02  25
  -3  -1   7 102903. 1783.79  26
  -3  -1   7 103402. 3587.90  25
   3   1   7 111097. 3516.76  21
  -3   1  -8 22224.0 851.769  17
   3  -1  -8 21836.3 798.923  10
  -3   1  -8 21924.9 806.798   5
   3  -1  -8 21034.8 802.307   5
   3   1   8 21930.5 812.131  26
  -3  -1   8 22517.5 852.906  26
   3  -1  -9 1269.56 192.431  10
  -3   1  -9 1310.89 208.724   5
   3  -1  -9 1162.01 209.384   5
  -3  -1   9 998.622 190.111  26
   3   1   9 1127.97 187.433  26
  -3   1  -9 1036.47 188.349  17
  -3   1 -10 1320.43 169.420   5
   3  -1 -10 1410.59 182.620   5
   3   1  10 1251.17 153.623  26
   3  -1 -10 1058.77 135.822  10
   3  -2  10 1061.54 164.735  26
   3   2 -10 979.421 129.478  10
  -3  -2 -10 1107.35 150.648   5
   3   2 -10 1056.06 152.961   5
   3   2  -9 6961.99 418.563   5
  -3  -2  -9 6661.48 415.175   5
   3  -2   9 6599.52 431.923  26
   3   2  -9 6370.99 390.356  10
   3  -2   8 6938.95 545.674   4
   3   2  -8 7829.48 494.535   5
  -3  -2  -8 7863.16 492.662   5
  -3   2   8 7347.76 449.295  26
   3  -2   8 7662.74 500.292  26
  -3  -2  -7 23376.7 1785.97  19
   3   2  -7 18948.2 1576.83  19
  -3  -2  -7 19386.5 815.177  17
   3   2  -7 21392.0 793.145   5
   3  -2   7 19079.4 882.228   4
  -3  -2  -7 20619.0 783.506   5
   3   2  -7 19697.5 1516.18  11
  -3  -2  -7 19665.3 1608.01  24
  -3   2   7 22134.5 1730.32  25
   3  -2   7 17921.2 1645.36  25
   3  -2   7 22181.5 1694.23  21
   3  -2   7 20618.1 1582.79   2
   3   2  -6 5979.39 814.490  19
  -3  -2  -6 7065.90 915.676  19
   3   2  -6 7717.61 814.388  23
   3   2  -6 6949.11 850.738  11
  -3   2   6 6416.02 873.385  25
  -3  -2  -6 5522.09 798.301  24
   3  -2   6 6774.91 874.335  21
   3  -2   6 6249.38 804.887   2
   3   2  -5 6304.00 714.026  19
  -3  -2  -5 6602.19 769.050  19
  -3  -2  -5 7158.73 805.280  24
  -3   2   5 7686.07 839.750  25
   3   2  -5 6907.87 764.867  11
   3   2  -5 8654.04 787.802  23
   3  -2   5 6675.73 760.712   2
  -3   2   5 7796.94 708.361   2
   3  -2   5 8143.09 834.956  21
  -3  -2  -4 194267. 3601.60  19
   3   2  -4 190140. 3422.22  19
  -3   2   4 188712. 3604.21  25
   3   2  -4 172099. 3333.34  11
  -3  -2  -4 189109. 3113.50  12
   3   2  -4 172268. 3222.86  23
  -3  -2  -4 189431. 3702.19  24
   3  -2   4 183513. 3496.86   2
  -3   2   4 188002. 2973.24   2
   3  -2   4 193059. 3613.70  21
   3  -2   3 27148.6 1178.04  21
   3   2  -3 27890.7 1110.89  19
  -3  -2  -3 28763.9 1162.05  19
   3  -2   3 27858.5 982.351  20
  -3  -2  -3 27977.5 1148.05   1
  -3   2   3 27637.9 915.609  13
  -3  -2  -3 27787.0 1115.38  12
   3   2  -3 25261.2 1139.90  23
  -3  -2  -3 29704.3 1286.04  24
   3   2  -3 27126.7 1153.14  11
   3  -2   3 29255.5 1227.44   2
   3   2  -3 28888.0 638.214  24
  -3   2   3 28305.9 1172.05  25
   3  -2   2 50678.3 1367.99  21
  -3  -2  -2 49551.6 1401.78   1
  -3  -2  -2 49042.8 1382.68  12
  -3   2   2 48295.1 1115.16  13
   3   2  -2 51880.7 1380.58  11
   3   2  -2 47520.7 1175.68  19
  -3  -2  -2 48397.9 1071.90  20
   3  -2   2 50566.7 1333.68  20
  -3  -2  -2 49962.5 1260.42  19
  -3  -2  -2 49870.0 1436.89  24
   3  -2   2 49888.4 1352.22   2
  -3   2   2 49089.5 1292.08  25
   3  -2   1 273299. 2564.46  21
  -3   2   1 270788. 2720.74  22
   3  -2   1 242844. 2880.76  20
  -3  -2  -1 259437. 2571.07  20
  -3  -2  -1 252692. 2171.68  19
  -3  -2  -1 260871. 2885.68   1
   3   2  -1 270578. 2676.98  11
  -3   2   1 256420. 2440.28  13
  -3  -2  -1 259669. 2972.97  12
  -3  -2  -1 260028. 2649.85  24
  -3   2   1 254291. 2425.37  25
   3  -2   1 252166. 2576.18   2
  -3  -2   0 33242.4 971.716  20
  -3  -2   0 36228.8 975.995   1
   3  -2   0 34873.0 830.448   2
  -3  -2   0 33969.7 985.503  12
  -3   2   0 35516.0 931.229  13
   3   2   0 33716.8 816.424  11
   3   2   0 32680.0 839.481  23
  -3   2   0 34083.7 736.757  11
  -3  -2   0 30244.9 642.496  24
  -3   2   0 33315.7 788.156  25
  -3   2   0 35771.1 948.451  22
   3  -2   0 33399.8 643.018  21
  -3  -2   1 269736. 1665.99  25
  -3   2  -1 278450. 2741.87  11
  -3   2  -1 269757. 2724.90  22
   3  -2  -1 258147. 1156.27  21
  -3  -2   1 292992. 3082.50  20
  -3   2  -1 280495. 2344.05  19
  -3   2  -1 281305. 2840.51  13
  -3  -2   1 272091. 2498.27  12
  -3  -2   1 280741. 2532.83   2
  -3  -2   1 268889. 2260.72   1
   3  -2  -1 267071. 2809.75   1
   3  -2  -1 268663. 2308.52   2
   3   2   1 265193. 1851.03  23
   3  -2  -2 57936.8 1078.96  23
  -3   2  -2 56695.4 1429.71  22
   3  -2  -2 56690.3 1278.84  19
  -3  -2   2 56812.8 1453.64  20
  -3   2  -2 55686.6 1352.20  19
   3  -2  -2 61202.7 1269.43   2
   3  -2  -2 57534.0 1427.02   1
  -3  -2   2 59989.7 1006.34  12
  -3   2  -2 54231.2 1461.48  11
   3   2   2 57816.3 1219.64  21
  -3  -2   2 60115.3 1478.70  21
  -3  -2   2 56635.3 1174.38  25
   3  -2  -2 59834.9 1510.08  24
   3   2   2 57154.8 794.642   2
  -3  -2   2 54996.2 1371.77   2
  -3  -2   3 26259.5 1173.65  21
   3   2   3 27076.8 987.648  21
   3  -2  -3 25663.1 983.944   2
   3  -2  -3 25397.8 1017.86   1
   3  -2  -3 24855.4 1135.90  24
  -3  -2   3 25553.4 1011.17  25
  -3   2  -3 25632.1 1163.66  11
   3  -2  -3 24846.6 596.385  11
   3  -2  -3 25481.9 1053.29  19
  -3  -2   3 26757.6 1058.02  20
  -3   2  -3 26993.1 1153.85  19
  -3  -2   3 24016.9 1065.28   2
   3   2   3 25126.2 779.263   2
  -3   2  -3 25416.8 1109.04  22
   3  -2  -3 26221.2 730.521  23
   3   2   4 194450. 3127.84  21
  -3  -2   4 177332. 3494.29  21
   3  -2  -4 184412. 2952.25   1
  -3   2  -4 199111. 3651.26  22
  -3   2  -4 171240. 3093.71  24
   3  -2  -4 207437. 3761.57  24
  -3  -2   4 182505. 3259.62  25
  -3   2  -4 209361. 3736.55  11
   3   2   4 185357. 2668.02   2
  -3  -2   4 189216. 3482.56   2
   3  -2  -4 187961. 3361.49  19
  -3  -2   4 173775. 2847.31  20
  -3   2  -4 187650. 3571.52  19
  -3   2  -5 4990.58 676.901  19
   3  -2  -5 5837.37 696.167  19
  -3   2  -5 6615.93 706.098  24
  -3   2  -5 6305.52 739.801  11
  -3  -2   5 4847.58 648.064   2
  -3  -2   5 6041.36 691.931  25
   3  -2  -5 5802.49 722.505  24
  -3  -2   5 5311.77 693.163  21
   3   2   5 5639.67 605.484  21
   3   2   6 4806.47 758.572  25
   3  -2  -6 5302.48 780.440  24
  -3  -2   6 5574.51 731.084  25
  -3   2  -6 6310.70 796.092  11
  -3  -2   6 5877.16 759.969   2
   3  -2  -6 4872.13 703.738  19
  -3   2  -6 6615.82 885.298  19
   3  -2  -7 16517.9 731.536   5
  -3  -2   7 13744.7 878.830   4
  -3  -2   7 16940.1 732.715  26
   3   2   7 16659.7 680.460  26
  -3  -2   7 16396.8 1405.43  25
   3   2   7 17253.7 1537.19  25
   3  -2  -7 17307.2 1470.05  24
   3  -2  -7 17524.7 728.826  10
  -3   2  -7 19313.2 1518.83  11
  -3  -2   7 18084.2 1481.71   2
  -3   2  -7 17222.6 1551.58  19
   3  -2  -7 17998.1 1527.72  19
  -3   2  -8 7503.80 490.256  17
   3  -2  -8 7054.78 465.325  10
  -3   2  -8 7585.43 483.746   5
   3  -2  -8 7788.47 505.937   5
  -3  -2   8 7938.50 509.990  26
   3   2   8 7291.84 447.490  26
  -3   2  -9 7372.38 441.335  17
  -3   2  -9 7548.68 441.329   5
   3  -2  -9 7157.47 440.886   5
   3   2   9 7481.75 399.720  26
  -3  -2   9 6944.24 446.887  26
   3  -2  -9 6787.77 406.864  10
   3  -2 -10 873.021 122.686  10
  -3   2 -10 1208.31 165.747   5
   3  -2 -10 844.762 145.804   5
  -3  -3 -10 1686.72 165.059   5
   3   3 -10 1904.94 171.330   5
   3  -3  10 1680.44 170.473  26
   3   3 -10 1762.79 160.402  10
   3   3  -9 16945.3 615.602   5
  -3  -3  -9 16882.5 626.716   5
   3  -3   9 17907.4 673.406  26
   3   3  -9 18097.7 626.297  10
   3  -3   8 2345.06 341.866   4
   3   3  -8 3008.72 309.559   5
   3  -3   8 3069.01 323.063  26
  -3  -3  -8 2911.92 312.758   5
   3  -3   7 803.186 215.537   4
  -3  -3  -7 735.909 180.418   5
   3   3  -7 1087.98 201.029   5
   3  -3   7 1166.19 212.170  26
  -3  -3  -6 23790.0 1694.38  24
  -3   3   6 21949.2 1597.98  25
   3   3  -6 23888.3 1639.49  11
   3  -3   6 20938.7 878.776   4
   3   3  -6 21647.7 1465.40  23
   3  -3   6 25303.1 1727.28  21
  -3  -3  -6 20682.0 1538.20  19
   3   3  -6 25398.1 1669.82  19
  -3  -3  -6 23331.1 861.608  17
  -3  -3  -6 22935.5 810.787   5
   3  -3   6 25931.9 1693.77   2
   3   3  -5 24226.4 1433.31  19
  -3  -3  -5 25523.3 1530.80  19
  -3   3   5 25557.7 1565.55  25
  -3  -3  -5 24509.0 1560.68  24
   3   3  -5 23844.6 1496.62  11
  -3  -3  -5 23420.0 1319.25  12
   3   3  -5 23927.8 1475.52  23
   3  -3   5 24070.9 1493.45   2
   3  -3   5 25075.4 1548.31  21
   3  -3   4 41395.9 1757.52  21
   3   3  -4 40923.1 1620.91  19
  -3  -3  -4 42943.3 1723.39  19
  -3  -3  -4 45259.4 1787.83   1
  -3  -3  -4 43213.5 1703.31  12
   3   3  -4 45157.8 1872.03  23
   3   3  -4 46297.7 1858.55  11
   3  -3   4 45237.2 1854.06   2
  -3   3   4 42030.8 1747.18  25
  -3  -3  -4 38957.0 1772.52  24
   3  -3   3 285361. 3922.07  20
   3   3  -3 265175. 3490.48  19
  -3  -3  -3 271079. 3144.61  20
  -3  -3  -3 282164. 3682.80  19
   3  -3   3 278502. 2891.49   1
  -3  -3  -3 273614. 4065.55   1
  -3  -3  -3 273045. 4053.66  12
  -3   3   3 284157. 3041.17  13
   3  -3   3 278830. 4033.13   2
   3   3  -3 278507. 4089.57  11
   3  -3   3 269520. 3897.76  21
  -3   3   3 268460. 3786.28  25
  -3  -3  -3 300960. 4359.48  24
   3   3  -2 82505.5 1589.61  19
  -3  -3  -2 81574.2 1592.85  19
   3  -3   2 82955.5 2086.83  20
  -3  -3  -2 79304.4 1757.57  20
  -3  -3  -2 82084.9 2062.85   1
  -3   3   2 82266.9 1609.56  13
  -3  -3  -2 79936.6 2063.04  12
   3  -3   2 84602.4 1937.23   2
   3   3  -2 86131.9 1994.84  11
   3  -3   2 86198.8 1898.42  21
  -3  -3  -2 78346.3 1912.86  24
  -3   3   2 79348.1 1736.31  25
  -3   3   1 194888. 2691.35  22
   3  -3   1 187072. 2278.38  21
  -3  -3  -1 198611. 1782.45  19
   3   3  -1 193013. 1830.02  19
  -3  -3  -1 192820. 2784.99  20
   3  -3   1 197183. 3145.31  20
  -3  -3  -1 194583. 2923.76   1
   3   3  -1 195713. 2623.87  11
  -3   3   1 199100. 2510.29  13
  -3  -3  -1 196163. 3071.29  12
   3   3  -1 189174. 2030.34  22
  -3   3   1 192222. 2300.65  25
  -3  -3  -1 196284. 2486.49  24
   3  -3   1 204210. 2585.86   2
   3  -3   0 54872.4 797.844  21
  -3   3   0 56540.8 1390.03  22
   3  -3   0 55294.6 1643.25  20
  -3  -3   0 56066.7 1552.27  20
   3  -3   0 55249.6 1479.06   1
   3  -3   0 56895.1 1186.34   2
  -3  -3   0 55867.3 1461.32   1
  -3   3   0 55615.8 1379.63  13
  -3  -3   0 55505.5 1520.59  12
   3   3   0 55130.5 1214.46  11
   3   3   0 54788.9 773.111  22
  -3   3   0 54745.4 1062.51  11
  -3  -3   0 56648.5 1044.24  24
  -3   3   0 55181.9 1124.07  25
  -3  -3   0 54709.7 808.178   2
   3   3   1 188517. 1607.13  25
  -3   3  -1 197076. 2584.98  11
   3   3   1 200981. 1568.23  22
  -3   3  -1 194172. 2655.29  22
  -3  -3   1 198688. 3059.19  20
  -3   3  -1 205097. 1899.02  19
   3  -3  -1 192069. 1812.84  19
  -3   3  -1 205353. 2870.00  13
   3   3   1 192872. 2001.89  11
  -3  -3   1 199539. 2680.85  12
  -3  -3   1 209632. 2397.97   2
   3  -3  -1 200920. 2957.60   1
   3  -3  -1 199513. 2099.90   2
  -3  -3   1 200308. 2468.94   1
   3   3   1 196696. 2033.93  23
  -3   3  -2 75682.6 1824.87  22
   3  -3  -2 74969.9 1507.79  19
  -3   3  -2 76152.1 1576.85  19
  -3  -3   2 77518.7 2021.56  20
   3  -3  -2 74851.6 1896.38   1
   3  -3  -2 75778.2 1413.96   2
  -3  -3   2 75028.5 1496.26  12
  -3   3  -2 79210.0 1945.01  11
   3   3   2 75429.3 1352.32  21
  -3  -3   2 76590.7 1214.46  25
   3  -3  -2 74738.9 1916.64  24
  -3  -3   2 80018.0 1824.42   2
   3   3   3 278797. 3044.87  21
   3  -3  -3 273347. 3875.88   1
   3  -3  -3 272129. 3090.71   2
   3  -3  -3 271941. 4107.44  24
  -3  -3   3 271944. 3181.15  25
  -3   3  -3 263992. 4027.06  11
  -3  -3   3 291119. 4063.34  20
   3  -3  -3 265093. 3450.06  19
  -3   3  -3 274276. 3715.22  19
  -3  -3   3 276356. 3910.92   2
  -3   3  -3 255570. 3834.70  22
  -3  -3   4 46078.0 1918.67  21
  -3  -3   4 43855.2 1666.46  20
   3  -3  -4 43196.7 1641.98  19
  -3   3  -4 46159.2 1811.68  19
   3   3   4 45465.2 1762.67  25
   3  -3  -4 49236.8 1985.68  24
  -3  -3   4 45797.3 1594.98  25
  -3   3  -4 49787.6 1957.34  11
  -3   3  -4 49359.6 1675.99  24
  -3   3  -4 43891.8 1796.23  22
   3  -3  -4 48213.0 1746.13   1
  -3  -3   4 50845.1 1908.11   2
  -3  -3   5 27116.8 1572.43   2
   3   3   5 23958.2 1476.06  25
   3  -3  -5 23505.1 1541.41  24
  -3  -3   5 23285.5 1323.80  25
  -3   3  -5 28984.9 1661.50  11
   3  -3  -5 25678.9 1366.45   1
   3  -3  -5 24193.6 1426.52  19
  -3   3  -5 22999.7 1474.82  19
   3  -3  -6 23466.1 1572.22  19
  -3   3  -6 24328.8 1680.21  19
  -3   3  -6 21902.5 1406.80  13
  -3  -3   6 19063.8 908.601   4
  -3  -3   6 23762.4 1615.61   2
   3  -3  -6 22098.5 805.440  10
  -3   3  -6 23161.9 1626.00  11
   3  -3  -6 22885.3 831.652   5
  -3  -3   6 22460.9 808.266  26
   3   3   6 21259.2 1541.25  25
   3  -3  -6 22686.3 1656.11  24
   3  -3  -7 864.726 214.227  10
  -3  -3   7 662.809 261.883   4
   3  -3  -7 701.812 205.703   5
  -3  -3   7 893.790 192.825  26
  -3   3  -8 3759.72 342.378  17
   3  -3  -8 3555.84 332.810  10
  -3   3  -8 3651.63 345.576   5
   3  -3  -8 3962.36 365.572   5
  -3  -3   8 3669.47 345.619  26
  -3   3  -9 15459.4 571.815  17
  -3   3  -9 16222.4 621.426   5
  -3  -3   9 16083.8 643.855  26
   3  -3  -9 15527.2 628.651   5
   3  -3  -9 15193.5 573.845  10
  -3   3 -10 2067.81 182.608   5
   3  -3 -10 1940.65 185.863   5
   3   4 -10 3564.55 186.807  10
   3   4 -10 3648.13 186.664   5
   3  -4   9 682.036 133.126  26
   3   4  -9 850.924 159.429  10
  -3  -4  -9 626.070 138.501   5
   3   4  -9 947.265 150.056   5
   3   4  -8 5705.73 393.313   5
   3  -4   8 5565.48 486.640   4
  -3  -4  -8 4959.37 382.216   5
   3  -4   8 5612.29 399.596  26
   3  -4   7 1865.38 311.856   4
  -3  -4  -7 1788.56 254.538   5
   3  -4   7 1910.27 254.105  26
   3   4  -6 7074.26 903.983  23
  -3  -4  -6 6029.24 887.067  24
  -3  -4  -6 6096.26 432.308   5
   3  -4   6 6416.49 455.598  14
   3  -4   6 6425.05 497.705   4
   3   4  -6 7300.79 984.433  11
   3  -4   6 6525.77 914.714   2
   3  -4   6 7744.62 982.951  21
  -3   4   6 8737.66 1031.01  25
   3  -4   6 7408.19 472.341  26
   3  -4   5 75036.1 2790.89  21
   3   4  -5 79193.2 2923.95  23
   3   4  -5 86258.7 3053.60  11
   3  -4   5 78346.6 2866.18   2
  -3   4   5 76488.4 2826.75  25
  -3  -4  -5 76918.9 2939.14  24
  -3   4   4 8303.88 820.757  25
  -3  -4  -4 10004.9 966.617  24
   3   4  -4 8380.84 872.341  11
  -3  -4  -4 9184.74 914.795   1
  -3  -4  -4 9638.81 925.565  12
   3   4  -4 9012.69 902.123  23
   3  -4   4 9815.24 920.824  21
   3  -4   4 10078.4 944.184   2
   3  -4   3 18218.7 1166.58  20
  -3  -4  -3 17334.3 986.179  20
  -3  -4  -3 18147.9 1181.25   1
  -3  -4  -3 17671.6 1182.31  12
   3  -4   3 18776.0 1125.61   2
   3   4  -3 16682.9 1107.84  11
   3  -4   3 17311.0 1073.67  21
  -3   4   3 16172.2 1037.98  22
  -3  -4  -3 16536.7 1107.46  24
  -3   4   3 16918.6 987.618  25
  -3  -4  -2 40125.7 1516.90  20
   3  -4   2 42969.4 1781.91  20
   3  -4   2 44905.8 1450.28   1
  -3  -4  -2 43624.2 1710.15   1
  -3  -4  -2 41834.7 1730.26  12
  -3   4   2 45838.3 1348.33  13
   3  -4   2 44274.3 1514.12   2
   3   4  -2 46391.9 1658.39  11
  -3   4   2 43807.5 1545.19  22
   3  -4   2 45996.7 1481.05  21
  -3   4   2 42457.4 1331.71  25
  -3  -4  -2 41828.4 1507.93  24
  -3  -4  -1 234323. 3695.92  20
   3  -4   1 241060. 4094.44  20
  -3  -4  -1 229021. 3691.47   1
   3  -4   1 236041. 3030.12   2
   3  -4   1 240754. 3511.83   1
  -3   4   1 237278. 3164.10  13
  -3  -4  -1 232346. 3874.19  12
   3   4  -1 237829. 2555.77  22
   3   4  -1 234453. 3303.17  11
   3  -4   1 240641. 2649.07  21
  -3   4   1 231472. 3270.78  22
  -3   4   1 238913. 2715.07  25
  -3  -4  -1 250274. 3135.18  24
   3  -4   0 972.447 289.320  20
  -3  -4   0 589.540 216.614  20
   3  -4   0 556.572 206.761   1
  -3  -4   0 542.603 175.379   1
   3  -4   0 760.131 163.998   2
  -3  -4   0 460.853 174.272  12
  -3   4   0 1350.27 267.213  13
   3   4   0 744.875 179.310  11
  -3   4   0 763.713 156.250  11
  -3   4   0 1154.09 176.339  25
  -3   4   0 1114.54 223.302  22
  -3   4  -1 228695. 3083.29  11
  -3  -4   1 226843. 3855.96  20
   3   4   1 228747. 2595.76  13
  -3   4  -1 225636. 3450.60  13
  -3  -4   1 225834. 3407.90  12
   3   4   1 226762. 2445.82  11
   3   4   1 231773. 2673.00  23
  -3   4  -1 221792. 3219.99  22
  -3  -4   1 223630. 2583.75   2
   3  -4  -1 223392. 3629.62   1
   3  -4  -1 225834. 2368.71   2
  -3  -4   1 230835. 3180.53   1
  -3  -4   2 46730.5 1469.87   2
  -3   4  -2 49407.0 1762.52  13
  -3   4  -2 44137.0 1599.29  11
  -3  -4   2 46470.7 1822.25  20
  -3  -4   2 47274.5 1268.94   1
   3  -4  -2 46007.0 1723.83   1
  -3   4  -2 48920.4 1638.05  22
  -3   4  -3 14597.5 998.131  22
   3   4   3 13827.2 820.281  25
   3  -4  -3 14909.0 1074.94  24
  -3   4  -3 14802.4 1044.31  11
  -3  -4   3 13667.2 1035.25  20
  -3  -4   3 17826.9 1072.58   2
   3  -4  -3 15161.2 1049.05   1
  -3   4  -4 7740.79 840.057  22
   3   4   4 8904.63 805.051  25
   3  -4  -4 8979.39 926.853  24
  -3   4  -4 11280.5 1019.75  11
  -3  -4   4 9207.52 843.230   2
   3  -4  -4 8468.50 837.844   1
  -3  -4   4 8611.92 845.522  20
  -3   4  -5 74000.4 2681.88  13
   3  -4  -5 68324.1 2813.29  24
   3   4   5 71086.3 2548.22  25
  -3   4  -5 68837.3 2722.90  11
  -3  -4   5 71272.0 2643.26   2
   3  -4  -5 70176.6 2531.02   1
   3  -4  -6 6984.28 489.586   5
  -3  -4   6 6355.40 547.520   4
  -3   4  -6 8537.00 967.537  13
  -3   4  -6 8104.12 1020.27  11
   3  -4  -6 7161.36 486.045  10
  -3  -4   6 7389.03 964.411   2
   3  -4  -6 9831.21 1135.18  24
  -3  -4   6 7449.86 476.211  26
  -3  -4   7 2135.57 270.907  26
   3  -4  -7 1923.93 269.928  10
   3  -4  -7 1956.82 274.074   5
  -3  -4   7 1917.38 351.484   4
  -3   4  -8 5382.71 396.478   5
  -3  -4   8 5655.37 408.049  26
   3  -4  -8 5391.93 412.926   5
   3  -4  -8 5409.44 391.685  10
   3  -4  -9 1099.39 157.938  10
   3  -4  -9 1066.51 178.863   5
  -3   4  -9 1348.44 186.369   5
  -3   4 -10 3850.93 216.031   5
   3  -5   9 1123.36 142.307  26
   3   5  -9 1037.51 149.248  10
   3   5  -9 976.936 133.572   5
   3   5  -8 47.4925 116.713   5
   3  -5   8-80.5340 167.017   4
   3  -5   8 9.68560 84.4199  26
   3  -5   7 8309.37 586.732   4
  -3  -5  -7 7862.16 486.306   5
   3  -5   7 8542.95 478.289  26
   3  -5   6 12384.0 683.002   4
   3  -5   6 12024.8 577.644  26
  -3  -5  -6 11815.4 611.113   5
   3  -5   5 13619.5 1279.12  21
  -3  -5  -5 13513.3 635.809   5
   3  -5   5 14279.8 688.126  14
   3  -5   5 14187.7 687.346   4
   3   5  -5 15655.2 1381.93  11
   3  -5   5 14485.9 1316.61   2
  -3  -5  -5 13584.7 609.372   3
  -3  -5  -5 14128.6 1338.97  24
   3   5  -5 14255.0 1317.80  23
  -3  -5  -4 10620.3 1065.85  24
   3   5  -4 10286.8 1038.36  11
   3  -5   4 11796.3 1075.35   2
   3   5  -4 10182.2 1055.71  23
  -3  -5  -4 12468.3 1157.85   1
  -3   5   4 10607.2 1041.57  22
   3  -5   4 12085.0 1070.09  21
   3  -5   3 34303.7 1580.83  21
  -3   5   3 32354.0 1581.43  22
   3  -5   3 32550.7 1819.80  20
   3  -5   3 30661.8 1560.66   2
  -3  -5  -3 33526.3 1850.72  12
   3   5  -3 31905.4 1758.78  23
   3   5  -3 30882.5 1645.34  11
  -3  -5  -3 30602.6 1714.14   1
  -3  -5  -3 33226.0 1670.70  24
  -3  -5  -2 3144.31 461.229  24
  -3   5   2 3294.32 413.769  13
  -3  -5  -2 3674.23 574.005  12
  -3   5   2 2858.15 429.759  22
   3  -5   2 3084.65 433.010   1
  -3  -5  -2 3974.45 586.836   1
   3  -5   2 2626.11 410.818   2
   3   5  -2 2778.35 452.639  11
   3  -5   2 3493.12 589.447  20
  -3  -5  -2 3297.66 522.835  20
  -3   5   1 3309.47 445.761  13
  -3  -5  -1 3230.32 547.124  12
  -3   5   1 2856.85 421.187  22
   3  -5   1 3506.08 507.925   1
   3  -5   1 3498.26 412.204   2
  -3  -5  -1 3481.78 535.301   1
   3   5  -1 2870.63 419.159  11
   3  -5   1 3034.48 549.605  20
  -3  -5  -1 2879.92 487.877  20
   3   5   0 3529.06 450.779  23
  -3  -5   0 3275.89 501.133  12
  -3   5   0 2892.38 417.097  13
  -3  -5   0 3054.55 474.629   1
   3  -5   0 3153.52 478.047   1
  -3   5   0 2797.99 391.862  22
   3  -5   0 3174.23 574.758  20
  -3  -5   0 3034.83 515.481  20
   3   5   0 2565.82 350.813  11
  -3   5  -1 4770.30 587.331  13
  -3   5  -1 3693.38 487.439  22
   3  -5  -1 4860.83 636.768   1
  -3  -5   1 5039.86 556.792   1
  -3   5  -1 3783.08 443.752  11
  -3  -5   1 3509.88 556.001  20
  -3   5  -2 2300.68 457.335  13
  -3  -5   2 1170.54 239.934   2
   3  -5  -2 1073.18 299.066   1
  -3  -5   2 2322.32 484.131  20
  -3   5  -2 2099.28 392.762  11
  -3   5  -2 1686.20 344.134  22
  -3  -5   3 36165.7 1919.00  20
  -3   5  -3 32758.8 1658.87  22
  -3   5  -3 32209.1 1729.12  13
  -3   5  -3 35654.7 1755.65  11
  -3  -5   3 35840.9 1598.80   2
   3  -5  -3 32138.9 1722.84   1
  -3  -5   4 9372.56 1009.30  20
  -3   5  -4 9509.48 992.424  13
  -3  -5   4 10464.2 960.981   2
  -3   5  -4 9307.99 999.830  11
   3  -5  -4 9350.35 988.251   1
  -3   5  -4 9194.16 980.027  22
   3  -5  -5 14854.9 647.101   9
   3  -5  -5 15014.2 701.745   5
  -3   5  -5 14882.7 1307.77  13
  -3  -5   5 13468.0 708.843   4
   3  -5  -5 14109.5 683.212  10
  -3   5  -5 14695.0 1326.56  11
  -3  -5   5 16185.1 1332.13   2
   3  -5  -5 14441.4 1264.92   1
   3  -5  -6 12565.5 647.676  10
  -3  -5   6 12306.9 596.610  26
   3  -5  -6 13060.6 671.358   5
   3  -5  -7 8481.38 515.666  10
  -3  -5   7 8645.98 496.549  26
   3  -5  -7 8834.74 543.180   5
  -3  -5   7 9131.83 637.476   4
   3  -5  -8 110.884 108.651  10
  -3   5  -8 78.5770 118.394   5
  -3   5  -9 914.007 135.621   5
   3   6  -9 2296.88 162.365  10
   3   6  -8 4472.34 283.467   5
   3  -6   8 4684.40 375.341   4
   3  -6   7 7048.84 516.943   4
   3  -6   6 3504.23 376.426   4
   3  -6   5 18116.7 798.892   4
  -3  -6  -5 19412.1 735.422   9
  -3  -6  -5 17174.7 677.574   3
  -3  -6  -4 6791.12 453.289   9
  -3  -6  -4 5763.76 381.526   3
   3  -6   4 5815.44 451.271  14
   3  -6   4 6488.20 470.291   4
   3   6  -4 6940.63 885.841  11
  -3  -6  -4 6438.41 869.135  24
   3   6  -4 5186.17 801.870  23
  -3  -6  -4 5980.56 890.384   1
   3  -6   4 7027.33 874.124   2
   3   6  -3 25842.7 1645.53  11
  -3  -6  -3 28595.6 1686.95  24
   3  -6   3 27727.6 1556.08   2
  -3  -6  -3 30240.3 1900.24   1
   3   6  -3 29979.9 1859.01  23
  -3  -6  -2 11941.8 1126.76  20
   3   6  -2 12147.8 1027.77  11
  -3  -6  -2 12492.4 1171.12   1
   3   6  -2 14411.1 1232.24  23
  -3  -6  -1 16491.8 1334.19  20
   3   6  -1 17877.2 1245.82  23
  -3  -6  -1 19256.6 1400.50   1
   3  -6   1 18576.6 1275.02   1
  -3   6   1 18408.6 1127.82  13
  -3   6   0 31119.2 1469.53  22
  -3   6   0 34700.0 1632.53  13
   3   6   0 31757.8 1455.13  13
   3   6   0 32124.9 1504.82  23
   3  -6   0 35044.6 1818.30   1
  -3  -6   0 35767.1 1798.79   1
  -3  -6   0 33456.4 1944.35  20
  -3   6  -1 18808.7 1182.61  22
  -3  -6   1 18295.2 1473.01  20
  -3  -6   1 19701.1 1245.66   1
   3  -6  -1 20939.8 1448.27   1
  -3   6  -1 20752.0 1358.74  13
  -3   6  -2 10416.4 933.997  22
  -3  -6   2 9096.53 1088.43  20
   3  -6  -2 9606.87 1005.91   1
  -3   6  -2 10415.7 1010.52  13
  -3   6  -3 27246.8 1753.41  13
  -3   6  -3 27456.8 1628.77  22
   3  -6  -3 26374.1 1747.34   1
  -3   6  -3 28831.1 1696.88  11
  -3  -6   3 27568.5 1886.14  20
  -3  -6   4 6383.15 943.132  20
  -3   6  -4 6654.46 930.931  13
  -3   6  -4 7827.84 976.252  22
  -3  -6   4 5963.66 451.189   4
   3  -6  -4 6040.05 448.745   9
   3  -6  -4 6419.75 474.016  10
  -3   6  -4 5259.58 774.390  11
   3  -6  -4 5966.14 881.246   1
   3  -6  -5 17788.3 796.178  10
  -3  -6   5 17363.1 815.429   4
   3  -6  -5 18807.2 755.521   9
   3  -6  -6 3216.64 347.382  10
  -3  -6   6 2787.00 346.750   4
   3  -6  -6 3617.13 319.222   9
  -3  -6   7 6420.50 505.316   4
   3  -6  -7 6563.82 411.818  18
   3  -6  -7 6507.70 429.758  10
  -3   6  -8 4182.28 301.030   5
   3  -6  -8 4557.64 273.890  18
  -3   6  -9 2578.49 177.488   5
   3  -7   8 4012.45 286.766   4
   3  -7   7 1856.76 264.872   4
   3   7  -7 2059.81 203.145   5
   3  -7   6 5697.26 445.915   4
  -3  -7  -5 1501.76 225.073   9
   3  -7   5 1695.76 276.376   4
  -3  -7  -5 1489.71 204.837   3
   3  -7   4 4071.87 373.568   4
  -3  -7  -4 4260.37 345.001   3
  -3  -7  -4 4576.41 381.969   9
   3  -7   3 7749.31 496.989   4
   3   7  -3 6776.15 896.591  13
  -3  -7  -3 8338.83 509.787  15
   3   7  -3 6612.50 970.874  23
  -3  -7  -3 7517.09 509.553   9
  -3  -7  -3 7654.34 1051.37   1
  -3  -7  -3 7669.75 473.386  18
  -3  -7  -3 7521.23 459.178   3
  -3  -7  -2 13625.4 605.362   3
   3   7  -2 12897.6 1232.24  13
  -3  -7  -2 14777.8 680.171  15
   3   7  -2 13928.6 1288.00  23
  -3  -7  -2 14920.4 698.766   9
   3  -7   2 14167.3 637.619   4
  -3  -7  -2 13998.3 1360.07   1
  -3  -7  -1 10837.6 1229.77  20
  -3  -7  -1 10379.4 570.836  15
   3   7  -1 8150.70 897.499  13
  -3  -7  -1 10243.6 1127.57   1
   3  -7   1 9271.50 994.600   1
   3   7  -1 13079.6 1192.36  23
  -3  -7  -1 10511.3 580.429   9
   3  -7   1 10507.9 544.202   3
  -3  -7  -1 10481.5 543.876   3
  -3  -7   0 46080.0 1194.64  15
  -3   7   0 45025.7 2054.71  13
  -3  -7   0 45394.6 2554.55  20
  -3  -7   0 43630.8 1142.93   9
   3  -7   0 47184.2 2370.48   1
  -3  -7   0 42663.5 2190.51   1
  -3  -7   0 42258.0 1081.01   3
  -3  -7   1 11393.1 571.306   3
  -3   7  -1 10642.0 1077.55  13
   3  -7  -1 10988.1 584.069  18
  -3  -7   1 11789.3 1337.11  20
   3  -7  -1 11610.0 618.663   9
  -3  -7   1 11221.2 562.130   9
   3  -7  -1 11465.6 1208.35   1
   3  -7  -2 16224.2 715.566  18
   3  -7  -2 15620.2 668.578  15
  -3   7  -2 16803.7 1393.24  13
  -3  -7   2 17499.0 1658.66  20
   3  -7  -2 15656.5 731.539   9
   3  -7  -2 14918.4 1417.26   1
  -3  -7   2 15549.3 697.553   3
   3  -7  -3 8366.89 472.791  15
   3  -7  -3 7663.02 514.811  18
  -3   7  -3 7375.78 975.026  13
  -3  -7   3 7269.32 1080.28  20
   3  -7  -3 7709.71 1026.51   1
  -3  -7   3 7399.63 504.690   3
   3  -7  -3 7907.61 537.789   9
   3  -7  -4 4930.96 417.017   9
   3  -7  -4 4921.52 415.197  18
  -3  -7   5 1117.03 231.176   4
   3  -7  -5 770.787 174.283   9
   3  -7  -5 846.805 188.821  18
  -3  -7   6 4981.86 420.910   4
   3  -7  -6 5579.75 369.947   9
   3  -7  -6 5676.99 398.471  18
  -3  -7   7 1753.53 212.735   3
   3  -7  -7 2211.08 218.591  18
  -3  -7   8 2739.58 173.610   3
  -3   7  -8 4734.66 259.728   5
   3  -8   7 2871.37 231.230   3
   3  -8   7 3626.00 274.505   4
  -3  -8  -6 584.758 204.158   9
   3  -8   6 555.027 156.232   4
  -3  -8  -5 7663.84 439.312   9
   3  -8   5 7799.03 483.682   4
  -3  -8  -4 58458.2 1191.33   3
  -3  -8  -4 58587.7 1322.46   9
   3  -8   4 57519.2 1322.61   4
  -3  -8  -3 6284.57 418.363   3
   3  -8   3 6951.91 477.522   3
  -3  -8  -3 6878.22 489.858   9
   3  -8   3 6670.23 455.516   4
  -3  -8  -2 24705.9 902.238  15
  -3  -8  -2 24471.9 919.981   9
   3  -8   2 24544.9 861.057   3
  -3  -8  -2 24034.5 831.262   3
  -3  -8  -1 6147.97 462.822  15
  -3  -8  -1 6136.48 460.822   9
   3  -8   1 6101.51 409.848   9
  -3  -8  -1 6181.67 434.635   3
   3  -8   1 6572.40 441.578   3
  -3  -8   0 15692.3 733.533  15
  -3  -8   0 15160.2 701.681   9
   3  -8   0 15595.7 698.524   9
  -3  -8   0 14973.5 673.864   3
   3  -8   0 14308.1 621.822   3
  -3  -8   1 5631.91 451.225  15
   3  -8  -1 5263.41 417.389  15
  -3  -8   1 5548.28 463.490   9
  -3  -8   1 5527.82 420.111   3
   3  -8  -1 5829.84 392.064   3
   3  -8  -1 5513.89 438.078   9
   3  -8  -2 24722.1 923.895   9
   3  -8  -2 23153.7 833.949  15
  -3  -8   2 24573.5 922.694  15
  -3  -8   2 25020.1 906.500   3
  -3  -8   2 24692.8 892.675   9
   3  -8  -2 24846.8 905.300  18
   3  -8  -3 5964.65 403.291  15
  -3  -8   3 6142.52 452.344  15
   3  -8  -3 6127.28 481.033   9
  -3  -8   3 5918.90 443.525   3
   3  -8  -3 5461.14 438.386  18
   3  -8  -4 53684.4 1302.05   9
  -3  -8   4 56721.6 1353.57   3
   3  -8  -4 55984.6 1314.84  18
   3  -8  -5 8701.31 486.792   9
  -3  -8   5 8577.19 515.800   3
   3  -8  -5 8250.49 476.359  18
   3  -8  -6 457.998 131.103   9
   3  -8  -6 326.161 114.450  18
  -3  -8   6 195.499 114.212   3
  -3  -8   7 2586.31 196.613   3
   3  -9   6 4097.79 261.400   3
   3  -9   6 4050.34 251.572   4
   3  -9   5 13449.5 519.743   4
   3  -9   5 12669.8 454.659  15
   3  -9   5 14111.5 560.624   3
  -3  -9  -5 13885.7 537.088   9
   3  -9   4 4703.55 363.246   3
  -3  -9  -4 4667.19 301.232   3
   3  -9   4 4637.80 335.797   4
  -3  -9  -4 4570.43 369.730   9
   3  -9   3 30265.6 914.603   3
  -3  -9  -3 29744.9 822.744   3
  -3  -9  -3 30138.8 945.992   9
   3  -9   2 14875.1 646.448   3
  -3  -9  -2 14680.5 615.476   3
  -3  -9  -2 14733.8 674.441  15
  -3  -9  -2 15395.7 704.781   9
  -3  -9  -1 48304.2 1150.23   3
   3  -9   1 47061.8 1112.80   3
  -3  -9  -1 48022.5 1251.59  15
  -3  -9  -1 48099.7 1234.40   9
  -3  -9   0 2264.49 292.009  15
   3  -9   0 2163.52 276.839  15
  -3  -9   0 2027.19 257.877   3
   3  -9   0 1881.93 229.381   3
  -3  -9   0 2266.38 406.219   9
   3  -9   0 2073.79 256.832   9
  -3  -9   1 46973.4 1172.48   3
   3  -9  -1 45981.2 1018.59   3
   3  -9  -1 45918.7 1178.08  15
  -3  -9   1 43693.5 1206.39  15
   3  -9  -1 45309.0 1166.45   9
  -3  -9   1 45784.4 1178.89   9
  -3  -9   2 15812.0 687.570   3
   3  -9  -2 15159.2 648.467  15
  -3  -9   2 15381.3 707.171  15
   3  -9  -2 14924.2 683.072   9
   3  -9  -3 27352.3 796.465  15
  -3  -9   3 28194.2 874.108  15
  -3  -9   3 29541.9 921.637   3
   3  -9  -3 27695.9 907.587   9
  -3  -9   4 5359.61 382.591   3
   3  -9  -4 4813.08 355.087   9
  -3  -9   5 14236.6 555.841   3
   3  -9  -5 13508.9 512.081   9
  -3  -9   6 3986.43 250.515   3
   3  -9  -6 3665.94 213.898   9
   3 -10   5 597.080 95.4269   3
   3 -10   4 6929.56 336.559   3
   3 -10   4 5867.74 297.741  15
  -3 -10  -4 6575.20 422.588   9
   3 -10   3 1332.48 185.481  15
  -3 -10  -3 1274.86 153.615   3
   3 -10   3 1157.66 165.394   3
  -3 -10  -3 1167.57 362.777   9
   3 -10   2 8831.49 422.671   3
  -3 -10  -2 8298.54 399.973   3
   3 -10   2 8606.46 469.733  15
  -3 -10  -2 8119.13 549.796   9
  -3 -10  -1 12573.6 518.192   3
   3 -10   1 12608.5 499.600   3
   3 -10   1 12538.1 577.043  15
  -3 -10  -1 12991.0 679.964   9
   3 -10   0 66314.2 1091.35   3
  -3 -10   0 67251.1 1224.55   3
   3 -10   0 66806.1 1305.14  15
  -3 -10   0 66235.1 1323.69  15
   3 -10   0 63201.6 1145.46   9
  -3 -10   0 66275.8 1297.50   9
  -3 -10   1 13691.7 568.425   3
  -3 -10   1 13577.1 595.285  15
   3 -10  -1 12770.4 551.783  15
   3 -10  -1 12940.8 546.429   9
  -3 -10   2 8069.90 435.376   3
  -3 -10   2 7553.30 427.805  15
   3 -10  -2 8246.48 413.872  15
   3 -10  -2 8080.13 436.221   9
  -3 -10   3 1033.88 148.227  15
  -3 -10   3 1173.59 178.298   3
   3 -10  -3 1052.91 171.826   9
  -3 -10   4 6841.06 346.687   3
   3 -10  -4 5901.11 318.990   9
   3 -10  -5 688.728 135.747   9
  -3 -10   5 768.840 107.723   3
   3 -11   2 5309.07 274.219  15
   3 -11   1 9226.49 380.279  15
  -3 -11  -1 9878.53 331.924   3
   3 -11   0 55.4559 70.6460  15
  -3 -11   0-108.123 84.3189   3
  -3 -11   1 9505.44 358.004   3
   3 -11  -1 9680.51 414.752   9
  -3 -11   2 6924.26 295.138   3
   3 -11  -2 6351.63 356.569   9
  -4   0   0 183893. 1690.17  13
   4   0   0 180295. 1681.01  23
  -4   0   0 195224. 1593.53  22
  -4   0   0 191824. 1733.58  25
  -4   0  -1 1549.00 200.837  19
   4   0   1 1764.28 189.186   2
   4   0  -1 1493.24 193.964   2
  -4   0   1 1599.98 194.222  13
  -4   0  -1 1516.26 152.093  13
   4   0  -1 1673.23 190.247  23
   4   0   1 1333.88 154.146  23
  -4   0   1 1264.85 166.646  25
  -4   0  -1 1322.97 154.231  22
   4   0   2 248545. 2766.66  21
  -4   0  -2 243262. 2876.13  19
   4   0  -2 250953. 2858.18   2
  -4   0   2 253145. 2669.52  13
  -4   0  -2 244948. 2014.15  13
   4   0  -2 241997. 2400.03  11
  -4   0  -2 249799. 2709.28  11
   4   0   2 245600. 2581.80   2
  -4   0  -2 247509. 2558.27  22
   4   0  -2 239280. 2304.16  24
  -4   0   2 254105. 2772.04  25
   4   0  -3 198708. 2565.15  24
  -4   0   3 187314. 2885.74  25
   4   0  -3 194608. 2570.91  11
  -4   0  -3 204036. 2892.86  11
   4   0   3 200597. 2943.29  21
  -4   0   3 187259. 2733.21  21
   4   0  -3 196715. 2913.50  19
  -4   0  -3 186808. 3034.45  19
  -4   0  -3 194831. 2094.92  13
  -4   0  -3 197440. 3027.68  24
  -4   0  -3 192461. 2781.39  22
   4   0  -3 214536. 2684.51  23
   4   0  -3 192966. 1744.15   1
   4   0  -3 194392. 2961.60   2
   4   0   3 197050. 2777.60   2
   4   0   4 3284.65 455.195  21
  -4   0   4 3882.33 375.070  20
  -4   0   4 3644.13 461.025  21
   4   0  -4 3630.02 483.362  19
  -4   0  -4 3606.69 528.938  19
  -4   0  -4 3544.39 327.162  13
  -4   0  -4 3360.51 329.799  12
   4   0  -4 3383.96 404.355  11
  -4   0  -4 3320.48 438.619  11
   4   0   4 3286.97 426.525   2
  -4   0   4 3328.38 438.712   2
   4   0  -4 3150.96 397.493  24
  -4   0   4 3559.44 479.114  25
  -4   0  -4 3702.44 487.435  24
   4   0  -4 3681.45 394.536  23
  -4   0  -5 62886.8 2261.93  24
   4   0  -5 62930.1 1778.96  23
  -4   0   5 63080.4 2294.58  25
   4   0  -5 60326.7 1949.50  24
   4   0  -5 61628.4 1949.01  11
  -4   0  -5 64095.6 2099.40  11
   4   0  -5 58123.8 2169.04  19
  -4   0  -5 59743.5 2310.77  19
   4   0   5 59654.4 2148.02  21
  -4   0   5 58766.0 2097.19  21
  -4   0   5 57368.7 2027.84   2
   4   0   5 66975.3 2156.48   2
   4   0  -6 3597.10 620.951  19
  -4   0  -6 3885.92 683.367  19
  -4   0  -6 4453.90 683.787  24
  -4   0   6 3482.14 629.958  25
   4   0  -6 3775.76 544.881  11
  -4   0   6 2805.08 518.525   2
   4   0   6 3343.85 541.535   2
   4   0   6 3236.91 571.371  21
   4   0   7 1367.41 353.137  21
   4   0  -7 1041.50 362.999  19
  -4   0  -7 1265.64 348.581  19
  -4   0  -7 1720.53 255.637  17
   4   0  -7 1603.92 247.805   5
  -4   0  -7 1543.70 232.040   5
   4   0   7 1989.96 426.071  25
  -4   0   7 2595.93 571.500  25
  -4   0   7 1558.41 221.955  26
   4   0  -7 1757.93 238.360  10
  -4   0   7 3027.17 572.760   2
   4   0   7 1519.84 395.755   2
  -4   0  -7 2696.97 592.477  24
   4   0  -8 299.220 143.946  10
  -4   0   8 252.857 115.374  26
   4   0   8 507.903 175.245  26
  -4   0  -8 404.264 159.754  17
  -4   0  -8 175.621 139.903   5
   4   0  -8 426.315 156.313   5
   4   0  -9 1063.59 193.851  10
  -4   0   9 1102.50 193.973  26
   4   0   9 1112.45 191.551  26
  -4   0  -9 789.243 187.161  17
  -4   0  -9 1049.02 196.505   5
   4   0  -9 1018.07 192.429   5
   4   0 -10-76.8072 82.0783  10
   4   0  10 175.058 103.293  26
  -4   0 -10 153.488 98.7303   5
   4   0 -10 275.811 115.954   5
   4   1 -10 1152.42 154.269  10
   4  -1  10 1097.51 159.763  26
  -4  -1 -10 1127.51 160.870   5
   4   1 -10 1278.64 165.114   5
   4   1  -9 23352.8 756.048  10
   4  -1   9 24002.2 816.672  26
  -4  -1  -9 22686.6 757.456   5
   4   1  -9 22762.1 763.303   5
  -4  -1  -8 1758.08 256.897   5
   4   1  -8 1791.04 260.408   5
   4   1  -8 1911.45 254.826  10
  -4  -1  -8 1817.56 268.293  17
   4  -1   8 1795.15 255.417  26
  -4   1   8 1894.94 260.165  26
   4  -1   7 2219.95 534.814  21
   4   1  -7 2080.86 539.668  19
  -4  -1  -7 1405.52 435.318  19
  -4  -1  -7 1802.19 261.224  17
   4  -1   7 1811.20 461.724   2
  -4   1   7 2548.14 512.406   2
   4   1  -7 1542.12 400.803  11
   4   1  -7 1570.06 239.952   5
  -4  -1  -7 1477.46 223.319   5
   4  -1   7 1464.87 251.951   4
  -4   1   7 1754.19 540.922  25
  -4   1   7 1570.30 223.433  26
   4  -1   7 2698.39 601.363  25
   4   1  -6 6424.04 842.426  19
  -4  -1  -6 6854.08 888.812  19
  -4  -1  -6 5938.32 797.888  24
   4   1  -6 6131.48 740.791  11
  -4   1   6 6252.56 821.638  25
   4  -1   6 6697.28 849.262  21
  -4   1   6 7239.99 806.950   2
   4  -1   6 6942.18 801.096   2
   4   1  -5 49975.0 2012.97  19
  -4  -1  -5 51392.2 2140.80  19
  -4   1   5 55518.1 2192.81  25
   4   1  -5 49435.4 1873.20  11
  -4  -1  -5 45660.6 2001.52  24
   4   1  -5 51538.3 1784.22  23
  -4   1   5 53820.4 1918.80   2
   4  -1   5 56396.0 2086.81   2
   4  -1   5 50730.3 2038.89  21
   4   1  -4 32667.5 1408.26  19
  -4  -1  -4 31430.8 1467.13  19
   4   1  -4 36089.5 1158.12  24
  -4   1   4 34305.9 1501.09  25
   4   1  -4 30555.9 1304.48  11
  -4  -1  -4 32672.6 1170.15  12
  -4  -1  -4 30211.9 1431.36  24
   4   1  -4 31327.7 1276.73  23
  -4   1   4 32692.8 1314.48   2
   4  -1   4 33898.2 1444.66   2
   4  -1   4 32435.3 1436.55  21
   4   1  -3 300.492 136.343  19
  -4  -1  -3 481.473 194.530  19
   4  -1   3 48.1103 134.648   2
  -4   1   3 249.898 149.426  13
  -4  -1  -3 78.5918 87.9967  12
  -4  -1  -3 283.741 126.809  24
   4   1  -3 168.955 78.9201  24
   4   1  -3 136.539 152.909  23
   4   1  -3 117.203 112.945  11
   4  -1   3 234.604 110.968  21
  -4   1   3 321.385 148.040  25
   4  -1   2 123077. 2031.78  21
   4   1  -2 119251. 2062.41   2
   4   1  -2 118733. 1901.48  11
  -4  -1  -2 118111. 1901.89  12
  -4   1   2 113777. 1740.14  13
  -4  -1  -2 117808. 2006.29  19
  -4  -1  -2 118052. 1193.18  20
   4   1  -2 118281. 1972.38  23
  -4  -1  -2 116253. 2083.18  24
  -4   1   2 112899. 1933.43  25
  -4  -1  -1 219375. 1935.25  20
   4   1  -1 215731. 2293.28   2
   4   1  -1 220148. 2199.44  11
  -4   1   1 210921. 2152.10  13
  -4  -1  -1 225454. 1461.62  13
  -4  -1  -1 219151. 2228.14  19
  -4  -1  -1 227653. 1593.30  22
  -4  -1  -1 216918. 2329.63  24
   4  -1   1 225002. 2302.82   2
  -4   1   1 225112. 2252.60  25
   4   1   0 34504.6 720.772   2
  -4  -1   0 32659.4 744.482  13
  -4   1   0 34468.8 827.495  13
   4  -1   0 35131.8 831.918  23
   4   1   0 34760.7 775.530  23
  -4  -1   0 33831.9 422.453  22
  -4   1   0 35362.1 828.077  25
  -4  -1   0 34841.2 679.512  25
   4  -1  -1 201359. 2108.82   2
   4   1   1 198658. 1657.31   2
  -4   1  -1 208985. 2127.79  13
   4  -1  -1 190898. 1951.48  23
   4   1   1 207077. 1643.93  23
  -4   1  -1 190118. 2141.67  11
  -4  -1   1 210595. 1870.45  25
  -4   1  -1 202606. 2165.21  19
  -4  -1   2 122150. 1840.75  25
   4  -1  -2 112725. 1859.03  24
  -4   1  -2 115530. 1990.12  11
  -4  -1   2 127055. 1959.22  20
   4   1   2 117050. 1875.39  21
  -4   1  -2 123863. 2073.24  19
  -4   1  -2 113612. 1744.95  13
  -4  -1   2 117990. 1187.36  12
   4  -1  -2 118434. 1446.43  11
   4   1   2 117750. 1584.62   2
  -4   1  -2 129498. 2004.20  22
   4  -1  -2 135214. 1771.91  23
   4  -1  -2 120646. 1926.15   2
   4  -1  -2 122907. 1752.98   1
   4   1   3 950.749 188.853   2
  -4  -1   3 933.674 226.251   2
   4  -1  -3 1215.69 244.881   2
   4  -1  -3 1420.25 212.474   1
  -4  -1   3 921.418 221.609  25
   4  -1  -3 1074.75 179.281  11
  -4   1  -3 1072.49 257.683  11
  -4  -1   3 879.560 236.108  21
   4   1   3 1175.98 225.587  21
  -4   1  -3 866.767 216.833  22
  -4   1  -3 1312.04 267.426  24
   4  -1  -3 1648.58 223.748  23
   4  -1  -3 941.795 217.964  24
   4  -1  -3 1373.63 259.420  19
  -4  -1   3 1339.39 232.042  20
  -4   1  -3 936.266 247.068  19
   4  -1  -4 33180.7 1423.63  19
  -4   1  -4 32411.3 1505.58  19
  -4  -1   4 33193.1 1132.98  20
   4  -1  -4 32132.2 1028.07   1
   4  -1  -4 34824.7 1414.92  24
  -4  -1   4 32646.1 1404.16  25
   4  -1  -4 32702.7 1119.58  11
  -4   1  -4 31708.8 1395.34  11
  -4  -1   4 31752.3 1427.53  21
   4   1   4 32230.9 1344.97  21
   4   1   4 35332.2 1296.14   2
  -4  -1   4 33701.4 1409.90   2
   4  -1  -4 35129.6 1102.56  23
  -4   1  -4 33489.5 1424.60  24
  -4   1  -4 30532.0 1378.47  22
  -4  -1   5 51487.7 2082.53  21
   4   1   5 50403.2 1932.24  21
  -4   1  -5 43211.7 1470.18  13
   4  -1  -5 49611.0 1904.95  24
  -4  -1   5 48982.8 1995.05  25
  -4   1  -5 54868.3 2049.25  11
  -4   1  -5 52547.9 2021.54  24
  -4  -1   5 51371.1 1993.00   2
   4   1   5 50893.0 1790.27   2
  -4   1  -5 46649.6 2047.58  19
   4  -1  -5 47005.0 1949.15  19
   4  -1  -6 6295.20 802.648  19
  -4   1  -6 7118.14 927.852  19
  -4   1  -6 6858.71 826.923  24
   4  -1  -6 6306.76 778.991  24
  -4  -1   6 7054.04 836.697  25
  -4   1  -6 6616.09 789.820  11
  -4  -1   6 7368.05 842.049   2
   4   1   6 7536.08 754.827   2
   4   1   6 6872.08 804.788  21
  -4   1  -7 1222.88 227.775  17
  -4   1  -7 1423.11 215.952   5
   4  -1  -7 1137.01 220.346   5
  -4  -1   7 633.776 184.745  25
  -4  -1   7 1340.84 215.952  26
   4   1   7 938.447 409.881  25
   4  -1  -7 1456.27 239.779  10
  -4  -1   7 2150.27 513.055   2
   4  -1  -7 1137.07 337.313  19
  -4   1  -7 1929.69 535.696  19
   4  -1  -8 1646.66 253.526  10
  -4   1  -8 1648.80 242.259   5
   4  -1  -8 1569.64 240.395   5
   4   1   8 1575.95 232.714  26
  -4  -1   8 1332.65 218.535  26
  -4   1  -8 1090.20 218.865  17
  -4   1  -9 23739.2 827.242  17
   4  -1  -9 22476.4 746.001  10
  -4   1  -9 23040.8 768.241   5
   4  -1  -9 24050.3 798.049   5
  -4  -1   9 22850.8 803.430  26
   4   1   9 22277.8 746.643  26
   4  -1 -10 1246.34 155.514  10
  -4   1 -10 1163.25 162.327   5
   4  -1 -10 890.309 150.649   5
   4   1  10 1093.65 145.281  26
   4   2 -10 395.107 96.4946  10
   4   2 -10 393.283 106.854   5
  -4  -2 -10 308.538 101.190   5
   4  -2  10 529.830 122.461  26
   4   2  -9 14390.1 583.716  10
  -4  -2  -9 14086.8 586.181   5
   4  -2   9 14003.7 620.214  26
   4   2  -9 13908.3 580.219   5
  -4  -2  -8 13118.9 670.389  17
   4   2  -8 12686.4 604.971   5
   4  -2   8 11672.3 697.601   4
  -4  -2  -8 13304.7 620.496   5
   4  -2   8 13581.8 660.118  26
  -4   2   8 14066.5 615.115  26
   4   2  -7 17911.9 1553.04  19
  -4  -2  -7 18998.4 1605.06  19
  -4  -2  -7 19267.7 803.233  17
  -4  -2  -7 18019.0 729.170   5
   4   2  -7 17319.8 712.120   5
   4  -2   7 16619.9 794.753   4
   4   2  -7 18255.1 1456.92  11
   4  -2   7 19117.7 1522.21   2
   4  -2   7 20532.7 1627.81  21
   4  -2   7 19599.2 1592.73  25
  -4  -2  -7 18207.9 1572.48  24
  -4   2   7 18797.5 1620.12  25
   4   2  -6 37384.7 2004.08  19
  -4  -2  -6 37874.9 2088.19  19
  -4  -2  -6 33567.5 1963.47  24
  -4   2   6 37150.1 2072.91  25
   4   2  -6 35363.4 1892.69  11
   4   2  -6 36346.6 1766.17  23
   4  -2   6 40795.3 2071.93   2
   4  -2   6 37640.9 2036.00  21
   4   2  -5 40501.5 1836.81  19
  -4  -2  -5 39245.8 1909.12  19
  -4  -2  -5 38368.8 1898.91  24
   4   2  -5 41270.3 1752.33  23
  -4   2   5 37398.7 1872.82  25
   4   2  -5 40991.5 1837.88  11
   4  -2   5 40723.9 1877.83   2
  -4   2   5 38091.8 1570.01   2
   4  -2   5 36924.0 1800.48  21
   4   2  -4 30755.6 1387.58  19
  -4  -2  -4 30535.3 1477.27  19
   4   2  -4 29999.6 1363.08  23
  -4  -2  -4 31062.4 1523.75  24
  -4  -2  -4 29059.2 1251.19  12
  -4   2   4 29793.6 1449.98  25
   4   2  -4 28016.8 1361.04  11
   4  -2   4 30476.1 1450.77   2
  -4   2   4 27279.3 1178.04   2
   4  -2   4 31984.8 1486.95  21
   4   2  -3 164329. 2748.53  19
  -4  -2  -3 156951. 1687.66  20
  -4  -2  -3 160787. 2843.34  19
  -4  -2  -3 157475. 2989.30  24
   4   2  -3 162470. 2873.67  23
  -4  -2  -3 155190. 2715.32  12
  -4   2   3 149352. 2286.69  13
  -4   2   3 153012. 2797.62  25
   4   2  -3 160853. 2855.61  11
   4  -2   3 157527. 2887.48  21
   4  -2   3 160401. 2904.33   2
   4  -2   2 15522.0 774.563  21
  -4  -2  -2 15268.1 816.314   1
   4   2  -2 17637.0 825.996  11
  -4   2   2 16214.4 705.042  13
  -4  -2  -2 14905.3 796.709  12
  -4  -2  -2 15503.3 731.785  19
  -4  -2  -2 14993.0 605.519  20
  -4   2   2 15267.8 757.801  25
   4  -2   2 14205.2 745.031   2
   4   2  -2 16541.1 830.280  23
  -4  -2  -2 15491.4 817.802  24
   4  -2   1 133859. 1878.83  21
  -4   2   1 143674. 2115.72  22
  -4  -2  -1 138303. 2218.26   1
   4   2  -1 138132. 1962.92   2
  -4   2   1 130252. 1875.92  13
   4   2  -1 156125. 2108.90  11
  -4  -2  -1 140454. 2256.15  12
  -4  -2  -1 137717. 1937.89  20
  -4  -2  -1 136097. 1733.93  19
  -4   2   1 143420. 1954.85  25
   4  -2   1 135251. 2003.50   2
   4   2  -1 145463. 2150.49  23
  -4  -2  -1 141991. 2030.98  24
  -4  -2   0 642063. 4451.58  20
   4   2   0 619160. 3242.99   2
   4  -2   0 633350. 3904.08   2
  -4  -2   0 628590. 4243.67   1
  -4   2   0 635941. 4166.95  13
  -4  -2   0 628852. 4444.59  12
  -4   2   0 642930. 3819.91  25
   4   2   0 661323. 3919.38  23
  -4  -2   0 648929. 3169.85  24
   4  -2   0 647873. 3207.96  21
  -4   2   0 642631. 4256.93  22
  -4   2  -1 112786. 1857.36  22
  -4  -2   1 130666. 2173.08  20
  -4   2  -1 125484. 1706.16  19
  -4   2  -1 117249. 1917.19  13
  -4  -2   1 125799. 1801.47  12
  -4  -2   1 124612. 1275.52  25
  -4   2  -1 130633. 1930.98  11
   4   2   1 125390. 993.079   2
   4  -2  -1 127625. 1744.32   2
   4  -2  -1 128842. 1817.40  23
   4   2   1 123234. 1391.94  23
  -4   2  -2 15842.2 779.252  22
   4  -2  -2 16270.2 637.454  23
   4   2   2 16656.3 703.221  21
  -4   2  -2 16823.7 776.995  19
  -4  -2   2 14738.0 775.871  20
  -4   2  -2 16049.0 773.797  13
  -4  -2   2 15569.6 556.908  12
   4  -2  -2 14220.5 368.579  11
  -4  -2   2 15550.1 620.691  25
   4  -2  -2 16877.7 832.660  24
  -4   2  -2 16654.9 831.709  11
   4   2   2 16179.3 459.670   2
   4  -2  -2 15232.7 686.323   2
   4  -2  -2 15269.4 758.959   1
  -4  -2   2 16281.6 772.064   2
  -4  -2   3 177823. 2834.84  20
   4  -2  -3 175077. 2799.74  19
  -4   2  -3 180163. 3045.14  19
   4  -2  -3 181132. 2745.21   2
   4  -2  -3 176818. 2713.98   1
   4  -2  -3 177690. 3025.46  24
  -4  -2   3 189497. 2777.41  25
   4  -2  -3 171703. 1684.97  11
  -4   2  -3 159746. 2981.36  11
   4  -2  -3 181212. 2169.23  23
  -4   2  -3 174700. 2966.28  22
  -4  -2   3 169719. 2877.56   2
   4   2   3 177557. 2107.19   2
   4   2   3 177154. 2649.90  21
   4  -2  -4 27964.1 1316.95  19
  -4  -2   4 27668.1 1180.73  20
  -4   2  -4 30204.6 1472.91  19
   4  -2  -4 26565.5 1141.89   1
  -4   2  -4 31235.8 1376.55  24
  -4   2  -4 27805.1 1364.12  22
  -4   2  -4 27315.3 1377.58  11
   4   2   4 29368.0 1263.72  21
  -4  -2   4 26988.5 1388.60  21
   4   2   4 28448.4 1053.06   2
  -4  -2   4 29081.0 1363.09   2
   4  -2  -4 27744.0 1386.24  24
  -4  -2   4 27582.0 1269.62  25
   4  -2  -5 44365.5 1909.38  19
  -4   2  -5 42742.5 1994.51  19
  -4   2  -5 44270.5 1689.22  13
  -4   2  -5 38693.0 1723.97  24
  -4   2  -5 40140.9 1867.84  11
   4   2   5 39945.6 1661.02  21
  -4  -2   5 43655.3 1914.24   2
   4  -2  -5 42111.5 1908.59  24
  -4  -2   5 42520.1 1825.88  25
  -4   2  -6 36042.2 1931.42  11
   4  -2  -6 29438.4 1763.37  24
   4   2   6 32742.6 1931.37  25
  -4  -2   6 34006.3 1863.50  25
  -4  -2   6 29991.7 1778.33   2
   4  -2  -6 32556.9 1850.15  19
  -4   2  -6 31440.3 1940.02  19
   4  -2  -7 21357.8 824.098   5
  -4  -2   7 21320.7 1619.75  25
   4  -2  -7 18632.9 1533.29  24
  -4  -2   7 20937.0 817.803  26
   4   2   7 20515.6 1658.17  25
   4  -2  -7 20740.9 807.348  10
  -4   2  -7 20456.1 1566.09  11
  -4  -2   7 24653.4 1710.53   2
  -4   2  -7 20223.3 1698.25  19
   4  -2  -7 21200.0 1642.10  19
  -4   2  -8 12368.8 631.396  17
   4  -2  -8 12067.6 603.898  10
  -4   2  -8 12804.7 613.565   5
   4  -2  -8 12536.7 633.914   5
  -4  -2   8 12496.8 634.608  26
   4   2   8 12257.9 578.389  26
  -4   2  -9 15250.8 625.232  17
  -4   2  -9 15364.3 619.825   5
   4  -2  -9 14806.4 624.880   5
  -4  -2   9 15322.9 655.399  26
   4   2   9 15555.0 575.356  26
   4  -2  -9 14579.3 590.756  10
   4  -2 -10 209.786 77.7363  10
   4  -2 -10 199.502 99.7666   5
  -4   2 -10 446.388 117.269   5
   4  -3  10 773.953 123.075  26
   4   3 -10 954.608 121.956   5
  -4  -3 -10 902.542 124.119   5
   4   3  -9 4883.36 330.565   5
  -4  -3  -9 4673.59 331.560   5
   4  -3   9 4953.15 354.086  26
   4   3  -9 5081.79 346.126  10
   4   3  -8 8697.19 490.191   5
   4  -3   8 8946.53 619.135   4
   4  -3   8 9152.84 531.394  26
  -4  -3  -8 9416.26 525.759   5
   4  -3   7 109184. 2119.67   4
   4   3  -7 115182. 1804.35   5
  -4  -3  -7 113085. 1836.07   5
  -4   3   6 10429.1 1181.12  25
  -4  -3  -6 10378.8 1122.87  24
   4   3  -6 10935.8 1118.47  11
   4  -3   6 11222.1 632.690   4
   4   3  -6 11206.2 1071.18  23
   4  -3   6 11457.6 1176.87  21
  -4  -3  -6 12220.2 1193.16  19
   4   3  -6 9915.32 1043.15  19
  -4  -3  -6 11255.1 605.574  17
  -4  -3  -6 11498.5 569.353   5
   4  -3   6 12457.0 1191.56   2
  -4  -3  -5 14217.5 1165.63  19
   4   3  -5 16352.9 1178.38  19
  -4  -3  -5 15107.5 1241.91  24
  -4   3   5 14070.2 1195.46  25
   4   3  -5 16859.3 1270.94  11
  -4  -3  -5 15105.4 1087.63  12
   4   3  -5 16658.8 1238.18  23
   4  -3   5 15053.9 1211.09   2
   4  -3   5 12560.7 1110.65  21
  -4  -3  -4 3594.00 509.224  19
   4   3  -4 3713.71 503.574  19
  -4  -3  -4 4088.68 586.928  24
  -4   3   4 3634.00 545.847  25
   4   3  -4 3994.99 548.886  11
  -4  -3  -4 3859.12 529.471  12
   4   3  -4 3721.68 513.785  23
  -4   3   4 3313.73 399.406   2
   4  -3   4 4739.78 618.631   2
   4  -3   4 4023.15 579.825  21
   4  -3   3 107057. 2507.28  21
  -4  -3  -3 101475. 2260.20  19
   4   3  -3 103045. 2220.93  19
  -4  -3  -3 101836. 1914.62  20
  -4  -3  -3 98999.8 2515.81   1
  -4   3   3 94165.3 1902.34  13
  -4  -3  -3 101563. 2519.49  12
   4   3  -3 101376. 2534.61  23
   4   3  -3 92868.0 2408.93  11
   4  -3   3 104950. 2533.87   2
  -4   3   3 100247. 2390.29  25
  -4  -3  -3 95997.2 2508.34  24
   4  -3   2 2380.49 334.161  21
  -4   3   2 2365.41 341.845  22
  -4  -3  -2 1981.26 350.688   1
  -4  -3  -2 2227.43 362.728  12
  -4   3   2 2364.89 291.240  13
   4   3  -2 2426.14 360.226  11
   4  -3   2 2123.80 379.533  20
   4   3  -2 2137.55 267.287  19
  -4  -3  -2 2094.02 276.390  19
  -4  -3  -2 2333.65 311.467  20
   4   3  -2 2248.44 369.484  23
   4  -3   2 3033.65 386.831   2
  -4  -3  -2 2361.54 357.309  24
  -4   3   2 2267.26 316.753  25
   4  -3   1 223978. 2845.74   2
  -4  -3  -1 233289. 3315.56   1
  -4   3   1 235678. 2870.56  13
  -4  -3  -1 229846. 3408.70  12
   4   3  -1 230642. 2946.24  11
   4  -3   1 239521. 3545.19  20
  -4  -3  -1 224955. 3073.95  20
   4   3  -1 224047. 3108.43  23
  -4   3   1 220866. 2993.32  22
   4  -3   1 226892. 2626.17  21
  -4  -3  -1 231657. 2759.73  24
  -4   3   1 234637. 2731.70  25
  -4   3   0 22998.4 936.145  22
   4  -3   0 24650.5 625.670  21
  -4  -3   0 24079.4 1040.68  20
   4  -3   0 23433.0 832.979   2
  -4  -3   0 24590.1 1002.34   1
  -4   3   0 26818.8 1000.99  13
  -4  -3   0 24940.5 1047.30  12
   4   3   0 25115.1 867.009  11
   4   3   0 27020.7 944.359  23
  -4  -3   0 25161.2 691.223  24
  -4   3   0 23958.3 818.023  25
  -4  -3   0 26603.2 609.982   2
  -4   3  -1 218146. 2757.97  11
  -4   3  -1 219312. 2955.86  22
  -4  -3   1 232826. 3387.82  20
  -4   3  -1 235972. 3174.61  13
   4   3   1 220044. 2359.94  11
  -4  -3   1 217674. 2889.57  12
   4   3   1 219449. 2222.68  23
  -4  -3   1 232107. 2569.56   2
   4  -3  -1 215460. 3151.16   1
  -4  -3   1 220861. 2662.02   1
   4  -3  -1 214114. 2434.49   2
  -4   3  -2 3631.49 419.589  22
   4   3   2 2932.78 302.037  21
  -4   3  -2 2952.14 338.452  19
   4  -3  -2 2841.81 313.906  19
  -4  -3   2 3161.27 433.463  20
   4  -3  -2 2931.71 396.925   1
   4  -3  -2 3258.31 326.814   2
  -4   3  -2 3229.48 405.245  13
  -4  -3   2 3294.88 327.589  12
  -4   3  -2 2814.54 386.329  11
  -4  -3   2 3166.44 368.078   2
  -4  -3   2 3281.33 257.962  25
  -4   3  -3 91351.4 2326.38  22
  -4   3  -3 92501.0 2217.80  19
   4  -3  -3 91107.2 2059.26  19
  -4  -3   3 88772.3 2307.38  20
  -4   3  -3 83912.7 2242.78  13
  -4  -3   3 93303.9 1852.83  25
   4  -3  -3 88982.5 2385.94  24
  -4   3  -3 96840.0 2497.04  11
   4   3   3 90929.7 1859.37  21
  -4  -3   3 96408.5 2326.54   2
   4  -3  -3 88096.7 1896.11   2
   4  -3  -3 87423.4 2224.54   1
  -4  -3   4 3977.05 556.963   2
  -4   3  -4 3379.75 501.576  13
  -4  -3   4 4262.79 495.463  25
   4  -3  -4 3764.62 584.348  24
  -4   3  -4 4486.49 600.999  11
  -4   3  -4 4399.61 589.241  19
   4  -3  -4 3628.68 497.656  19
  -4  -3   4 2969.36 435.306  20
   4  -3  -4 3833.17 498.604   1
  -4   3  -4 3541.93 530.223  22
  -4   3  -4 3231.56 479.168  24
  -4   3  -5 18237.3 1317.78  19
   4  -3  -5 18857.1 1280.73  19
  -4   3  -5 21182.2 1300.50  13
   4   3   5 18255.2 1293.94  25
  -4  -3   5 20150.1 1247.72  25
   4  -3  -5 18995.9 1406.90  24
  -4   3  -5 16966.7 1286.89  11
   4  -3  -5 17643.2 1127.80   1
  -4  -3   5 18961.5 1326.61   2
  -4   3  -6 11642.8 1169.08  19
   4  -3  -6 12809.3 1179.83  19
  -4   3  -6 12520.5 1078.58  13
  -4  -3   6 10940.1 681.223   4
  -4  -3   6 12432.1 1187.81   2
   4  -3  -6 12725.4 625.879  10
  -4   3  -6 12692.2 1223.35  11
   4  -3  -6 12288.6 618.174   5
  -4  -3   6 11391.9 577.391  26
   4  -3  -6 11678.7 1215.65  24
   4   3   6 11264.3 1160.90  25
   4  -3  -7 115906. 1902.59  10
   4  -3  -7 118618. 1954.67   5
  -4  -3   7 117293. 1945.38  26
  -4   3  -8 8403.89 500.043  17
   4  -3  -8 8300.51 499.615  10
  -4   3  -8 8552.87 499.790   5
   4  -3  -8 7737.95 504.913   5
  -4  -3   8 7702.81 496.244  26
  -4   3  -9 5020.85 337.768  17
  -4   3  -9 5047.78 351.833   5
   4  -3  -9 4583.59 348.786   5
   4  -3  -9 5216.81 351.785  10
   4  -3 -10 812.219 110.978  10
  -4   3 -10 793.432 126.186   5
   4  -3 -10 684.533 127.151   5
   4   4 -10 19620.6 421.744  10
   4   4  -9 4280.54 286.581   5
   4  -4   9 4173.23 298.596  26
   4   4  -9 4552.96 301.653  10
  -4  -4  -9 3953.16 285.524   5
   4  -4   8 15093.2 757.589   4
   4   4  -8 14250.7 595.942   5
  -4  -4  -8 15208.9 631.642   5
   4  -4   8 13847.0 614.435  26
   4  -4   7 16813.4 828.758   4
   4   4  -7 17283.8 694.182   5
   4  -4   7 17107.6 714.999  26
  -4  -4  -7 16796.9 713.034   5
   4   4  -6 28440.1 1828.16  23
  -4  -4  -6 28305.1 913.690   5
   4  -4   6 28768.8 946.401  14
   4  -4   6 27000.3 996.304   4
   4   4  -6 29102.6 1912.92  11
   4  -4   6 28470.4 1901.21   2
  -4   4   6 27373.2 1887.99  25
  -4  -4  -6 29566.9 1966.88  24
   4  -4   6 32397.0 2042.93  21
  -4  -4  -5 21048.3 1549.01  24
  -4   4   5 21861.3 1528.65  25
   4   4  -5 26533.7 1712.31  11
   4   4  -5 23771.3 1586.66  23
   4  -4   5 22891.2 1563.02   2
   4  -4   5 20544.3 1484.72  21
  -4  -4  -4 156378. 3842.07  24
  -4   4   4 165079. 3647.49  25
   4   4  -4 161331. 3855.00  11
  -4  -4  -4 158452. 3754.14  12
   4   4  -4 170603. 3933.82  23
   4  -4   4 173314. 3933.69   2
   4  -4   4 170490. 3800.73  21
   4  -4   3 64265.9 2061.84  21
  -4   4   3 68136.1 2197.91  22
  -4  -4  -3 67252.9 1934.26  20
  -4  -4  -3 64717.5 2287.34   1
  -4  -4  -3 66620.9 2330.80  12
   4   4  -3 65958.1 2272.19  23
   4   4  -3 75230.8 2386.51  11
  -4   4   3 66462.3 2016.61  25
  -4  -4  -3 70005.0 2283.94  24
   4  -4   3 66458.2 2165.97   2
   4  -4   2 360262. 4179.28  21
  -4   4   2 356444. 4576.32  22
  -4  -4  -2 341656. 4428.01  20
   4  -4   2 367020. 5273.04  20
  -4  -4  -2 348420. 4930.65   1
   4  -4   2 356429. 4268.32   1
  -4  -4  -2 352211. 5119.27  12
  -4   4   2 370170. 4050.04  13
   4   4  -2 374590. 5010.67  23
   4   4  -2 357451. 4667.13  11
   4  -4   2 353907. 4416.80   2
  -4  -4  -2 356064. 4421.42  24
  -4   4   2 347532. 4016.06  25
  -4  -4  -1 16333.7 994.130  20
   4  -4   1 17178.3 1122.96  20
  -4   4   1 16192.3 866.266  13
   4   4  -1 17019.9 912.677  11
  -4  -4  -1 17759.6 1108.33  12
  -4  -4  -1 17949.2 1065.06   1
   4  -4   1 18199.9 993.670   1
   4  -4   1 16877.3 848.635   2
   4   4  -1 19471.0 1046.24  23
  -4   4   1 18338.7 967.710  22
   4  -4   1 18337.6 756.998  21
  -4   4   1 18005.8 804.176  25
  -4  -4  -1 17488.7 832.170  24
  -4  -4   0 80294.6 2245.83  20
  -4  -4   0 77947.9 2058.09   1
   4  -4   0 77788.2 1647.77   2
   4  -4   0 82321.3 2162.54   1
  -4  -4   0 79405.3 2170.06  12
  -4   4   0 78764.3 1973.89  13
   4   4   0 73923.1 1691.67  11
   4   4   0 81891.2 1893.60  23
  -4   4   0 81838.1 1598.13  25
  -4   4   0 78626.3 1958.16  22
  -4  -4   1 21892.7 1231.98  20
   4  -4  -1 20335.3 1117.68   1
  -4  -4   1 21376.3 985.131   1
   4  -4  -1 19770.7 784.202   2
   4   4   1 19775.3 785.353  11
  -4  -4   1 18689.1 1004.13  12
  -4   4  -1 22609.5 1126.60  13
  -4   4  -1 20466.8 939.842  11
  -4   4  -1 20779.7 1027.43  22
  -4  -4   1 20469.0 794.260   2
   4   4   1 19951.5 796.208  23
  -4  -4   2 361675. 4189.09   2
  -4   4  -2 357201. 4567.87  11
  -4   4  -2 356622. 4757.76  13
  -4  -4   2 350412. 5102.68  20
   4  -4  -2 342791. 4777.84   1
  -4   4  -2 360200. 4580.61  22
  -4  -4   3 58797.2 1950.88   2
  -4   4  -3 66009.2 2234.35  13
  -4   4  -3 65494.9 2233.98  11
  -4  -4   3 58039.1 2157.62  20
   4  -4  -3 60324.4 2112.10   1
  -4   4  -3 64425.0 2132.61  22
  -4  -4   4 171500. 3731.17   2
  -4   4  -4 165845. 3814.75  13
   4  -4  -4 181379. 4236.96  24
  -4   4  -4 177134. 4024.85  11
  -4  -4   4 182729. 3946.91  20
   4  -4  -4 178141. 3848.97   1
  -4   4  -4 174815. 3977.09  22
  -4   4  -5 24316.2 1531.85  13
   4  -4  -5 22169.2 1631.96  24
  -4   4  -5 24638.4 1641.96  11
  -4  -4   5 20550.0 1445.46   2
   4  -4  -5 22789.2 1444.23   1
  -4   4  -6 28070.0 1725.16  13
  -4   4  -6 30236.6 907.668  16
  -4  -4   6 27421.7 1119.94   4
  -4  -4   6 27643.5 1801.74   2
   4  -4  -6 28932.7 977.917  10
  -4   4  -6 28865.2 1909.77  11
   4  -4  -6 29467.2 989.872   5
  -4  -4   6 29594.8 942.632  26
   4  -4  -7 17441.5 754.441  10
  -4  -4   7 15417.7 859.917   4
   4  -4  -7 17639.7 774.588   5
  -4  -4   7 16455.6 719.496  26
   4  -4  -8 14156.7 629.691  10
  -4   4  -8 13814.4 612.826   5
   4  -4  -8 13477.8 635.965   5
  -4  -4   8 13605.3 620.802  26
  -4   4  -9 4658.19 314.727   5
   4  -4  -9 3857.75 278.069  10
   4  -4  -9 4476.58 323.565   5
  -4   4 -10 18958.4 450.311   5
   4  -5   9 18107.7 498.914  26
   4   5  -9 17843.9 476.715   5
   4  -5   8 3183.89 268.814  26
   4   5  -8 3104.01 264.290   5
   4  -5   8 3221.44 340.711   4
   4  -5   7-55.9558 110.862  26
   4  -5   7 18.6804 139.864   4
  -4  -5  -7-156.401 125.727   5
   4  -5   6 4843.28 406.064  14
   4  -5   6 4685.91 420.485   4
   4  -5   6 4599.12 352.805  26
  -4  -5  -6 4263.99 371.495   5
   4   5  -5 17197.1 1454.33  23
   4  -5   5 16520.2 1374.25  21
  -4   5   5 17287.0 1454.29  22
  -4  -5  -5 16792.5 695.563   5
   4  -5   5 17515.6 757.232  14
   4  -5   5 18412.6 789.299   4
   4   5  -5 18482.8 1527.45  11
  -4  -5  -5 19258.3 1545.70  24
   4  -5   5 20798.2 1571.14   2
  -4  -5  -5 17440.2 691.695   3
   4  -5   4 7392.31 859.287   2
  -4  -5  -4 6379.92 857.875  12
   4   5  -4 7153.02 884.607  23
   4   5  -4 6141.57 796.889  11
   4  -5   4 8004.64 878.166  21
  -4   5   4 8247.48 928.995  22
  -4  -5  -4 7421.20 896.079  24
  -4  -5  -3 84325.0 2677.54  24
   4   5  -3 86050.0 2786.24  11
   4  -5   3 88269.5 2656.93   2
  -4  -5  -3 86856.3 3005.07  12
   4   5  -3 78419.6 2774.29  23
  -4  -5  -3 81948.8 2846.61   1
   4  -5   3 86623.0 2526.89  21
  -4   5   3 78725.5 2566.79  22
  -4  -5  -2 29070.1 1514.96  20
  -4  -5  -2 29368.0 1394.61  24
   4   5  -2 29417.1 1491.84  11
  -4   5   2 30221.2 1286.93  13
  -4  -5  -2 31485.6 1757.82  12
   4   5  -2 29905.5 1591.27  23
  -4  -5  -2 28792.9 1606.53   1
   4  -5   2 29670.4 1390.82   1
   4  -5   2 29196.6 1357.51   2
  -4   5   2 29567.1 1449.04  22
  -4  -5  -1 60170.0 2212.83  20
  -4  -5  -1 64089.2 1771.31  24
  -4  -5  -1 59324.5 2293.76  12
  -4   5   1 59283.0 1864.68  13
  -4   5   1 61610.8 1963.70  22
   4  -5   1 61991.7 2106.03   1
   4  -5   1 58760.0 1705.43   2
  -4  -5  -1 60110.6 2211.58   1
   4   5  -1 60004.4 1930.80  11
   4   5  -1 59891.3 2061.08  23
   4   5   0 1447.03 308.781  23
  -4   5   0 974.408 288.348  13
  -4  -5   0 1276.78 351.194  12
  -4   5   0 1089.45 289.128  22
  -4  -5   0 688.895 220.890   1
   4  -5   0 1248.08 323.191   1
   4   5   0 674.416 169.670  11
  -4  -5   0 418.323 182.465  20
  -4  -5   1 57311.2 2040.68  12
   4  -5  -1 58254.7 2151.09   1
  -4  -5   1 60303.5 1916.05   1
  -4  -5   1 63589.7 2413.08  20
  -4   5  -1 58477.0 1696.36  11
  -4   5  -1 61376.6 1979.87  22
  -4   5  -2 32449.0 1540.66  22
  -4   5  -2 34754.1 1689.53  13
   4  -5  -2 29682.0 1589.76   1
  -4   5  -2 29718.3 1432.00  11
  -4  -5   2 31464.9 1766.61  20
  -4  -5   3 93607.9 3119.68  20
  -4   5  -3 97692.4 2886.00  22
  -4   5  -3 101538. 3081.98  13
   4  -5  -3 85193.1 2834.09   1
  -4  -5   3 94516.9 2589.96   2
  -4   5  -3 91988.5 2844.82  11
  -4  -5   4 6617.73 838.042  20
  -4   5  -4 8417.58 972.471  13
  -4   5  -4 8546.78 951.653  11
   4  -5  -4 8657.08 956.539   1
  -4  -5   4 8628.35 887.419   2
  -4   5  -4 8688.63 941.699  22
   4  -5  -5 14430.7 655.687   9
   4  -5  -5 15093.5 708.810   5
  -4   5  -5 13960.3 1285.95  13
  -4  -5   5 14345.0 761.670   4
   4  -5  -5 13859.4 1242.42   1
  -4  -5   5 14390.5 1258.75   2
   4  -5  -5 15798.3 729.640  10
  -4   5  -5 14487.4 1336.90  11
  -4  -5   6 3733.81 446.957   4
  -4  -5   6 4037.88 355.033  26
   4  -5  -6 4213.19 358.262   9
   4  -5  -6 4216.71 394.445   5
   4  -5  -6 4270.42 399.085  10
   4  -5  -7 240.228 162.827  10
  -4  -5   7-6.68761 206.190   4
   4  -5  -7 85.5962 131.032   5
   4  -5  -8 2435.83 265.354  10
  -4   5  -8 2511.48 261.207   5
  -4   5  -9 20484.9 575.000   5
   4   6  -9 2854.62 177.485  10
   4   6  -8 15772.9 489.869   5
   4  -6   8 17220.4 688.928   4
   4  -6   7 1485.83 245.106   4
   4   6  -7 1685.92 209.686   5
   4  -6   6 1402.55 218.564   4
  -4  -6  -5 9538.66 510.208   9
  -4  -6  -5 9677.72 528.558   3
   4  -6   5 9992.88 598.871   4
  -4  -6  -4 68.8103 105.445   9
  -4  -6  -4 88.9025 118.978   3
   4  -6   4 251.309 131.508  14
   4  -6   4 552.765 149.391   4
   4  -6   4 582.468 247.504   2
   4   6  -4 92.0221 225.097  11
  -4  -6  -4-327.013 167.650  24
   4   6  -4 74.1538 239.792  23
   4   6  -3 36012.1 1946.96  11
   4  -6   3 37502.2 1829.74   2
  -4  -6  -3 36501.1 2118.81   1
  -4  -6  -3 38406.4 1941.79  24
   4   6  -3 36513.6 2074.15  23
  -4  -6  -2 16822.9 1346.98  20
  -4  -6  -2 15173.7 1302.87   1
   4   6  -2 15184.8 1175.59  11
  -4   6   2 16365.4 1157.81  22
   4   6  -2 17552.1 1342.14  23
  -4  -6  -1 19867.8 1473.49  20
  -4  -6  -1 19554.4 1416.10   1
   4  -6   1 20411.7 1364.62   1
  -4   6   1 20375.0 1258.29  22
   4   6  -1 19264.5 1306.72  23
  -4   6   1 19978.6 1221.12  13
  -4  -6   0 29709.1 1832.92  20
  -4  -6   0 29886.2 1651.81   1
   4  -6   0 29987.2 1698.50   1
  -4   6   0 28262.8 1461.08  22
   4   6   0 29026.6 1435.38  23
  -4   6   0 28673.1 1525.07  13
   4  -6  -1 21803.2 1501.37   1
  -4  -6   1 21621.8 1313.23   1
  -4   6  -1 21180.3 1290.26  22
  -4  -6   1 23561.7 1678.29  20
  -4   6  -1 19908.2 1344.05  13
   4  -6  -2 17981.9 1391.13   1
  -4   6  -2 18004.1 1355.00  13
  -4  -6   2 19453.7 1594.54  20
  -4   6  -2 18649.5 1272.57  22
   4  -6  -3 34691.8 2024.05   1
  -4   6  -3 38977.2 2109.37  13
  -4   6  -3 38566.1 1982.10  11
  -4   6  -3 40766.7 2027.75  22
  -4  -6   3 38170.3 2277.14  20
  -4  -6   4 1024.04 345.251  20
  -4   6  -4 1289.27 405.043  22
  -4   6  -4 97.6893 246.264  13
  -4  -6   4-45.1237 199.118   4
   4  -6  -4 28.5546 139.163   9
   4  -6  -4 213.821 157.570  10
  -4   6  -4-325.038 271.599  11
   4  -6  -4 87.1412 325.350   1
   4  -6  -5 9240.84 574.735  10
  -4  -6   5 9567.32 613.632   4
   4  -6  -5 9262.77 542.357   9
   4  -6  -6 1695.62 250.759  10
  -4  -6   6 1889.97 308.528   4
   4  -6  -6 2147.66 259.956   9
   4  -6  -7 1613.50 225.601  18
   4  -6  -7 1776.66 246.044  10
  -4  -6   7 1570.36 261.617   4
   4  -6  -8 15826.4 510.313  18
  -4   6  -8 16956.2 575.099   5
  -4   6  -9 3279.92 196.689   5
   4  -7   8 968.815 164.443   4
   4  -7   7 1779.92 240.668   4
   4  -7   6 12147.1 631.029   4
   4  -7   5 8965.98 554.210   4
  -4  -7  -5 9433.47 500.498   3
  -4  -7  -5 9540.47 511.268   9
   4  -7   4 1599.99 237.458   4
  -4  -7  -4 1855.72 266.199   9
  -4  -7  -4 1740.10 229.566   3
   4   7  -3 6403.45 943.953  23
  -4  -7  -3 5203.35 382.123   3
   4  -7   3 5162.55 417.981   4
  -4  -7  -3 5830.95 453.607   9
  -4  -7  -3 5241.03 408.790  15
  -4  -7  -2 7145.62 1002.82   1
  -4  -7  -2 7542.81 490.389  15
   4   7  -2 8367.12 952.848  13
   4  -7   2 8159.07 485.631   4
  -4  -7  -2 8175.77 515.996   9
  -4  -7  -2 9260.38 1087.72  20
  -4  -7  -2 7471.06 455.066   3
  -4  -7  -1 6198.29 444.305  15
  -4  -7  -1 5491.18 853.342  20
  -4  -7  -1 6400.52 449.882   9
   4  -7   1 7498.31 893.821   1
  -4  -7  -1 6184.19 895.900   1
   4  -7   1 5396.92 378.758   3
  -4  -7  -1 5927.70 412.084   3
  -4  -7   0 6375.78 452.175  15
  -4   7   0 6208.98 801.923  13
  -4  -7   0 6357.66 962.657  20
  -4  -7   0 6082.81 430.110   9
   4  -7   0 6345.02 908.480   1
  -4  -7   0 5178.75 753.538   1
  -4  -7   0 6517.69 427.051   3
   4  -7  -1 4554.83 797.838   1
  -4  -7   1 4783.18 400.529  15
  -4   7  -1 4490.32 705.265  13
  -4  -7   1 5421.10 915.502  20
   4  -7  -1 4981.17 397.065  18
   4  -7  -1 4701.91 402.343   9
  -4  -7   1 5061.18 404.675   9
  -4  -7   1 4811.25 385.168   3
   4  -7  -2 8950.30 1099.03   1
   4  -7  -2 8903.86 551.532   9
  -4   7  -2 9328.68 1077.67  13
   4  -7  -2 8515.21 528.666  18
  -4  -7   2 9252.67 547.749  15
   4  -7  -2 8393.93 491.422  15
  -4  -7   2 7390.08 1060.49  20
  -4  -7   2 9526.53 582.266   9
  -4  -7   2 8206.14 505.651   3
  -4   7  -3 5554.96 875.125  13
   4  -7  -3 4998.10 421.022  18
  -4  -7   3 5353.44 417.126  15
   4  -7  -3 5012.48 423.564   9
  -4  -7   3 4951.30 415.415   3
  -4  -7   3 4526.38 818.173  20
  -4  -7   4 1123.25 211.485   3
   4  -7  -4 993.195 208.971   9
   4  -7  -4 1322.54 241.882  18
  -4  -7   5 7471.71 508.517   4
   4  -7  -5 7560.07 484.132   9
   4  -7  -5 7124.50 491.521  18
  -4  -7   6 12838.1 595.480   3
  -4  -7   6 12687.0 645.936   4
   4  -7  -6 13239.7 570.879   9
   4  -7  -6 12311.4 580.459  18
   4  -7  -7 1907.49 202.396  18
  -4  -7   7 1725.84 196.980   3
  -4   7  -8 788.149 123.821   5
   4  -8   7 1677.56 178.051   3
   4  -8   7 1958.54 204.361   4
   4  -8   6 3215.78 298.156   4
  -4  -8  -5 4541.08 353.426   9
   4  -8   5 5213.97 395.941   4
  -4  -8  -4 5492.93 379.173   3
  -4  -8  -4 6329.22 445.092   9
   4  -8   4 5641.24 428.864   4
  -4  -8  -3 17354.5 686.096   3
  -4  -8  -3 17997.9 774.636   9
   4  -8   3 16165.3 713.004   4
   4  -8   2 23262.6 815.779   4
  -4  -8  -2 23498.9 883.640  15
  -4  -8  -2 22950.4 884.641   9
   4  -8   2 23428.6 836.581   3
  -4  -8  -2 23443.1 825.957   3
  -4  -8  -1 7295.95 505.806  15
  -4  -8  -1 7494.59 510.334   9
   4  -8   1 7685.15 475.368   3
  -4  -8  -1 7492.15 483.388   3
  -4  -8   0 1664.08 273.192  15
  -4  -8   0 2201.65 320.523   9
   4  -8   0 1616.39 219.231   9
  -4  -8   0 1905.77 264.794   3
   4  -8   0 1966.77 240.497   3
  -4  -8   1 7873.25 528.761  15
  -4  -8   1 7672.01 565.368   9
  -4  -8   1 7076.27 484.127   3
   4  -8  -1 7559.45 516.343   9
   4  -8  -2 21437.0 866.686   9
  -4  -8   2 22045.3 868.917  15
   4  -8  -2 20946.4 793.051  15
  -4  -8   2 21935.7 845.267   3
  -4  -8   2 21896.4 865.415   9
   4  -8  -2 21112.8 838.032  18
   4  -8  -3 21139.4 748.972  15
  -4  -8   3 19983.9 793.006  15
   4  -8  -3 20263.7 822.605  18
   4  -8  -3 20993.7 849.566   9
  -4  -8   3 20444.0 821.472   3
   4  -8  -4 4641.47 393.533  18
   4  -8  -4 4726.41 395.573   9
  -4  -8   4 4519.43 379.283   3
   4  -8  -5 4442.01 361.797  18
   4  -8  -5 4803.09 367.809   9
  -4  -8   5 5034.13 386.754   3
  -4  -8   6 4178.48 311.097   3
   4  -8  -6 4064.57 285.509   9
   4  -8  -6 3840.21 289.337  18
  -4  -8   7 1471.19 150.541   3
   4  -9   6 19213.9 527.957   3
   4  -9   6 19363.9 523.522   4
   4  -9   5 3127.52 269.223   3
   4  -9   5 2469.30 212.001  15
  -4  -9  -5 2493.60 344.324   9
   4  -9   5 2719.19 245.909   4
   4  -9   4 13398.9 565.367   4
   4  -9   4 13880.9 600.467   3
  -4  -9  -4 13849.7 520.124   3
  -4  -9  -4 13590.8 606.106   9
   4  -9   3 1799.67 252.331   3
  -4  -9  -3 1590.20 199.068   3
  -4  -9  -3 1834.38 314.504   9
   4  -9   2 8023.88 469.329   3
  -4  -9  -2 7802.93 450.204   3
  -4  -9  -2 7983.25 547.521   9
   4  -9   1 5271.88 371.446   3
  -4  -9  -1 5310.10 397.851   3
  -4  -9  -1 6281.56 460.252  15
  -4  -9  -1 5850.54 501.993   9
  -4  -9   0 5672.06 440.850  15
   4  -9   0 5561.58 432.994  15
  -4  -9   0 5219.42 394.769   3
   4  -9   0 5361.42 362.603   3
  -4  -9   0 5143.88 554.307   9
   4  -9   0 5544.64 400.459   9
  -4  -9   1 6982.47 487.798  15
   4  -9  -1 6954.87 463.120  15
  -4  -9   1 5955.15 437.275   3
  -4  -9   1 6166.67 617.964   9
   4  -9  -1 6369.54 449.565   9
  -4  -9   2 7972.80 505.959  15
   4  -9  -2 7885.20 461.916  15
   4  -9  -2 7923.68 499.130   9
  -4  -9   2 7255.30 470.167   3
   4  -9  -3 1700.23 200.206  15
  -4  -9   3 1162.54 175.299  15
  -4  -9   3 1593.34 237.892   3
   4  -9  -3 1587.27 258.631   9
  -4  -9   4 11841.9 555.744   3
   4  -9  -4 12021.6 552.070   9
  -4  -9   5 3067.99 268.629   3
   4  -9  -5 2864.69 248.941   9
  -4  -9   6 18942.8 501.392   3
   4  -9  -6 19358.2 469.142   9
   4 -10   5 5503.39 238.871   3
   4 -10   4 7316.27 335.318   3
   4 -10   4 6348.07 307.706  15
  -4 -10  -4 7085.20 472.440   9
   4 -10   3 3111.96 261.692  15
   4 -10   3 3743.69 265.514   3
  -4 -10  -3 3354.09 236.617   3
  -4 -10  -3 3250.75 454.858   9
  -4 -10  -2 12980.7 497.824   3
   4 -10   2 13465.9 499.909   3
   4 -10   2 13718.9 582.986  15
  -4 -10  -2 14345.9 720.825   9
   4 -10   1 11497.8 460.158   3
  -4 -10  -1 10885.3 481.228   3
   4 -10   1 11166.3 540.694  15
  -4 -10  -1 11567.8 689.479   9
  -4 -10   0 1469.54 225.090  15
   4 -10   0 1607.39 216.746  15
  -4 -10   0 2324.96 246.892   3
  -4 -10   0 1403.39 505.974   9
   4 -10   0 1841.56 237.238   9
  -4 -10   1 13215.7 558.214   3
  -4 -10   1 12017.5 561.142  15
   4 -10  -1 12596.2 539.334  15
   4 -10  -1 12368.9 525.567   9
  -4 -10   2 13565.0 552.463   3
  -4 -10   2 13755.5 560.308  15
   4 -10  -2 12726.6 499.596  15
   4 -10  -2 12805.4 535.346   9
  -4 -10   3 4020.53 296.797   3
  -4 -10   3 3720.11 253.339  15
   4 -10  -3 3913.08 291.574   9
  -4 -10   4 6386.13 326.518   3
   4 -10  -4 6482.21 324.069   9
  -4 -10   5 5629.32 244.951   3
   4 -10  -5 5334.88 244.178   9
   4 -11   2 1485.87 144.526  15
  -4 -11  -1 7048.54 287.129   3
   4 -11   1 7347.17 337.340  15
  -4 -11   0 3020.18 205.416   3
   4 -11   0 2993.19 213.733  15
  -4 -11   1 6419.05 295.091   3
   4 -11  -1 6227.21 336.625   9
   4 -11  -2 1684.82 249.931   9
  -4 -11   2 1676.89 154.546   3
  -5   0   0 16.8712 87.3794  13
  -5   0   0 97.2813 86.3195  25
  -5   0   0 37.1349 69.2860  22
   5   0   0-15.4591 83.5346   2
   5   0  -1 230983. 2413.34   2
   5   0   1 228732. 2247.12   2
  -5   0   1 237160. 2390.29  13
  -5   0  -1 236120. 2495.71  19
  -5   0  -1 245321. 2110.41  22
   5   0  -1 235338. 2351.86  23
   5   0   1 241803. 2203.46  23
  -5   0   1 235867. 2332.36  25
  -5   0  -2 347362. 3092.69  22
   5   0  -2 321120. 3086.06  23
   5   0  -2 345026. 3525.26   2
  -5   0   2 351977. 3327.31  13
  -5   0  -2 351970. 2588.63  13
   5   0  -2 361289. 3065.07  11
  -5   0  -2 359388. 3692.36  19
   5   0   2 324915. 3336.92  21
   5   0   2 333160. 3165.95   2
  -5   0   2 353799. 3384.68  25
  -5   0  -3 131993. 2310.20  22
  -5   0  -3 142046. 2671.98  24
   5   0  -3 129857. 2210.37  23
  -5   0  -3 132091. 2634.63  19
   5   0  -3 124999. 2465.95   2
   5   0  -3 124790. 1538.73   1
  -5   0  -3 125284. 1709.45  13
   5   0  -3 121306. 2094.02  11
   5   0   3 128222. 2450.09  21
   5   0   3 142407. 2422.94   2
  -5   0   3 124852. 2392.73  25
   5   0  -3 126575. 2077.56  24
   5   0  -4 22960.2 1199.22  19
  -5   0  -4 25445.9 1363.69  19
   5   0  -4 22773.6 1048.81  24
  -5   0   4 23807.0 1245.66  25
   5   0  -4 22903.6 1053.88  11
  -5   0  -4 24428.2 838.783  13
  -5   0  -4 22589.5 912.854  12
   5   0   4 24260.2 1230.83  21
  -5   0   4 24374.0 1205.74   2
   5   0   4 22299.9 1119.05   2
  -5   0  -4 21512.9 1204.03  24
   5   0  -4 25089.3 1072.81  23
   5   0  -5 339.729 205.536  19
  -5   0  -5 377.589 262.254  19
  -5   0   5 946.279 344.545  25
   5   0  -5 660.092 239.804  11
   5   0  -5 464.641 181.612  24
  -5   0  -5 467.535 152.678  24
   5   0  -5 652.923 208.650  23
   5   0   5 298.426 150.175   2
  -5   0   5 885.582 286.001   2
   5   0   5 536.394 204.498  21
   5   0  -6 3835.81 645.588  19
  -5   0  -6 3206.43 648.933  19
  -5   0  -6 3239.90 645.041  24
  -5   0   6 3743.53 615.609  25
   5   0  -6 2357.83 431.018  11
  -5   0   6 3544.20 582.024   2
   5   0   6 2884.10 493.556   2
   5   0   6 2286.41 410.443  21
   5   0   7 1058.15 386.004  21
   5   0  -7 1249.73 442.935  19
  -5   0  -7 882.638 401.159  19
  -5   0  -7 1344.16 249.997  17
  -5   0  -7 1600.98 227.089   5
   5   0  -7 1424.00 212.301   5
  -5   0   7 2212.04 599.775  25
  -5   0   7 1231.03 217.954  26
   5   0   7 921.553 402.519  25
   5   0  -7 1159.37 196.789  10
   5   0   7 2197.62 459.686   2
  -5   0   7 219.792 174.429   2
  -5   0  -7 959.769 371.447  24
   5   0  -8 3840.56 357.650  10
   5   0   8 4015.44 366.513  26
  -5   0   8 4480.91 381.287  26
  -5   0  -8 3952.70 385.847  17
  -5   0  -8 4131.22 359.503   5
   5   0  -8 3241.60 327.317   5
  -5   0  -9 9842.64 497.873   5
   5   0   9 10232.3 528.490  26
   5   0  -9 9830.70 499.018  10
  -5   0  -9 9296.07 524.949  17
   5   0  -9 9892.25 509.474   5
   5   0 -10 57.0733 81.7892  10
   5   0  10 65.8876 67.9559  26
   5   0 -10 19.7710 83.6017   5
  -5   0 -10 13.5177 87.2888   5
   5   1 -10 3438.38 243.325  10
  -5  -1 -10 3590.35 249.485   5
   5   1 -10 3809.39 259.325   5
   5  -1  10 3349.54 254.349  26
   5  -1   9 1478.39 223.147  26
   5   1  -9 1491.91 220.694  10
  -5  -1  -9 1542.24 215.177   5
   5   1  -9 1599.97 220.044   5
   5   1  -8 20599.6 772.658   5
  -5  -1  -8 21763.7 782.559   5
   5   1  -8 22487.8 814.956  10
   5  -1   8 22358.4 844.994  26
  -5   1   8 21327.5 799.066  26
  -5  -1  -8 20597.9 830.993  17
   5  -1   7 2459.70 567.586  21
   5   1  -7 2692.13 588.204  19
  -5  -1  -7 2256.04 555.424  19
  -5  -1  -7 1629.72 244.693  17
   5  -1   7 3322.99 650.220   2
  -5   1   7 953.856 334.503   2
  -5  -1  -7 2001.35 502.219  24
   5  -1   7 1701.38 280.626   4
   5   1  -7 2319.62 278.307   5
  -5  -1  -7 2066.92 260.640   5
  -5   1   7 1799.80 484.437  25
  -5   1   7 1971.42 242.589  26
  -5  -1  -6 33484.4 1988.85  19
   5   1  -6 33735.1 1912.92  19
  -5  -1  -6 35018.2 1993.13  24
   5   1  -6 34302.9 1759.97  11
  -5   1   6 34561.7 1969.71  25
   5  -1   6 35336.5 1929.32  21
   5  -1   6 33315.1 1816.20   2
  -5   1   6 35257.8 1792.33   2
   5   1  -5 64719.8 2319.14  19
  -5  -1  -5 63338.4 2460.74  19
  -5   1   5 64259.8 2393.87  25
   5   1  -5 64721.2 2184.08  11
  -5  -1  -5 63826.0 2381.96  24
   5   1  -5 55002.0 1888.42  23
   5  -1   5 70559.5 2377.18   2
  -5   1   5 63352.2 2132.31   2
   5  -1   5 59172.2 2243.41  21
   5   1  -4 8877.41 762.376  19
  -5  -1  -4 9160.73 835.464  19
  -5   1   4 8885.03 780.612  25
   5   1  -4 9512.33 591.793  24
   5   1  -4 8975.12 727.085  11
  -5  -1  -4 9532.29 667.028  12
  -5  -1  -4 8743.20 788.944  24
   5   1  -4 8515.89 678.724  23
   5  -1   4 8839.64 758.521   2
   5  -1   4 8585.12 768.367  21
  -5   1   3 284253. 3731.69  25
   5   1  -3 282545. 2612.21  24
  -5   1   3 303606. 3440.83  13
   5   1  -3 279571. 3482.45  11
  -5  -1  -3 288928. 3355.21  12
  -5  -1  -3 284853. 3869.95  19
   5   1  -3 279373. 3583.49  19
  -5  -1  -3 293862. 3991.37  24
   5   1  -3 298529. 3662.14  23
   5  -1   3 287737. 3720.56   2
   5  -1   3 293379. 3808.30  21
   5  -1   2 18273.8 819.467  21
   5   1  -2 19740.1 876.682   2
  -5  -1  -2 19530.0 400.644  13
   5   1  -2 20775.9 828.344  11
  -5   1   2 19176.9 768.860  13
  -5  -1  -2 18514.2 541.781  20
  -5  -1  -2 21764.0 911.967  19
  -5  -1  -2 20141.4 901.807  24
   5   1  -2 20538.0 854.924  23
  -5  -1  -2 18458.2 674.225  22
   5  -1   2 19389.0 834.172   2
  -5   1   2 18865.1 824.621  25
  -5  -1  -1 36802.7 713.662  13
  -5   1   1 35317.9 961.938  13
   5   1  -1 31648.5 896.477  11
   5  -1   1 32470.7 937.828   2
   5   1  -1 38868.2 1019.83   2
  -5  -1  -1 34526.1 989.743  24
  -5  -1  -1 35624.1 663.886  22
  -5  -1  -1 35239.0 862.507  20
   5  -1   1 33104.7 937.557  21
  -5  -1  -1 35021.7 966.000  19
  -5  -1   0 74126.1 1222.05  13
  -5   1   0 68880.6 1269.25  13
   5  -1   0 67481.8 1257.74   2
   5   1   0 73701.1 1179.78   2
   5   1   0 75992.5 1261.30  23
  -5   1   0 69128.6 1299.25  22
  -5  -1   0 70293.1 769.058  22
  -5  -1   0 73160.6 1131.84  25
  -5   1   0 71843.3 1299.28  25
  -5   1  -1 40038.7 1042.36  19
   5   1   1 36985.8 813.035   2
   5  -1  -1 38922.2 1005.88   2
  -5   1  -1 40796.9 1004.70  13
   5  -1  -1 40602.2 986.974  23
   5   1   1 39559.0 829.151  23
  -5   1  -1 39896.2 1013.49  22
  -5  -1   1 39631.6 896.262  25
  -5   1  -2 13324.6 714.033  19
   5   1   2 13041.5 567.000   2
   5  -1  -2 14589.6 709.671   2
   5  -1  -2 12765.9 508.044  11
  -5   1  -2 14002.5 636.561  13
   5  -1  -2 14648.0 634.823  23
   5   1   2 12724.5 462.686  23
  -5   1  -2 13829.4 678.642  22
  -5   1  -2 14428.4 735.109  11
  -5  -1   2 13487.6 635.547  25
   5   1   2 12830.0 659.193  21
  -5  -1   3 287137. 3598.27  25
   5  -1  -3 286122. 3528.55  24
  -5   1  -3 297734. 3862.61  11
   5   1   3 297240. 3639.45  21
  -5  -1   3 288430. 3363.47  20
   5  -1  -3 277212. 3559.49  19
  -5   1  -3 303016. 4021.31  19
  -5   1  -3 315471. 3328.16  13
   5  -1  -3 299556. 2933.47  11
   5   1   3 291322. 3220.77   2
   5  -1  -3 289697. 2997.17   1
   5  -1  -3 280303. 3651.83   2
  -5   1  -3 326279. 3880.35  22
   5  -1  -3 286706. 3081.51  23
  -5   1  -3 263189. 3613.65  24
  -5   1  -4 9722.89 800.680  24
   5  -1  -4 10411.6 640.168  23
  -5   1  -4 10088.4 798.538  22
   5  -1  -4 9920.47 800.482  19
  -5   1  -4 9473.40 844.110  19
  -5   1  -4 9769.97 661.518  13
   5  -1  -4 9634.64 762.779  24
  -5  -1   4 9716.98 800.241  25
   5  -1  -4 9678.46 616.836  11
  -5   1  -4 11169.7 849.221  11
   5   1   4 10444.5 719.334   2
  -5  -1   4 10538.4 816.073   2
   5   1   4 10616.0 795.942  21
  -5  -1   4 8780.02 628.190  20
   5  -1  -4 9764.77 582.427   1
   5  -1  -5 62257.1 2271.17  19
  -5   1  -5 60490.1 2403.62  19
   5  -1  -5 66031.9 2238.54  24
  -5  -1   5 57947.3 2185.79  25
  -5   1  -5 65156.3 2283.26  11
  -5   1  -5 63007.8 2287.54  24
  -5  -1   5 64547.9 2242.79   2
   5   1   5 63511.1 2043.97   2
   5   1   5 57838.5 2113.27  21
  -5   1  -6 36244.5 2077.96  19
   5  -1  -6 35049.6 1935.70  19
  -5   1  -6 30908.9 1798.90  24
  -5  -1   6 35192.2 1932.08  25
   5  -1  -6 37977.2 1879.55  24
  -5  -1   6 38096.2 1954.98   2
   5   1   6 34614.3 1818.47  21
   5  -1  -7 1727.91 269.915   5
  -5   1  -7 1626.02 218.585   5
  -5  -1   7 1587.25 241.709  26
   5   1   7 1568.31 464.051  25
  -5  -1   7 1295.60 392.239  25
   5  -1  -7 1585.69 241.834  10
  -5  -1   7 1728.02 454.784   2
   5  -1  -7 1566.50 451.117  19
  -5   1  -7 2904.64 633.256  19
  -5   1  -8 23354.6 818.973   5
  -5   1  -8 24108.1 899.384  17
   5  -1  -8 23400.0 841.397  10
   5   1   8 24557.0 859.281  26
  -5  -1   8 23482.8 873.484  26
   5  -1  -8 23524.5 847.426   5
   5  -1  -9 1501.31 215.492  10
  -5   1  -9 1790.33 248.038  17
  -5  -1   9 2103.52 255.253  26
   5   1   9 1886.41 231.906  26
  -5   1  -9 1652.49 224.142   5
   5  -1  -9 1603.90 219.580   5
   5  -1 -10 3872.54 257.074  10
  -5   1 -10 4371.46 276.105   5
   5  -1 -10 4382.61 285.605   5
   5   1  10 4211.88 255.279  26
   5   2 -10 2709.14 207.267  10
   5  -2  10 2446.69 210.181  26
  -5  -2 -10 2881.63 211.686   5
   5   2 -10 2311.30 189.529   5
   5   2  -9 11957.8 535.352  10
   5  -2   9 12024.5 566.145  26
   5   2  -9 11505.7 514.268   5
  -5  -2  -9 10970.7 508.753   5
   5  -2   8 33611.0 1151.05   4
   5   2  -8 34858.6 982.159   5
  -5  -2  -8 34659.1 1075.75  17
   5  -2   8 35969.4 1066.95  26
  -5  -2  -8 35546.8 994.736   5
  -5  -2  -7 9706.59 578.770  17
   5   2  -7 9048.54 1029.14  11
   5   2  -7 7961.56 1017.61  19
  -5  -2  -7 7963.24 1028.18  19
   5   2  -7 8546.32 496.010   5
  -5  -2  -7 9425.47 523.684   5
   5  -2   7 7434.34 531.835   4
  -5  -2  -7 9685.43 1187.73  24
  -5  -2  -6 6091.72 852.882  19
   5   2  -6 5775.48 795.727  19
  -5  -2  -6 5815.83 852.036  24
  -5   2   6 6028.33 854.455  25
   5   2  -6 7002.55 863.658  11
   5   2  -6 6065.95 736.334  23
   5  -2   6 7191.29 873.655   2
  -5   2   6 5831.46 682.960   2
   5  -2   6 6318.67 869.126  21
  -5  -2  -5 75193.1 2689.82  19
   5   2  -5 68493.0 2424.76  19
  -5  -2  -5 66729.1 2546.14  24
   5   2  -5 66995.6 2279.20  23
  -5   2   5 78136.0 2745.61  25
   5   2  -5 68831.6 2408.04  11
   5  -2   5 71594.0 2513.79   2
  -5   2   5 71694.7 2229.22   2
   5  -2   5 69437.4 2495.86  21
  -5  -2  -4 15000.1 1053.97  19
   5   2  -4 15545.1 1017.64  19
  -5  -2  -4 14928.5 1076.54  24
   5   2  -4 15690.7 1006.46  23
  -5  -2  -4 13701.2 885.304  12
  -5   2   4 16204.3 1088.87  25
   5   2  -4 14373.3 989.931  11
   5  -2   4 14566.0 1030.41  21
   5  -2   4 16019.7 1082.42   2
   5   2  -3 242792. 3642.52  23
  -5  -2  -3 243024. 3822.89  24
   5   2  -3 271056. 3765.80  11
  -5   2   3 264176. 3217.52  13
  -5  -2  -3 251073. 3598.08  12
  -5  -2  -3 248850. 3642.27  19
   5   2  -3 259552. 3515.99  19
  -5   2   3 246727. 3653.70  25
   5  -2   3 262079. 3827.47  21
   5  -2   3 270239. 3871.26   2
  -5  -2  -2 28849.3 1144.84  24
   5   2  -2 28031.0 1119.56  23
  -5  -2  -2 28859.0 1137.85  12
  -5   2   2 27866.2 976.174  13
  -5  -2  -2 27123.9 1009.28  19
  -5  -2  -2 27150.9 847.500  20
  -5   2   2 30938.0 1101.12  25
   5  -2   2 30778.4 1114.77  21
   5  -2   2 29829.4 1126.85   2
  -5  -2  -1 157935. 2182.18  20
  -5  -2  -1 158876. 2034.56  19
  -5   2   1 151606. 2160.82  13
   5   2  -1 146471. 2150.99  11
  -5  -2  -1 158826. 2478.70  12
   5   2  -1 160296. 2253.83   2
   5  -2   1 168194. 2341.02   2
  -5   2   1 160975. 2234.08  25
   5   2  -1 150992. 2289.40  23
  -5  -2  -1 161795. 2276.40  24
   5  -2   1 154620. 2113.40  21
  -5   2   1 162444. 2385.11  22
  -5  -2   0 478923. 4050.57  20
   5   2   0 493470. 3161.32   2
   5  -2   0 466200. 3611.39   2
  -5   2   0 456646. 3763.93  13
  -5  -2   0 493028. 4107.32  12
  -5   2   0 444539. 3471.67  25
  -5  -2   0 473800. 2942.64  24
   5   2   0 475915. 3541.20  23
   5  -2   0 475652. 3042.43  21
  -5   2   0 497653. 3986.71  22
  -5   2  -1 168090. 2156.99  19
  -5  -2   1 179678. 2635.52  20
   5  -2  -1 175574. 2220.25   2
   5   2   1 171301. 1484.80   2
  -5   2  -1 179742. 2469.76  13
  -5  -2   1 163810. 2203.58  12
  -5  -2   1 174097. 1712.73  25
  -5   2  -1 173695. 2326.55  11
   5  -2  -1 174087. 2261.28  23
   5   2   1 161366. 1757.46  23
  -5   2  -1 175657. 2423.90  22
   5   2   2 32366.8 1049.89  21
  -5   2  -2 32209.5 1147.52  22
  -5   2  -2 32377.9 1126.83  19
  -5  -2   2 32584.9 1195.91  20
  -5   2  -2 35560.2 1188.26  13
   5  -2  -2 30428.2 645.312  11
  -5  -2   2 29432.5 840.392  12
  -5   2  -2 30703.8 1155.37  11
   5   2   2 29990.3 586.766  23
   5  -2  -2 32052.7 967.644  23
  -5  -2   2 31424.9 926.361  25
   5  -2  -2 31036.3 1114.84   1
   5   2   2 32010.8 721.929   2
   5  -2  -2 33355.4 1068.82   2
   5   2   3 245523. 3280.83  21
  -5   2  -3 251386. 3709.27  19
   5  -2  -3 240081. 3370.23  19
  -5  -2   3 237902. 3431.93  20
  -5   2  -3 259578. 3506.76  13
  -5  -2   3 258096. 3255.72  25
   5  -2  -3 248870. 3726.87  24
   5  -2  -3 243598. 2160.48  11
  -5   2  -3 247820. 3779.77  11
  -5   2  -3 248591. 3597.41  22
   5  -2  -3 254235. 2841.90  23
   5  -2  -3 246087. 3291.53   1
   5  -2  -3 253277. 3400.61   2
   5   2   3 255905. 2613.75   2
   5   2   4 16290.5 971.103  21
  -5   2  -4 13710.1 1010.66  19
  -5  -2   4 13790.9 874.415  20
   5  -2  -4 15037.0 987.226  19
  -5   2  -4 14572.9 903.941  13
  -5  -2   4 15914.5 975.138  25
   5  -2  -4 16355.9 1068.48  24
  -5   2  -4 14710.8 1037.24  11
  -5   2  -4 14329.7 992.304  22
  -5   2  -4 14036.6 965.968  24
   5  -2  -4 14974.3 861.564   1
  -5  -2   4 12975.4 934.746   2
  -5   2  -5 72659.4 2660.28  19
   5  -2  -5 74883.1 2512.27  19
  -5   2  -5 73540.8 2206.26  13
  -5   2  -5 68879.2 2385.41  24
  -5   2  -5 69191.9 2492.76  11
   5   2   5 69096.5 2246.80  21
  -5  -2   5 67423.2 2326.54  25
   5  -2  -5 72152.2 2569.33  24
   5   2   6 9974.01 1070.73  25
  -5  -2   6 10320.6 1018.50  25
   5  -2  -6 10175.2 1022.21  24
  -5   2  -6 10261.1 1058.70  11
  -5   2  -6 10535.5 1026.36  24
   5   2   6 9253.05 917.624  21
  -5  -2   6 9697.22 1024.01   2
  -5   2  -6 9038.09 1047.14  19
   5  -2  -6 9534.83 1020.25  19
   5  -2  -7 9026.61 545.956   5
   5  -2  -7 8606.72 522.037  10
   5   2   7 8363.64 1071.29  25
  -5  -2   7 8813.33 537.911  26
  -5  -2   7 11809.9 1182.25  25
  -5   2  -7 10048.0 1220.54  19
   5  -2  -7 8002.84 988.222  19
  -5   2  -8 33162.5 1027.31  17
   5  -2  -8 31012.2 964.985  10
  -5   2  -8 31810.8 949.444   5
   5  -2  -8 31604.8 989.354   5
   5   2   8 30689.0 912.946  26
  -5  -2   8 29540.2 974.907  26
  -5   2  -9 11273.6 544.470  17
   5  -2  -9 11954.2 541.491  10
  -5   2  -9 11803.8 536.627   5
   5  -2  -9 11995.8 561.239   5
   5   2   9 12018.1 498.832  26
  -5   2 -10 2133.45 193.828   5
   5  -2 -10 2133.58 188.599  10
   5  -2 -10 2174.61 204.617   5
   5   3 -10 8006.49 318.308  10
  -5  -3 -10 7262.25 288.443   5
   5   3 -10 7714.27 289.415   5
   5  -3  10 8127.66 346.090  26
   5   3  -9 753.294 149.777  10
   5  -3   9 566.047 142.914  26
  -5  -3  -9 632.842 135.589   5
   5   3  -9 656.564 143.008   5
  -5  -3  -8 35135.7 975.972   5
   5  -3   8 35333.0 1029.29  26
   5   3  -8 33770.8 939.252   5
   5  -3   8 33154.6 1145.92   4
   5  -3   7 4875.28 440.118   4
   5   3  -7 4487.51 365.704   5
  -5  -3  -7 4442.28 401.418  17
  -5  -3  -7 4405.56 369.253   5
  -5   3   6 24344.8 1768.55  25
  -5  -3  -6 27418.4 1863.74  24
   5   3  -6 25328.9 1721.83  11
   5  -3   6 24183.1 914.192   4
   5   3  -6 25001.5 1622.95  23
   5  -3   6 26660.4 1785.58  21
  -5  -3  -6 26059.4 1768.50  19
   5   3  -6 27260.2 1738.92  19
  -5  -3  -6 22771.9 851.305  17
  -5  -3  -6 23644.8 824.354   5
   5  -3   6 26096.6 1752.95   2
  -5  -3  -5 116675. 3370.13  19
   5   3  -5 109629. 3111.15  19
  -5   3   5 117773. 3517.49  25
  -5  -3  -5 116801. 3507.75  24
   5   3  -5 118567. 3389.34  11
  -5  -3  -5 113431. 3038.95  12
   5   3  -5 115856. 3257.59  23
   5  -3   5 119237. 3438.19   2
   5  -3   5 127895. 3517.65  21
  -5  -3  -4 171175. 3574.57  19
   5   3  -4 162654. 3327.11  19
  -5   3   4 162424. 3579.34  25
  -5  -3  -4 180302. 3927.16  24
   5   3  -4 172917. 3695.76  11
  -5  -3  -4 163894. 3489.67  12
   5   3  -4 172829. 3658.30  23
   5  -3   4 173893. 3779.26   2
   5  -3   4 176780. 3706.39  21
   5   3  -3 51639.2 1625.63  19
  -5  -3  -3 55353.8 1728.07  19
  -5  -3  -3 54489.2 1406.90  20
  -5   3   3 51357.7 1747.97  25
   5   3  -3 53597.7 1848.28  11
  -5  -3  -3 52357.2 1858.62  12
  -5   3   3 57813.9 1578.19  13
   5   3  -3 56907.2 1949.74  23
  -5  -3  -3 54904.3 1934.68  24
   5  -3   3 55903.3 1893.92   2
   5  -3   3 52467.3 1798.49  21
   5  -3   2 121714. 2373.39  21
  -5   3   2 114118. 2429.23  22
  -5  -3  -2 113191. 2563.85   1
   5   3  -2 121633. 2471.11  11
  -5  -3  -2 118311. 2644.01  12
  -5   3   2 116327. 2175.65  13
   5   3  -2 113981. 2010.72  19
  -5  -3  -2 118645. 2084.73  19
  -5  -3  -2 109867. 2135.28  20
   5   3  -2 123165. 2608.00  23
  -5  -3  -2 122826. 2520.66  24
   5  -3   2 111406. 2359.76   2
  -5   3   2 113516. 2259.54  25
   5  -3   1 5402.24 467.531   2
  -5  -3  -1 5924.10 548.924   1
  -5   3   1 4841.26 446.387  13
   5   3  -1 5314.74 468.690  11
  -5  -3  -1 5705.80 554.500  12
  -5  -3  -1 5365.81 494.666  20
  -5  -3  -1 5397.24 444.953  24
   5  -3   1 5685.48 443.242  21
  -5   3   1 5585.74 509.961  22
  -5   3   1 4983.52 432.890  25
   5  -3   0 2913.60 248.264  21
  -5   3   0 2860.27 360.982  22
  -5  -3   0 2686.03 381.548  20
   5  -3   0 3539.28 351.142   2
  -5  -3   0 3177.88 383.810   1
  -5   3   0 3050.13 358.641  13
   5   3   0 2841.09 308.100  11
  -5  -3   0 3060.49 391.674  12
   5   3   0 3002.08 329.933  23
  -5  -3   0 2895.06 241.344  24
  -5   3   0 2606.62 306.775  25
  -5  -3   0 3337.42 242.128   2
  -5   3  -1 7580.68 580.048  22
  -5  -3   1 7857.38 649.305  20
   5  -3  -1 8546.99 527.824   2
   5  -3  -1 8045.25 624.911   1
  -5   3  -1 9501.42 661.907  13
  -5  -3   1 9373.61 624.339  12
   5   3   1 7786.95 442.954  23
  -5  -3   1 8608.87 516.833   2
  -5   3  -1 7503.81 537.248  11
   5   3   2 108416. 1951.11  21
  -5   3  -2 110391. 2350.46  22
  -5  -3   2 110713. 2516.59  20
  -5   3  -2 110174. 2058.67  19
   5  -3  -2 108264. 2384.89   1
   5  -3  -2 108800. 1977.85   2
  -5  -3   2 114273. 1993.71  12
  -5   3  -2 108351. 2355.11  11
  -5  -3   2 110003. 2180.35   2
  -5  -3   2 109148. 1522.61  25
  -5   3  -3 54102.2 1833.91  22
   5  -3  -3 58013.2 1697.27  19
  -5   3  -3 56258.7 1776.29  19
  -5  -3   3 55117.0 1864.60  20
  -5  -3   3 59337.1 1493.32  25
  -5   3  -3 56638.3 1955.39  11
   5   3   3 55268.6 1543.80  21
  -5  -3   3 57078.1 1816.18   2
   5  -3  -3 54760.7 1797.43   1
   5  -3  -3 54944.7 1595.97   2
  -5   3  -4 154625. 3273.10  24
  -5   3  -4 167190. 3639.58  22
  -5   3  -4 154337. 3450.06  19
  -5  -3   4 158987. 3344.61  20
   5  -3  -4 161412. 3282.69  19
  -5   3  -4 187455. 3668.98  13
  -5  -3   4 152430. 2932.82  25
   5  -3  -4 176906. 3863.12  24
  -5   3  -4 155875. 3577.06  11
   5   3   4 164010. 3017.25  21
  -5  -3   4 154881. 3397.68   2
   5  -3  -4 163106. 3269.74   1
  -5  -3   5 122127. 3358.87   2
  -5   3  -5 116218. 3443.50  19
   5  -3  -5 109295. 3072.48  19
  -5   3  -5 121619. 3171.56  13
   5   3   5 119360. 3327.43  25
  -5  -3   5 122401. 3087.51  25
   5  -3  -5 137040. 3787.90  24
  -5   3  -5 109154. 3302.22  11
  -5   3  -5 115274. 3110.28  24
  -5   3  -5 114720. 3446.54  22
   5  -3  -5 122514. 2975.31   1
  -5   3  -6 24744.9 1745.56  19
   5  -3  -6 26924.5 1715.09  19
  -5   3  -6 25431.3 843.845  16
  -5  -3   6 24429.0 1015.72   4
  -5  -3   6 29182.5 1812.97   2
   5  -3  -6 25958.2 896.999  10
  -5   3  -6 24985.1 1711.94  11
   5   3   6 27781.3 1805.91  25
  -5  -3   6 25172.8 869.122  26
   5  -3  -6 24826.0 879.542   5
   5  -3  -7 5615.95 436.954  10
   5  -3  -7 5820.36 449.343   5
  -5  -3   7 5790.72 439.032  26
  -5   3  -8 35946.3 1026.82  17
   5  -3  -8 33380.4 992.328  10
  -5   3  -8 35285.5 992.328   5
   5  -3  -8 33721.4 1020.28   5
  -5  -3   8 33290.6 1016.50  26
  -5   3  -9 871.756 176.919   5
   5  -3  -9 560.107 145.070   5
  -5   3  -9 1074.26 171.645  17
   5  -3  -9 1075.31 182.449  10
  -5   3 -10 8780.93 345.269   5
   5  -3 -10 8777.84 318.869  10
   5   4 -10 2200.48 152.960  10
   5   4  -9 4177.56 287.311  10
  -5  -4  -9 3422.81 250.662   5
   5  -4   9 4359.30 301.027  26
   5   4  -9 4259.25 270.382   5
   5  -4   8 1960.46 250.014  26
   5   4  -8 1914.86 216.873   5
   5  -4   8 1989.69 284.890   4
  -5  -4  -8 1940.60 222.343   5
   5  -4   7 18802.5 741.034  14
   5  -4   7 17239.0 829.973   4
   5   4  -7 18146.2 696.382   5
   5  -4   7 19125.7 754.388  26
  -5  -4  -7 17958.1 722.623   5
   5   4  -6 15411.7 1369.77  23
   5  -4   6 15742.8 1416.85  21
  -5  -4  -6 14411.5 652.057   5
   5  -4   6 15047.5 696.698  14
   5  -4   6 14993.4 736.536   4
   5   4  -6 14195.5 1359.32  11
  -5   4   6 13681.0 1349.11  25
  -5  -4  -6 16408.4 1491.31  24
   5  -4   6 14192.4 1346.47   2
  -5  -4  -5 82258.1 3078.82  24
  -5   4   5 85109.7 3038.25  25
   5   4  -5 97355.2 3285.49  11
  -5  -4  -5 86537.2 2951.76  12
   5   4  -5 78187.1 2908.97  23
   5  -4   5 95520.9 3252.80   2
   5  -4   5 79820.7 2923.86  21
  -5   4   4 12523.9 1054.95  25
  -5  -4  -4 12266.1 1088.11  24
   5   4  -4 12686.1 1095.02  11
  -5  -4  -4 15310.0 1204.18  12
   5   4  -4 13424.1 1131.88  23
   5  -4   4 13772.4 1138.37   2
   5  -4   4 13302.5 1070.27  21
  -5   4   4 14314.2 1172.39  22
   5  -4   3 76227.6 2262.96  21
  -5   4   3 75897.2 2401.35  22
  -5  -4  -3 75177.0 2034.76  20
  -5  -4  -3 75742.0 2507.90   1
  -5  -4  -3 76334.3 2550.26  12
  -5   4   3 79087.9 1993.00  13
   5   4  -3 75372.0 2488.98  23
   5   4  -3 74854.7 2398.02  11
  -5   4   3 76974.0 2247.18  25
  -5  -4  -3 79606.8 2460.31  24
   5  -4   3 80051.1 2418.67   2
  -5  -4  -2 165969. 3118.22  20
  -5  -4  -2 175799. 3589.64   1
   5  -4   2 173409. 3097.60   1
   5  -4   2 169935. 3145.18   2
  -5   4   2 173764. 2941.63  13
  -5  -4  -2 173302. 3690.66  12
   5   4  -2 180339. 3542.07  23
   5   4  -2 171520. 3294.38  11
   5  -4   2 170502. 2944.58  21
  -5   4   2 172222. 3301.81  22
  -5   4   2 174389. 2988.38  25
  -5  -4  -2 170136. 3104.52  24
  -5  -4  -1 76794.6 2166.16  20
  -5  -4  -1 82626.4 2431.93  12
  -5   4   1 81090.6 2007.80  13
   5   4  -1 82153.3 2051.17  11
  -5  -4  -1 81912.1 2315.61   1
   5  -4   1 78300.2 1912.11   2
   5  -4   1 84779.0 2196.52   1
   5   4  -1 80394.3 2128.94  23
  -5   4   1 77428.0 2057.83  22
   5  -4   1 82269.3 1657.19  21
  -5  -4  -1 77359.8 1758.79  24
  -5   4   1 80371.1 1811.11  25
  -5  -4   0 21887.8 1204.16  20
   5  -4   0 21434.6 1141.58   1
  -5  -4   0 22444.6 1129.25   1
   5  -4   0 20642.8 901.279   2
   5   4   0 20984.4 948.043  11
  -5   4   0 22953.0 1100.79  13
  -5  -4   0 21239.9 1158.44  12
   5   4   0 22760.1 1012.77  23
  -5   4   0 23660.0 940.199  25
  -5  -4   0 21169.7 724.733  24
  -5   4   0 22905.8 1095.48  22
  -5  -4   1 68074.7 2201.95  20
   5  -4  -1 67400.8 1567.61   2
   5  -4  -1 68335.0 2082.25   1
   5   4   1 68197.1 1557.46  11
  -5   4  -1 65471.3 1943.36  13
  -5  -4   1 67383.8 1942.11  12
  -5   4  -1 66327.7 1899.93  22
   5   4   1 68283.1 1509.45  23
  -5  -4   1 71753.1 1538.00   2
  -5   4  -1 69920.9 1756.55  11
  -5  -4   2 189336. 3794.56  20
  -5   4  -2 163861. 3317.40  13
  -5  -4   2 171846. 2905.55  12
  -5  -4   2 196452. 3135.04   2
  -5   4  -2 164318. 3149.21  11
  -5   4  -2 175801. 3299.41  22
   5  -4  -2 179784. 3525.54   1
   5  -4  -2 165757. 2508.58   2
  -5   4  -3 81012.8 2447.25  22
  -5  -4   3 85266.8 2663.38  20
  -5  -4   3 90125.2 2425.67   2
   5  -4  -3 79048.6 2446.62   1
  -5   4  -3 85474.0 2562.12  13
  -5   4  -3 81056.1 2508.70  11
  -5   4  -4 15996.5 1227.17  22
  -5  -4   4 12847.3 1080.05  20
   5  -4  -4 16503.9 1186.38   1
  -5   4  -4 17328.0 1288.25  11
  -5  -4   4 16119.0 1157.58   2
  -5   4  -4 17969.8 1280.81  13
  -5  -4   5 89494.1 3016.02   2
   5  -4  -5 89875.9 2870.15   1
  -5   4  -5 90202.9 3003.99  13
  -5   4  -5 96095.1 3282.90  11
  -5   4  -5 89159.8 3206.63  22
   5  -4  -6 15139.3 725.393   5
  -5   4  -6 14218.8 634.251  16
  -5   4  -6 14847.5 1259.81  13
   5  -4  -6 14658.3 705.660  10
  -5   4  -6 15692.8 1424.32  11
  -5  -4   6 14823.0 1325.76   2
  -5  -4   6 12926.5 765.267   4
  -5  -4   6 13838.5 649.485  26
   5  -4  -7 17268.7 750.073  10
  -5  -4   7 14612.2 880.387   4
   5  -4  -7 16158.6 737.943   5
  -5  -4   7 16794.4 728.955  26
  -5   4  -8 1468.73 221.721   5
   5  -4  -8 1129.80 199.455   5
  -5   4  -8 1734.01 230.333  17
   5  -4  -8 1278.45 190.887  10
  -5   4  -9 4322.51 297.906   5
   5  -4  -9 3927.14 290.255  10
  -5   4 -10 2352.10 163.215   5
   5   5  -9 1723.44 181.382  10
   5  -5   9 1482.45 150.955  26
   5  -5   8 3630.21 283.792  26
   5  -5   8 3773.11 363.716   4
   5   5  -8 4264.36 293.270   5
  -5  -5  -7 3167.23 314.523   5
   5  -5   7 3749.72 316.906  26
   5   5  -7 3950.36 320.175   5
   5  -5   7 4086.99 412.172   4
   5  -5   6 56201.9 1355.22  14
   5  -5   6 54400.8 1412.32   4
   5  -5   6 51665.0 1184.04  26
  -5  -5  -6 50755.8 1222.99   5
   5  -5   5 13003.2 1233.18  21
  -5   5   5 15592.6 1380.86  22
   5  -5   5 16092.0 1405.47   2
  -5  -5  -5 14757.3 645.643   3
   5  -5   5 14710.1 698.277  14
   5  -5   5 16906.0 767.256   4
   5   5  -5 15235.5 1394.55  11
  -5  -5  -5 14265.7 1360.39  24
   5   5  -5 17505.3 1474.51  23
   5  -5   4 31145.9 1808.40   2
  -5  -5  -4 28538.5 1813.31  12
   5   5  -4 29635.2 1825.69  23
   5   5  -4 26773.7 1706.92  11
  -5  -5  -4 30382.8 1815.27  24
   5  -5   4 30166.8 1706.85  21
  -5   5   4 25946.7 1672.65  22
  -5  -5  -3 16874.6 1210.53  24
   5   5  -3 17169.9 1267.58  11
  -5  -5  -3 16035.4 1317.88  12
   5   5  -3 17557.3 1320.66  23
  -5  -5  -3 16267.5 1286.68   1
   5  -5   3 14748.8 1106.56   2
   5  -5   3 19516.8 1222.07  21
  -5   5   3 17132.7 1223.50  22
  -5  -5  -2 80441.0 2534.44  20
  -5  -5  -2 81771.6 2305.04  24
   5   5  -2 86961.4 2609.50  11
  -5  -5  -2 81321.4 2853.65  12
  -5   5   2 83066.1 2231.59  13
   5   5  -2 82543.5 2680.88  23
   5  -5   2 85039.0 2442.75   1
  -5  -5  -2 84920.9 2803.25   1
   5  -5   2 85000.0 2374.73   2
  -5   5   2 81053.4 2474.63  22
  -5  -5  -1 15890.1 1161.36  20
  -5  -5  -1 16648.3 904.565  24
  -5  -5  -1 18287.8 1291.70  12
  -5   5   1 17423.9 1059.30  13
  -5   5   1 16277.9 1067.45  22
   5  -5   1 19386.4 1207.30   1
  -5  -5  -1 17426.2 1220.39   1
   5  -5   1 17756.5 987.614   2
   5   5  -1 16856.7 1054.76  11
   5   5  -1 16613.7 1097.61  23
   5   5   0 113267. 2555.85  23
  -5  -5   0 119594. 3124.41  12
   5   5   0 117941. 2531.05  11
  -5  -5   0 117813. 2932.43   1
   5  -5   0 115593. 2284.50   2
   5  -5   0 123451. 3106.30   1
  -5  -5   0 124106. 3297.48  20
  -5   5   0 121403. 2816.53  22
  -5  -5   1 18241.3 1162.64  12
  -5   5  -1 18462.0 1175.28  13
  -5   5  -1 19010.7 1143.31  22
   5  -5  -1 18832.7 1246.21   1
  -5  -5   1 19195.1 1337.19  20
  -5   5  -2 76442.4 2527.71  13
  -5  -5   2 77949.3 2810.12  20
  -5   5  -2 80025.6 2347.26  11
  -5   5  -2 77190.7 2436.43  22
   5  -5  -2 78784.2 2628.62   1
   5  -5  -3 14433.4 1184.62   1
  -5   5  -3 14640.7 1197.79  13
  -5   5  -3 14384.4 1139.74  11
  -5  -5   3 15800.7 1078.94   2
  -5   5  -3 14864.4 1150.29  22
  -5  -5   3 14293.4 1252.98  20
  -5  -5   4 27485.6 1586.81   2
  -5  -5   4 30812.3 1861.08  20
  -5   5  -4 30824.8 1818.24  13
  -5   5  -4 30351.8 1819.59  22
  -5   5  -4 34208.5 1920.84  11
   5  -5  -4 29378.8 1759.11   1
   5  -5  -5 13709.1 648.758   9
   5  -5  -5 12371.4 646.685   5
  -5  -5   5 14028.5 1217.44   2
  -5   5  -5 14901.0 1319.83  13
  -5   5  -5 13737.0 1370.84  22
   5  -5  -5 14762.2 1254.45   1
  -5   5  -5 12324.8 1239.82  11
   5  -5  -5 13809.5 694.194  10
  -5  -5   5 12225.8 703.593   4
   5  -5  -6 51488.9 1330.78  10
   5  -5  -6 51152.8 1322.76   5
   5  -5  -6 51837.6 1202.67   9
  -5  -5   7 3662.34 419.188   4
   5  -5  -7 3615.38 352.960  10
  -5   5  -8 3733.26 306.448   5
   5  -5  -8 3847.61 323.992  10
   5  -5  -9 1254.04 135.891  18
  -5   5  -9 1399.05 164.997   5
   5   6  -9 2016.97 152.994  10
   5  -6   8 2886.04 296.431   4
   5  -6   7 6227.32 460.531   4
   5   6  -7 5584.97 335.792   5
   5  -6   6 3915.75 392.109   4
   5  -6   5 9269.78 584.247   4
  -5  -6  -5 8908.46 521.692   3
  -5  -6  -5 9814.31 518.698   9
   5  -6   5 9657.66 581.128  14
   5  -6   4 16504.2 1337.87   2
   5  -6   4 15660.3 742.028  14
   5  -6   4 17592.4 759.820   4
   5   6  -4 16756.7 1484.03  23
  -5  -6  -4 16642.8 693.652   9
   5   6  -4 16397.2 1440.37  11
  -5  -6  -4 16652.1 1455.56  24
  -5  -6  -4 17310.1 682.883   3
  -5  -6  -3 7098.93 438.206   3
  -5  -6  -3 7599.40 473.743  15
   5  -6   3 7606.85 496.429  14
   5   6  -3 8592.60 1004.71  23
   5   6  -3 7070.99 866.552  11
  -5  -6  -3 7213.67 465.466   9
   5  -6   3 7468.03 855.163   2
  -5  -6  -3 7164.53 851.121  24
   5   6  -2 1226.78 332.767  11
  -5  -6  -2 1384.39 442.170   1
  -5   6   2 1647.93 423.256  22
  -5  -6  -2 1502.36 465.251  12
  -5  -6  -2 1115.30 362.563  20
   5   6  -2 2223.62 454.931  23
  -5  -6  -1 1830.62 453.159   1
   5  -6   1 2791.46 526.247   1
  -5   6   1 1988.90 402.726  22
  -5   6   1 2004.75 400.875  13
  -5  -6  -1 1777.15 462.300  12
  -5  -6  -1 2802.32 573.955  20
   5   6  -1 2503.62 518.758  23
  -5   6   0 10578.0 948.545  13
  -5  -6   0 9409.87 949.631   1
   5  -6   0 9486.88 962.852   1
  -5  -6   0 9851.26 1067.68  20
  -5   6   0 9531.96 869.436  22
  -5   6  -1 3253.16 567.355  13
   5  -6  -1 2692.19 551.491   1
  -5  -6   1 1829.33 448.040  20
  -5   6  -1 2136.89 434.859  22
  -5   6  -2 1753.71 441.558  13
  -5   6  -2 1370.74 418.652  22
  -5  -6   2 828.530 266.950  20
   5  -6  -2 1881.55 497.339   1
  -5   6  -3 7164.45 913.875  22
  -5   6  -3 7258.95 923.854  13
  -5  -6   3 6307.67 892.163  20
  -5   6  -3 6793.84 835.505  11
   5  -6  -3 7285.77 491.584  10
   5  -6  -3 8301.22 525.379   9
   5  -6  -3 7605.43 939.797   1
   5  -6  -4 18226.6 775.676   9
  -5  -6   4 13703.7 1397.93  20
   5  -6  -4 18110.6 1506.32   1
  -5   6  -4 17674.4 1512.83  13
  -5   6  -4 17666.9 1445.11  22
   5  -6  -4 17020.2 715.094   6
   5  -6  -4 16920.6 763.510  10
  -5   6  -4 14806.3 1308.97  11
  -5  -6   5 9553.29 615.543   4
   5  -6  -5 10272.2 572.268   9
   5  -6  -5 9389.69 595.088  10
  -5  -6   6 3131.83 366.254   4
   5  -6  -6 3103.63 343.675  10
   5  -6  -6 3221.35 311.861   9
   5  -6  -7 5665.84 414.510  10
   5  -6  -7 5726.08 397.541  18
   5  -6  -8 2709.51 227.293  18
  -5   6  -8 3085.62 251.480   5
  -5   6  -9 1800.91 145.554   5
   5  -7   8 8030.26 389.115   4
   5  -7   7 4364.29 350.389   4
   5  -7   6 11079.7 602.863   4
  -5  -7  -5 331.386 121.930   9
  -5  -7  -5 573.478 147.859   3
   5  -7   5 826.718 198.473   4
  -5  -7  -4 952.844 176.025   9
  -5  -7  -4 1209.78 195.296   3
   5  -7   4 985.179 204.726   4
   5  -7   3 16461.2 729.134   4
  -5  -7  -3 15496.1 722.653   9
  -5  -7  -3 15724.6 670.563   3
  -5  -7  -2 17483.0 749.033  15
   5   7  -2 15056.6 1352.51  23
   5  -7   2 15746.0 673.514   4
  -5  -7  -2 15864.2 676.036   3
  -5  -7  -2 15535.2 1430.86  20
  -5  -7  -2 16652.2 741.285   9
  -5  -7  -1 14062.5 1387.39  20
  -5  -7  -1 15299.2 696.935  15
  -5  -7  -1 15678.8 704.035   9
   5  -7   1 15972.2 657.555   4
   5  -7   1 15485.4 1317.34   1
   5  -7   1 15005.9 630.788   3
  -5  -7  -1 14263.6 642.291   3
   5  -7   0 109724. 3662.48   1
  -5  -7   0 108497. 1853.28  15
  -5   7   0 105794. 3261.46  13
  -5  -7   0 105684. 3929.82  20
   5  -7   0 105369. 1766.47  18
   5  -7   0 103681. 1745.13   9
  -5  -7   0 105199. 1809.38   9
  -5  -7   0 106284. 1740.17   3
   5  -7  -1 15073.4 1385.74   1
  -5  -7   1 15028.8 694.435  15
  -5   7  -1 13510.8 1219.52  13
   5  -7  -1 15103.0 681.507  18
  -5  -7   1 15641.0 1556.98  20
   5  -7  -1 14942.3 695.685   9
  -5  -7   1 14329.2 682.455   9
  -5  -7   1 14440.8 652.003   3
   5  -7  -2 13149.2 1344.11   1
   5  -7  -2 14068.3 698.164   9
  -5   7  -2 14373.8 1336.17  13
   5  -7  -2 14738.9 689.354  18
  -5  -7   2 14784.1 686.397  15
  -5  -7   2 13316.8 646.032   3
  -5  -7   2 15279.8 729.174   9
  -5  -7   2 13544.8 1503.58  20
   5  -7  -3 17156.9 758.704  18
  -5  -7   3 17033.0 717.401  15
   5  -7  -3 18731.7 804.959   9
  -5  -7   3 18243.9 780.217   3
   5  -7  -4 1447.67 251.095  18
   5  -7  -4 1596.25 255.787   9
  -5  -7   4 1404.44 254.784   3
   5  -7  -5 348.466 155.566  18
  -5  -7   5 450.035 113.317   4
   5  -7  -5 427.332 148.414   9
  -5  -7   5 524.506 175.946   3
   5  -7  -6 10773.2 550.370  18
   5  -7  -6 11091.0 522.957   9
  -5  -7   6 10327.3 542.832   3
   5  -7  -7 4267.68 297.961  18
   5  -7  -7 4582.79 269.896   9
  -5  -7   7 4687.75 304.378   3
   5  -7  -8 7710.99 270.979  18
  -5   7  -8 8719.78 339.610   5
   5  -8   7 4852.60 273.124   3
   5  -8   7 5655.71 329.161   4
   5  -8   6 7825.56 443.933   4
   5  -8   5 2319.76 282.971   4
  -5  -8  -5 1567.19 285.853   9
   5  -8   4 4979.84 407.529   4
  -5  -8  -4 5780.60 429.612   9
  -5  -8  -4 5219.22 372.575   3
   5  -8   3 6535.74 466.379   4
  -5  -8  -3 6281.91 456.028   9
  -5  -8  -3 6475.63 428.351   3
   5  -8   2 2002.12 265.014   3
  -5  -8  -2 2265.24 280.563   3
  -5  -8  -2 2389.12 300.151  15
   5  -8   2 2330.47 257.067   4
  -5  -8  -2 2339.81 308.535   9
  -5  -8  -1 7605.62 519.662  15
  -5  -8  -1 7372.31 523.347   9
   5  -8   1 7988.05 478.199   3
  -5  -8  -1 7674.93 492.628   3
  -5  -8   0 42262.6 1204.36  15
  -5  -8   0 40987.1 1185.81   9
   5  -8   0 41307.6 1110.10   9
  -5  -8   0 42289.0 1139.43   3
  -5  -8   1 7475.20 518.093  15
  -5  -8   1 7768.92 639.817   9
   5  -8  -1 7744.55 512.779   9
  -5  -8   1 8143.23 514.398   3
   5  -8  -2 2921.93 300.774  15
  -5  -8   2 2165.48 285.868  15
   5  -8  -2 2654.87 322.323   9
  -5  -8   2 2277.37 289.908   3
   5  -8  -2 2614.32 315.649  18
   5  -8  -3 6731.45 410.121  15
  -5  -8   3 6663.72 459.672  15
   5  -8  -3 7264.80 509.562   9
  -5  -8   3 6682.14 479.828   3
   5  -8  -3 6485.79 473.102  18
   5  -8  -4 5263.54 422.093   9
   5  -8  -4 4792.99 404.888  18
  -5  -8   4 4758.31 391.619   3
   5  -8  -5 2039.90 245.084   9
   5  -8  -5 1885.87 250.300  18
  -5  -8   5 1968.57 245.169   3
   5  -8  -6 6736.27 379.019  18
   5  -8  -6 7585.30 383.758   9
  -5  -8   6 6475.53 378.534   3
   5  -8  -7 4456.98 230.998  18
  -5  -8   7 3878.67 213.076   3
   5  -9   6 254.073 88.9758   3
   5  -9   6 469.978 110.072   4
   5  -9   5 11567.6 483.457   4
   5  -9   5 9768.32 408.998  15
  -5  -9  -5 10591.0 517.789   9
   5  -9   5 11152.6 481.296   3
   5  -9   4 4399.92 327.813   4
  -5  -9  -4 4086.39 442.096   9
   5  -9   4 4593.98 347.168   3
  -5  -9  -4 4136.36 294.091   3
   5  -9   3 13030.9 567.903   4
   5  -9   3 12837.7 579.073   3
  -5  -9  -3 13731.2 567.023   3
  -5  -9  -3 13379.3 666.057   9
   5  -9   2 3116.28 298.471   3
  -5  -9  -2 3141.75 304.528   3
  -5  -9  -2 3054.66 438.006   9
   5  -9   1 18438.5 664.698   3
  -5  -9  -1 18036.3 710.920   3
  -5  -9  -1 17481.9 752.210  15
  -5  -9  -1 18306.1 840.355   9
  -5  -9   0 7260.75 500.674  15
  -5  -9   0 6779.36 452.612   3
  -5  -9   0 6840.26 645.271   9
   5  -9   0 6587.43 425.028   9
   5  -9  -1 18492.0 732.390  15
  -5  -9   1 17531.5 757.497  15
  -5  -9   1 19107.9 754.172   3
   5  -9  -1 18147.1 728.427   9
  -5  -9   1 19656.6 894.797   9
   5  -9  -2 2697.82 275.522  15
  -5  -9   2 2272.79 271.256  15
   5  -9  -2 3007.66 316.882   9
  -5  -9   2 2969.71 314.540   3
  -5  -9   3 13142.6 572.185  15
   5  -9  -3 14487.0 551.262  15
   5  -9  -3 13944.1 640.219   9
  -5  -9   4 5139.48 375.952   3
   5  -9  -4 5036.60 362.701   9
  -5  -9   5 10556.8 455.879   3
   5  -9  -5 10643.0 449.973   9
  -5  -9   6 299.602 90.2037   3
   5  -9  -6 475.997 93.8628   9
   5 -10   5 2031.60 145.184   3
   5 -10   4 8034.29 340.012   3
   5 -10   4 7650.51 334.458  15
  -5 -10  -4 7900.44 475.914   9
   5 -10   3 2532.00 232.906  15
   5 -10   3 2305.43 203.163   3
  -5 -10  -3 2430.67 202.016   3
  -5 -10  -3 2667.80 496.929   9
   5 -10   2 8194.15 448.407  15
  -5 -10  -2 8682.34 407.881   3
   5 -10   2 9046.06 395.841   3
  -5 -10  -2 9255.03 661.115   9
   5 -10   1 11738.7 540.772  15
  -5 -10  -1 11563.1 494.749   3
   5 -10   1 11198.2 434.001   3
  -5 -10  -1 11821.7 746.447   9
   5 -10   0 23138.0 747.366  15
  -5 -10   0 23725.7 726.704   3
   5 -10   0 22301.1 644.833   9
  -5 -10   1 12849.6 571.132  15
   5 -10  -1 12226.2 522.153  15
  -5 -10   1 11905.9 525.879   3
   5 -10  -1 11983.7 503.930   9
   5 -10  -2 7607.20 374.171  15
  -5 -10   2 8081.20 420.879  15
  -5 -10   2 8080.12 426.013   3
   5 -10  -2 7538.64 404.876   9
  -5 -10   3 2448.15 233.417   3
   5 -10  -3 2120.99 214.170   9
  -5 -10   4 7452.46 343.076   3
   5 -10  -4 7004.30 330.340   9
  -5 -10   5 2203.18 150.816   3
   5 -10  -5 2658.15 173.540   9
   5 -11   2 5952.51 276.901  15
   5 -11   1 8123.91 342.787  15
  -5 -11  -1 8635.67 315.660   3
   5 -11   0 1394.39 149.408  15
  -5 -11   0 1369.16 141.115   3
  -5 -11   1 7985.25 328.245   3
   5 -11  -1 7604.72 328.540   9
  -5 -11   2 5938.70 266.399   3
   5 -11  -2 5854.30 302.410   9
  -6   0   0 588885. 3752.32  13
  -6   0   0 582905. 3401.54  22
   6   0   0 590672. 3762.27  23
   6   0   0 590052. 3806.03   2
   6   0   1 182140. 2179.59   2
   6   0  -1 187928. 2348.43   2
  -6   0   1 169953. 2205.59  13
  -6   0  -1 175538. 1941.31  13
  -6   0  -1 169693. 2283.48  19
  -6   0  -1 173777. 1899.83  22
   6   0   1 170888. 2032.90  23
  -6   0   1 174194. 2180.03  25
   6   0  -2 126490. 2062.68  23
  -6   0  -2 121105. 1883.23  22
   6   0  -2 127451. 2224.97   2
  -6   0   2 120746. 2066.60  13
   6   0  -2 121692. 1874.96  11
  -6   0  -2 122975. 1641.56  13
  -6   0  -2 114719. 2180.82  19
   6   0   2 118332. 2138.39  21
   6   0   2 130868. 2082.45   2
  -6   0   2 116280. 2054.90  25
  -6   0  -3 18111.2 1005.06  24
  -6   0  -3 18109.0 878.034  22
   6   0  -3 17796.0 874.851  23
  -6   0  -3 16712.8 977.993  19
   6   0  -3 19751.6 1028.36   2
   6   0  -3 17851.0 638.373   1
  -6   0  -3 17281.5 661.463  13
   6   0  -3 18162.5 834.831  11
   6   0   3 16757.2 922.105  21
   6   0   3 16936.4 875.136   2
  -6   0   3 18020.3 939.622  25
  -6   0  -4 7869.01 781.957  19
   6   0  -4 6835.50 677.752  19
  -6   0   4 6488.71 673.214  25
   6   0  -4 8069.51 640.421  24
   6   0  -4 7297.50 616.496  11
  -6   0  -4 7267.39 553.623  12
   6   0   4 6856.74 681.331  21
   6   0   4 5873.87 593.115   2
  -6   0  -4 5883.01 652.174  24
   6   0  -4 7402.70 620.512  23
   6   0   5 2131.32 433.342   2
  -6   0   5 1981.06 412.707   2
  -6   0   5 1958.15 395.519  25
   6   0  -5 1907.93 362.215  11
   6   0  -5 2189.53 395.996  24
   6   0  -5 2051.26 354.465  23
  -6   0  -5 1923.50 463.235  24
   6   0   5 2492.55 477.439  21
   6   0  -5 2382.22 461.809  19
  -6   0  -5 1750.74 421.505  19
  -6   0  -6 117886. 3796.58  19
   6   0  -6 136535. 3858.16  19
  -6   0  -6 109845. 3498.27  24
  -6   0   6 142475. 3964.79  25
  -6   0   6 139762. 3706.77   2
   6   0   6 121343. 3351.26   2
   6   0   6 123686. 3586.06  21
  -6   0  -7 43572.5 2376.61  24
   6   0   7 40371.3 2243.71  21
  -6   0  -7 41561.0 2447.34  19
   6   0  -7 46183.3 2457.49  19
  -6   0  -7 42194.2 1187.98  17
   6   0  -7 43707.5 1123.52   5
  -6   0  -7 42464.6 1086.07   5
  -6   0   7 43335.3 1160.40  26
  -6   0   7 44758.0 2455.87  25
   6   0  -7 43828.1 1147.52  10
   6   0  -7 45059.0 1070.79   6
  -6   0   7 49623.3 2405.68   2
   6   0  -8 31253.9 970.503  10
  -6   0   8 30702.3 986.065  26
  -6   0  -8 30975.0 1018.93  17
  -6   0  -8 30766.2 923.200   5
   6   0  -8 30446.5 944.434   5
  -6   0  -9 3649.15 303.940   5
   6   0   9 3769.00 326.402  26
   6   0  -9 3617.77 315.044  10
  -6   0  -9 3743.19 344.404  17
   6   0  -9 4025.31 323.585   5
   6   0 -10 397.922 102.404  10
   6   0  10 157.624 76.2732  26
   6   0 -10 173.794 75.9053   5
  -6   0 -10 165.051 84.2260   5
   6   1 -10 9473.98 391.733  10
  -6  -1 -10 9969.21 385.414   5
   6   1 -10 10416.5 394.810   5
   6  -1  10 9883.63 421.383  26
   6   1  -9 346.627 119.811  10
   6  -1   9 330.821 127.928  26
  -6  -1  -9 385.368 129.611   5
   6   1  -9 261.017 121.475   5
  -6  -1  -8 12008.0 586.562   5
   6   1  -8 11046.8 568.850   5
  -6   1   8 12078.2 602.909  26
   6   1  -8 13151.9 626.225  10
   6   1  -8 12168.4 544.796   6
  -6  -1  -8 11786.6 629.078  17
  -6  -1  -7 25078.0 1886.10  19
   6   1  -7 25897.4 1860.65  19
   6  -1   7 27864.8 1805.07   2
  -6   1   7 30275.3 1841.60   2
  -6  -1  -7 28874.9 979.593  17
   6  -1   7 30415.9 1984.74  21
  -6  -1  -7 22225.6 1760.34  24
  -6   1   7 27151.9 903.925  26
  -6   1   7 27439.3 1952.28  25
   6   1  -7 27372.1 880.562   5
  -6  -1  -7 28116.8 887.832   5
  -6   1   6-304.982 191.797   2
   6  -1   6 249.431 297.835   2
   6  -1   6-254.781 211.745  21
   6   1  -6 603.942 182.730  11
  -6  -1  -6-119.175 327.666  24
   6   1  -6-465.706 271.076  19
  -6  -1  -6 325.164 229.350  19
  -6   1   6-720.984 322.254  25
  -6  -1  -5 26257.8 1604.01  19
   6   1  -5 24376.1 1455.13  19
   6  -1   5 22663.8 1378.78   2
  -6   1   5 24356.8 1365.22   2
   6  -1   5 24815.1 1481.47  21
   6   1  -5 22721.6 1303.28  11
  -6   1   5 24173.4 1516.08  25
  -6  -1  -5 20493.4 1385.22  24
   6   1  -5 24743.2 1319.03  23
  -6  -1  -4 54330.8 2028.30  19
   6   1  -4 51834.5 1855.94  19
   6  -1   4 54685.8 1910.39   2
  -6  -1  -4 49544.5 1589.56  12
   6  -1   4 49174.5 1850.19  21
   6   1  -4 56431.7 1825.18  11
  -6   1   4 50406.0 1899.61  25
   6   1  -4 49583.3 1690.31  23
  -6  -1  -4 53506.7 1977.27  24
  -6  -1  -3 95407.6 2358.93  24
   6   1  -3 96280.9 2166.64  23
   6  -1   3 92734.2 2185.95   2
  -6   1   3 95829.6 2038.66  13
   6   1  -3 88877.0 2023.53  11
  -6  -1  -3 91194.4 2004.76  12
  -6  -1  -3 88016.6 2221.21  19
   6  -1   3 90529.5 2200.42  21
  -6   1   3 88480.2 2170.17  25
   6   1  -3 91941.8 2253.10   2
  -6  -1  -2 151015. 2578.79  24
  -6  -1  -2 155552. 1972.33  22
   6   1  -2 165291. 2528.14  23
   6  -1   2 150804. 2433.18   2
   6   1  -2 171002. 2447.41  11
  -6  -1  -2 157828. 1423.01  13
  -6   1   2 154877. 2340.11  13
   6   1  -2 148842. 2507.53   2
   6  -1   2 156750. 2500.29  21
  -6  -1  -2 149625. 1707.53  20
  -6   1   2 160910. 2489.22  25
  -6  -1  -2 148084. 2467.13  19
  -6  -1  -1 255245. 2810.98  19
  -6   1   1 253227. 2788.26  13
  -6  -1  -1 254133. 2158.75  13
   6  -1   1 265063. 2844.51   2
   6   1  -1 251930. 2801.35   2
   6  -1   1 263793. 2799.63  21
  -6   1   1 255649. 2817.76  25
   6   1  -1 247043. 2747.57  23
  -6  -1  -1 244332. 1866.44  22
  -6   1   0 163295. 2103.40  13
  -6  -1   0 154163. 1928.91  13
   6  -1   0 151936. 2040.82   2
   6   1   0 155028. 1905.45   2
  -6  -1   0 138350. 1265.70  22
  -6   1   0 154874. 2039.29  22
  -6  -1   0 141012. 1749.57  25
   6   1   0 150231. 1941.79  23
  -6   1  -1 265236. 2883.13  19
  -6   1  -1 268554. 2745.14  13
  -6  -1   1 265681. 2877.59  13
   6   1   1 297763. 2551.28   2
   6  -1  -1 289914. 2955.35   2
  -6   1  -1 277760. 2820.41  22
  -6  -1   1 272973. 2579.42  25
  -6   1  -1 254950. 2810.81  25
   6  -1  -1 280103. 2823.50  23
   6   1   1 280340. 2458.40  23
  -6   1  -2 134654. 2373.96  19
   6  -1  -2 134088. 2254.15   2
   6  -1  -2 137810. 1809.43  11
  -6   1  -2 136710. 2069.48  13
   6   1   2 138190. 2288.54  21
  -6  -1   2 141836. 2167.78  25
  -6   1  -2 135464. 2187.75  22
   6   1   2 140236. 1719.36  23
  -6   1  -3 76738.4 1905.03  22
   6  -1  -3 80887.3 1762.46  23
  -6   1  -3 82098.3 2165.92  19
   6   1   3 79682.5 1739.48   2
   6  -1  -3 88208.7 1657.03  11
  -6   1  -3 89342.8 1814.49  13
   6   1   3 87178.4 2059.95  21
  -6  -1   3 81415.9 1909.09  20
  -6   1  -3 84033.5 2122.02  11
  -6  -1   3 80430.9 1928.39  25
   6  -1  -3 83472.8 2073.92   2
   6  -1  -3 82718.0 1683.95   1
  -6   1  -4 62816.6 2010.09  22
   6  -1  -4 57074.3 1612.12  23
  -6   1  -4 52065.4 1907.07  24
  -6   1  -4 58190.4 2114.30  19
   6  -1  -4 56404.4 1935.39  19
   6   1   4 56332.1 1715.07   2
  -6  -1   4 65827.0 2068.86   2
  -6   1  -4 52679.1 1531.77  13
   6  -1  -4 58595.9 1567.06  11
  -6   1  -4 57434.5 1987.74  11
   6  -1  -4 61601.0 1998.58   2
   6  -1  -4 57230.9 1438.00   1
  -6  -1   4 60483.9 1975.47  25
   6  -1  -4 54941.0 1857.95  24
  -6  -1   4 59750.7 1724.49  20
   6   1   4 54932.8 1868.56  21
   6   1   5 22545.2 1364.84  21
  -6   1  -5 20225.0 1420.03  19
   6  -1  -5 19960.4 1311.29  19
   6   1   5 20617.6 1179.51   2
  -6  -1   5 19377.4 1250.52   2
  -6  -1   5 21424.7 1347.95  25
   6  -1  -5 20778.0 1276.51  24
  -6   1  -5 20585.4 1360.79  24
  -6   1  -6-106.194 277.545  19
   6  -1  -6-4.02400 204.816  19
  -6  -1   6 119.560 245.821  25
  -6  -1   6 318.738 214.480   2
  -6   1  -6-85.2645 427.727  24
   6   1   6-206.184 209.991  21
  -6   1  -7 22751.4 1718.82  24
   6   1   7 22712.7 1628.06  21
   6  -1  -7 26441.1 1877.31  19
  -6  -1   7 30195.6 1916.02   2
  -6   1  -7 25381.2 842.617   5
   6   1   7 21642.4 1789.65  25
  -6  -1   7 26046.8 915.257  26
  -6  -1   7 26503.5 1854.55  25
   6  -1  -7 26219.5 900.728  10
   6  -1  -7 24959.7 872.364   5
  -6   1  -7 26123.8 885.189   7
  -6   1  -8 12153.7 643.472  17
   6  -1  -8 11513.0 594.255  10
  -6   1  -8 10814.0 562.142   5
   6  -1  -8 11934.5 603.207   5
  -6  -1   8 11732.9 623.021  26
   6  -1  -9 647.750 168.036  10
   6  -1  -9 528.564 146.009   5
  -6   1  -9 435.127 126.943   5
   6   1   9 358.255 130.711  26
  -6   1  -9 466.167 147.405  17
   6  -1 -10 10901.1 417.013  10
   6   1  10 11651.1 409.578  26
   6  -1 -10 11615.1 437.970   5
  -6   1 -10 10981.1 412.090   5
   6   2 -10 10036.1 384.260  10
  -6  -2 -10 9723.71 353.551   5
   6   2 -10 9766.77 352.413   5
   6  -2  10 10132.2 411.373  26
   6   2  -9 11991.7 532.854  10
   6   2  -9 10482.8 480.828   5
  -6  -2  -9 10931.5 489.240   5
   6  -2   9 11160.6 542.628  26
  -6  -2  -8 3845.19 369.377  17
   6   2  -8 3803.16 351.927  10
  -6  -2  -8 3783.04 324.505   5
   6   2  -8 3556.95 319.295   5
   6  -2   8 3658.35 386.619   4
   6  -2   8 4011.81 369.801  26
   6  -2   7 55221.7 1456.47   4
   6   2  -7 59603.4 1277.63   5
  -6  -2  -7 57510.3 1272.81   5
  -6  -2  -7 57722.1 1392.66  17
  -6  -2  -6 26031.7 1806.50  19
   6   2  -6 24930.6 1687.21  19
  -6  -2  -6 25443.9 1768.80  24
  -6   2   6 24350.0 1733.60  25
   6   2  -6 25136.1 1624.52  11
   6   2  -6 26191.3 1564.78  23
  -6   2   6 30235.1 1648.32   2
   6  -2   6 26592.0 1717.53   2
   6  -2   6 25927.7 1729.73  21
  -6  -2  -5 66914.3 2586.66  19
   6   2  -5 64505.4 2399.77  19
  -6  -2  -5 62131.0 2511.33  24
   6   2  -5 59369.2 2200.29  23
  -6   2   5 66183.9 2581.18  25
   6   2  -5 60229.7 2283.38  11
   6  -2   5 73546.4 2623.19   2
  -6   2   5 65983.8 2206.91   2
   6  -2   5 68751.0 2546.80  21
  -6  -2  -4 102377. 2810.21  19
   6   2  -4 101720. 2640.14  19
   6   2  -4 101267. 2641.19  23
  -6  -2  -4 91611.6 2707.89  24
  -6   2   4 97055.2 2279.70  13
  -6  -2  -4 97851.8 2482.59  12
  -6   2   4 98521.6 2748.92  25
   6   2  -4 93033.4 2546.56  11
   6  -2   4 108362. 2848.29  21
   6  -2   4 107598. 2832.27   2
   6   2  -3 54087.6 1784.06  23
  -6   2   3 56023.2 1580.04  13
  -6  -2  -3 57212.2 1780.64  12
   6   2  -3 53373.8 1733.92  11
   6   2  -3 54337.3 1660.21  19
  -6  -2  -3 56295.6 1786.13  19
  -6   2   3 57961.3 1828.35  25
   6  -2   3 55257.5 1790.53  21
   6  -2   3 54879.4 1786.57   2
   6  -2   2 30412.8 1156.41  21
   6   2  -2 30657.5 1187.06   2
  -6   2   2 35556.5 1183.98  13
  -6  -2  -2 30986.2 1236.04  12
   6   2  -2 29651.4 1133.71  11
  -6  -2  -2 31543.4 1139.04  19
  -6  -2  -2 31696.9 952.511  20
  -6   2   2 33770.8 1210.95  25
   6  -2   2 30844.9 1185.67   2
  -6  -2  -2 30223.7 1202.94  24
   6   2  -2 36609.1 1318.65  23
  -6  -2  -1 230850. 2671.20  19
  -6  -2  -1 224647. 2739.84  20
   6   2  -1 244492. 2932.50  11
  -6  -2  -1 228480. 3135.46  12
  -6   2   1 230750. 2842.05  13
   6   2  -1 233175. 2844.99   2
   6  -2   1 228247. 2858.54   2
  -6   2   1 235094. 2878.61  25
   6  -2   1 225679. 2702.44  21
  -6   2   1 242779. 3066.32  22
  -6  -2  -1 237001. 2901.06  24
   6   2  -1 234550. 2962.11  23
  -6  -2   0 409303. 3999.40  12
  -6   2   0 402297. 3716.66  13
   6  -2   0 411568. 3659.29   2
   6   2   0 408005. 3121.50   2
  -6   2   0 439250. 3743.61  25
  -6  -2   0 413339. 3955.58  20
  -6   2   0 389347. 3714.39  22
   6  -2   0 405309. 3084.19  21
  -6  -2   0 396561. 2972.05  24
   6   2   0 396316. 3410.90  23
   6  -2   0 376846. 3655.11  23
  -6   2  -1 220284. 2637.71  19
   6   2   1 218348. 1978.34   2
   6  -2  -1 213558. 2666.14   2
  -6   2  -1 218886. 2846.38  13
  -6  -2   1 203351. 2615.04  12
  -6  -2   1 211812. 2088.25  25
  -6   2  -1 222003. 2795.27  25
  -6   2  -1 227988. 2900.74  22
  -6  -2   1 218576. 3089.82  20
   6   2   1 202509. 2154.16  23
   6  -2  -1 217795. 2708.90  23
  -6   2  -2 33689.5 1201.69  19
   6   2   2 34391.0 826.818   2
   6  -2  -2 32298.1 1140.43   2
   6  -2  -2 31008.5 746.259  11
  -6   2  -2 39732.5 1297.68  13
  -6  -2   2 35223.3 984.332  12
  -6   2  -2 34508.5 1267.89  11
  -6  -2   2 34721.6 1288.96  20
   6   2   2 34676.8 1159.73  21
  -6   2  -2 34638.2 1227.76  22
  -6  -2   2 35578.8 1027.12  25
   6   2   2 37304.9 785.539  23
   6  -2  -2 37204.9 1139.45  23
   6  -2  -3 59890.3 1507.90  23
  -6   2  -3 54637.4 1727.57  22
   6  -2  -3 54336.1 1650.41  19
  -6   2  -3 57042.3 1834.44  19
  -6  -2   3 57442.3 1745.24  20
  -6   2  -3 56697.4 1678.62  13
  -6  -2   3 57820.4 1586.71  25
   6  -2  -3 56081.0 1127.63  11
  -6   2  -3 55820.6 1845.31  11
   6   2   3 57392.7 1672.85  21
  -6  -2   3 60517.8 1808.95   2
   6  -2  -3 56150.8 1618.44   1
   6   2   3 53903.1 1250.22   2
   6  -2  -3 53073.2 1657.66   2
  -6   2  -4 105111. 2747.81  24
  -6   2  -4 106017. 2769.95  22
   6   2   4 108742. 2597.52  21
  -6   2  -4 102850. 2839.42  19
   6  -2  -4 109411. 2724.97  19
  -6  -2   4 100524. 2443.81  20
  -6   2  -4 109091. 2528.78  13
   6  -2  -4 104375. 2550.90   2
   6  -2  -4 105534. 2328.23   1
  -6   2  -4 99027.0 2742.59  11
  -6  -2   4 111457. 2777.86   2
  -6  -2   4 116750. 2672.57  25
   6  -2  -4 120892. 2969.37  24
  -6   2  -5 72109.5 2714.16  19
   6  -2  -5 68217.2 2439.69  19
  -6  -2   5 68512.3 2381.70  25
   6  -2  -5 80420.9 2708.07  24
  -6   2  -5 67062.5 2498.38  11
   6   2   5 68220.4 2312.07  21
  -6  -2   5 78633.5 2632.32   2
  -6   2  -5 65124.4 2410.54  24
  -6   2  -5 72382.8 2195.03  13
  -6  -2   6 22354.8 1517.67  25
  -6   2  -6 20236.8 1471.81  24
   6   2   6 21602.7 1423.78  21
  -6  -2   6 22102.2 1548.10   2
  -6   2  -6 20862.8 1625.33  19
   6  -2  -6 20976.9 1525.08  19
   6  -2  -7 60117.0 1375.85  10
   6  -2  -7 61161.2 1391.11   5
  -6  -2   7 60158.7 1406.81  26
  -6   2  -8 4828.59 408.300  17
   6  -2  -8 4628.02 385.308  10
  -6   2  -8 4555.36 372.175   5
   6  -2  -8 3801.52 353.971   5
  -6  -2   8 4290.62 383.201  26
   6   2   8 4537.21 353.371  26
  -6   2  -9 10354.9 516.230  17
   6  -2  -9 10411.5 506.412  10
  -6   2  -9 11168.5 508.879   5
   6  -2  -9 10114.7 500.831   5
   6   2   9 10886.8 472.619  26
  -6   2 -10 9060.64 362.666   5
   6  -2 -10 8680.94 358.559  10
   6  -2 -10 8786.53 368.714   5
   6   3 -10 4982.76 254.573  10
   6  -3  10 5241.15 270.988  26
   6   3  -9 1928.27 229.290  10
  -6  -3  -9 1917.08 210.464   5
   6   3  -9 1301.34 167.746   5
   6  -3   9 1708.06 209.115  26
  -6  -3  -8 260.385 112.727   5
   6   3  -8 641.730 162.506   5
   6  -3   8 471.202 163.986   4
   6  -3   8 458.082 149.918  26
  -6  -3  -7 343.247 105.973   5
   6   3  -7 366.348 130.251   5
   6  -3   7 108.704 140.303   4
  -6  -3  -7 523.658 164.654  17
  -6   3   6 30581.4 2009.01  25
  -6  -3  -6 27530.3 1856.14  24
   6   3  -6 32395.4 1958.21  11
   6  -3   6 31778.4 1022.65   4
   6   3  -6 28461.0 1740.97  23
   6  -3   6 33288.0 2006.30  21
  -6  -3  -6 31917.1 1976.76  19
   6   3  -6 31677.4 1883.37  19
   6  -3   6 30268.8 944.723  14
  -6  -3  -6 29498.2 967.057  17
  -6  -3  -6 32234.3 939.840   5
   6   3  -5 828.679 250.925  19
  -6  -3  -5 804.096 200.644  19
   6  -3   5 851.414 344.609   2
  -6  -3  -5 1195.41 328.449  12
   6   3  -5 1419.78 386.623  23
  -6  -3  -5 849.048 275.926  24
   6   3  -5 697.175 278.127  11
  -6   3   5 915.657 290.519  25
   6  -3   5 629.907 291.454  21
   6   3  -4 23555.3 1298.46  19
  -6  -3  -4 23880.3 1358.83  19
  -6   3   4 21754.2 1345.80  25
   6   3  -4 23875.8 1393.57  11
  -6   3   4 22161.2 1113.45  13
  -6  -3  -4 23146.7 1357.22  12
  -6  -3  -4 22766.5 1424.54  24
   6   3  -4 21990.0 1347.92  23
   6  -3   4 23411.0 1423.12   2
   6  -3   4 24357.7 1406.42  21
  -6   3   3 72767.9 2137.09  25
   6   3  -3 73548.7 2205.67  11
  -6  -3  -3 75612.9 2310.95  12
  -6   3   3 72856.3 1904.51  13
   6   3  -3 80808.6 2070.82  19
  -6  -3  -3 76674.1 2081.22  19
   6   3  -3 78004.8 2332.01  23
  -6  -3  -3 79458.1 2379.83  24
   6  -3   3 78082.1 2289.31   2
   6  -3   3 76394.0 2205.76  21
   6  -3   2 111493. 2426.63   2
   6   3  -2 109201. 2406.04  11
  -6  -3  -2 115507. 2701.64  12
  -6   3   2 121126. 2373.74  13
  -6  -3  -2 112486. 2192.05  20
  -6  -3  -2 113693. 2142.41  19
   6   3  -2 107852. 2518.80  23
  -6  -3  -2 117279. 2544.25  24
   6  -3   2 120039. 2439.01  21
  -6   3   2 113506. 2504.52  22
  -6   3   2 116547. 2401.77  25
   6  -3   1 14775.9 805.030   2
  -6   3   1 15742.0 825.268  13
  -6  -3  -1 16326.5 971.067  12
   6   3  -1 15770.5 835.131  11
  -6  -3  -1 15088.8 845.366  20
   6   3  -1 14362.9 821.816  23
  -6  -3  -1 15044.6 759.465  24
   6  -3   1 15621.0 752.122  21
  -6   3   1 14915.6 857.932  22
  -6   3   1 15313.1 806.857  25
   6  -3   0 10627.1 635.214   2
  -6  -3   0 9915.42 712.859  12
  -6   3   0 10418.3 679.745  13
   6   3   0 9496.92 600.534  11
  -6  -3   0 10501.9 730.041  20
   6   3   0 10170.1 622.039  23
  -6   3   0 10096.0 692.570  22
   6  -3   0 10844.4 512.013  21
  -6   3   0 10768.3 648.909  25
  -6  -3   0 10606.9 475.561  24
   6  -3  -1 16372.3 473.021  21
  -6   3  -1 18274.2 932.381  22
  -6  -3   1 15944.2 950.417  20
   6  -3  -1 16380.9 790.140   2
  -6   3  -1 16972.0 902.798  13
  -6  -3   1 15471.5 841.107  12
   6   3   1 16822.5 691.646  23
  -6  -3   1 16635.9 747.029   2
  -6  -3   1 16055.6 443.526  25
  -6  -3   2 122476. 2731.24  20
  -6   3  -2 121349. 2273.76  19
   6  -3  -2 121411. 2245.05   2
   6  -3  -2 116903. 2551.37   1
  -6  -3   2 116138. 2100.30  12
  -6   3  -2 122009. 2571.01  13
  -6   3  -2 122799. 2561.55  11
  -6   3  -2 130676. 2643.63  22
   6   3   2 121840. 2221.64  21
  -6  -3   2 114146. 2284.56   2
  -6  -3   2 116381. 1686.64  25
  -6  -3   3 73351.8 1696.59  25
  -6   3  -3 69397.9 2203.45  11
   6  -3  -3 69944.1 1921.98  19
  -6  -3   3 75010.5 2272.79  20
  -6   3  -3 74530.7 2095.42  19
  -6   3  -3 68537.8 2094.72  13
  -6   3  -3 79331.1 2272.81  22
   6   3   3 74839.6 1906.43  21
  -6  -3   3 70394.5 2041.00   2
   6  -3  -3 69999.9 1905.44   2
   6  -3  -3 67912.2 2048.54   1
  -6  -3   4 20646.3 1097.31  25
  -6   3  -4 20284.1 1321.25  11
   6  -3  -4 19572.8 1171.87  19
  -6   3  -4 18816.1 1238.18  19
  -6  -3   4 18170.4 1165.01  20
  -6   3  -4 20605.7 1239.46  13
  -6   3  -4 21506.7 1339.82  22
  -6   3  -4 18219.2 1178.78  24
   6   3   4 18147.2 1049.59  21
  -6  -3   4 20774.3 1264.65   2
   6  -3  -4 18727.0 1081.07   2
   6  -3  -4 18582.8 1130.10   1
  -6   3  -5 2075.11 489.466  22
   6  -3  -5 1268.41 306.529  19
  -6   3  -5 1086.82 248.847  19
  -6   3  -5 1694.22 422.390  11
  -6   3  -5 2538.80 457.630  13
  -6   3  -5 1467.06 352.080  24
  -6  -3   5 927.436 292.438   2
  -6   3  -6 30838.1 1985.05  19
   6  -3  -6 28119.3 1757.60  19
  -6   3  -6 27936.2 897.999  16
  -6  -3   6 24877.2 1075.45   4
  -6  -3   6 29450.5 1852.03   2
   6  -3  -6 28094.0 947.945  10
  -6   3  -6 32318.0 1967.33  11
   6  -3  -6 28687.5 952.685   5
   6   3   6 29461.6 1850.36  25
  -6  -3   6 27678.1 922.634  26
   6  -3  -7 121.471 133.883  10
   6  -3  -7 261.135 137.743   5
  -6  -3   7 273.163 130.627  26
  -6   3  -7 267.952 119.197  16
   6  -3  -8 31.3716 157.316  10
  -6   3  -8 273.367 120.708  17
   6  -3  -8 85.6586 133.946   5
  -6   3  -8-23.6189 133.455   5
  -6   3  -9 1887.00 219.152  17
  -6   3  -9 2132.82 229.840   5
   6  -3  -9 1809.55 211.537  10
   6  -3  -9 1786.93 223.238   5
  -6   3 -10 5177.29 256.353   5
   6  -3 -10 4900.67 243.145  10
   6   4 -10 950.130 107.630  10
   6   4  -9 2210.69 223.902  10
   6   4  -9 1741.36 154.044   6
   6  -4   9 1765.63 192.637  26
   6   4  -9 1899.14 185.854   5
  -6  -4  -8 8383.94 450.785   5
   6  -4   8 7933.39 458.301  26
   6   4  -8 7567.58 412.271   5
   6  -4   8 8119.43 553.841   4
   6  -4   7 3041.11 306.385  14
   6  -4   7 2718.33 328.887   4
   6   4  -7 2453.31 258.528   5
   6  -4   7 3233.44 323.218  26
  -6  -4  -7 2646.73 286.095   5
   6   4  -6 12076.8 1197.16  23
   6  -4   6 10061.2 1115.44  21
  -6  -4  -6 9195.04 519.217   5
   6  -4   6 11028.4 596.962  14
   6  -4   6 10055.8 605.494   4
   6   4  -6 9688.61 1131.29  11
   6  -4   6 9219.33 1076.74   2
  -6   4   6 10059.9 1140.45  25
  -6  -4  -6 10590.2 1219.07  24
   6   4  -5 18193.4 1436.20  23
  -6  -4  -5 18137.0 1386.77  12
   6  -4   5 16197.8 1314.09  21
   6   4  -5 16578.9 1385.81  11
   6  -4   5 17231.1 1452.20   2
  -6   4   5 18944.4 1483.02  25
  -6  -4  -5 17597.0 1439.10  24
   6   4  -4 22393.3 1492.17  23
  -6  -4  -4 23086.4 1497.17  12
   6  -4   4 27133.4 1538.92  21
  -6   4   4 23009.0 1523.64  22
   6   4  -4 24399.1 1530.35  11
   6  -4   4 25604.9 1563.18   2
  -6  -4  -4 24097.3 1550.36  24
  -6   4   4 23555.6 1443.92  25
  -6  -4  -3 3530.80 536.920  24
  -6   4   3 3615.69 509.028  25
   6   4  -3 3475.54 545.009  11
  -6  -4  -3 3685.88 602.331  12
  -6   4   3 3794.20 474.084  13
   6   4  -3 3463.94 542.790  23
  -6   4   3 4103.53 574.205  22
   6  -4   3 3535.27 506.991  21
   6  -4   3 3484.05 519.783   2
   6  -4   3 4087.22 487.557   1
   6  -4   2 44985.3 1663.07   2
   6   4  -2 44017.1 1707.94  11
  -6   4   2 46936.2 1605.84  13
  -6  -4  -2 45635.3 1925.84  12
  -6  -4  -2 41735.8 1580.54  20
   6  -4   2 46845.1 1582.74  21
  -6   4   2 46724.2 1794.95  22
   6   4  -2 48807.8 1884.79  23
  -6   4   2 46019.8 1606.12  25
  -6  -4  -2 46436.5 1645.59  24
   6  -4   1 25015.7 1119.92   2
   6   4  -1 24978.8 1176.61  11
  -6   4   1 24261.8 1150.68  13
  -6  -4  -1 27000.1 1424.53  12
  -6  -4  -1 24464.2 1260.21  20
   6  -4   1 27723.2 1015.82  21
  -6   4   1 27013.9 1268.57  22
   6   4  -1 24331.8 1211.01  23
  -6  -4  -1 26655.6 1048.87  24
  -6   4   1 26351.8 1100.99  25
   6  -4   0 117207. 2263.07   2
   6  -4   0 122085. 2758.37   1
  -6   4   0 121473. 2609.24  13
   6   4   0 122348. 2382.65  11
  -6  -4   0 122569. 2844.25  12
  -6  -4   0 119892. 2858.09  20
  -6   4   0 119310. 2616.64  22
   6   4   0 115067. 2340.58  23
  -6   4   0 123946. 2296.42  25
   6  -4  -1 24989.6 1026.35   2
   6  -4  -1 25899.9 1319.23   1
   6   4   1 24737.2 1006.41  11
  -6   4  -1 27107.1 1295.90  13
  -6  -4   1 24611.0 1207.33  12
  -6  -4   1 24787.7 1364.16  20
  -6   4  -1 27308.2 1270.11  22
  -6  -4   1 25794.1 958.437   2
   6   4   1 25991.2 960.421  23
   6  -4  -2 52163.7 1950.00   1
   6  -4  -2 50592.1 1486.00   2
  -6   4  -2 59995.0 2037.63  13
  -6  -4   2 53493.8 1648.78  12
  -6  -4   2 57164.8 2141.05  20
  -6   4  -2 53444.3 1873.59  22
  -6  -4   2 57103.6 1723.09   2
  -6   4  -2 52361.4 1799.06  11
   6  -4  -3 3833.46 566.708   1
  -6   4  -3 3849.93 567.807  13
  -6  -4   3 3114.62 541.743  20
  -6   4  -3 2487.91 457.281  22
  -6  -4   3 4298.37 545.778   2
  -6   4  -3 3812.27 560.947  11
  -6  -4   4 26535.2 1503.34   2
  -6   4  -4 32388.5 1715.52  13
  -6   4  -4 28252.9 1669.41  11
  -6  -4   4 26447.5 1597.24  20
   6  -4  -4 28825.6 1578.88   1
  -6   4  -4 27002.0 1488.25  24
  -6   4  -4 30276.9 1702.74  22
  -6   4  -5 18740.8 1480.39  22
   6  -4  -5 17535.7 1281.06   1
  -6   4  -5 17634.5 1341.44  13
  -6  -4   5 17724.3 1349.41   2
  -6   4  -5 19637.2 1500.59  11
   6  -4  -6 9728.75 581.814   5
  -6   4  -6 11114.7 576.760  16
  -6   4  -6 10439.6 1055.45  13
   6  -4  -6 10883.6 608.084  10
  -6   4  -6 11497.8 1228.76  11
  -6  -4   6 9361.77 538.608  26
  -6  -4   6 10323.8 1128.04   2
  -6  -4   6 8837.97 650.738   4
   6  -4  -7 2099.67 282.483  10
   6  -4  -7 2144.72 283.186   5
  -6  -4   7 2354.82 283.867  26
  -6   4  -7 2436.16 278.096  16
  -6   4  -8 7429.46 443.256  17
   6  -4  -8 7659.63 473.366   5
  -6   4  -8 7681.27 449.352   5
   6  -4  -8 7036.05 457.079  10
  -6   4  -9 2040.16 203.566   5
  -6   4  -9 1823.38 189.151  17
   6  -4  -9 2134.98 225.170  10
  -6   4 -10 965.873 106.394   5
   6   5  -9 5055.19 282.794  10
   6   5  -9 5002.76 222.962   6
   6  -5   9 4936.52 249.878  26
   6  -5   8 6749.99 475.749   4
   6  -5   8 6624.41 370.098  26
   6  -5   7 9917.41 608.017   4
   6  -5   7 9034.31 481.074  26
   6  -5   6 3021.05 345.118   4
   6  -5   6 3413.76 349.389  14
   6  -5   6 2930.68 287.019  26
   6   5  -5 24883.1 1777.26  23
   6  -5   5 22282.0 1624.10  21
  -6   5   5 23669.5 1762.97  22
  -6  -5  -5 22813.6 813.744   3
   6  -5   5 23100.4 880.697  14
   6  -5   5 23747.0 898.732   4
   6   5  -5 23444.8 1750.21  11
  -6  -5  -5 22872.6 1718.52  24
   6  -5   5 25269.2 1784.31   2
   6  -5   4 35070.4 1920.81   2
  -6  -5  -4 32217.4 1958.81  12
   6  -5   4 37973.6 1918.09  21
  -6   5   4 31648.4 1911.11  22
   6   5  -4 33705.1 1933.57  11
  -6  -5  -4 33920.6 1937.27  24
   6   5  -4 37375.1 2068.61  23
   6  -5   3 7003.28 776.986   2
  -6  -5  -3 7458.57 928.943  12
  -6   5   3 6599.39 778.615  22
   6   5  -3 7433.02 866.202  11
  -6  -5  -3 7142.83 804.861  24
   6   5  -3 6085.76 801.142  23
  -6  -5  -2 7805.75 793.228  20
   6  -5   2 7530.41 742.522   2
   6  -5   2 7641.98 760.682   1
  -6  -5  -2 8586.04 959.233  12
  -6   5   2 7542.03 715.697  13
  -6   5   2 8413.61 823.098  22
   6   5  -2 8596.47 849.903  11
  -6  -5  -2 7353.01 694.386  24
   6   5  -2 8725.61 879.570  23
  -6  -5  -1 56910.9 2242.32   1
   6  -5   1 56138.5 1827.17   2
   6  -5   1 61936.8 2209.73   1
  -6  -5  -1 57998.7 2216.11  20
  -6   5   1 60100.7 2019.57  13
   6   5  -1 56177.2 1973.84  11
  -6  -5  -1 59566.4 2382.31  12
   6   5  -1 64179.2 2173.38  23
  -6   5   1 57236.4 2068.96  22
   6  -5   0 104408. 2911.40   1
   6  -5   0 99854.4 2223.75   2
  -6  -5   0 101898. 3022.58  20
  -6   5   0 99824.9 2676.08  13
  -6  -5   0 101870. 2942.99  12
   6   5   0 98467.6 2395.79  11
   6   5   0 101220. 2462.28  23
  -6   5   0 95422.6 2619.08  22
  -6  -5   1 55417.8 2070.29  12
  -6   5  -1 56839.6 2107.46  13
  -6  -5   1 56453.9 2340.87  20
  -6   5  -1 50464.5 1915.07  22
   6  -5  -1 52161.1 2113.77   1
  -6   5  -2 7062.78 798.169  13
   6  -5  -2 6312.74 770.674   1
  -6   5  -2 6629.08 696.410  11
  -6   5  -2 6013.17 685.607  22
  -6  -5   2 5870.34 783.887  20
  -6  -5   3 5672.23 816.945  20
  -6   5  -3 8705.53 922.627  13
   6  -5  -3 7659.47 875.885   1
  -6   5  -3 7608.56 836.939  11
  -6  -5   3 7533.99 742.493   2
  -6   5  -3 7059.34 824.352  22
  -6  -5   4 28927.0 1854.09  20
  -6  -5   4 27948.0 1602.18   2
  -6   5  -4 28540.4 1768.39  13
  -6   5  -4 28244.2 1772.40  22
  -6   5  -4 29379.5 1800.34  11
   6  -5  -4 28219.6 1741.74   1
   6  -5  -5 23112.0 901.024  10
  -6   5  -5 22898.3 1691.56  11
  -6  -5   5 21472.9 945.553   4
   6  -5  -5 23052.2 840.155   9
   6  -5  -5 22548.6 796.964   6
  -6   5  -5 23714.5 806.838  16
   6  -5  -5 22746.8 1598.61   1
  -6  -5   5 21290.0 1531.17   2
  -6   5  -5 23311.9 1783.52  22
  -6   5  -5 23231.9 1654.91  13
   6  -5  -6 3169.48 312.843   9
  -6   5  -6 3535.98 320.058  16
  -6  -5   6 3176.91 392.660   4
   6  -5  -6 3839.29 387.343  10
   6  -5  -7 10751.5 599.919  10
  -6   5  -8 7061.36 409.713   5
   6  -5  -8 6780.01 419.977  10
   6  -5  -9 4991.59 250.047  18
  -6   5  -9 5300.99 282.849   5
   6   6  -9 844.072 101.239  10
   6  -6   8 4473.12 343.649   4
   6  -6   7 5907.83 442.941   4
   6  -6   6 3341.57 360.755   4
  -6  -6  -5 2718.49 306.056   3
   6  -6   5 2518.69 305.746   4
   6  -6   5 2396.52 296.205  14
  -6  -6  -4 26180.6 1780.54  24
  -6  -6  -4 26444.3 852.475   3
   6  -6   4 27442.6 973.358  14
   6  -6   4 26566.4 1730.11   2
   6  -6   4 26719.3 931.088   4
   6   6  -4 24270.8 1753.94  11
  -6  -6  -4 26567.3 875.741   9
   6   6  -4 24154.1 1776.44  23
  -6   6   3 1534.59 434.518  22
   6  -6   3 740.992 181.734   4
  -6  -6  -3 531.910 174.466   3
   6  -6   3 449.919 147.518  14
  -6  -6  -3 292.896 185.254  12
   6   6  -3 2101.31 516.552  23
   6  -6   3-115.187 331.466   2
   6   6  -3 1041.54 356.509  11
  -6  -6  -3 487.759 121.648   9
   6   6  -2 7942.68 870.902  11
   6  -6   2 8279.20 880.134   1
   6   6  -2 9285.06 984.639  23
  -6  -6  -2 9474.74 1105.74  12
  -6  -6  -2 8644.13 969.139  20
  -6   6   2 9172.42 898.049  22
   6  -6   1 30496.4 1734.99   1
   6   6  -1 28891.3 1620.04  23
  -6  -6  -1 26203.8 1704.97  20
  -6   6   1 27447.8 1567.82  22
  -6   6   1 27740.2 1523.28  13
  -6  -6  -1 30141.0 1897.89  12
   6  -6   0 23744.6 1564.65   1
  -6  -6   0 24474.4 1709.34  20
  -6   6   0 24174.8 1454.03  22
  -6   6   0 22647.3 1413.33  13
  -6  -6   0 22686.0 1569.97  12
   6  -6  -1 30515.5 1803.60   1
  -6   6  -1 29421.1 1699.31  13
  -6  -6   1 28802.8 1891.52  20
  -6   6  -1 27915.4 1578.84  22
  -6   6  -2 10294.3 1052.69  13
  -6   6  -2 9477.08 948.579  22
   6  -6  -2 9188.12 1023.03   1
  -6  -6   2 10706.9 1210.64  20
  -6   6  -3 235.674 198.429  22
  -6  -6   3 159.514 325.250  20
   6  -6  -3 324.634 104.483   6
  -6   6  -3 326.661 222.036  13
   6  -6  -3 425.621 117.986   9
   6  -6  -3 242.680 159.174  10
  -6  -6   3 422.611 138.400   3
   6  -6  -3 503.317 261.719   1
   6  -6  -4 30133.4 1000.16   9
  -6  -6   4 29395.9 2062.16  20
   6  -6  -4 27082.0 1854.41   1
  -6   6  -4 33529.4 2081.30  13
  -6   6  -4 32528.8 2000.35  22
   6  -6  -4 30681.2 963.891   6
   6  -6  -4 30135.3 1026.67  10
  -6  -6   5 2408.67 318.691   4
   6  -6  -5 2876.94 344.351  10
   6  -6  -5 2727.81 284.322   6
   6  -6  -5 2792.84 324.014   9
  -6  -6   6 2812.59 363.824   4
   6  -6  -6 2722.56 287.076   9
   6  -6  -6 2400.28 302.660  10
   6  -6  -7 4805.70 315.787   9
   6  -6  -7 4791.76 390.208  10
   6  -6  -8 3874.13 266.178  18
  -6   6  -8 4352.49 289.708   5
  -6   6  -9 659.777 95.0174   5
   6  -7   8 3201.13 248.419   4
   6  -7   7 1066.47 200.357   4
   6  -7   6 329.890 134.389   4
  -6  -7  -5 1163.57 242.275   9
   6  -7   5 1657.55 255.761   4
  -6  -7  -5 1455.99 216.022   3
  -6  -7  -4 12308.6 609.064   9
   6  -7   4 12881.1 657.290   4
  -6  -7  -4 12358.4 589.918   3
  -6  -7  -3 75537.1 1466.92   3
   6  -7   3 74176.3 1520.27   4
  -6  -7  -3 74732.5 1555.84   9
   6  -7   3 75486.5 1614.39  14
  -6  -7  -2 56822.9 1356.48  15
   6   7  -2 57285.4 2677.75  23
   6  -7   2 53451.9 1244.66   4
  -6  -7  -2 53252.4 1238.28   3
  -6  -7  -2 52779.9 2657.08  20
  -6  -7  -2 55031.7 1343.95   9
  -6  -7  -1 7375.22 1048.97  20
  -6  -7  -1 8430.47 522.811  15
  -6  -7  -1 8672.36 542.517   9
   6  -7   1 8171.97 488.179   4
   6  -7   1 6448.49 912.420   1
   6  -7   1 7943.04 462.341   3
  -6  -7  -1 7776.93 479.952   3
  -6  -7   0 7920.74 517.286  15
  -6   7   0 7366.17 882.953  13
  -6  -7   0 7280.30 1068.10  20
   6  -7   0 7959.18 501.951  18
   6  -7   0 7131.17 463.595   9
  -6  -7   0 8627.73 557.005   9
  -6  -7   0 8117.89 496.747   3
   6  -7  -1 7291.87 990.162   1
  -6  -7   1 6845.48 474.625  15
  -6   7  -1 6830.54 858.221  13
   6  -7  -1 7066.13 475.650  18
  -6  -7   1 7460.27 1086.58  20
   6  -7  -1 6429.01 468.684   9
  -6  -7   1 7872.79 567.592   9
  -6  -7   1 6916.05 451.148   3
   6  -7  -2 55335.6 2735.84   1
   6  -7  -2 58237.4 1418.68   9
  -6   7  -2 61092.6 2776.81  13
   6  -7  -2 57212.4 1359.75  18
  -6  -7   2 57752.4 1361.37  15
  -6  -7   2 57282.3 1341.79   3
  -6  -7   2 58809.0 1332.60   9
  -6  -7   2 58757.1 3104.54  20
   6  -7  -3 69718.8 1542.39  18
   6  -7  -3 70860.4 1579.36   9
  -6  -7   3 73958.9 1551.54   3
   6  -7  -4 9612.16 586.484  18
   6  -7  -4 10199.9 589.468   9
  -6  -7   4 9884.42 579.327   3
   6  -7  -5 1828.33 269.870  18
   6  -7  -5 1627.47 241.443   9
  -6  -7   5 2035.37 254.604   3
   6  -7  -6 351.704 145.420  18
   6  -7  -6 349.298 118.357   9
  -6  -7   6 207.704 114.197   3
   6  -7  -7 952.334 161.707  18
   6  -7  -7 615.921 112.676   9
  -6  -7   7 912.323 140.094   3
   6  -7  -8 3081.30 180.396  18
  -6   7  -8 3401.16 215.540   5
   6  -8   7 10746.8 396.913   3
   6  -8   7 12822.8 475.340   4
   6  -8   6 1630.76 220.953   4
  -6  -8  -5 20613.2 724.562   9
   6  -8   5 20989.9 759.735   4
  -6  -8  -4 8447.46 479.055   3
  -6  -8  -4 7834.59 515.399   9
   6  -8   4 8375.10 500.892   4
  -6  -8  -3 3240.54 313.713   3
  -6  -8  -3 3291.94 375.674   9
   6  -8   3 3056.97 326.216   4
   6  -8   2 10839.8 563.175   3
  -6  -8  -2 11037.0 575.123   3
  -6  -8  -2 10753.5 627.917   9
   6  -8   2 11094.7 576.650   4
   6  -8   1 43525.5 1102.62   4
  -6  -8  -1 44193.8 1232.49  15
  -6  -8  -1 43664.2 1230.22   9
   6  -8   1 43112.2 1063.68   3
  -6  -8  -1 43975.4 1154.02   3
  -6  -8   0 8201.89 539.126  15
  -6  -8   0 8128.94 621.935   9
   6  -8   0 8499.20 512.129   9
  -6  -8   0 7518.76 490.715   3
  -6  -8   1 46832.8 1271.64  15
  -6  -8   1 45929.0 1288.40   9
   6  -8  -1 45770.9 1230.41   9
  -6  -8   1 44768.6 1187.59   3
   6  -8  -2 11703.8 580.137  15
  -6  -8   2 11879.9 630.247  15
   6  -8  -2 11445.4 635.434   9
  -6  -8   2 11442.6 611.443   3
   6  -8  -2 11563.6 632.018  18
  -6  -8   3 3702.26 326.826  15
   6  -8  -3 3499.76 361.640   9
  -6  -8   3 3890.91 362.846   3
   6  -8  -3 3617.83 358.440  18
   6  -8  -4 8743.74 531.937   9
   6  -8  -4 9314.83 550.722  18
  -6  -8   4 8476.75 513.128   3
   6  -8  -5 20221.8 716.328   9
   6  -8  -5 18387.8 712.324  18
  -6  -8   5 19925.1 719.794   3
   6  -8  -6 1341.47 173.021   9
   6  -8  -6 1514.88 198.121  18
  -6  -8   6 1247.27 176.734   3
   6  -8  -7 12457.3 380.399  18
   6  -9   6 16540.6 479.215   3
   6  -9   6 20517.5 526.536   4
   6  -9   5 751.666 148.191   4
  -6  -9  -5 928.579 374.709   9
   6  -9   5 497.436 120.203   3
   6  -9   4 8390.01 438.844   4
  -6  -9  -4 8063.07 568.992   9
   6  -9   4 8028.30 432.775   3
  -6  -9  -4 8021.77 406.302   3
   6  -9   3 3279.75 292.165   4
  -6  -9  -3 3811.60 490.581   9
   6  -9   3 3187.90 291.591   3
  -6  -9  -3 3443.46 295.713   3
   6  -9   2 20457.5 705.604   4
   6  -9   2 22403.3 740.256   3
  -6  -9  -2 22866.1 773.139   3
  -6  -9  -2 23031.1 933.801   9
  -6  -9  -1 539.979 161.948   3
   6  -9   1 708.367 139.891   3
  -6  -9  -1 675.601 515.518   9
  -6  -9   0 14033.4 638.525   3
  -6  -9   0 13287.7 661.577  15
  -6  -9   0 13977.2 857.453   9
   6  -9   0 13740.0 594.187   9
  -6  -9   1 1122.07 205.903  15
   6  -9  -1 1501.50 211.758  15
   6  -9  -1 1253.28 211.054   9
  -6  -9   1 901.436 174.495   3
   6  -9  -2 20811.3 717.635  15
  -6  -9   2 21555.0 790.304  15
   6  -9  -2 20042.9 771.409   9
  -6  -9   2 20947.0 775.558   3
  -6  -9   3 3114.44 274.130  15
  -6  -9   3 3428.04 316.959   3
   6  -9  -3 3227.75 311.137   9
  -6  -9   4 6528.25 401.810   3
   6  -9  -4 6480.48 405.651   9
  -6  -9   5 681.017 129.896   3
   6  -9  -5 828.117 144.369   9
  -6  -9   6 16813.3 411.995   3
   6  -9  -6 19048.9 446.623   9
   6 -10   4 469.037 101.794   3
   6 -10   4 386.762 93.1991  15
   6 -10   3 17085.8 498.796   3
  -6 -10  -3 17953.2 525.022   3
   6 -10   3 15836.8 560.648  15
  -6 -10  -3 17017.8 699.524   9
   6 -10   2 4214.79 321.576  15
  -6 -10  -2 4695.29 302.708   3
   6 -10   2 4502.80 272.266   3
  -6 -10  -2 4826.60 621.984   9
  -6 -10  -1 9241.09 445.600   3
   6 -10   1 9061.58 474.089  15
  -6 -10  -1 9129.80 673.829   9
   6 -10   0 353.163 116.996  15
  -6 -10   0 361.634 133.607   3
   6 -10   0 302.527 129.486   9
  -6 -10   1 9589.98 468.042   3
   6 -10  -1 8871.99 430.633  15
   6 -10  -1 8779.46 420.274   9
  -6 -10   2 5289.24 342.633   3
   6 -10  -2 4442.65 279.495  15
   6 -10  -2 4779.50 322.686   9
  -6 -10   3 17826.8 577.280   3
   6 -10  -3 16765.1 558.103   9
   6 -10  -4 444.997 93.7917   9
  -6 -10   4 610.341 118.885   3
   6 -11   2 6889.77 285.068  15
  -6 -11  -1 2157.85 159.478   3
   6 -11   1 2113.53 177.134  15
  -6 -11   0 1398.17 139.247   3
   6 -11   0 1266.33 132.471  15
  -6 -11   1 2018.08 165.179   3
  -6 -11   2 7726.54 291.488   3
  -7   0   0 38.3214 114.337  13
   7   0   0-40.3756 95.8214   2
  -7   0   0 25.8954 74.5687  22
  -7   0   0-24.8345 97.4599  25
  -7   0  -1 32804.1 1077.31  19
   7   0   1 37775.9 1073.82   2
   7   0  -1 31205.9 1024.87   2
  -7   0  -1 35591.5 961.085  13
  -7   0   1 32821.5 1051.68  13
   7   0   1 34623.4 1102.99  21
  -7   0  -1 32933.3 890.747  22
   7   0  -1 35097.5 1059.31  23
   7   0   1 38184.2 1043.71  23
  -7   0   1 33967.7 1053.44  25
  -7   0  -2 1161.55 246.912  19
   7   0   2 533.114 157.567   2
   7   0  -2 494.546 195.683   2
  -7   0  -2 918.870 168.365  13
  -7   0   2 869.966 222.322  13
   7   0   2 961.576 230.499  21
  -7   0  -2 1381.60 224.299  22
   7   0  -2 700.024 174.029  11
   7   0  -2 899.667 207.347  23
  -7   0   2 1036.77 233.479  25
  -7   0  -3 111187. 2567.49  24
  -7   0  -3 120209. 2298.43  22
   7   0  -3 123238. 2404.37  23
  -7   0  -3 122602. 2721.03  19
   7   0  -3 119462. 2624.17   2
   7   0  -3 132387. 2337.33  11
  -7   0  -3 116047. 1788.63  13
   7   0   3 125757. 2609.51  21
   7   0   3 119239. 2391.05   2
  -7   0   3 120140. 2526.12  25
   7   0  -4 33267.1 1362.25  23
  -7   0  -4 32391.9 1570.36  24
   7   0  -4 31170.3 1467.82  19
  -7   0  -4 31179.9 1595.98  19
   7   0  -4 28408.1 1433.48   2
  -7   0  -4 29979.9 1201.03  12
   7   0  -4 32063.9 1308.95  11
   7   0   4 29302.4 1428.12  21
  -7   0   4 29311.4 1444.26  25
   7   0   4 29609.6 1353.09   2
   7   0  -5 18467.9 1084.60  23
  -7   0  -5 20578.8 1405.17  24
  -7   0   5 21099.8 1401.18  25
   7   0  -5 19690.2 1161.05  11
   7   0   5 20591.8 1294.47   2
  -7   0   5 19732.3 1278.70   2
   7   0   5 20257.4 1349.88  21
  -7   0  -5 18323.1 1378.32  19
   7   0  -5 19679.6 1341.42  19
   7   0  -6 1017.01 397.031  19
  -7   0  -6 468.388 272.123  19
  -7   0  -6 181.588 200.067  24
  -7   0   6 559.943 202.276  25
  -7   0   6 31.7215 217.073   2
   7   0   6 10.5792 245.554   2
   7   0   6 186.047 260.830  21
  -7   0  -7 2618.48 589.680  24
   7   0   7 172.085 570.045  21
   7   0  -7 1219.61 420.164  19
  -7   0  -7 641.745 335.181  19
  -7   0  -7 1712.41 268.566  17
   7   0  -7 1594.10 246.205   5
  -7   0  -7 1723.53 222.028   5
  -7   0   7 2301.39 666.533  25
  -7   0   7 1558.52 245.289  26
   7   0  -7 1802.76 256.581  10
   7   0  -7 1677.37 234.641   6
  -7   0  -7 1893.76 266.775   7
  -7   0   7 1717.17 465.072   2
  -7   0  -8 9976.14 526.386   5
  -7   0  -8 10237.6 595.096  17
   7   0  -8 9911.69 494.093   6
   7   0  -8 10354.7 553.694   5
   7   0  -8 10420.5 569.274  10
   7   0  -9-46.9278 140.971  10
  -7   0  -9 156.049 131.974  17
   7   0   9 141.647 97.1335  26
   7   0  -9-10.1781 122.594   5
  -7   0  -9 178.099 117.604   5
   7   0 -10 295.830 108.021  10
   7   0  10 359.440 92.3123  26
   7   0 -10 316.698 105.070   5
  -7   0 -10 222.213 84.0738   5
  -7  -1 -10 2488.28 187.783   5
   7   1 -10 2347.03 183.293   5
   7  -1  10 2342.29 205.819  26
   7   1 -10 2447.79 203.666  10
  -7  -1  -9 3519.46 326.285  17
   7   1  -9 3485.06 308.523  10
   7   1  -9 3392.68 278.586   5
  -7  -1  -9 3566.29 288.422   5
   7  -1   9 3725.13 325.689  26
   7   1  -8 30191.7 917.197   5
  -7  -1  -8 29837.1 890.775   5
  -7  -1  -8 30056.5 996.419  17
   7   1  -8 30202.7 941.734  10
   7   1  -8 29730.8 844.268   6
   7   1  -7 28939.3 898.248   5
  -7  -1  -7 28587.7 883.633   5
  -7   1   7 30264.3 1856.60   2
  -7   1   7 29097.4 942.592  26
  -7  -1  -7 27755.3 963.501  17
  -7  -1  -6 23946.7 1767.36  19
   7   1  -6 21439.1 1571.09  19
   7  -1   6 22266.9 1579.20  21
   7   1  -6 21778.1 1442.77  11
  -7   1   6 20104.8 1400.58   2
   7  -1   6 23218.3 1564.14   2
  -7  -1  -6 22211.6 1641.06  24
  -7   1   6 22567.8 1658.92  25
  -7  -1  -5 37135.4 1958.30  19
   7   1  -5 37207.4 1840.65  19
   7  -1   5 38883.8 1843.27   2
  -7   1   5 35555.7 1704.12   2
   7  -1   5 37631.6 1871.48  21
   7   1  -5 33782.9 1626.46  11
  -7   1   5 40469.1 2000.04  25
  -7  -1  -5 36440.8 1896.17  24
   7   1  -5 35496.1 1627.26  23
   7   1  -4 10539.0 853.055  19
  -7  -1  -4 12764.6 1018.67  19
   7  -1   4 10649.3 870.992   2
  -7  -1  -4 9729.25 736.703  12
   7  -1   4 11668.8 926.216  21
   7   1  -4 11644.8 854.632  11
  -7   1   4 11418.8 922.998  25
   7   1  -4 12864.4 902.115  23
  -7  -1  -4 12781.9 1010.20  24
  -7  -1  -3 29451.7 1349.70  24
   7   1  -3 33964.1 1346.35  23
   7  -1   3 29591.3 1281.11   2
   7   1  -3 27993.8 1170.09  11
  -7  -1  -3 29462.3 1207.75  12
  -7   1   3 30283.8 1209.87  13
   7   1  -3 30496.9 1346.62   2
   7  -1   3 29404.9 1294.72  21
  -7   1   3 30110.8 1312.90  25
  -7  -1  -3 28467.0 1326.57  19
  -7  -1  -2 465858. 4611.05  19
  -7  -1  -2 505308. 2974.62  13
  -7   1   2 445773. 4250.60  13
   7   1  -2 449771. 4575.73   2
   7  -1   2 462338. 4428.19   2
  -7  -1  -2 477508. 3367.10  20
   7  -1   2 472895. 4542.02  21
  -7   1   2 453694. 4450.18  25
  -7  -1  -2 475772. 3540.37  22
  -7  -1  -2 468731. 4692.76  24
   7   1  -2 478652. 4551.83  23
  -7  -1  -1 37691.1 1150.19  19
  -7   1   1 35591.4 1127.16  13
  -7  -1  -1 37008.6 921.104  13
   7  -1   1 35364.6 1127.39   2
   7   1  -1 36345.7 1117.68   2
   7  -1   1 37110.2 1140.57  21
  -7   1   1 37322.1 1147.06  22
  -7   1   1 35837.1 1126.47  25
   7   1  -1 38328.9 1163.24  23
  -7  -1  -1 33466.5 741.888  22
   7  -1   1 34467.4 1089.47  23
  -7   1   0 10227.9 575.293  13
  -7  -1   0 9848.82 534.651  13
   7   1   0 9967.39 534.545   2
   7  -1   0 10431.2 581.563   2
  -7  -1   0 10365.6 396.984  22
  -7   1   0 9752.66 560.381  22
  -7  -1   0 10216.5 523.441  25
  -7   1   0 9826.71 570.682  25
   7  -1   0 11583.1 611.859  23
  -7   1  -1 37926.3 1165.16  19
  -7  -1   1 38071.3 1157.55  13
  -7   1  -1 41177.1 1152.07  13
   7   1   1 38286.3 1003.01   2
   7  -1  -1 41861.0 1205.66   2
  -7   1  -1 35874.5 1077.78  22
  -7  -1   1 39499.5 1066.24  25
  -7   1  -1 37775.2 1157.74  25
   7  -1  -1 38786.4 1140.39  23
   7   1   1 40027.6 1026.59  23
  -7   1  -2 468883. 4627.07  19
  -7   1  -2 469162. 4028.60  13
   7  -1  -2 487305. 3666.50  11
   7   1   2 457140. 3794.31   2
   7  -1  -2 493211. 4561.02   2
   7   1   2 466670. 4480.84  21
  -7   1  -2 478070. 4285.48  22
  -7  -1   2 485458. 4186.36  25
   7   1   2 474271. 3507.02  23
   7  -1  -2 479247. 4208.45  23
  -7   1  -3 22037.3 1155.77  19
   7  -1  -3 22220.8 1123.12   2
   7   1   3 23093.8 968.177   2
   7  -1  -3 21969.9 925.563   1
  -7   1  -3 23076.1 959.072  13
   7  -1  -3 24253.8 913.227  11
  -7  -1   3 22105.0 1062.30  20
   7   1   3 22175.2 1095.48  21
  -7  -1   3 23002.2 1064.53  25
  -7   1  -3 23061.7 1077.37  22
   7  -1  -3 23719.0 1019.51  23
  -7   1  -4 10993.9 865.016  22
   7  -1  -4 11418.9 763.017  23
  -7   1  -4 10992.8 905.580  24
   7  -1  -4 11269.9 890.828  19
  -7   1  -4 10791.8 947.929  19
  -7  -1   4 11948.6 906.900   2
   7   1   4 10084.6 740.783   2
  -7   1  -4 12888.8 777.611  13
   7  -1  -4 11541.0 729.224  11
   7  -1  -4 11424.4 906.485   2
  -7  -1   4 11340.3 808.152  20
   7   1   4 11292.3 880.717  21
  -7  -1   4 11509.7 882.602  25
  -7   1  -5 38802.4 2010.49  19
   7  -1  -5 41389.2 1941.42  19
  -7  -1   5 44147.1 1986.45  25
  -7  -1   5 40350.7 1860.97   2
   7   1   5 41808.7 1713.93   2
   7   1   5 38687.9 1847.28  21
  -7   1  -5 40164.5 1960.31  24
  -7   1  -6 18599.1 1552.34  19
   7  -1  -6 18284.6 1444.73  19
  -7  -1   6 17842.8 1376.47   2
  -7  -1   6 17738.6 1416.66  25
  -7   1  -6 16380.0 1352.55  24
   7   1   6 19836.4 1457.48  21
  -7   1  -7 29003.1 933.879   7
  -7   1  -7 27205.7 863.691   5
  -7  -1   7 27968.4 955.906  26
   7  -1  -7 28328.9 942.640  10
   7  -1  -7 28056.3 857.901   6
   7  -1  -7 27214.6 918.382   5
   7   1   7 28798.3 1853.50  21
  -7   1  -8 28418.1 878.963   5
  -7  -1   8 26868.0 932.509  26
   7  -1  -8 27907.7 923.719  10
  -7   1  -8 28923.2 975.222  17
   7  -1  -8 28726.4 923.294   5
  -7   1  -9 4110.41 311.535   5
   7   1   9 3517.80 297.534  26
   7  -1  -9 3411.16 304.616  10
  -7   1  -9 3458.12 318.217  17
   7  -1  -9 3325.86 294.036   5
   7  -1 -10 2884.23 216.148  10
   7  -1 -10 2887.57 221.870   5
  -7   1 -10 2482.41 196.019   5
   7   1  10 2608.81 193.717  26
   7   2 -10 1054.95 140.004  10
   7  -2  10 1035.83 138.060  26
  -7  -2 -10 853.147 102.913   5
   7   2 -10 962.453 117.000   5
   7   2  -9 6000.81 375.539  10
   7   2  -9 6215.73 356.501   5
  -7  -2  -9 5546.59 342.447   5
   7  -2   9 6511.47 409.986  26
   7   2  -8 8681.70 478.156   5
   7  -2   8 8419.21 565.892   4
  -7  -2  -8 8239.71 523.222  17
  -7  -2  -8 8526.72 470.941   5
   7   2  -8 9348.78 530.848  10
   7  -2   7 8899.29 585.368   4
   7   2  -7 8122.31 479.280   5
  -7  -2  -7 8446.33 537.369  17
  -7  -2  -7 8066.96 471.417   5
  -7   2   6 66620.3 2920.80  25
   7   2  -6 59274.1 2519.36  11
   7  -2   6 65978.7 2770.77  21
  -7  -2  -6 60018.0 2751.41  19
   7   2  -6 56197.8 2573.81  19
  -7  -2  -6 60617.0 1363.83  17
  -7  -2  -6 59329.4 1342.90   7
  -7   2   6 64623.1 2463.67   2
   7  -2   6 57517.4 2598.67   2
  -7  -2  -6 61567.6 2764.54  24
   7   2  -6 72367.4 2666.31  23
   7  -2   5 78853.5 2771.24  21
  -7   2   5 82283.0 2939.74  25
   7   2  -5 72951.0 2562.74  11
  -7  -2  -5 78867.7 2430.59  12
  -7  -2  -5 84145.4 2958.23  19
   7   2  -5 78849.2 2699.31  19
   7  -2   5 85512.0 2885.20   2
  -7   2   5 78249.1 2485.35   2
  -7  -2  -5 73716.6 2768.61  24
   7   2  -5 89408.0 2755.29  23
   7  -2   4 28545.4 1509.26  21
  -7   2   4 27686.2 1495.44  25
   7   2  -4 22485.6 1298.40  11
   7   2  -4 26464.3 1384.88  19
  -7  -2  -4 24718.8 1411.17  19
   7  -2   4 30805.0 1551.05   2
  -7  -2  -4 23855.7 1411.45  24
   7   2  -4 28317.8 1440.57  23
  -7  -2  -4 26616.7 1352.04  12
  -7   2   4 23298.1 1195.91  13
   7  -2   3 10354.7 802.157  21
  -7   2   3 10365.6 805.777  25
  -7  -2  -3 10811.2 808.534  12
   7   2  -3 9467.46 751.045  11
  -7   2   3 12014.2 795.701  13
  -7  -2  -3 9706.10 769.022  19
   7  -2   3 9134.37 753.998   2
  -7  -2  -3 10160.0 828.876  24
   7   2  -3 10475.4 805.661  23
  -7  -2  -2 112209. 1895.09  20
  -7  -2  -2 121351. 2338.30  19
  -7   2   2 111042. 2221.94  13
   7   2  -2 125933. 2429.02  11
  -7  -2  -2 116525. 2483.74  12
  -7   2   2 117741. 2382.79  25
   7   2  -2 106425. 2327.30   2
   7  -2   2 129174. 2516.57   2
   7  -2   2 114052. 2316.22  21
  -7  -2  -2 120917. 2502.72  24
   7   2  -2 101904. 2284.29  23
  -7  -2  -1 64947.6 1550.89  20
  -7   2   1 62940.2 1580.80  13
  -7  -2  -1 66358.6 1792.38  12
   7   2  -1 61118.1 1558.03  11
  -7   2   1 68035.4 1656.15  25
   7   2  -1 70744.1 1651.97   2
   7  -2   1 67770.4 1663.54   2
   7  -2   1 67043.1 1569.51  21
  -7   2   1 60159.4 1634.82  22
  -7  -2  -1 68716.7 1640.48  24
   7   2  -1 70131.7 1689.59  23
  -7  -2   0 407987. 4240.62  12
  -7   2   0 437245. 4110.14  13
  -7  -2   0 411077. 3078.51  25
  -7   2   0 417227. 3908.68  25
   7   2   0 392444. 3335.41   2
  -7   2   0 423844. 4101.08  22
  -7  -2   0 412041. 4132.26  20
   7  -2   0 384051. 3287.85  21
  -7  -2   0 414696. 3306.63  24
   7   2   0 382219. 3568.06  23
   7  -2   0 415693. 4069.11  23
  -7  -2   1 59414.6 1517.60  12
  -7   2  -1 58031.6 1545.89  13
  -7  -2   1 59606.6 1213.15  25
  -7   2  -1 57817.8 1530.23  25
   7  -2  -1 60865.3 1526.08   2
   7   2   1 61856.6 1195.45   2
  -7  -2   1 61823.6 1719.69  20
  -7   2  -1 60634.0 1574.09  22
   7   2   1 58234.8 1256.53  23
  -7  -2   1 57505.3 777.290  24
   7  -2  -1 60425.4 1527.28  23
  -7   2  -2 116947. 2337.35  19
  -7  -2   2 107859. 1899.49  25
   7   2   2 110909. 1635.63   2
   7  -2  -2 111563. 2226.16   2
  -7  -2   2 108852. 1861.05  12
  -7   2  -2 110043. 2230.38  13
   7  -2  -2 112077. 1578.85  11
  -7  -2   2 112352. 2433.37  20
  -7   2  -2 103414. 2191.57  22
   7   2   2 112255. 2224.46  21
   7   2   2 107603. 1536.67  23
   7  -2  -2 116199. 2150.52  23
  -7  -2   3 12250.9 857.580  20
  -7   2  -3 12432.6 885.363  19
  -7  -2   3 11685.2 741.229  25
  -7   2  -3 13165.0 935.997  11
   7  -2  -3 12398.5 830.921   2
   7   2   3 12519.3 641.253   2
   7  -2  -3 12975.2 810.480   1
  -7   2  -3 11996.7 795.018  13
   7  -2  -3 13474.8 787.097  23
  -7   2  -3 11093.7 809.897  22
   7   2   3 12769.8 837.945  21
   7   2   4 26519.0 1336.13  21
   7  -2  -4 24051.9 1314.47  19
  -7   2  -4 26389.6 1485.76  19
  -7  -2   4 24435.9 1263.23  20
  -7  -2   4 26080.1 1304.26  25
  -7   2  -4 27172.3 1471.98  11
  -7   2  -4 25802.5 1262.70  13
  -7   2  -4 24624.5 1383.59  24
  -7   2  -4 25829.4 1392.42  22
  -7  -2   4 25887.3 1367.13   2
   7  -2  -4 25224.4 1313.48   2
   7  -2  -4 24089.7 1145.94   1
  -7   2  -5 88678.9 3078.07  19
   7  -2  -5 88247.8 2830.09  19
  -7   2  -5 93777.9 2993.05  24
  -7   2  -5 94269.1 3059.00  22
  -7   2  -5 93768.9 2529.01  13
  -7  -2   5 88884.4 2826.05   2
  -7  -2   5 93449.4 2851.88  25
   7   2   5 87243.7 2707.10  21
   7   2   6 62909.4 2505.66  21
  -7   2  -6 60484.6 2799.32  19
   7  -2  -6 59344.1 2602.06  19
  -7   2  -6 61784.7 1326.69  16
  -7  -2   6 60082.9 1343.74  26
  -7  -2   6 64437.1 2640.73  25
   7  -2  -6 62273.7 1374.74  10
  -7  -2   6 65248.7 2697.36   2
  -7   2  -6 59988.9 2595.34  24
   7  -2  -6 56943.9 1290.15   5
  -7  -2   7 6868.61 485.386  26
   7  -2  -7 6841.87 480.008  10
   7  -2  -7 7153.09 491.092   5
  -7   2  -7 7249.43 458.487   7
  -7   2  -8 8929.32 542.603  17
   7  -2  -8 9286.35 539.778  10
  -7   2  -8 9207.98 507.198   5
   7  -2  -8 8676.78 520.525   5
   7   2   8 8975.32 492.511  26
  -7   2  -9 6278.71 398.926  17
   7  -2  -9 6112.59 392.994  10
  -7   2  -9 5819.41 363.067   5
   7  -2  -9 6235.35 393.845   5
   7   2   9 6226.53 357.034  26
  -7   2 -10 1025.73 126.258   5
   7  -2 -10 928.158 128.181   5
   7  -2 -10 1015.46 136.205  10
   7  -3  10 509.434 94.3313  26
   7   3 -10 464.497 95.7574  10
   7   3  -9 5001.26 336.127  10
   7   3  -9 4210.21 272.212   5
   7   3  -9 4732.90 272.990   6
  -7  -3  -9 4118.60 276.773   5
   7  -3   9 4345.47 321.178  26
  -7  -3  -8 9795.89 495.482   5
   7   3  -8 10463.8 500.018   5
   7  -3   8 10808.5 631.630   4
   7  -3   8 10365.9 556.541  26
  -7  -3  -7 141.680 112.952   5
   7   3  -7 499.330 159.888   5
   7  -3   7 373.278 177.379   4
  -7  -3  -7 650.564 171.129  17
   7  -3   7 398.835 147.732  14
   7   3  -6 73014.8 2884.31  23
   7  -3   6 69106.7 2901.55  21
  -7  -3  -6 67251.7 2891.47  19
   7   3  -6 67348.7 2793.41  19
  -7  -3  -6 69672.1 1484.88  17
   7  -3   6 72250.7 1478.54  14
   7  -3   6 72997.0 1557.08   4
   7   3  -6 75661.7 2999.16  11
  -7  -3  -6 69825.8 3043.59  24
  -7   3   6 76206.6 3175.07  25
   7  -3   6 71359.6 3014.30   2
   7   3  -5 31855.4 1740.65  19
  -7  -3  -5 29869.5 1766.78  19
   7   3  -5 30688.7 1760.80  23
  -7  -3  -5 30118.8 1669.84  12
  -7  -3  -5 27544.8 1763.24  24
  -7   3   5 29503.2 1802.61  25
   7   3  -5 29007.8 1732.43  11
   7  -3   5 25696.6 1668.22   2
   7  -3   5 30072.1 1757.04  21
   7   3  -4 50715.7 1954.76  19
  -7  -3  -4 52113.8 2053.53  19
   7   3  -4 50666.3 2095.47  23
  -7  -3  -4 50980.8 2172.13  24
  -7   3   4 55663.4 1849.34  13
  -7  -3  -4 52581.9 2089.48  12
  -7   3   4 52285.7 2132.99  25
   7   3  -4 51651.0 2108.94  11
   7  -3   4 54848.8 2157.65  21
   7  -3   4 60672.3 2314.10   2
  -7  -3  -3 25477.6 1377.75  24
   7   3  -3 26459.4 1392.65  23
   7   3  -3 24912.6 1307.41  11
  -7  -3  -3 23529.7 1328.33  12
  -7   3   3 27227.3 1229.35  13
   7   3  -3 25257.9 1216.67  19
  -7  -3  -3 25680.7 1249.03  19
  -7   3   3 21244.7 1207.38  25
   7  -3   3 24041.6 1285.24  21
   7  -3   3 23267.2 1294.90   2
   7  -3   2 66513.2 1949.44   2
   7   3  -2 57261.2 1796.27  11
  -7  -3  -2 72079.0 2210.62  12
  -7   3   2 63367.0 1816.47  13
  -7  -3  -2 67274.8 1748.71  20
  -7  -3  -2 67950.2 1743.69  19
  -7   3   2 67388.1 1913.65  25
  -7   3   2 72481.3 2088.33  22
   7  -3   2 71811.4 1937.94  21
  -7  -3  -2 70426.9 2023.19  24
   7   3  -2 64011.1 1992.35  23
   7  -3   1 36755.5 1320.37   2
  -7  -3  -1 34609.5 1472.33  12
   7   3  -1 33880.4 1269.60  11
  -7   3   1 34051.0 1285.75  13
  -7  -3  -1 33858.1 1292.68  20
  -7   3   1 34480.7 1269.64  25
  -7   3   1 35326.4 1366.03  22
   7  -3   1 34349.2 1166.36  21
  -7  -3  -1 35513.2 1209.28  24
   7   3  -1 33309.8 1297.99  23
   7   3   0 3102.39 301.893   2
   7  -3   0 2253.73 321.942   2
  -7   3   0 2700.05 375.416  13
  -7  -3   0 2800.51 405.126  12
   7   3   0 2787.15 340.187  11
  -7  -3   0 2983.56 416.836  20
  -7  -3   0 2948.83 264.128  24
  -7   3   0 2874.58 368.607  25
   7  -3   0 2822.15 286.005  21
  -7   3   0 2315.83 339.774  22
   7   3   0 2971.38 355.624  23
   7  -3  -1 35617.3 1231.90   2
  -7   3  -1 30718.5 1263.47  13
  -7  -3   1 34973.3 1309.83  12
  -7  -3   1 35061.3 1463.35  20
  -7   3  -1 32251.9 1296.00  22
   7  -3  -1 33219.0 815.253  21
   7   3   1 33971.2 1033.26  23
  -7   3  -2 60556.4 1855.85  22
   7   3   2 61299.4 1687.41  21
  -7  -3   2 64869.3 2057.89  20
  -7   3  -2 59979.4 1671.09  19
   7  -3  -2 59470.1 1877.53   1
   7  -3  -2 64686.5 1733.76   2
  -7   3  -2 64035.8 1921.76  13
  -7  -3   2 57596.9 1553.38  12
  -7  -3   2 61058.2 1303.06  25
   7  -3  -2 65373.8 1759.76  23
  -7  -3   2 62226.0 1740.64   2
   7   3   3 26417.4 1200.04  21
   7  -3  -3 25182.3 1194.75  19
  -7  -3   3 24300.6 1326.25  20
  -7   3  -3 24128.9 1237.16  19
   7  -3  -3 24720.3 1268.04   1
   7  -3  -3 22600.0 1134.27   2
  -7   3  -3 23500.9 1245.08  13
  -7  -3   3 22594.7 974.904  25
  -7   3  -3 23094.6 1296.94  11
  -7  -3   3 24018.8 1227.82   2
   7  -3  -3 26548.0 1138.63  23
  -7   3  -3 26597.5 1354.26  22
   7   3   4 48101.3 1782.01  21
   7  -3  -4 50197.6 1931.51  19
  -7   3  -4 52726.4 2104.49  19
  -7  -3   4 52358.6 2037.28  20
  -7   3  -4 59507.7 2124.89  13
  -7   3  -4 53388.5 2203.23  11
  -7   3  -4 50975.6 2064.06  24
  -7   3  -4 54404.6 2154.64  22
   7  -3  -4 48617.5 1831.60   2
   7  -3  -4 51342.4 1908.05   1
  -7  -3   4 47774.1 1936.44   2
  -7   3  -5 33542.7 1905.82  22
  -7   3  -5 33431.4 1812.82  24
  -7   3  -5 35286.7 1709.57  13
  -7  -3   5 34825.2 1863.19   2
  -7   3  -5 30817.9 1817.74  11
  -7   3  -5 32740.1 1879.22  19
   7  -3  -5 30086.5 1682.46  19
  -7  -3   6 73675.2 2951.63   2
   7  -3  -6 67496.9 2771.06  19
  -7   3  -6 69068.0 2988.38  19
  -7   3  -6 70046.4 1436.56  16
   7  -3  -6 68497.8 1490.45  10
   7  -3  -6 68845.4 1357.20   6
   7  -3  -6 67975.1 1471.43   5
   7   3   6 69543.7 2879.39  25
  -7  -3   6 70753.3 1480.83  26
   7  -3  -7 603.558 163.664  10
   7  -3  -7 302.864 133.318   5
  -7  -3   7 311.655 128.955  26
  -7   3  -7 391.143 143.973  16
  -7   3  -8 9710.48 539.839  17
   7  -3  -8 9665.94 538.306   5
   7  -3  -8 9234.48 528.941  10
  -7   3  -8 10316.7 526.965   5
  -7   3  -9 4613.13 325.177  17
  -7   3  -9 4138.12 297.932   5
   7  -3  -9 4106.51 317.005  10
   7  -3  -9 3958.69 306.248   5
  -7   3 -10 41.4400 60.5114   5
   7  -3 -10 156.845 66.2074  10
   7   4  -9 8140.51 386.920  10
   7   4  -9 8176.36 332.548   6
   7  -4   9 8610.52 396.267  26
  -7  -4  -8 4250.34 314.398   5
   7  -4   8 4405.67 340.082  26
   7  -4   8 5282.02 425.944   4
   7  -4   7 8905.78 518.580  14
  -7  -4  -7 8248.40 471.778   5
   7  -4   6 7274.92 495.637  14
   7  -4   6 8457.95 544.631   4
   7  -4   5 17372.7 1380.80  21
  -7   4   5 19582.5 1565.53  22
  -7   4   5 17626.9 1454.64  25
  -7  -4  -5 19968.0 1563.62  24
   7   4  -5 20068.1 1535.14  11
   7  -4   5 17744.2 758.061   4
  -7  -4  -5 17425.5 1405.40  12
   7   4  -5 18465.9 1482.28  23
   7  -4   5 18078.0 751.373  14
   7  -4   5 18142.8 1474.14   2
   7  -4   4 7169.91 849.108   2
  -7  -4  -4 7082.12 876.559  12
   7  -4   4 5954.40 744.007  21
  -7   4   4 7067.64 876.371  22
   7   4  -4 6586.30 818.910  11
  -7  -4  -4 5761.23 776.851  24
  -7   4   4 5572.60 717.235  25
   7   4  -4 6049.33 793.394  23
  -7   4   3 81397.4 2490.90  25
  -7  -4  -3 84060.8 2634.94  24
   7   4  -3 82180.2 2622.57  11
  -7   4   3 82689.7 2283.13  13
  -7  -4  -3 80186.3 2749.76  12
   7  -4   3 82027.2 2452.04  21
  -7   4   3 81711.5 2641.87  22
   7  -4   3 80062.2 2537.15   2
   7   4  -3 82274.6 2688.91  23
  -7   4   2 13467.8 918.429  25
  -7  -4  -2 14043.1 945.481  24
  -7   4   2 13755.9 923.508  13
   7   4  -2 14517.7 1010.48  11
  -7  -4  -2 13945.9 1090.82  12
  -7  -4  -2 13627.7 935.477  20
   7  -4   2 14667.5 906.975  21
  -7   4   2 14619.8 1029.96  22
   7  -4   2 14241.7 965.634   2
   7   4  -2 13766.2 1024.66  23
  -7  -4  -1 33613.1 1200.29  24
  -7   4   1 37016.2 1378.47  25
   7   4  -1 36676.7 1479.39  11
  -7   4   1 35216.8 1451.59  13
  -7  -4  -1 37891.9 1732.75  12
  -7  -4  -1 34886.2 1537.03  20
  -7   4   1 34768.4 1499.99  22
   7  -4   1 36502.9 1233.90  21
   7  -4   1 34268.4 1392.44   2
   7   4  -1 33539.4 1440.86  23
  -7   4   0 127537. 2501.23  25
   7   4   0 120588. 2467.88  11
  -7   4   0 119008. 2675.24  13
  -7  -4   0 125763. 2977.13  12
   7   4   0 121761. 2476.00  23
  -7  -4   0 122718. 2951.30  20
  -7   4   0 119940. 2741.05  22
   7  -4   0 114562. 2389.47   2
  -7   4  -1 36291.5 1529.92  22
  -7  -4   1 35763.6 1517.85  12
   7   4   1 33560.7 1251.17  11
  -7   4  -1 36793.2 1561.88  13
  -7  -4   1 38066.1 1208.99   2
  -7  -4   1 37342.2 1706.98  20
   7  -4  -1 34682.8 1285.32   2
   7  -4  -1 34921.4 1568.54   1
   7   4   1 34202.5 1154.55  23
  -7  -4   2 14063.3 870.341   2
  -7  -4   2 13534.3 858.198  12
  -7   4  -2 13281.1 997.591  13
  -7  -4   2 13957.7 1105.17  20
   7   4   2 13308.3 804.404  21
  -7   4  -2 13586.9 985.164  22
   7  -4  -2 14146.3 1040.18   1
   7  -4  -2 13107.7 816.661   2
  -7  -4   3 83517.0 2765.73  20
  -7   4  -3 83723.7 2634.56  13
   7  -4  -3 79203.7 2545.29   1
  -7   4  -3 78137.3 2560.19  11
  -7   4  -3 74927.5 2487.04  22
  -7  -4   3 79381.5 2355.45   2
  -7  -4   4 5874.78 762.901  20
  -7  -4   4 6086.01 721.300   2
  -7   4  -4 5906.00 752.744  13
  -7   4  -4 5328.98 743.400  22
   7  -4  -4 5253.00 682.183   1
  -7   4  -4 6877.47 846.329  11
   7  -4  -5 13759.9 655.225   5
  -7  -4   5 12820.7 1157.96   2
  -7   4  -5 13635.1 1181.64  13
   7  -4  -5 15058.2 711.216  10
  -7   4  -5 15987.0 1395.04  22
   7  -4  -5 13668.8 1130.54   1
  -7  -4   5 12395.5 735.589   4
   7  -4  -6 7777.04 462.909   6
   7  -4  -6 8209.76 531.011   5
  -7   4  -6 8416.95 503.378  16
   7  -4  -6 8555.49 501.558   9
   7  -4  -6 9213.62 579.127  10
  -7   4  -7 8017.93 487.452  16
   7  -4  -7 7672.88 509.295   5
   7  -4  -7 7680.48 511.777  10
  -7   4  -8 3958.00 327.567  17
   7  -4  -8 4133.43 348.218   5
  -7   4  -8 3986.04 322.474   5
   7  -4  -8 3770.32 348.823  10
  -7   4  -9 7850.69 371.991   5
   7  -4  -9 7623.81 390.962  10
  -7   4  -9 7399.03 347.236  17
   7   5  -9 15581.0 390.214   6
   7  -5   9 15649.4 416.861  26
   7  -5   8 4640.06 380.984   4
   7  -5   8 5648.59 335.983  26
   7  -5   7 3501.84 358.213   4
   7  -5   7 3089.01 291.563  26
   7  -5   6 2899.78 339.272   4
   7  -5   6 3311.81 341.234  14
   7  -5   6 3226.13 306.898  26
   7   5  -5 38588.6 2244.01  23
   7  -5   5 39184.0 2173.50  21
  -7   5   5 39735.5 2350.68  22
  -7  -5  -5 39662.2 1077.46   3
   7  -5   5 42990.1 1203.73  14
  -7  -5  -5 37289.4 2206.21  12
   7  -5   5 42100.9 1196.58   4
   7   5  -5 39717.1 2280.95  11
  -7  -5  -5 40995.1 2308.92  24
   7  -5   5 40040.3 2281.35   2
   7   5  -4 100217. 3442.28  23
   7  -5   4 103606. 3216.10  21
  -7   5   4 99832.0 3432.94  22
  -7  -5  -4 101289. 1643.05   3
   7  -5   4 106465. 1843.99  14
  -7  -5  -4 103221. 3562.61  12
   7  -5   4 107449. 1791.88   4
   7   5  -4 106615. 3493.93  11
   7  -5   4 106605. 3414.02   2
  -7  -5  -4 104276. 3411.97  24
   7  -5   3 140175. 3561.82   2
  -7  -5  -3 149199. 4134.07  12
   7   5  -3 154180. 4017.48  23
   7   5  -3 148689. 3838.80  11
  -7   5   3 139588. 3733.48  22
  -7   5   3 142877. 3428.28  25
  -7  -5  -3 146748. 3617.35  24
  -7  -5  -2 22191.2 1373.90  20
   7  -5   2 21327.1 1281.91   2
   7  -5   2 24339.4 1397.41   1
  -7  -5  -2 24739.7 1636.42  12
  -7   5   2 23409.9 1304.35  13
   7   5  -2 22440.2 1444.25  23
   7   5  -2 24406.0 1450.12  11
  -7   5   2 21841.6 1384.53  22
  -7  -5  -2 22213.9 1216.23  24
  -7   5   2 22377.3 1217.21  25
   7  -5   1 5494.57 604.919   2
   7  -5   1 7053.96 771.499   1
  -7   5   1 5540.83 683.884  22
  -7  -5  -1 6286.81 810.481  12
  -7   5   1 6038.63 663.307  13
   7   5  -1 6114.19 666.327  11
  -7  -5  -1 6221.60 755.381  20
   7   5  -1 5500.11 651.224  23
   7  -5   0 6284.24 606.604   2
   7  -5   0 6073.84 721.763   1
  -7   5   0 6472.36 716.159  22
  -7  -5   0 6914.40 793.582  12
  -7   5   0 6157.08 696.791  13
   7   5   0 6296.60 622.805  11
  -7  -5   0 6718.73 801.750  20
   7   5   0 6184.91 630.225  23
  -7   5  -1 4815.00 647.474  22
   7  -5  -1 4902.95 674.867   1
  -7  -5   1 5395.57 673.473  12
  -7   5  -1 5098.79 662.325  13
  -7  -5   1 4257.77 685.671  20
  -7   5  -2 26199.1 1539.74  13
   7  -5  -2 27077.6 1598.09   1
  -7   5  -2 27858.4 1544.35  22
  -7  -5   2 27866.8 1751.22  20
  -7   5  -3 152727. 3945.31  13
  -7  -5   3 147876. 4134.05  20
  -7   5  -3 153537. 3862.38  22
   7  -5  -3 153492. 3940.03   1
   7  -5  -4 108176. 1846.92   9
  -7  -5   4 109810. 3659.24  20
  -7  -5   4 108553. 3197.41   2
  -7   5  -4 109729. 3522.62  13
   7  -5  -4 107620. 3436.07   1
   7  -5  -4 103327. 1821.79  10
  -7   5  -5 38288.2 2278.17  22
   7  -5  -5 41579.3 1140.74   9
   7  -5  -5 39839.2 1075.00   6
  -7   5  -5 42139.5 1088.23  16
  -7   5  -5 35784.0 2039.28  13
  -7  -5   5 35501.1 1218.94   4
   7  -5  -5 40868.2 1200.70  10
  -7  -5   5 40135.6 2112.05   2
   7  -5  -5 40990.3 2159.63   1
  -7  -5   6 2841.37 390.155   4
  -7   5  -6 3286.61 308.810  16
   7  -5  -6 3387.84 318.103   9
   7  -5  -6 3131.17 343.080  10
   7  -5  -7 3123.07 330.564  10
   7  -5  -8 5943.85 389.935  10
  -7   5  -8 5572.89 358.125   5
   7  -5  -9 15068.9 424.405  18
  -7   5  -9 16795.5 477.330   5
   7  -6   8 14204.3 591.569   4
   7  -6   7 3959.92 367.690   4
   7  -6   6 5748.76 454.855   4
   7  -6   5 30767.1 1029.88  14
   7  -6   5 33283.3 1079.37   4
  -7  -6  -5 32947.3 974.816   3
  -7   6   4 33439.3 2052.66  22
  -7  -6  -4 33884.5 978.633   3
   7  -6   4 32905.8 1065.13  14
  -7  -6  -4 33856.4 2230.31  12
   7  -6   4 34800.5 2023.98   2
   7  -6   4 35774.0 1075.07   4
   7   6  -4 33256.8 2118.82  23
  -7  -6  -4 34048.4 990.256   9
   7   6  -4 33945.1 2112.46  11
  -7   6   3 6812.01 882.166  22
  -7  -6  -3 7499.46 460.809   3
   7  -6   3 7586.96 505.084  14
  -7  -6  -3 8958.92 1137.71  12
   7  -6   3 7405.27 872.200   2
   7  -6   3 7737.40 488.364   4
   7   6  -3 8982.53 1081.80  23
   7   6  -3 7788.08 963.412  11
  -7  -6  -3 7936.56 492.873   9
   7   6  -2 22650.7 1521.34  11
   7  -6   2 23746.8 1507.45   1
   7  -6   2 23622.8 1432.88   2
   7   6  -2 24659.8 1660.92  23
  -7  -6  -2 25282.6 1843.52  12
  -7  -6  -2 23870.2 1630.81  20
  -7   6   2 23297.3 1542.75  22
   7  -6   1 29118.7 1750.79   1
   7   6  -1 29488.4 1644.48  23
  -7  -6  -1 30299.4 1865.06  20
  -7   6   1 29407.6 1665.55  22
  -7  -6  -1 29309.7 1920.89  12
  -7   6   1 26866.7 1545.18  13
   7  -6   0 2895.57 568.441   1
  -7  -6   0 1674.37 461.718  20
  -7   6   0 2776.28 522.156  22
  -7   6   0 2095.68 448.475  13
  -7  -6   0 3262.34 614.032  12
   7  -6  -1 26984.6 1727.53   1
  -7   6  -1 26040.9 1624.62  13
  -7  -6   1 26915.5 1657.88  12
  -7  -6   1 27789.6 1904.77  20
  -7   6  -1 27967.8 1620.14  22
   7  -6  -2 26146.5 1752.95   1
  -7   6  -2 21670.5 1560.98  13
  -7   6  -2 26731.0 1655.49  22
  -7  -6   2 26864.9 1923.65  20
  -7   6  -3 7443.53 953.160  22
  -7  -6   3 6926.54 960.348  20
   7  -6  -3 7316.01 485.543   6
  -7   6  -3 6625.01 881.190  13
   7  -6  -3 7649.11 515.641   9
   7  -6  -3 6586.36 479.327  10
  -7  -6   3 7077.85 466.641   3
   7  -6  -3 7600.23 973.405   1
  -7   6  -4 34849.4 2109.99  22
   7  -6  -4 34541.3 1081.39   9
  -7  -6   4 30258.5 2134.99  20
   7  -6  -4 33361.0 2072.87   1
  -7   6  -4 34954.0 2126.71  13
  -7  -6   4 35830.4 1051.68   3
   7  -6  -4 33807.1 1032.33   6
   7  -6  -4 33114.5 1082.68  10
   7  -6  -5 31484.0 1075.64  10
  -7  -6   5 31283.2 1113.20   4
   7  -6  -5 29586.4 926.607   6
   7  -6  -5 32069.2 1007.74   9
  -7  -6   5 31249.1 978.386   3
   7  -6  -6 4299.46 352.673   9
   7  -6  -6 4670.58 416.926  10
  -7  -6   6 4224.07 348.673   3
   7  -6  -7 2687.73 290.554  10
   7  -6  -7 2685.23 241.575   9
   7  -6  -8 12697.5 466.567  18
  -7   6  -8 13325.5 476.831   5
   7  -7   8 4010.65 260.147   4
   7  -7   7 14137.5 593.089   4
   7  -7   6 9676.04 550.304   4
  -7  -7  -5 17045.3 700.708   9
   7  -7   5 18351.3 774.804   4
  -7  -7  -5 17089.5 704.593   3
  -7  -7  -4 16300.0 685.088   3
   7  -7   4 16020.3 747.723  14
  -7  -7  -4 16611.6 708.328   9
   7  -7   4 16959.7 758.487   4
  -7  -7  -3 15701.5 684.278   3
   7  -7   3 17585.0 753.295   4
   7  -7   3 17287.7 778.397  14
  -7  -7  -3 17782.5 764.257   9
   7   7  -2 57158.9 2679.66  23
   7  -7   2 58546.3 1359.54  14
  -7  -7  -2 61499.3 1422.74  15
   7  -7   2 56822.9 1302.36   4
  -7  -7  -2 58149.9 1392.39   9
  -7  -7  -2 57264.4 1296.74   3
  -7  -7  -1 35387.9 2236.10  20
  -7  -7  -1 36824.8 1100.18  15
   7  -7   1 35273.2 2077.91   1
   7  -7   1 35278.5 996.954   4
  -7  -7  -1 35059.9 1013.07   3
  -7  -7  -1 35361.3 1079.94   9
   7  -7   0 8007.89 490.605   9
   7  -7   0 8211.88 510.290  18
  -7  -7   0 8738.36 1128.35  20
  -7  -7   0 8613.49 514.043   3
  -7  -7   0 7809.41 515.493  15
  -7   7   0 7482.84 925.432  13
   7  -7   0 7974.00 470.385   4
   7  -7   0 7973.38 997.016   1
  -7  -7   0 8367.62 579.048   9
  -7  -7   1 32692.2 1075.39   9
  -7  -7   1 33015.4 2321.08  20
   7  -7  -1 31660.5 998.685  18
  -7  -7   1 33405.9 1044.97  15
  -7   7  -1 32313.6 1951.97  13
   7  -7  -1 31396.5 1015.33   9
   7  -7  -1 35180.9 2167.24   1
  -7  -7   1 34938.8 1029.81   3
  -7  -7   2 65997.2 3331.26  20
  -7  -7   2 65510.0 1446.99  15
   7  -7  -2 58528.6 1389.67  18
  -7   7  -2 57493.7 2716.04  13
   7  -7  -2 62560.2 1469.45   9
   7  -7  -2 61883.3 2921.81   1
  -7   7  -2 62639.9 2712.41  22
  -7  -7   2 63473.2 1409.16   3
   7  -7  -3 18952.7 807.034  18
   7  -7  -3 19673.8 840.694   9
  -7  -7   3 18095.3 772.742   3
   7  -7  -4 17638.7 798.066  18
   7  -7  -4 17089.9 764.709   9
  -7  -7   4 18262.9 773.081   3
   7  -7  -5 16496.9 748.351  18
   7  -7  -5 16335.8 699.526   9
  -7  -7   5 16848.4 701.175   3
   7  -7  -6 8122.28 475.350  18
   7  -7  -6 7938.23 442.754   9
  -7  -7   6 8482.41 444.010   3
   7  -7  -7 13376.2 514.432  18
   7  -7  -7 13811.7 451.118   9
  -7   7  -8 3314.29 198.112   5
   7  -7  -8 3086.83 177.922  18
   7  -8   7 508.758 121.360   4
   7  -8   7 272.196 77.7655   3
   7  -8   6 2888.36 267.989   4
   7  -8   5 17247.4 688.092   4
  -7  -8  -5 17380.3 712.652   9
   7  -8   4 8375.10 509.031   4
  -7  -8  -4 9749.38 606.497   9
  -7  -8  -4 8821.29 477.441   3
  -7  -8  -3 1293.07 354.353   9
  -7  -8  -3 1439.28 210.813   3
   7  -8   3 1265.28 218.127   4
  -7  -8  -2 175.797 317.953   9
   7  -8   2 347.861 156.609   4
  -7  -8  -2 299.966 142.207   3
   7  -8   2-54.4434 124.861   3
   7  -8   1 15414.7 658.257   4
  -7  -8  -1 15064.9 726.454  15
  -7  -8  -1 14623.9 798.432   9
  -7  -8  -1 14559.7 672.824   3
  -7  -8   0 1496.96 248.129  15
   7  -8   0 1275.64 191.298   9
  -7  -8   0 1504.05 541.728   9
  -7  -8   0 1362.32 215.823   3
  -7  -8   1 16641.6 759.591  15
  -7  -8   1 16718.0 881.643   9
   7  -8  -1 16633.3 736.924   9
  -7  -8   1 16627.6 726.258   3
   7  -8  -2 386.422 172.172   9
   7  -8  -2 162.186 94.5239  15
   7  -8  -2 103.468 134.617  18
  -7  -8   2 84.8224 108.088  15
  -7  -8   2 281.577 134.629   3
   7  -8  -3 1100.04 210.228   9
   7  -8  -3 1271.08 249.131  18
  -7  -8   3 1568.31 253.387   3
   7  -8  -4 7814.35 498.098   9
   7  -8  -4 7607.27 497.899  18
  -7  -8   4 8542.16 505.326   3
   7  -8  -5 20534.2 721.716   9
   7  -8  -5 21802.1 763.661  18
  -7  -8   5 20968.1 719.666   3
   7  -8  -6 2866.59 237.190   9
   7  -8  -6 3013.42 257.386  18
  -7  -8   6 3182.38 242.844   3
   7  -8  -7 802.383 113.811  18
   7  -9   6 3089.57 211.259   4
   7  -9   6 2242.15 170.024   3
   7  -9   5 3849.03 277.498   4
   7  -9   5 3142.52 248.193   3
   7  -9   4 10621.8 484.712   4
  -7  -9  -4 11451.2 655.223   9
   7  -9   4 10351.0 479.169   3
  -7  -9  -4 10838.1 473.333   3
   7  -9   3 4275.11 335.821   4
   7  -9   3 4092.59 317.456   3
  -7  -9  -3 4267.20 317.605   3
  -7  -9  -3 4874.77 605.368   9
   7  -9   2 842.028 161.795   4
  -7  -9  -2 1134.09 206.690   3
   7  -9   2 823.974 159.480   3
  -7  -9  -2 982.090 591.784   9
  -7  -9  -1 301.666 156.181   3
  -7  -9  -1-245.741 584.482   9
  -7  -9   0 3864.01 357.237  15
  -7  -9   0 3407.62 315.395   3
  -7  -9   0 3860.12 704.538   9
   7  -9   0 3820.61 315.530   9
   7  -9  -1 222.713 102.080  15
  -7  -9   1 402.143 153.340  15
   7  -9  -1 429.388 139.514   9
  -7  -9   1 232.820 125.849   3
   7  -9  -2 1054.70 166.867  15
  -7  -9   2 1095.06 188.117  15
  -7  -9   2 1301.30 211.376   3
   7  -9  -2 1210.55 213.684   9
  -7  -9   3 3475.03 314.906   3
   7  -9  -3 3386.42 310.728   9
  -7  -9   4 10821.2 501.255   3
   7  -9  -4 9843.87 479.931   9
  -7  -9   5 3260.59 239.813   3
   7  -9  -5 3204.75 241.662   9
   7  -9  -6 2219.37 154.624   9
   7 -10   4 459.506 97.2533  15
   7 -10   4 499.935 78.5743   3
   7 -10   3 13392.2 507.200  15
  -7 -10  -3 14536.1 471.270   3
   7 -10   3 14466.0 424.702   3
   7 -10   2 2157.11 233.837  15
  -7 -10  -2 2246.92 214.939   3
   7 -10   1 1454.61 198.577  15
  -7 -10  -1 1808.85 213.721   3
   7 -10   0 7427.90 407.783  15
  -7 -10   0 7248.37 399.049   3
   7 -10  -1 1197.15 162.686  15
  -7 -10   1 1494.13 190.320   3
   7 -10  -1 1241.93 167.623   9
  -7 -10   2 2337.18 231.797   3
   7 -10  -2 2220.56 189.850  15
   7 -10  -2 2173.12 215.267   9
  -7 -10   3 13532.0 492.132   3
   7 -10  -3 11942.3 463.263   9
   7 -10  -4 358.972 80.6678   9
  -7 -10   4 637.663 108.106   3
   7 -11   1 2518.18 179.975  15
  -7 -11  -1 2484.59 168.359   3
   7 -11   0 2613.61 174.199  15
  -7 -11   0 2597.00 182.055   3
  -7 -11   1 2657.70 184.993   3
   8   0   0 373839. 3547.42  23
  -8   0   0 369066. 3551.44  25
   8   0   0 366588. 3557.59   2
   8   0   1 234831. 2889.21   2
   8   0  -1 245338. 3100.18   2
  -8   0  -1 218571. 2595.63  13
  -8   0   1 226045. 2934.50  13
  -8   0  -1 236319. 3089.84  19
   8   0   1 235359. 3096.34  21
  -8   0   1 239977. 2707.72  22
  -8   0  -1 218564. 2442.07  22
  -8   0   1 224912. 2870.25  25
   8   0  -1 246527. 3015.42  23
   8   0   1 235463. 2797.76  23
   8   0   2 52871.2 1468.07   2
   8   0  -2 57544.6 1660.61   2
  -8   0   2 54244.6 1569.45  13
  -8   0  -2 56327.0 1299.01  13
   8   0  -2 56486.3 1450.06  11
  -8   0  -2 51641.2 1604.38  19
   8   0   2 57777.4 1650.53  21
  -8   0   2 54369.7 1540.29  25
   8   0  -2 55174.0 1537.51  23
  -8   0  -2 51073.1 1329.07  22
   8   0   2 54359.9 1408.63  23
   8   0   3 2732.18 397.439   2
   8   0  -3 2184.67 400.503   2
  -8   0  -3 1871.59 249.897  13
   8   0  -3 1816.84 300.581  11
  -8   0  -3 1577.42 351.986  19
  -8   0  -3 1462.96 269.811  22
   8   0   3 1689.07 334.058  21
  -8   0   3 2076.18 353.878  25
   8   0  -3 1882.61 334.908  23
  -8   0  -3 1954.86 393.205  24
  -8   0  -4 187228. 3885.93  24
   8   0  -4 192685. 3432.80  23
  -8   0  -4 183820. 3419.68  22
   8   0  -4 192606. 3731.86  19
  -8   0  -4 184768. 3974.46  19
   8   0   4 165510. 3308.78   2
   8   0  -4 174380. 3148.73  11
   8   0   4 197511. 3824.18  21
   8   0  -4 183879. 3744.34   2
  -8   0   4 188845. 3748.53  25
   8   0   5 3247.17 578.353  21
   8   0   5 2620.09 517.785   2
  -8   0   5 1624.27 400.358   2
   8   0  -5 2888.77 545.400  19
  -8   0  -5 2431.03 540.708  19
   8   0  -5 2618.00 424.344  11
  -8   0   5 2882.72 523.115  25
  -8   0  -5 2293.25 504.101  24
   8   0  -5 2183.41 397.497  23
   8   0   6 32366.8 1913.24  21
  -8   0  -6 29870.8 1974.93  19
   8   0  -6 31855.1 1929.73  19
  -8   0   6 29778.1 1772.15   2
   8   0   6 34961.9 1846.89   2
  -8   0   6 32737.1 1991.98  25
  -8   0  -6 29162.3 1893.42  24
  -8   0  -7 2708.90 286.991   5
   8   0  -7 2796.31 303.317   5
  -8   0   7 2279.68 278.506  26
   8   0  -7 2768.28 315.427  10
   8   0  -7 2489.97 272.303   6
  -8   0  -7 2768.55 309.280   7
  -8   0  -8 27745.2 853.349   5
   8   0  -8 28970.0 936.293  10
  -8   0  -8 26922.4 945.525  17
   8   0  -8 28506.4 885.739   5
   8   0  -8 28202.6 826.381   6
   8   0  -9 60.4337 124.586  10
   8   0   9 66.9058 111.236  26
  -8   0  -9 72.9319 125.835  17
   8   0  -9-66.4442 98.0827   5
  -8   0  -9-33.2790 95.9537   5
  -8   0 -10 7398.82 305.533   5
   8   0 -10 7738.23 317.389   5
   8   0  10 7548.59 339.635  26
   8   0 -10 7284.63 340.817  10
   8   1 -10 9607.73 327.333   5
  -8  -1 -10 9566.88 326.980   5
   8  -1  10 10604.1 410.403  26
   8   1 -10 10787.1 404.473  10
   8  -1   9 4335.46 340.453  26
  -8  -1  -9 3927.87 330.472  17
   8   1  -9 4339.64 309.062   5
  -8  -1  -9 3900.65 288.287   5
   8   1  -9 4070.99 322.252  10
  -8  -1  -8 1981.75 235.755   5
  -8  -1  -8 2143.44 278.256  17
   8   1  -8 2460.82 269.602   5
   8   1  -8 2177.98 256.092   6
   8   1  -8 2158.39 284.233  10
  -8  -1  -7 56154.5 1219.16   5
   8   1  -7 54892.3 1225.41   5
   8   1  -7 57193.3 1329.58  10
  -8  -1  -7 58593.7 1392.81  17
   8  -1   6 64295.0 2753.64  21
  -8   1   6 56709.9 2392.73   2
   8  -1   6 66340.3 2669.19   2
  -8   1   6 59112.3 2711.15  25
   8   1  -6 62426.4 2473.35  11
   8   1  -6 58335.4 2623.43  19
  -8  -1  -6 60001.7 2808.26  19
  -8  -1  -6 55397.1 1301.19   7
  -8  -1  -6 63947.5 2854.55  24
   8   1  -5 33975.6 1814.49  19
  -8  -1  -5 36819.1 2007.54  19
   8  -1   5 39877.9 1936.23   2
  -8   1   5 37419.4 1803.74   2
   8   1  -5 38086.3 1749.21  23
  -8  -1  -5 34085.4 1885.85  24
   8   1  -5 39929.3 1815.02  11
   8  -1   5 36129.6 1881.07  21
  -8   1   5 38364.6 1989.57  25
   8  -1   4 126456. 3062.85   2
  -8  -1  -4 124324. 2733.81  12
   8   1  -4 128380. 2917.44  11
  -8   1   4 122560. 3104.46  25
  -8  -1  -4 132674. 3327.20  24
   8   1  -4 118752. 2848.69  23
   8  -1   4 131736. 3173.63  21
   8   1  -4 119349. 2967.81  19
  -8  -1  -4 126879. 3288.21  19
  -8  -1  -3 154577. 3172.24  19
  -8   1   3 146405. 2813.32  13
   8   1  -3 150875. 2834.23  11
  -8   1   3 147594. 2985.48  25
  -8  -1  -3 145630. 3103.68  24
   8   1  -3 158463. 3033.03  23
   8   1  -3 151974. 3126.43   2
   8  -1   3 141434. 2875.64   2
   8  -1   3 161288. 3118.47  21
  -8  -1  -2 14423.7 850.953  19
   8   1  -2 14367.5 789.515  11
  -8  -1  -2 14775.1 580.796  13
  -8   1   2 15193.2 836.623  13
  -8   1   2 14524.5 839.340  25
  -8  -1  -2 14711.0 649.429  22
  -8  -1  -2 13925.0 855.421  24
   8   1  -2 13946.8 822.253  23
   8   1  -2 14417.5 871.910   2
   8  -1   2 15636.0 864.236   2
   8  -1   2 14749.6 858.561  21
  -8  -1  -2 14107.9 637.120  20
  -8  -1  -1 157450. 2506.32  19
  -8   1   1 158206. 2520.98  13
  -8  -1  -1 167121. 2148.07  13
  -8   1   1 168320. 2598.07  25
   8   1  -1 165182. 2552.13  23
  -8  -1  -1 166697. 1783.20  22
   8  -1   1 163372. 2558.73   2
   8   1  -1 165937. 2561.44   2
   8  -1   1 165761. 2544.38  21
  -8   1   1 169261. 2539.15  22
  -8   1   0 975.429 212.045  13
  -8  -1   0 639.157 162.661  13
  -8  -1   0 575.220 162.841  25
  -8   1   0 760.606 201.987  25
   8  -1   0 723.342 189.410  23
   8   1   0 1080.30 205.537  23
   8  -1   0 836.947 206.645   2
   8   1   0 1057.84 223.183   2
  -8  -1   0 752.551 124.203  22
  -8   1   0 897.484 203.597  22
  -8   1  -1 186170. 2755.26  19
  -8  -1   1 180581. 2683.85  13
  -8   1  -1 182371. 2577.68  13
  -8  -1   1 163773. 2341.40  25
  -8   1  -1 184916. 2795.67  25
   8  -1  -1 199590. 2773.40  23
   8   1   1 184859. 2396.44  23
   8   1   1 191219. 2437.55   2
   8  -1  -1 168202. 2650.22   2
  -8   1  -1 178946. 2535.09  22
  -8   1  -2 11563.2 778.575  19
   8  -1  -2 10353.5 580.232  11
  -8   1  -2 11711.0 674.038  13
  -8  -1   2 10348.5 660.693  25
   8  -1  -2 12296.1 722.721  23
   8   1   2 10533.1 569.671  23
   8   1   2 10469.1 617.545   2
   8  -1  -2 10041.1 704.885   2
  -8   1  -2 11861.3 708.437  22
   8   1   2 10808.7 727.456  21
  -8   1  -3 128809. 2900.51  19
  -8  -1   3 124687. 2572.69  25
   8  -1  -3 126776. 2197.57  11
  -8   1  -3 140640. 2457.28  13
   8  -1  -3 138847. 2606.05  23
  -8   1  -3 135030. 2677.23  22
   8  -1  -3 141703. 2946.55   2
   8   1   3 130793. 2420.87   2
   8   1   3 127132. 2739.12  21
   8  -1  -4 127596. 3044.37  19
  -8   1  -4 124110. 3263.89  19
  -8  -1   4 124019. 2969.45  25
   8  -1  -4 113603. 2352.55  11
  -8   1  -4 123272. 2445.79  13
  -8  -1   4 126013. 2783.61  20
   8   1   4 132737. 3106.66  21
   8  -1  -4 128318. 2698.29  23
  -8   1  -4 120032. 2877.87  22
  -8   1  -4 117129. 3091.07  24
   8  -1  -4 122828. 3039.26   2
   8   1   4 123379. 2651.28   2
   8  -1  -5 41846.4 2001.21  19
  -8   1  -5 43606.4 2187.24  19
  -8  -1   5 43816.4 1986.61   2
   8   1   5 47127.0 1861.26   2
  -8  -1   5 44995.0 2054.10  25
  -8   1  -5 46124.0 2163.27  24
   8   1   5 48095.2 2106.25  21
   8   1   6 57617.9 2503.27  21
   8  -1  -6 56676.6 2575.07  19
  -8   1  -6 54840.0 2697.83  19
  -8   1  -6 52785.0 1229.95  16
  -8  -1   6 55973.4 1299.50  26
  -8  -1   6 55616.8 2529.08  25
   8  -1  -6 54505.9 1268.17  10
  -8  -1   6 57401.3 2511.39   2
  -8   1  -6 56311.9 2611.67  24
  -8   1  -7 51636.8 1187.93   5
  -8  -1   7 50340.4 1288.46  26
   8  -1  -7 52162.7 1282.07  10
   8  -1  -7 51856.4 1181.03   6
   8  -1  -7 50258.3 1226.39   5
  -8   1  -7 49040.2 1225.89   7
   8  -1  -8 1703.87 249.681   5
  -8   1  -8 1670.74 231.377   5
   8  -1  -8 1771.10 273.591  10
  -8   1  -8 1782.41 269.731  17
   8  -1  -8 1795.91 221.877   6
  -8   1  -9 3189.14 263.871   5
   8   1   9 3243.89 281.486  26
   8  -1  -9 3730.45 319.169  10
  -8   1  -9 3759.58 330.763  17
   8  -1  -9 3341.91 292.260   5
   8  -1 -10 8260.69 355.342  10
   8   1  10 8985.54 337.614  26
   8  -1 -10 8262.30 331.636   5
  -8   1 -10 8857.41 332.433   5
   8  -2  10 1643.54 161.275  26
   8   2 -10 1663.86 161.018  10
   8   2  -9 2970.29 278.560  10
   8   2  -9 2602.17 224.219   5
  -8  -2  -9 2568.00 222.204   5
   8   2  -9 3052.41 234.193   6
   8  -2   9 2681.63 266.969  26
  -8  -2  -8 775.692 200.132  17
   8  -2   8 995.937 184.890   4
  -8  -2  -8 845.549 164.548   5
   8   2  -8 547.292 127.988   5
   8   2  -8 1030.53 195.967  10
   8  -2   7 12705.3 686.675   4
   8   2  -7 13024.9 591.472   5
  -8  -2  -7 14142.3 685.513  17
  -8  -2  -7 13315.5 598.290   5
  -8   2   6 31589.0 2045.00  25
   8   2  -6 31722.0 1860.13  11
   8  -2   6 32278.7 999.343   4
  -8  -2  -6 25332.9 1819.18  24
   8   2  -6 29917.3 1759.43  23
   8  -2   6 30451.4 1924.52  21
  -8  -2  -6 32920.7 2061.19  19
   8   2  -6 31452.9 1934.83  19
  -8  -2  -6 30911.8 980.862  17
  -8   2   6 32073.8 1782.55   2
   8  -2   6 32564.0 1970.68   2
  -8  -2  -6 30222.5 969.708   7
   8   2  -5 2022.27 472.090  19
  -8  -2  -5 2199.29 451.921  19
  -8   2   5 1982.79 452.040  25
   8   2  -5 2907.76 539.889  11
   8  -2   5 2084.95 495.981   2
  -8   2   5 2216.19 426.027   2
  -8  -2  -5 1833.32 389.005  12
  -8  -2  -5 2643.65 544.749  24
   8   2  -5 3083.02 553.412  23
   8  -2   5 2512.75 537.655  21
   8  -2   4 53404.3 2110.01  21
   8   2  -4 47385.4 1904.15  19
  -8  -2  -4 49546.2 2041.15  19
   8  -2   4 48310.8 2014.58   2
  -8   2   4 51519.3 1861.14  13
  -8  -2  -4 50690.9 1929.86  12
   8   2  -4 52673.6 1999.16  11
  -8   2   4 51033.3 2068.76  25
  -8  -2  -4 47379.6 2052.19  24
   8   2  -4 55366.3 2076.33  23
  -8  -2  -3 797.778 246.462  19
  -8   2   3 1329.36 313.308  25
   8   2  -3 1401.32 328.928  11
  -8   2   3 606.388 196.358  13
  -8  -2  -3 961.401 261.002  12
   8  -2   3 730.628 237.112  21
   8   2  -3 658.837 227.116  23
  -8  -2  -3 726.572 238.979  24
   8  -2   3 1152.77 312.238   2
  -8   2   2 90522.4 2194.47  25
   8   2  -2 90299.4 2207.58   2
   8  -2   2 84821.5 2135.91   2
  -8  -2  -2 90382.1 2303.85  12
  -8   2   2 94999.0 2162.09  13
  -8  -2  -2 90275.6 1789.72  20
  -8  -2  -2 88706.3 2097.88  19
   8   2  -2 93445.7 2255.27  23
  -8  -2  -2 91801.3 2269.04  24
   8  -2   2 91494.8 2161.95  21
  -8   2   2 89568.7 2216.52  22
  -8   2   1 9521.06 670.768  25
   8   2  -1 10771.8 678.239   2
   8  -2   1 11061.9 716.610   2
  -8  -2  -1 10231.9 744.235  12
  -8   2   1 10592.7 698.061  13
   8   2  -1 8457.89 610.912  11
  -8  -2  -1 9719.32 641.681  20
  -8  -2  -1 10654.8 683.354  24
   8   2  -1 10466.6 693.536  23
   8  -2   1 10205.3 651.888  21
  -8   2   1 10494.4 705.312  22
  -8   2   0 26200.9 1078.96  13
  -8  -2   0 28534.9 1156.53  20
  -8   2   0 28176.4 1108.35  22
   8  -2   0 26965.5 957.086  21
   8  -2   0 26467.1 1061.64   2
   8   2   0 25750.2 921.970   2
   8   2   0 28213.3 1031.06  23
  -8  -2   0 28938.1 934.170  24
   8  -2   0 27442.8 1113.97  23
  -8  -2   0 28213.1 887.779  25
  -8   2   0 25050.1 1031.51  25
  -8  -2   1 10117.4 678.294  12
  -8   2  -1 8957.40 636.812  13
  -8  -2   1 8886.11 710.231  20
  -8   2  -1 8990.28 639.039  22
   8  -2  -1 10307.7 681.611   2
   8   2   1 10308.9 543.435   2
   8   2   1 8635.47 522.437  23
  -8  -2   1 9940.45 397.862  24
   8  -2  -1 9716.54 658.718  23
  -8   2  -1 10028.6 688.356  25
  -8  -2   1 9248.78 519.137  25
  -8  -2   2 89958.9 1838.89  25
   8   2   2 91249.7 1638.47   2
   8  -2  -2 104974. 2261.26   2
  -8  -2   2 85050.3 1784.68  12
  -8   2  -2 101518. 2227.97  13
   8  -2  -2 89855.0 1564.76  11
  -8   2  -2 89531.3 2147.97  19
   8   2   2 89790.0 1554.50  23
   8  -2  -2 93442.8 2054.08  23
  -8  -2   2 92628.2 2302.63  20
  -8   2  -2 92564.8 2156.33  22
   8   2   2 96904.3 2205.63  21
  -8  -2   3 358.048 129.367  25
   8  -2  -3 717.637 232.774   1
   8   2   3 655.598 182.640   2
   8  -2  -3 357.232 140.824   2
  -8   2  -3 519.176 176.103  13
  -8   2  -3 470.451 225.323  19
  -8  -2   3 475.699 206.095  20
   8  -2  -3 513.472 153.306  23
   8   2   3 359.130 209.462  21
  -8   2  -3 525.198 216.634  22
   8   2   4 54202.0 1985.99  21
  -8  -2   4 52874.7 2012.35   2
  -8   2  -4 56153.9 1891.30  13
  -8  -2   4 58475.3 1983.30  25
   8  -2  -4 54067.3 1768.53   1
   8  -2  -4 56387.7 2045.56   2
   8  -2  -4 54219.6 2018.62  19
  -8   2  -4 55142.4 2200.53  19
  -8  -2   4 56499.7 2006.53  20
   8  -2  -4 53816.7 1708.92  23
  -8   2  -4 60095.4 2168.98  22
  -8   2  -4 53288.7 2125.28  24
  -8   2  -5 2877.52 578.908  24
  -8  -2   5 2384.15 509.274   2
  -8  -2   5 2586.94 456.598  25
   8   2   5 2770.83 502.964  21
  -8   2  -5 2506.09 483.146  22
   8  -2  -5 2703.49 511.622  19
  -8   2  -5 2292.60 490.121  19
  -8  -2   6 34572.8 1994.30   2
  -8   2  -6 28743.8 1863.32  24
   8   2   6 32383.1 1837.28  21
  -8   2  -6 32356.8 2067.70  19
   8  -2  -6 28948.3 1840.33  19
  -8   2  -6 30136.1 941.224  16
  -8  -2   6 27097.3 921.319  26
  -8  -2   6 29370.0 1798.03  25
   8  -2  -6 29279.6 957.671  10
   8  -2  -6 29502.0 898.783   6
   8  -2  -6 30557.2 960.762   5
  -8   2  -6 29964.6 912.829   7
  -8   2  -7 12784.9 633.332  16
  -8   2  -7 13463.6 618.891   5
  -8  -2   7 13499.6 673.276  26
   8  -2  -7 13334.7 661.336  10
   8  -2  -7 12787.2 638.265   5
   8  -2  -7 12901.1 587.984   6
  -8   2  -7 12855.4 607.741   7
   8  -2  -8 882.035 187.240   5
  -8   2  -8 1166.42 205.987   5
   8  -2  -8 1007.93 207.903  10
  -8   2  -8 943.195 206.319  17
  -8   2  -9 3241.51 296.128  17
   8  -2  -9 3207.70 294.188  10
  -8   2  -9 2787.23 251.226   5
   8   2   9 2838.23 238.902  26
   8  -2  -9 2813.67 267.249   5
   8  -2 -10 1644.33 161.555  10
  -8   2 -10 1769.91 152.189   5
   8  -3  10 957.237 115.910  26
   8   3 -10 876.561 111.961  10
   8   3  -9 3645.44 284.402  10
  -8  -3  -9 3127.56 223.378   5
   8   3  -9 3452.53 233.614   6
   8  -3   9 3557.36 283.522  26
   8  -3   8-14.3902 99.9173  26
   8  -3   8-55.5329 103.097   4
  -8  -3  -8 201.457 124.149   5
   8  -3   7 7424.68 531.272   4
   8  -3   7 7723.16 475.314  14
  -8  -3  -7 7954.51 515.558  17
   8   3  -6 15613.2 1321.99  23
   8  -3   6 12645.5 1274.26  21
   8   3  -6 13275.2 1279.40  19
  -8  -3  -6 13214.0 1311.49  19
   8  -3   6 12044.0 613.188  14
  -8  -3  -6 13156.5 649.267  17
   8  -3   6 14107.3 676.515   4
   8   3  -6 14878.8 1334.67  11
  -8   3   6 12904.1 1349.01  25
  -8  -3  -6 14510.3 1421.69  24
   8  -3   6 13273.9 1289.35   2
  -8  -3  -5 58086.4 2495.58  19
   8   3  -5 56588.6 2369.57  19
  -8  -3  -5 55418.6 2534.35  24
   8   3  -5 55616.2 2419.85  23
  -8  -3  -5 55940.6 2333.89  12
  -8   3   5 57148.7 2583.49  25
   8   3  -5 48332.9 2272.09  11
   8  -3   5 58253.4 2547.76   2
   8  -3   5 58469.7 2499.83  21
   8   3  -4 18272.8 1210.36  19
  -8  -3  -4 17078.9 1198.32  19
   8  -3   4 17692.0 1281.58   2
  -8   3   4 16660.5 1082.12  13
  -8  -3  -4 17143.7 1235.43  12
  -8   3   4 15572.3 1209.48  25
   8   3  -4 17064.3 1241.26  11
   8  -3   4 17683.6 1245.16  21
  -8  -3  -4 16628.6 1278.94  24
   8   3  -4 17029.3 1247.69  23
   8   3  -3 14474.6 945.686  19
  -8  -3  -3 15484.4 1003.41  19
   8   3  -3 14695.7 1042.25  11
  -8  -3  -3 15191.7 1119.09  12
  -8   3   3 13524.6 932.698  13
   8  -3   3 14857.0 1060.58   2
  -8   3   3 14230.2 1022.46  25
   8  -3   3 15762.6 1067.89  21
  -8   3   3 13310.3 1011.36  22
  -8  -3  -3 13642.2 1042.03  24
   8   3  -3 12940.3 1008.97  23
  -8  -3  -2 13516.1 824.221  19
  -8  -3  -2 13527.9 811.710  20
  -8   3   2 12800.5 863.273  13
  -8  -3  -2 12309.1 952.994  12
   8   3  -2 11686.8 854.613  11
   8  -3   2 13684.3 924.251   2
  -8   3   2 13090.9 889.547  25
  -8   3   2 13428.7 957.768  22
   8  -3   2 12073.8 812.764  21
  -8  -3  -2 13225.6 903.910  24
   8   3  -2 13606.0 948.411  23
  -8  -3  -1 16960.8 961.147  20
   8   3  -1 16828.5 891.652   2
   8  -3   1 16778.7 938.094   2
   8   3  -1 17285.7 952.968  11
  -8  -3  -1 17187.6 1083.58  12
  -8   3   1 16949.5 955.331  13
  -8   3   1 18152.1 979.037  25
  -8   3   1 17516.0 1012.85  22
   8  -3   1 17893.0 876.023  21
  -8  -3  -1 18480.4 908.885  24
   8   3  -1 14907.7 896.699  23
  -8  -3   0 2.14554 118.687  20
   8  -3   0 149.389 136.943   2
   8   3   0-64.3199 117.637   2
  -8   3   0 246.804 126.051  13
  -8  -3   0 21.0902 131.320  12
  -8   3   0-67.4694 137.279  25
   8   3   0 141.930 112.822  11
   8  -3   0 7.88983 65.1476  21
  -8   3   0-65.4313 150.224  22
   8   3   0-13.0617 87.4680  23
  -8   3  -1 13975.8 897.315  13
  -8  -3   1 12935.6 836.525  12
   8  -3  -1 13925.2 828.191   2
  -8  -3   1 14401.3 985.169  20
   8  -3  -1 14657.9 619.515  21
  -8   3  -1 16263.6 958.792  22
   8   3   1 14069.8 709.179  23
   8   3   2 16495.9 930.676  21
  -8   3  -2 14268.1 944.283  22
  -8   3  -2 14698.7 965.529  13
  -8  -3   2 14369.0 822.172  12
   8  -3  -2 14037.3 937.789   1
   8  -3  -2 13662.8 853.340   2
  -8   3  -2 14809.8 880.661  19
  -8  -3   2 14336.4 1018.13  20
  -8  -3   2 13156.6 829.382   2
   8  -3  -2 15716.7 923.761  23
   8   3   3 15001.2 952.505  21
  -8   3  -3 16372.5 1073.37  13
   8  -3  -3 15469.4 990.797   2
   8  -3  -3 14261.9 992.952   1
   8  -3  -3 14023.9 927.429  19
  -8  -3   3 14798.1 1082.69  20
  -8   3  -3 15935.9 1041.46  19
  -8  -3   3 16176.4 1030.47   2
  -8   3  -3 13454.7 993.114  22
   8  -3  -3 14638.3 898.624  23
   8   3   4 17174.0 1097.94  21
  -8  -3   4 17684.5 1206.58   2
  -8   3  -4 18708.2 1299.50  22
  -8   3  -4 15359.0 1114.76  13
   8  -3  -4 16675.7 1120.82   2
   8  -3  -4 16952.4 1125.45   1
   8  -3  -4 16907.9 1163.95  19
  -8  -3   4 16721.9 1191.62  20
  -8   3  -4 15731.2 1181.46  19
  -8   3  -5 63198.3 2335.50  13
   8  -3  -5 57609.3 2363.14  19
  -8   3  -5 62610.1 2649.32  19
  -8  -3   5 59587.2 2478.29   2
  -8   3  -5 55927.2 2418.42  24
  -8   3  -5 63599.0 2663.60  22
  -8  -3   6 12310.0 1227.75   2
   8  -3  -6 13852.8 1274.76  19
  -8   3  -6 13170.0 1303.35  19
  -8   3  -6 13797.3 646.752  16
   8  -3  -6 13291.6 655.721   5
   8  -3  -6 13075.0 609.769   6
   8   3   6 11915.9 1180.35  25
  -8  -3   6 12748.7 643.033  26
   8  -3  -6 12624.9 650.608  10
  -8   3  -7 6906.25 473.863  16
   8  -3  -7 7250.00 441.629   6
   8  -3  -7 6770.06 474.968   5
   8  -3  -7 7317.18 500.158  10
   8  -3  -8-111.473 140.249  10
  -8   3  -8 173.580 143.939  17
   8  -3  -8-15.3489 144.347   5
  -8   3  -8 36.9756 117.640   5
  -8   3  -9 3396.04 279.019  17
  -8   3  -9 3402.29 256.368   5
   8  -3  -9 3646.37 289.749  10
   8  -3  -9 3184.04 269.577   5
  -8   3 -10 602.697 92.8750   5
   8  -3 -10 508.339 88.5103  10
   8   4  -9 7866.72 373.477  10
   8   4  -9 7835.34 323.181   6
   8  -4   9 7717.48 362.520  26
   8  -4   8 2619.30 298.245   4
   8  -4   8 2033.55 233.677  26
   8  -4   7 5795.59 417.500  14
   8  -4   7 5680.34 452.205   4
   8  -4   6 29491.4 986.237  14
   8  -4   6 31548.4 1055.01   4
   8  -4   5 3762.99 685.439  21
  -8   4   5 3528.88 688.176  22
   8  -4   5 3619.79 694.253   2
   8  -4   5 3961.55 360.872  14
  -8  -4  -5 2640.56 546.001  12
   8  -4   5 3501.89 345.702   4
   8   4  -5 3047.40 615.504  11
  -8  -4  -5 3198.64 674.400  24
   8   4  -5 2603.16 530.209  23
  -8   4   5 3348.38 579.204  25
   8  -4   4 98028.2 3182.27   2
  -8  -4  -4 87480.0 3091.23  12
  -8   4   4 91587.3 3188.24  22
   8  -4   4 94583.2 2967.75  21
   8   4  -4 98472.2 3206.62  11
   8   4  -4 85402.1 3008.37  23
  -8   4   4 92826.5 3070.04  25
  -8  -4  -4 84077.6 2979.68  24
   8  -4   3 60695.5 2266.90   2
  -8  -4  -3 61097.0 2441.23  12
  -8   4   3 62603.5 2078.52  13
   8  -4   3 66219.7 2241.50  21
  -8   4   3 56903.5 2301.37  22
   8   4  -3 63479.0 2367.35  11
   8   4  -3 68161.8 2515.27  23
  -8  -4  -3 65000.7 2354.42  24
  -8   4   3 64112.3 2291.06  25
   8  -4   2 92926.4 2567.04   2
  -8   4   2 94276.2 2506.48  13
  -8  -4  -2 93462.3 2903.84  12
   8   4  -2 96034.1 2656.15  11
  -8  -4  -2 96772.8 2514.91  20
   8  -4   2 95244.4 2396.84  21
  -8   4   2 94689.7 2731.43  22
   8   4  -2 96594.8 2764.79  23
  -8  -4  -2 95223.6 2489.91  24
  -8   4   2 98309.1 2580.33  25
   8  -4   1 11545.0 844.668   2
  -8   4   1 10354.3 828.551  13
  -8  -4  -1 10858.8 965.396  12
   8   4  -1 10367.3 827.321  11
  -8  -4  -1 10209.6 859.230  20
   8  -4   1 11725.2 738.605  21
  -8   4   1 10853.3 877.837  22
   8   4  -1 11331.1 867.168  23
  -8  -4  -1 10769.7 696.634  24
  -8   4   1 8902.26 719.297  25
   8  -4   0 22333.5 1108.08   2
   8   4   0 21385.2 1098.38  11
  -8  -4   0 23651.0 1336.62  12
  -8   4   0 21996.7 1201.00  13
  -8  -4   0 22596.5 1305.08  20
  -8   4   0 23650.6 1261.55  22
   8   4   0 21600.9 1072.34  23
  -8   4   0 21892.5 1098.84  25
  -8   4  -1 12172.9 927.454  13
  -8  -4   1 12352.5 922.738  12
   8   4   1 10056.9 740.068  11
   8  -4  -1 11262.1 789.249   2
   8  -4  -1 11784.6 943.610   1
  -8  -4   1 11548.6 989.542  20
  -8   4  -1 9582.89 809.996  22
   8   4   1 11051.5 686.994  23
  -8   4  -2 99356.8 2759.31  13
  -8  -4   2 97162.0 2412.11  12
   8  -4  -2 95198.2 2325.96   2
   8  -4  -2 96941.9 2766.08   1
  -8  -4   2 97868.4 2961.61  20
  -8   4  -2 104054. 2784.68  22
   8   4   2 95201.1 2296.77  21
  -8  -4   2 105367. 2441.42   2
  -8  -4   3 61481.4 2448.89  20
   8  -4  -3 57229.2 1953.62   2
   8  -4  -3 63262.1 2330.45   1
  -8  -4   3 61266.4 2108.04   2
  -8   4  -3 64244.5 2357.10  22
  -8   4  -3 55171.7 2184.45  13
  -8  -4   4 86917.2 3013.78  20
  -8  -4   4 94650.6 2914.96   2
  -8   4  -4 92802.9 3085.21  22
   8  -4  -4 92832.1 2933.96   1
  -8   4  -4 99181.0 3103.96  13
   8  -4  -5 3569.05 343.955   5
   8  -4  -5 3634.68 334.633   6
  -8   4  -5 4098.50 353.373  16
  -8   4  -5 4279.49 654.396  13
  -8   4  -5 3741.52 680.049  22
  -8  -4   5 3858.77 662.684   2
   8  -4  -5 3793.52 363.942  10
  -8  -4   5 3524.51 399.654   4
   8  -4  -6 26838.7 944.356   5
   8  -4  -6 27245.6 877.127   6
   8  -4  -6 25936.2 955.379  10
   8  -4  -6 25411.9 860.014   9
  -8   4  -6 28113.6 920.621  16
  -8   4  -7 5081.86 386.722  16
   8  -4  -7 4806.23 401.432   5
   8  -4  -7 5029.16 428.140  10
  -8   4  -8 2596.96 256.870   5
  -8   4  -8 2428.22 265.594  17
   8  -4  -8 2432.07 270.437  10
  -8   4  -9 7299.10 350.440   5
   8  -4  -9 7488.01 376.314  10
  -8   4  -9 6976.23 332.458  17
   8   5  -9 5638.52 278.351  10
   8  -5   9 4938.39 222.688  26
   8   5  -9 5727.91 235.868   6
   8  -5   8 565.855 192.386   4
   8  -5   8 916.395 147.988  26
   8  -5   7 633.599 144.767  26
   8  -5   7 355.051 121.318  14
   8  -5   6 347.564 130.080  14
   8  -5   6 97.2853 179.823   4
  -8  -5  -5 14376.0 1370.91  24
   8  -5   5 19020.7 799.099   4
   8  -5   5 17991.7 781.240  14
  -8  -5  -5 16294.1 1478.49  12
  -8  -5  -5 17731.1 734.893   3
  -8   5   5 16358.1 1631.10  22
   8   5  -4 52157.9 2534.68  23
  -8   5   4 51585.3 2531.62  22
   8  -5   4 52947.1 2448.82   2
   8  -5   4 55463.5 1342.42  14
  -8  -5  -4 52078.1 2575.86  12
   8  -5   4 57112.8 1317.65   4
   8   5  -4 60681.9 2674.31  11
  -8  -5  -4 57825.2 1260.14   3
  -8  -5  -4 52079.8 2449.50  24
  -8   5   3 43345.4 1974.52  25
  -8  -5  -3 45498.7 2058.35  24
   8   5  -3 43758.3 2138.31  11
   8   5  -3 46503.7 2256.60  23
   8  -5   3 44875.6 2066.19   2
  -8   5   3 43567.1 2143.78  22
  -8  -5  -3 44013.9 2309.85  12
  -8  -5  -2 36935.7 1790.04  20
  -8   5   2 38076.2 1739.83  13
   8   5  -2 39180.5 1881.82  11
  -8  -5  -2 38602.2 2095.46  12
  -8   5   2 36939.4 1639.29  25
   8   5  -2 38688.8 1922.02  23
   8  -5   2 38579.4 1770.63   2
   8  -5   2 39317.4 1846.31   1
  -8   5   2 35699.8 1845.49  22
  -8  -5  -1 38153.6 1865.18  20
   8   5  -1 41409.2 1778.17  11
  -8   5   1 38530.0 1742.81  13
  -8  -5  -1 40421.1 2073.42  12
  -8   5   1 40231.2 1615.88  25
  -8   5   1 40864.8 1874.09  22
   8  -5   1 38486.1 1645.82   2
   8  -5   1 40381.7 1879.08   1
   8   5  -1 39621.9 1778.76  23
   8   5   0 9480.58 803.539  23
  -8   5   0 9453.83 896.144  22
   8   5   0 9433.73 806.963  11
  -8  -5   0 10014.0 981.837  12
  -8   5   0 9793.33 885.009  13
   8  -5   0 8835.62 763.936   2
   8  -5   0 9134.65 911.084   1
  -8  -5   0 9470.04 961.999  20
  -8   5  -1 41215.3 1858.21  22
  -8  -5   1 39934.4 1840.14  12
  -8   5  -1 40249.8 1861.29  13
   8  -5  -1 40744.4 1960.93   1
  -8  -5   1 42497.7 2138.24  20
  -8   5  -2 37687.3 1850.58  22
   8  -5  -2 39831.8 1985.97   1
  -8   5  -2 42814.8 2008.26  13
  -8  -5   2 42550.0 2221.32  20
  -8   5  -3 49724.0 2285.00  13
  -8  -5   3 46387.4 2376.31  20
  -8   5  -3 49008.5 2234.17  22
   8  -5  -3 48191.5 2250.09   1
  -8  -5   4 58116.8 2372.13   2
  -8  -5   4 50071.6 2514.33  20
  -8   5  -4 58109.9 2625.65  22
  -8   5  -4 56574.9 2547.17  13
   8  -5  -4 54269.8 2473.70   1
   8  -5  -4 57076.8 1303.94   6
   8  -5  -4 54380.0 1341.84  10
   8  -5  -5 18922.0 772.080   9
  -8   5  -5 19063.3 748.255  16
  -8   5  -5 17331.9 1432.05  13
  -8  -5   5 17633.4 865.129   4
  -8  -5   5 18348.4 1456.73   2
   8  -5  -5 19037.1 760.480   6
   8  -5  -5 19778.2 833.679  10
   8  -5  -6 165.439 124.183   6
  -8   5  -6 520.314 147.021  16
   8  -5  -6 304.043 151.506  10
   8  -5  -6 433.534 132.922   9
  -8   5  -7 731.199 141.625  16
   8  -5  -7 583.206 151.149   9
   8  -5  -7 482.445 153.646  10
   8  -5  -8 394.355 146.469  10
  -8   5  -8 207.906 101.893  17
  -8   5  -8 369.377 114.651   5
   8  -5  -9 4783.47 242.987  18
  -8   5  -9 5413.04 264.956   5
   8  -6   8 5743.29 360.904   4
   8  -6   7 30460.3 949.382   4
   8  -6   6 11622.2 601.814  14
   8  -6   6 11165.7 616.702   4
   8  -6   5 33681.1 1075.56  14
  -8  -6  -5 33961.3 998.485   3
   8  -6   5 34815.2 1099.69   4
   8  -6   4 17682.6 788.413  14
   8  -6   4 18241.5 784.790   4
  -8  -6  -4 18052.6 731.512   9
  -8  -6  -4 17253.1 714.741   3
   8   6  -3 1578.82 436.351  23
   8  -6   3 1894.97 249.922   4
  -8  -6  -3 1751.34 229.559   3
   8  -6   3 1528.68 231.121  14
  -8  -6  -3 815.685 382.050  12
   8  -6   3 1945.84 477.906   2
   8   6  -3 329.568 195.075  11
  -8  -6  -3 1479.58 257.495   9
  -8   6   2 47171.9 2269.76  22
  -8  -6  -2 43980.1 2234.75  20
  -8  -6  -2 48621.6 1140.18   3
  -8  -6  -2 50112.2 2635.11  12
   8  -6   2 49681.5 2244.50   1
   8  -6   2 46185.9 2065.81   2
   8  -6   2 46525.7 1142.23   4
  -8  -6  -2 49308.0 1223.04   9
   8   6  -2 43702.9 2155.69  11
   8   6  -2 45405.7 2275.12  23
  -8  -6  -1 58581.2 2757.66  12
  -8   6   1 55732.5 2289.98  13
  -8   6   1 54078.4 2361.67  22
   8  -6   1 60801.8 2565.69   1
   8   6  -1 54154.7 2260.05  23
  -8  -6  -1 55289.3 2551.77  20
   8  -6   0 4069.48 661.571   1
  -8   6   0 5545.36 733.061  22
  -8   6   0 5545.88 755.416  13
  -8  -6   0 3749.27 655.265  12
  -8  -6   0 5193.45 820.156  20
   8  -6  -1 58282.3 2587.36   1
  -8   6  -1 55803.3 2380.02  22
  -8  -6   1 54410.9 2693.84  20
  -8   6  -1 53466.3 2380.60  13
  -8  -6   1 53977.2 2404.85  12
   8  -6  -2 47383.0 1248.77   9
  -8  -6   2 49534.7 2656.10  20
   8  -6  -2 47307.9 1195.43  18
  -8   6  -2 47975.3 2344.93  13
   8  -6  -2 48911.1 2419.95   1
   8  -6  -2 45614.0 1176.71   6
  -8   6  -2 48305.1 2279.14  22
  -8   6  -3 2047.45 531.134  22
  -8  -6   3 1010.67 371.089  20
   8  -6  -3 1701.63 263.069   9
  -8   6  -3 1805.74 506.502  13
  -8  -6   3 1754.65 232.666   3
   8  -6  -3 1611.41 257.505  10
   8  -6  -3 1856.95 254.394   6
   8  -6  -3 2247.72 527.237   1
   8  -6  -4 19788.9 829.013   9
   8  -6  -4 18951.6 819.472  10
   8  -6  -4 19776.1 799.929   6
  -8  -6   4 17781.6 748.263   3
   8  -6  -5 31011.3 959.249   6
  -8   6  -5 32324.0 948.969  16
   8  -6  -5 32403.7 1092.09  10
   8  -6  -5 32632.8 1023.05   9
  -8  -6   5 33936.0 1002.57   3
   8  -6  -6 10355.1 601.528  10
   8  -6  -6 9125.18 472.887   6
   8  -6  -6 10224.6 532.906   9
  -8   6  -6 9915.53 492.247  16
   8  -6  -7 31132.6 772.818   9
   8  -6  -7 29818.9 900.231  10
  -8   6  -8 4426.53 270.348   5
   8  -6  -8 4404.52 280.725  18
   8  -7   8 4705.97 268.375   4
   8  -7   7 5391.88 369.362   4
   8  -7   6 19430.0 749.225   4
   8  -7   5 24875.1 895.208   4
  -8  -7  -5 24008.1 823.440   9
   8  -7   4 2497.38 301.200   4
  -8  -7  -4 2230.20 275.085   3
   8  -7   4 2752.38 319.321  14
  -8  -7  -4 2738.59 412.444   9
   8  -7   3 9814.90 559.359   4
   8  -7   3 9920.45 591.249  14
  -8  -7  -3 9387.65 583.835   9
  -8  -7  -3 9528.08 539.088   3
   8  -7   2 22548.3 828.063   4
   8  -7   2 22226.5 846.096  14
  -8  -7  -2 23417.0 834.254   3
  -8  -7  -2 22475.8 896.854   9
  -8  -7  -1 17376.6 1589.90  20
  -8  -7  -1 15417.0 723.966  15
  -8  -7  -1 15062.4 758.079   9
   8  -7   1 15253.9 662.411   4
  -8  -7  -1 13914.6 645.976   3
   8  -7   1 14402.9 1330.15   1
   8  -7   0 55213.9 1273.72   9
  -8   7   0 54596.3 2501.61  22
   8  -7   0 58781.2 1334.66  18
  -8  -7   0 54431.4 2886.55  20
  -8  -7   0 54995.9 1279.10   3
  -8  -7   0 55595.4 1364.31  15
  -8   7   0 55175.9 2521.68  13
   8  -7   0 57484.7 1262.67   4
  -8  -7   0 56113.3 1393.35   9
   8  -7   0 58278.5 2755.83   1
  -8  -7   1 14880.8 827.299   9
   8  -7  -1 14683.1 640.095   4
  -8  -7   1 15609.5 1590.47  20
   8  -7  -1 13482.1 659.647  18
  -8  -7   1 14584.1 700.534  15
  -8   7  -1 14107.2 1326.92  13
   8  -7  -1 14753.0 699.396   9
   8  -7  -1 13436.6 1355.79   1
  -8   7  -1 14923.5 1343.57  22
  -8  -7   1 13358.5 643.144   3
  -8  -7   2 22815.5 852.854  15
   8  -7  -2 22713.7 870.019  18
   8  -7  -2 25297.6 937.836   9
  -8  -7   2 26046.1 904.332   3
   8  -7  -3 8314.88 547.446  18
   8  -7  -3 8401.81 543.798   9
  -8  -7   3 7600.02 501.888   3
   8  -7  -4 1716.08 269.919  18
   8  -7  -4 1598.65 268.931   9
  -8  -7   4 2144.73 278.669   3
   8  -7  -5 23310.2 883.127  18
   8  -7  -5 21932.8 817.923   9
  -8  -7   5 24119.5 817.011   3
   8  -7  -6 18612.8 710.863  18
   8  -7  -6 18078.1 650.722   9
  -8  -7   6 17727.5 602.767   3
   8  -7  -7 4723.03 311.118  18
   8  -7  -7 5252.76 281.183   9
  -8   7  -8 4253.75 217.174   5
   8  -7  -8 3647.24 189.755  18
   8  -8   7 3069.49 225.198   4
   8  -8   7 2031.88 170.124   3
   8  -8   6 5946.34 368.697   4
   8  -8   5 12928.1 585.137   4
  -8  -8  -5 12772.9 644.202   9
   8  -8   4 10856.7 571.696   4
  -8  -8  -4 10936.5 678.679   9
  -8  -8  -4 11367.7 549.965   3
   8  -8   3 55524.3 1277.68   4
  -8  -8  -3 55925.3 1366.99   9
   8  -8   3 52023.1 1190.13   3
  -8  -8  -3 55795.0 1252.58   3
   8  -8   2 10402.6 563.252   4
   8  -8   2 10148.6 517.931   3
  -8  -8  -2 10218.4 550.330   3
  -8  -8  -2 10346.5 727.181   9
  -8  -8  -1 321.017 514.526   9
   8  -8   1 617.925 167.274   4
  -8  -8  -1 586.689 179.425   3
  -8  -8   0 14158.1 671.988   3
   8  -8   0 13883.7 614.586   4
  -8  -8   0 14710.2 915.822   9
   8  -8   0 14122.5 635.119   9
  -8  -8   0 13544.9 690.437  15
   8  -8  -1 414.848 146.197   9
  -8  -8   1 410.061 147.025  15
  -8  -8   1 137.358 139.184   3
  -8  -8   2 12320.1 628.024  15
   8  -8  -2 11726.6 563.706  15
   8  -8  -2 12092.3 640.757   9
  -8  -8   2 11714.3 607.959   3
   8  -8  -2 12199.9 643.696  18
   8  -8  -3 49320.5 1282.07   9
  -8  -8   3 52302.8 1250.34   3
   8  -8  -3 51732.1 1290.53  18
   8  -8  -4 9446.79 537.675   9
   8  -8  -4 10274.7 564.366  18
  -8  -8   4 10445.7 545.182   3
   8  -8  -5 10414.8 513.938   9
   8  -8  -5 10943.6 544.723  18
  -8  -8   5 11491.8 510.804   3
   8  -8  -6 5535.12 334.669  18
   8  -8  -6 5658.35 317.607   9
  -8  -8   6 5085.70 278.472   3
   8  -8  -7 2900.93 184.714  18
   8  -9   6 2338.75 158.194   3
   8  -9   6 3166.45 201.096   4
   8  -9   5 603.394 111.286   3
   8  -9   5 634.835 124.025   4
   8  -9   4 2476.11 245.957   4
   8  -9   4 2294.56 231.948   3
  -8  -9  -4 2204.14 227.276   3
   8  -9   3 15170.8 595.603   4
  -8  -9  -3 15762.7 812.150   9
   8  -9   3 14385.7 548.728   3
  -8  -9  -3 14737.9 587.853   3
   8  -9   2 20854.0 712.298   4
  -8  -9  -2 21687.6 1007.26   9
   8  -9   2 20749.1 650.220   3
  -8  -9  -2 20930.3 737.115   3
  -8  -9  -1 4605.61 717.578   9
  -8  -9  -1 4373.40 357.874   3
   8  -9   1 3589.87 299.335   4
   8  -9   0 113.568 107.323   9
  -8  -9   0 563.810 164.433   3
   8  -9  -1 4764.59 362.983   9
  -8  -9   1 5362.54 393.781   3
   8  -9  -1 5534.34 386.736  15
   8  -9  -2 21510.9 772.188   9
  -8  -9   2 21942.3 771.331   3
   8  -9  -2 22386.8 698.849  15
   8  -9  -3 12715.5 583.807   9
  -8  -9   3 13803.3 595.319   3
   8  -9  -4 1658.86 204.002   9
  -8  -9   4 1740.91 205.575   3
   8  -9  -5 883.807 139.143   9
  -8  -9   5 738.890 116.274   3
   8  -9  -6 2692.66 159.982   9
   8 -10   4 141.738 67.2688  15
  -8 -10  -3 76.0645 77.6161   3
   8 -10   3 83.2215 78.6849  15
  -8 -10  -2 3938.10 274.950   3
   8 -10   2 4076.02 300.712  15
  -8 -10  -1 15918.0 565.798   3
   8 -10   1 16590.0 600.309  15
  -8 -10   0 15.5979 95.6067   3
   8 -10   0-90.9876 106.729  15
  -8 -10   1 16112.1 574.032   3
   8 -10  -1 15443.3 513.237   9
   8 -10  -1 15487.9 527.983  15
  -8 -10   2 4252.25 295.930   3
   8 -10  -2 4293.55 287.071   9
   8 -10  -2 4351.29 243.709  15
   8 -10  -3 512.507 117.580   9
  -8 -10   3 327.552 86.7089   3
   8 -10  -4 232.342 81.9856   9
  -8 -10   4 105.537 55.1228   3
  -8 -11  -1 2087.11 149.279   3
   8 -11   1 1707.23 138.312  15
  -8 -11   0 5564.43 247.288   3
   8 -11   0 5205.46 224.672  15
  -8 -11   1 1433.55 129.189   3
   9   0   0-13.8834 104.176   2
  -9   0   0 87.2462 105.371  25
  -9   0   0 36.7583 108.501  13
  -9   0   0 78.8600 95.6919  22
   9   0   0 224.266 125.195  23
   9   0  -1 147774. 2552.50   2
   9   0   1 137508. 2363.41   2
  -9   0  -1 129641. 2152.31  13
  -9   0   1 134813. 2417.29  13
  -9   0   1 151116. 2498.65  25
   9   0   1 133807. 2487.26  21
  -9   0  -1 129302. 1989.99  22
  -9   0   1 132048. 2165.86  22
   9   0  -1 125336. 2303.91  23
   9   0   1 145655. 2347.03  23
  -9   0  -2 1762.76 334.429  19
   9   0   2 1449.98 272.976   2
   9   0  -2 934.505 253.514   2
  -9   0  -2 1456.15 234.376  13
  -9   0   2 1086.51 264.165  13
  -9   0   2 1556.33 303.164  25
   9   0  -2 1646.48 277.510  11
  -9   0  -2 1095.06 221.730  22
   9   0   2 1155.06 246.466  21
   9   0  -2 1406.77 260.009  23
   9   0   2 1563.61 294.028  23
  -9   0  -3 322274. 4712.76  19
  -9   0   3 313555. 4452.38  13
  -9   0  -3 329912. 3386.65  13
   9   0  -3 313233. 3931.19  11
   9   0  -3 319590. 4631.83   2
   9   0   3 320822. 4212.44   2
  -9   0   3 330337. 4475.11  25
   9   0   3 325242. 4561.04  21
   9   0  -3 325766. 4292.42  23
  -9   0  -3 322612. 3995.60  22
   9   0  -4 6329.57 706.067  19
  -9   0  -4 6177.45 744.409  19
   9   0  -4 5026.85 664.914   2
   9   0   4 5040.83 611.562   2
   9   0  -4 5215.89 579.821  11
  -9   0  -4 5958.48 748.338  24
   9   0  -4 6096.41 644.519  23
  -9   0  -4 6192.10 639.877  22
  -9   0   4 6008.42 697.476  25
   9   0   4 6343.35 731.725  21
   9   0  -5 120278. 3450.21  19
  -9   0  -5 113908. 3604.64  19
  -9   0   5 128061. 3609.30  25
   9   0  -5 124791. 3054.00  11
   9   0   5 130042. 3360.56   2
   9   0  -5 116608. 2981.04  23
  -9   0  -5 129428. 3730.25  24
  -9   0   5 125992. 3402.87   2
   9   0   5 128506. 3577.42  21
  -9   0  -6 967.153 368.275  24
   9   0  -6 926.564 373.601  19
  -9   0  -6 377.987 175.739  19
  -9   0  -6 679.351 162.799  16
   9   0   6 432.443 234.899   2
  -9   0   6 1185.84 386.241   2
   9   0  -6 488.608 134.581  10
  -9   0   6 612.157 285.000  25
  -9   0  -6 862.105 186.888   7
   9   0  -7 14701.0 693.969  10
  -9   0  -7 15189.4 697.916   7
   9   0  -7 15808.7 665.952   6
   9   0  -7 14976.6 649.368   5
  -9   0  -7 15711.6 646.679   5
  -9   0  -8 1193.45 171.405   5
   9   0  -8 1226.74 195.198   5
  -9   0  -8 1472.39 242.559  17
   9   0  -8 1747.31 226.003   6
   9   0  -8 1804.12 260.062  10
  -9   0  -9 19528.1 709.769  17
   9   0  -9 19499.3 684.659  10
  -9   0  -9 19045.6 604.923   5
   9   0  -9 18036.0 609.171   5
   9   0   9 19239.6 680.077  26
   9   0 -10-34.1813 84.3778  10
   9   0  10 94.6334 65.1615  26
   9   0 -10 190.920 70.5513   5
  -9   0 -10 97.2098 64.9810   5
   9  -1  10 13407.1 443.635  26
   9   1 -10 12994.6 428.092  10
  -9  -1  -9 2075.68 248.963  17
   9   1  -9 1994.80 190.045   6
   9   1  -9 1814.07 192.600   5
  -9  -1  -9 2014.97 201.211   5
   9  -1   9 1993.55 232.749  26
   9   1  -9 2340.42 255.874  10
  -9  -1  -8 31438.5 1002.95  17
   9   1  -8 31036.0 951.357  10
  -9  -1  -8 29901.3 849.619   5
   9   1  -8 30666.2 868.081   6
   9   1  -8 30177.6 870.867   5
   9   1  -7 2661.63 278.363   5
  -9  -1  -7 2853.66 287.222   5
  -9  -1  -7 3135.49 335.702  17
  -9  -1  -7 3117.77 341.658   7
   9   1  -7 3170.41 330.263  10
  -9  -1  -6 122541. 3978.93  24
   9   1  -6 128353. 3968.81  19
  -9  -1  -6 117961. 3981.42  19
  -9   1   6 131999. 3777.56   2
   9  -1   6 128986. 3790.19   2
  -9  -1  -6 110646. 1866.76   7
   9   1  -6 130336. 3633.14  11
   9  -1   6 124077. 3866.66  21
  -9   1   6 127603. 4057.91  25
  -9  -1  -5 2089.37 463.658  19
   9   1  -5 2178.45 458.891  19
  -9   1   5 2218.59 524.417  25
   9   1  -5 2132.33 446.287  11
   9  -1   5 2306.50 479.460   2
  -9   1   5 1336.55 405.378   2
   9  -1   5 1211.86 292.541  21
   9   1  -5 1762.23 401.995  23
  -9  -1  -5 1631.10 432.015  24
   9   1  -4 130517. 3192.79  19
  -9  -1  -4 133561. 3449.54  19
   9   1  -4 122529. 2939.51  11
  -9  -1  -4 131324. 2969.89  12
  -9   1   4 129885. 3278.76  25
   9  -1   4 124268. 3100.33   2
   9  -1   4 121893. 3144.50  21
  -9  -1  -4 133540. 3447.04  24
   9   1  -4 129496. 3100.27  23
  -9  -1  -3 125323. 2935.68  19
  -9   1   3 123593. 2728.64  13
   9   1  -3 138444. 2812.73  11
  -9   1   3 129361. 2906.58  25
   9   1  -3 127169. 2994.44   2
   9  -1   3 137953. 2923.78   2
   9  -1   3 125059. 2857.77  21
   9   1  -3 141254. 2986.41  23
  -9  -1  -3 133262. 3082.14  24
  -9  -1  -3 126650. 2352.81  22
  -9  -1  -2 246756. 3682.19  19
   9   1  -2 268300. 3585.67  11
  -9  -1  -2 261864. 2695.44  13
  -9   1   2 254901. 3596.60  13
  -9   1   2 249540. 3644.42  25
   9   1  -2 239451. 3663.10   2
   9  -1   2 257724. 3633.58   2
   9  -1   2 232444. 3541.96  21
  -9  -1  -2 257193. 2960.63  20
   9   1  -2 250834. 3625.80  23
  -9  -1  -2 262198. 2827.27  22
  -9  -1  -2 269080. 3905.88  24
  -9   1   1 41086.8 1375.01  13
  -9  -1  -1 40346.3 1148.24  13
  -9   1   1 42404.8 1393.82  25
   9  -1   1 41429.5 1368.81   2
   9   1  -1 39386.6 1336.70   2
  -9  -1  -1 39108.8 932.140  22
  -9   1   1 37810.4 1297.01  22
   9  -1   1 40745.1 1351.82  21
   9   1  -1 39108.7 1318.33  23
   9  -1   1 43650.1 1400.16  23
  -9   1   0 10555.4 678.659  13
  -9  -1   0 10131.6 624.797  13
  -9  -1   0 8580.24 565.683  25
  -9   1   0 10361.7 673.406  25
   9  -1   0 9504.15 642.685   2
   9   1   0 10357.4 636.574   2
  -9  -1   0 9326.54 451.454  22
  -9   1   0 9761.60 624.709  22
   9   1   0 9542.87 615.895  23
   9  -1   0 10769.6 682.694  23
  -9  -1   1 45591.8 1432.79  13
  -9   1  -1 41485.0 1307.97  13
  -9  -1   1 45522.0 1323.60  25
  -9   1  -1 42895.2 1426.57  25
   9   1   1 42971.8 1254.82   2
   9  -1  -1 43713.7 1416.41   2
  -9   1  -1 43580.2 1313.19  22
  -9  -1   1 40780.5 1070.34  22
   9  -1  -1 40644.8 1345.72  23
   9   1   1 39786.5 1203.93  23
  -9   1  -2 235346. 3620.13  19
  -9   1  -2 222463. 3082.59  13
   9  -1  -2 229014. 2911.41  11
  -9  -1   2 239518. 3287.86  25
   9   1   2 242014. 3147.01   2
   9  -1  -2 245231. 3609.99   2
  -9   1  -2 244432. 3330.01  22
   9   1   2 249492. 3654.89  21
   9  -1  -2 242313. 3419.22  23
   9   1   2 245146. 2948.15  23
  -9   1  -3 123741. 2947.87  19
  -9   1  -3 133161. 2485.22  13
   9  -1  -3 124559. 2301.64  11
  -9  -1   3 134060. 2773.38  25
   9  -1  -3 135432. 3001.08   2
   9   1   3 132993. 2559.92   2
   9   1   3 130954. 2911.27  21
   9  -1  -3 137643. 2753.09  23
  -9   1  -3 131251. 2728.44  22
   9  -1  -4 124766. 3113.35  19
  -9   1  -4 130561. 3440.03  19
   9  -1  -4 126440. 2580.15  11
  -9   1  -4 134695. 2611.88  13
  -9  -1   4 124894. 3049.21  25
   9  -1  -4 139593. 3360.19   2
   9   1   4 125010. 2769.03   2
  -9  -1   4 119790. 2890.46  20
   9   1   4 128619. 3183.27  21
   9  -1  -4 122594. 2774.47  23
  -9   1  -4 129553. 3058.31  22
  -9   1  -4 130765. 3388.69  24
  -9   1  -5 1442.46 457.875  24
  -9  -1   5 1896.17 411.930   2
  -9  -1   5 1646.85 411.666  25
   9   1   5 1247.45 351.785  21
   9  -1  -5 1260.55 380.953  19
  -9   1  -5 2011.99 499.518  19
  -9  -1   6 123555. 3706.49   2
  -9  -1   6 125580. 1967.69  26
  -9  -1   6 133762. 3965.50  25
   9  -1  -6 123054. 1952.79  10
  -9   1  -6 127594. 4162.67  19
   9  -1  -6 131954. 4011.69  19
  -9   1  -6 122609. 1893.47  16
   9  -1  -6 127965. 1866.66   6
   9   1   6 125840. 3796.21  21
  -9   1  -6 123103. 3940.37  24
  -9   1  -6 136902. 2011.56   7
   9  -1  -7 2947.39 320.016  10
  -9   1  -7 3088.18 322.783   7
   9  -1  -7 2463.63 265.527   6
   9  -1  -7 3361.19 331.739   5
  -9   1  -7 2750.08 293.822   5
  -9   1  -8 28538.1 964.784  17
  -9   1  -8 27866.9 834.163   5
   9  -1  -8 25995.0 845.400   5
   9  -1  -8 27939.3 811.186   6
   9  -1  -8 28307.2 922.517  10
  -9   1  -9 2249.39 253.831  17
   9  -1  -9 2297.59 256.184  10
  -9   1  -9 2037.55 204.193   5
   9   1   9 2363.03 237.055  26
   9  -1  -9 1858.94 214.855   5
   9  -1 -10 14245.0 449.476  10
   9   1  10 14306.4 400.537  26
  -9   1 -10 13340.6 371.648   5
   9   2 -10 3102.18 204.772  10
   9  -2  10 3380.66 216.013  26
   9   2  -9 1369.59 199.612  10
  -9  -2  -9 928.551 139.770   5
   9   2  -9 1213.56 150.864   6
   9  -2   9 880.208 163.363  26
   9   2  -8 968.312 194.439  10
  -9  -2  -8 621.956 140.088   5
  -9  -2  -8 604.617 147.346  17
   9  -2   7 12358.5 658.310   4
  -9  -2  -7 11936.7 635.898  17
   9  -2   6 7286.76 952.302   2
  -9   2   6 6306.18 944.229  25
   9   2  -6 6695.51 861.894  11
   9  -2   6 7297.28 479.314   4
   9   2  -6 6993.29 872.760  23
  -9  -2  -6 5691.06 873.397  24
   9  -2   6 6157.66 881.542  21
   9   2  -6 6193.49 885.149  19
  -9  -2  -6 6082.79 909.048  19
   9  -2   6 6779.69 456.629  14
  -9  -2  -6 5812.73 435.524  17
  -9   2   6 6815.52 836.033   2
  -9  -2  -6 6623.22 464.261   7
   9   2  -5 93584.7 3102.08  19
  -9  -2  -5 99870.4 3361.61  19
  -9   2   5 97317.6 3316.85  25
   9   2  -5 85236.3 2884.98  11
  -9  -2  -5 94327.6 2878.85  12
   9  -2   5 86646.8 3051.87  21
  -9  -2  -5 92430.4 3249.05  24
   9   2  -5 83297.8 2844.33  23
   9  -2   5 110413. 3405.59   2
  -9   2   4 31189.4 1674.00  25
   9  -2   4 28643.6 1576.90   2
  -9   2   4 32772.2 1546.31  13
   9   2  -4 30235.6 1573.98  11
  -9  -2  -4 30818.2 1559.98  12
   9   2  -4 31487.0 1602.75  19
  -9  -2  -4 31962.4 1687.42  19
   9   2  -4 29901.8 1588.53  23
  -9  -2  -4 32077.9 1723.64  24
   9  -2   4 34114.6 1727.22  21
  -9   2   3 3080.60 476.364  25
   9   2  -3 3812.27 530.233   2
   9  -2   3 3697.37 525.164   2
   9   2  -3 3441.70 505.628  11
  -9  -2  -3 6366.57 673.431  12
  -9   2   3 2965.20 435.729  13
  -9  -2  -3 3108.74 475.374  19
  -9  -2  -3 4998.11 622.023  24
   9   2  -3 7040.52 725.832  23
   9  -2   3 2815.20 441.285  21
  -9   2   2 65584.6 1970.47  25
   9   2  -2 67361.5 1994.92   2
   9  -2   2 66526.5 1963.61   2
   9   2  -2 65328.6 1899.85  11
  -9  -2  -2 64314.1 2027.11  12
  -9   2   2 66510.3 1910.06  13
  -9  -2  -2 66701.5 1634.46  20
  -9  -2  -2 65745.1 1897.18  19
   9   2  -2 60540.2 1896.12  23
  -9  -2  -2 63869.9 1963.98  24
   9  -2   2 64631.9 1892.35  21
  -9   2   2 61419.9 1920.07  22
  -9  -2  -1 131132. 2779.66  12
  -9   2   1 132158. 2609.80  13
   9   2  -1 131145. 2547.93  11
  -9  -2  -1 129472. 2445.50  20
   9  -2   1 130179. 2430.33  21
  -9   2   1 125940. 2565.66  22
   9   2  -1 133881. 2536.78   2
   9  -2   1 133615. 2621.09   2
  -9  -2  -1 130466. 2481.31  24
   9   2  -1 139054. 2636.95  23
  -9   2   1 130596. 2570.65  25
  -9   2   0 9808.20 704.560  13
  -9  -2   0 10387.9 757.261  20
  -9   2   0 11958.6 758.958  22
   9  -2   0 10249.7 650.500  21
   9  -2   0 12404.3 771.378   2
   9   2   0 11081.5 658.631   2
   9   2   0 10883.3 677.972  23
  -9  -2   0 10773.6 618.030  24
   9  -2   0 10886.9 749.368  23
  -9  -2   0 10675.2 604.954  25
  -9   2   0 9878.25 698.924  25
  -9   2  -1 105578. 2291.44  13
  -9   2  -1 115916. 2379.00  22
  -9  -2   1 112767. 1500.27  22
  -9  -2   1 121580. 2668.88  20
   9  -2  -1 119173. 2454.77   2
   9   2   1 113797. 1961.96   2
   9   2   1 115546. 2048.13  23
  -9  -2   1 115388. 1574.87  24
   9  -2  -1 126445. 2495.92  23
  -9   2  -1 115415. 2426.78  25
  -9  -2   1 105316. 1912.33  25
  -9  -2   2 60599.4 1595.99  25
   9   2   2 62600.4 1462.85   2
   9  -2  -2 59124.7 1812.76   2
  -9   2  -2 56761.5 1736.25  13
  -9  -2   2 57520.3 1581.96  12
   9  -2  -2 59128.9 1384.51  11
  -9   2  -2 59328.2 1832.30  19
   9   2   2 58677.6 1376.44  23
   9  -2  -2 65484.1 1833.47  23
  -9  -2   2 57920.1 1938.32  20
  -9   2  -2 54958.5 1738.58  22
   9   2   2 61143.2 1851.74  21
  -9  -2   3 4321.74 491.495  25
   9  -2  -3 4556.94 577.588   2
   9  -2  -3 4233.51 498.454   1
  -9   2  -3 4345.15 520.769  13
  -9   2  -3 4612.17 592.906  19
   9  -2  -3 4491.38 515.234  23
  -9   2  -3 4426.44 559.594  22
   9   2   3 4517.04 558.101  21
  -9  -2   3 5580.82 649.021  20
   9   2   4 32130.5 1589.40  21
  -9  -2   4 34256.9 1673.12   2
  -9   2  -4 31765.4 1461.19  13
  -9  -2   4 29645.5 1464.76  25
   9  -2  -4 33306.5 1425.57  23
  -9   2  -4 33539.2 1669.69  22
  -9   2  -4 29664.1 1654.77  24
   9  -2  -4 30161.6 1550.73  19
  -9  -2   4 32375.4 1595.77  20
  -9   2  -4 31641.5 1710.46  19
   9  -2  -4 29547.7 1360.90   1
   9  -2  -4 32387.0 1619.77   2
  -9  -2   5 88136.6 2964.32   2
  -9  -2   5 88487.0 2872.61  25
  -9   2  -5 94706.5 3260.26  24
  -9   2  -5 85431.1 2973.88  22
   9   2   5 88090.9 2886.62  21
   9  -2  -5 88409.2 2982.42  19
  -9  -2   5 80208.8 2637.14  20
  -9   2  -5 90853.7 3255.40  19
  -9  -2   6 6048.61 862.974   2
  -9   2  -6 6247.78 906.861  24
   9   2   6 5599.96 777.493  21
   9  -2  -6 7868.94 961.140  19
  -9   2  -6 7282.51 1016.78  19
  -9   2  -6 6204.14 441.598  16
  -9  -2   6 5847.59 842.344  25
   9  -2  -6 6099.70 456.727  10
   9  -2  -6 6850.25 461.485   5
   9  -2  -6 6917.25 452.102   6
  -9   2  -6 7229.45 473.572   7
  -9   2  -7 11358.1 604.127  16
   9  -2  -7 11512.4 618.707  10
  -9   2  -7 12260.0 580.950   5
   9  -2  -7 11830.5 569.809   6
   9  -2  -7 11370.8 596.314   5
  -9   2  -7 12726.3 608.732   7
  -9   2  -8 620.878 159.513  17
   9  -2  -8 761.209 186.015   5
  -9   2  -8 780.143 159.549   5
   9  -2  -8 851.397 158.436   6
   9  -2  -8 768.790 180.805  10
   9  -2  -9 1315.64 193.111  10
   9  -2  -9 1376.45 189.141   5
  -9   2  -9 1166.98 157.178   5
   9   2   9 1156.37 161.304  26
  -9   2  -9 1356.17 194.236  17
   9  -2 -10 2806.20 197.091  10
  -9   2 -10 2966.76 172.426   5
   9  -3  10 1382.96 127.689  26
   9   3 -10 1374.61 127.091  10
   9   3  -9 1428.55 184.639  10
   9   3  -9 1329.02 160.797   6
   9  -3   9 1283.13 176.083  26
   9   3  -8 3296.94 315.464  10
   9  -3   8 3739.66 347.300   4
   9  -3   7 17413.4 781.216   4
  -9  -3  -7 15525.3 701.091  17
   9  -3   7 15800.6 675.608  14
  -9  -3  -6 2379.40 584.874  24
   9   3  -6 2147.98 505.620  23
   9  -3   6 1246.26 397.233  21
  -9  -3  -6 3031.11 653.522  19
   9   3  -6 1705.92 457.820  19
   9  -3   6 1408.62 226.550  14
  -9  -3  -6 1594.67 254.935  17
   9  -3   6 1538.76 235.616   4
   9   3  -6 2780.09 586.063  11
   9  -3   6 2376.15 552.913   2
  -9   3   6 1879.49 541.410  25
   9   3  -5 51308.0 2304.51  19
  -9  -3  -5 52349.3 2407.38  19
   9  -3   5 51583.5 2450.38   2
  -9  -3  -5 51299.6 2308.18  12
   9  -3   5 55450.9 2489.81  21
   9   3  -5 51818.2 2399.43  11
  -9  -3  -5 54276.4 2565.63  24
   9   3  -5 56603.8 2477.46  23
  -9   3   5 53714.7 2567.99  25
   9   3  -4 21780.3 1369.36  19
  -9  -3  -4 23463.7 1449.21  19
   9  -3   4 20518.8 1408.98   2
  -9   3   4 22697.2 1323.18  13
  -9  -3  -4 21903.7 1438.80  12
   9  -3   4 22361.6 1436.53  21
   9   3  -4 20856.3 1410.37  11
  -9  -3  -4 22312.0 1512.38  24
   9   3  -4 22293.2 1465.91  23
  -9   3   4 22874.2 1498.20  25
  -9  -3  -3 71529.4 2230.49  19
  -9  -3  -3 71273.3 2480.29  12
  -9   3   3 73525.3 2251.23  13
   9   3  -3 72585.8 2371.94  11
   9  -3   3 68045.0 2328.43   2
   9  -3   3 73929.2 2361.17  21
  -9   3   3 64970.3 2344.22  22
  -9  -3  -3 68608.7 2370.86  24
   9   3  -3 69892.4 2400.38  23
  -9   3   3 70197.7 2359.03  25
  -9  -3  -2 39377.7 1438.01  20
  -9   3   2 40185.0 1600.29  13
   9   3  -2 37663.9 1579.20  11
  -9  -3  -2 40794.6 1783.33  12
   9  -3   2 39642.9 1630.17   2
  -9   3   2 39159.3 1677.43  22
   9  -3   2 40564.0 1559.24  21
  -9  -3  -2 40110.4 1615.52  24
   9   3  -2 39250.3 1660.86  23
  -9   3   2 39372.8 1611.98  25
  -9  -3  -1 29684.3 1302.16  20
   9   3  -1 29729.5 1241.39   2
   9  -3   1 31134.0 1358.10   2
   9   3  -1 30007.5 1311.44  11
  -9  -3  -1 30175.4 1481.73  12
  -9   3   1 30228.7 1341.33  13
   9  -3   1 34672.1 1281.97  21
  -9   3   1 29767.1 1370.71  22
  -9  -3  -1 32380.9 1256.12  24
   9   3  -1 31406.9 1358.13  23
  -9   3   1 29702.4 1311.29  25
  -9  -3   0 135.731 128.595  20
   9  -3   0 260.364 159.082   2
   9   3   0 181.048 84.6239   2
  -9   3   0 92.0855 154.062  13
  -9  -3   0 208.715 199.876  12
   9  -3   0 173.113 122.571  21
  -9   3   0 6.45740 117.830  22
   9   3   0 63.2159 116.228  11
  -9  -3   0 472.720 116.419  24
   9   3   0 219.693 151.365  23
  -9   3   0 124.669 156.565  25
  -9  -3   1 28780.4 1322.36  12
  -9   3  -1 33276.2 1432.54  13
   9  -3  -1 29809.0 1276.44   2
  -9  -3   1 32826.4 1540.62  20
  -9   3  -1 30497.0 1360.56  22
   9  -3  -1 32250.7 1027.80  21
   9   3   1 33458.6 1153.10  23
   9  -3  -1 31445.3 1359.07  23
  -9  -3   2 39353.8 1426.31  12
  -9   3  -2 38705.2 1608.84  13
   9  -3  -2 39307.4 1523.90   2
  -9  -3   2 39770.1 1760.91  20
  -9   3  -2 42833.3 1681.57  22
   9   3   2 41384.4 1574.90  21
   9  -3  -2 42147.3 1589.40  23
   9   3   3 67422.3 2140.59  21
  -9   3  -3 75929.9 2368.91  13
   9  -3  -3 67155.1 2165.62   2
   9  -3  -3 66234.7 2199.62   1
  -9  -3   3 71059.4 2431.27  20
  -9   3  -3 69999.0 2256.95  19
  -9  -3   3 70722.2 2235.48   2
  -9   3  -3 73107.5 2374.08  22
   9  -3  -3 68390.7 2074.15  23
   9   3   4 23820.1 1374.44  21
   9  -3  -4 22969.8 1386.72  19
  -9  -3   4 23610.8 1477.54  20
  -9   3  -4 23942.6 1495.59  19
   9  -3  -4 23819.7 1405.83   2
   9  -3  -4 25052.1 1399.53   1
  -9  -3   4 26580.7 1504.69   2
  -9   3  -4 26120.8 1472.27  13
  -9   3  -5 44522.8 2251.52  24
  -9   3  -5 54192.5 2476.88  22
  -9   3  -5 49789.5 2113.57  13
  -9  -3   5 47379.6 2219.19   2
   9  -3  -5 50481.8 2261.67  19
  -9  -3   5 45634.3 2119.54  20
  -9   3  -5 47586.2 2376.88  19
  -9  -3   6 2336.78 543.154   2
  -9   3  -6 1355.47 359.873  19
  -9   3  -6 1694.92 243.744  16
   9  -3  -6 1755.80 279.580  10
   9  -3  -6 1938.53 270.660   5
   9  -3  -6 1842.34 246.785   6
   9   3   6 3863.96 670.612  25
  -9   3  -7 17032.0 726.892  16
   9  -3  -7 16544.1 666.694   6
   9  -3  -7 15664.0 704.320   5
   9  -3  -7 16032.8 731.657  10
   9  -3  -8 2515.63 267.881   5
  -9   3  -8 2935.73 277.641   5
   9  -3  -8 2952.12 303.996  10
  -9   3  -9 1038.71 149.631   5
   9  -3  -9 1293.62 188.696  10
  -9   3  -9 1170.29 187.025  17
   9  -3 -10 1206.74 121.243  10
   9   4  -9 176.505 97.5103  10
   9   4  -9 117.107 73.8062   6
   9  -4   9 63.0434 71.9228  26
   9  -4   8 4694.78 387.273   4
   9  -4   8 4468.86 334.565  26
   9  -4   7 2424.87 287.585  14
   9  -4   7 2384.11 302.865   4
   9  -4   6 39072.3 1134.57  14
   9  -4   6 38220.0 1149.23   4
   9  -4   5 14123.1 1263.09  21
  -9   4   5 12621.9 1240.91  22
   9  -4   5 15114.3 1395.77   2
   9  -4   5 14315.8 692.033  14
  -9  -4  -5 12819.0 1251.73  12
   9  -4   5 14209.2 674.527   4
   9   4  -5 13479.9 1308.75  11
  -9  -4  -5 12992.9 1298.28  24
  -9   4   5 11725.1 1268.03  25
   9   4  -5 11652.0 1187.58  23
   9  -4   4 62922.1 2614.41   2
  -9  -4  -4 67191.6 2751.25  12
  -9  -4  -4 64409.6 2650.95  24
  -9   4   4 69887.7 2743.82  25
   9   4  -4 68695.3 2731.47  11
   9  -4   4 65719.8 2532.33  21
  -9   4   4 68921.3 2841.38  22
   9   4  -4 76737.6 2900.25  23
  -9  -4  -3 11090.8 1089.90  12
  -9   4   3 12345.7 978.974  13
   9   4  -3 12009.4 1063.29  11
   9   4  -3 10471.1 1022.19  23
  -9  -4  -3 11245.6 1008.48  24
  -9   4   3 11106.4 1007.92  25
  -9   4   3 9731.36 986.739  22
   9  -4   3 10548.0 918.986  21
   9  -4   3 11646.7 1043.73   2
   9  -4   2 50103.3 1969.60   2
  -9   4   2 46859.6 1854.82  13
  -9  -4  -2 47259.8 2134.73  12
   9   4  -2 46937.0 1926.65  11
  -9  -4  -2 48179.8 1831.00  20
  -9   4   2 48756.8 1902.63  25
  -9  -4  -2 47946.0 1823.38  24
   9  -4   2 51478.4 1838.30  21
  -9   4   2 47165.5 1997.12  22
   9   4  -2 51157.2 2054.10  23
   9  -4   1 17075.3 1066.22   2
  -9   4   1 15338.7 1048.37  13
  -9  -4  -1 16970.3 1246.68  12
   9   4  -1 16467.1 1071.88  11
  -9  -4  -1 14902.9 1059.46  20
  -9   4   1 16026.7 1022.17  25
  -9   4   1 17400.7 1157.36  22
   9   4  -1 14452.6 1007.91  23
   9  -4   0 36236.8 1479.55   2
   9   4   0 35061.8 1480.21  11
  -9   4   0 37004.3 1620.20  13
  -9  -4   0 37288.5 1753.58  12
  -9  -4   0 37507.3 1730.28  20
  -9   4   0 34285.9 1466.49  25
   9   4   0 35495.4 1433.36  23
  -9   4   0 37099.8 1648.18  22
  -9   4  -1 15971.5 1096.57  13
  -9  -4   1 16890.9 1105.14  12
   9   4   1 17518.2 1028.24  11
   9  -4  -1 16960.4 1023.45   2
   9  -4  -1 17072.0 1174.19   1
   9   4   1 16542.5 874.220  23
  -9  -4   1 17991.1 1274.97  20
  -9   4  -1 15777.7 1077.97  22
  -9   4  -2 50994.0 2033.37  13
  -9  -4   2 50613.0 1808.87  12
   9  -4  -2 50594.5 1803.69   2
   9  -4  -2 54353.6 2129.60   1
  -9  -4   2 48581.2 1710.75   2
  -9   4  -2 49119.4 1976.99  22
   9   4   2 56046.3 1883.19  21
  -9  -4   2 52325.1 2239.64  20
  -9   4  -3 11193.0 1029.06  13
  -9  -4   3 13364.6 1015.51   2
  -9   4  -3 12531.9 1084.32  22
   9  -4  -3 12306.8 963.115   2
   9  -4  -3 11547.0 1028.08   1
  -9  -4   3 12360.3 1142.06  20
  -9  -4   4 67189.0 2506.67   2
  -9   4  -4 66844.9 2681.77  22
   9  -4  -4 72453.2 2629.93   1
  -9  -4   4 68305.0 2749.40  20
  -9  -4   5 12598.2 1197.93   2
   9  -4  -5 13434.4 642.679   6
   9  -4  -5 12146.3 626.656   5
  -9   4  -5 13620.0 635.543  16
  -9   4  -5 14582.9 1348.09  22
   9  -4  -5 12975.5 667.456  10
  -9   4  -5 12918.2 1178.24  13
  -9   4  -6 39119.5 1095.69  16
   9  -4  -6 38211.3 1129.69   5
   9  -4  -6 37636.5 1047.02   6
   9  -4  -6 38553.0 1157.93  10
  -9   4  -7 1929.39 253.204  16
   9  -4  -7 2221.88 234.358   6
   9  -4  -7 1769.82 248.749   5
   9  -4  -8 3963.70 345.275  10
  -9   4  -8 3771.86 308.461  17
   9  -4  -9 186.636 103.254  10
  -9   4  -9 187.410 75.4998  17
  -9   4  -9 289.989 90.5318   5
   9   5  -9 1195.42 111.882   6
   9   5  -9 1454.29 148.930  10
   9  -5   8 595.428 149.086   4
   9  -5   8 364.994 95.2923  26
   9  -5   7 16559.3 623.863  26
   9  -5   7 17280.9 689.964  14
   9  -5   6 7308.61 493.715  14
   9  -5   6 8667.45 560.934   4
   9  -5   5 2388.64 308.161  14
   9  -5   5 1965.56 275.309   4
   9   5  -4 6584.04 903.688  23
  -9   5   4 8527.65 1076.17  22
   9  -5   4 7531.72 969.746   2
   9  -5   4 8698.65 549.282  14
  -9  -5  -4 9046.66 1105.59  12
   9  -5   4 8813.23 533.290   4
   9   5  -4 7620.59 982.439  11
  -9  -5  -4 7683.73 481.822   3
  -9  -5  -4 7293.67 915.005  24
  -9   5   4 6258.03 831.600  25
   9  -5   3 5324.61 724.422   2
  -9  -5  -3 5306.91 825.216  12
  -9   5   3 4816.39 642.363  25
   9   5  -3 5455.97 759.256  11
  -9  -5  -3 4869.84 656.364  24
   9   5  -3 6228.96 864.586  23
  -9   5   3 5097.73 762.910  22
  -9  -5  -2 17070.4 1240.92  20
  -9   5   2 18727.2 1283.38  13
   9   5  -2 17727.2 1300.02  11
  -9  -5  -2 18062.8 1466.25  12
   9  -5   2 17372.4 1235.94   2
   9  -5   2 15723.4 1208.66   1
  -9   5   2 17160.1 1173.29  25
   9   5  -2 15989.9 1253.59  23
  -9   5   2 15374.1 1247.00  22
  -9  -5  -1 16642.6 1268.13  20
  -9   5   1 15799.9 1165.40  13
   9   5  -1 15405.8 1127.11  11
  -9  -5  -1 16269.1 1359.59  12
   9  -5   1 15299.5 1089.67   2
   9  -5   1 17274.9 1275.61   1
  -9   5   1 14762.9 1042.50  25
  -9   5   1 16732.4 1242.03  22
   9   5  -1 15553.9 1142.98  23
   9  -5   0 6249.04 679.301   2
   9  -5   0 7467.43 862.330   1
   9   5   0 6343.76 665.012  23
  -9   5   0 4685.12 662.011  22
  -9  -5   0 5606.62 751.518  20
   9   5   0 6089.83 685.320  11
  -9   5   0 5844.54 720.756  13
  -9  -5   0 6747.92 823.719  12
   9  -5  -1 14338.7 986.988   2
   9  -5  -1 14843.3 1219.95   1
  -9   5  -1 14342.0 1152.73  22
  -9  -5   1 14416.4 1285.91  20
  -9  -5   1 15142.2 1181.99  12
  -9   5  -1 13866.2 1135.66  13
   9  -5  -2 17416.3 1344.20   1
  -9   5  -2 17273.8 1297.00  22
  -9  -5   2 15889.9 1381.88  20
  -9   5  -2 19057.4 1379.88  13
   9  -5  -3 3938.54 662.478   1
  -9   5  -3 4656.37 721.616  13
  -9   5  -3 3622.86 599.844  22
  -9  -5   3 4862.94 799.750  20
   9  -5  -4 8076.89 512.648   6
  -9   5  -4 9872.99 1089.23  13
  -9   5  -4 8177.42 979.546  22
   9  -5  -4 8988.26 550.167  10
  -9  -5   4 8186.43 1072.90  20
   9  -5  -4 7183.71 915.634   1
   9  -5  -5 1751.50 260.708   6
   9  -5  -5 1688.54 275.293  10
   9  -5  -5 1829.78 245.214   9
  -9   5  -5 2250.30 272.155  16
   9  -5  -6 8309.59 485.074   6
  -9   5  -6 8392.49 502.874  16
   9  -5  -6 8320.70 551.492  10
   9  -5  -6 8924.62 517.108   9
  -9   5  -7 16481.8 636.737  16
   9  -5  -7 16624.9 606.446   9
   9  -5  -7 16514.3 721.710  10
   9  -5  -8 448.798 133.314  10
  -9   5  -8 521.198 120.852   5
  -9   5  -8 559.389 130.083  17
  -9   5  -9 1195.99 125.009   5
   9  -5  -9 929.310 119.659  18
   9  -6   8 1636.16 204.629   4
   9  -6   7-163.462 148.563   4
   9  -6   6 12179.2 638.825   4
   9  -6   6 11051.8 586.887  14
   9  -6   5 30031.5 1009.55   4
   9  -6   5 27532.1 968.146  14
   9  -6   4 8534.19 547.435  14
   9  -6   4 8397.44 532.749   4
  -9  -6  -4 8804.53 518.434   3
  -9  -6  -4 8429.15 561.259   9
  -9   6   3 74897.4 3088.78  22
   9   6  -3 75207.2 3052.99  11
  -9  -6  -3 80039.0 1570.42   9
   9  -6   3 79766.3 1566.04   4
   9  -6   3 73972.4 2881.73   2
   9  -6   3 79359.7 1633.90  14
  -9  -6  -3 77293.4 3401.02  12
   9   6  -3 79164.0 3224.12  23
  -9  -6  -3 76362.5 1477.02   3
   9   6  -2 9941.15 1051.27  23
  -9   6   2 10754.8 1123.95  22
  -9  -6  -2 7791.53 952.874  20
   9  -6   2 9318.56 553.542  14
  -9  -6  -2 9034.45 1151.61  12
  -9   6   2 8349.97 908.290  13
   9  -6   2 9211.96 1003.98   1
   9  -6   2 8839.70 936.183   2
   9  -6   2 9435.49 530.341   4
   9   6  -2 9266.50 1021.52  11
  -9  -6  -2 8906.23 566.363   9
  -9  -6  -2 8304.88 482.240   3
  -9  -6  -1 9928.51 608.797   9
  -9  -6  -1 8633.00 1085.95  12
  -9   6   1 10534.7 1044.24  13
   9   6  -1 9132.54 966.567  23
   9  -6   1 9003.22 1021.38   1
  -9  -6  -1 9460.00 1082.43  20
  -9   6   1 9880.93 1040.56  22
   9  -6   0 52686.0 2468.53   1
  -9  -6   0 45842.1 2369.81  12
  -9   6   0 45302.7 2186.22  13
  -9  -6   0 48359.3 2506.84  20
  -9   6   0 46697.3 2221.01  22
   9  -6  -1 7343.78 466.265   6
  -9  -6   1 6715.57 847.291  12
  -9   6  -1 8188.86 960.876  13
   9  -6  -1 7387.96 952.016   1
  -9   6  -1 8593.60 992.724  22
  -9  -6   1 7735.26 1035.93  20
   9  -6  -2 7586.19 501.559   4
   9  -6  -2 8053.09 988.521   1
  -9   6  -2 9135.57 993.567  22
   9  -6  -2 8105.28 538.990   9
  -9  -6   2 8595.33 1150.49  20
   9  -6  -2 8428.69 519.138  18
  -9   6  -2 9658.88 1077.74  13
   9  -6  -2 8723.40 524.823   6
  -9  -6   2 8069.86 480.751   3
  -9   6  -3 80151.3 3131.22  22
  -9  -6   3 79566.1 1534.98   3
  -9  -6   3 90097.5 3709.51  20
   9  -6  -3 84366.9 1708.58   9
  -9   6  -3 82338.4 3277.16  13
   9  -6  -3 87264.9 1631.90   4
   9  -6  -3 82156.4 3243.63   1
   9  -6  -3 81737.3 1620.75   6
   9  -6  -3 80932.7 1648.68  10
  -9  -6   4 7587.73 486.274   3
   9  -6  -4 8009.30 517.815   6
   9  -6  -4 7491.93 519.445   9
   9  -6  -4 7519.07 531.117  10
  -9   6  -5 27823.9 889.996  16
   9  -6  -5 27718.3 912.748   6
   9  -6  -5 28511.6 950.694   9
   9  -6  -5 28237.4 1012.73  10
  -9   6  -6 10607.7 514.945  16
   9  -6  -6 10433.2 603.395  10
   9  -6  -6 10400.3 531.803   9
   9  -6  -6 9047.35 478.378   6
   9  -6  -7 1.89420 135.431  10
   9  -6  -7 121.117 90.7881   9
  -9   6  -8 1582.39 165.339   5
   9  -6  -8 1633.78 179.017  18
   9   7  -8 9242.10 295.482  10
   9  -7   8 9506.88 353.839   4
   9  -7   7 1520.59 202.380   4
   9  -7   6 42494.6 1092.78   4
   9  -7   5 12232.3 629.179   4
  -9  -7  -4 3443.63 512.564   9
  -9  -7  -4 3602.87 345.039   3
   9  -7   4 3199.36 334.048  14
   9  -7   4 3280.47 342.326   4
  -9  -7  -3 34674.9 1021.23   3
   9  -7   3 34682.3 1089.18  14
  -9  -7  -3 33505.6 1092.02   9
   9  -7   3 35003.8 1050.13   4
  -9  -7  -2 61083.0 1351.80   3
   9  -7   2 60441.7 1355.58   4
   9  -7   2 62725.2 1418.43  14
  -9  -7  -2 63180.0 1480.70   9
   9  -7   1 545.151 149.340   4
  -9  -7  -1 565.453 170.392   3
  -9  -7  -1 552.183 451.792   9
   9  -7   1 1354.01 338.754   1
  -9  -7  -1 976.830 395.117  20
  -9  -7   0 27656.2 1095.69   9
   9  -7   0 25719.9 860.968   4
   9  -7   0 25829.4 892.964  18
  -9  -7   0 26018.3 2030.62  20
  -9  -7   0 26293.1 948.336  15
  -9   7   0 24918.2 1742.40  13
  -9   7   0 25154.5 1730.95  22
   9  -7   0 27345.8 1911.05   1
   9  -7   0 26646.9 885.063   9
  -9  -7   0 24712.1 867.870   3
   9  -7  -1 598.087 154.816   4
  -9  -7   1 633.379 180.107   3
   9  -7  -1 571.727 174.607   9
   9  -7  -1 519.894 155.925  18
  -9  -7   1 907.892 211.794  15
  -9  -7   2 59075.9 1350.07   3
   9  -7  -2 60071.3 1297.96   4
   9  -7  -2 59000.5 1430.36   9
  -9  -7   2 58923.2 1353.23  15
   9  -7  -2 59962.2 1402.24  18
  -9  -7   3 41970.1 1136.95   3
   9  -7  -3 39645.9 1181.27   9
   9  -7  -3 38614.4 1148.03  18
  -9  -7   4 3707.97 344.188   3
   9  -7  -4 3239.13 340.754   9
   9  -7  -4 3546.75 356.346  18
  -9  -7   5 10107.7 514.902   3
   9  -7  -5 9580.08 539.977   9
   9  -7  -5 10798.3 603.014  18
   9  -7  -6 40528.9 953.659   9
   9  -7  -6 42359.2 1048.23  18
   9  -7  -7 1131.04 133.207   9
   9  -7  -7 1324.38 172.045  18
  -9   7  -8 9021.08 285.840   5
   9  -8   7 6854.58 271.861   3
   9  -8   7 10626.9 385.325   4
   9  -8   6 672.283 136.660   4
   9  -8   5 43517.6 1048.27   4
  -9  -8  -4-250.557 526.577   9
   9  -8   4-9.92600 132.077   4
  -9  -8  -4-32.8470 113.620   3
   9  -8   3 11070.3 565.863   4
   9  -8   3 10774.8 526.705   3
  -9  -8  -3 10580.7 552.375   3
  -9  -8  -3 10419.5 773.065   9
  -9  -8  -2 1849.74 622.551   9
   9  -8   2 2016.70 256.371   4
  -9  -8  -2 1900.19 256.712   3
   9  -8   1 3983.44 355.449   4
  -9  -8  -1 3821.11 706.586   9
  -9  -8  -1 4228.42 372.333   3
   9  -8   0 910.247 187.366   9
   9  -8   0 813.007 182.141   4
  -9  -8   0 602.661 156.052   3
  -9  -8   1 5557.91 436.736  15
   9  -8  -1 4585.73 355.908   4
   9  -8  -1 4983.36 409.759   9
  -9  -8   1 4205.72 371.275   3
   9  -8  -2 1643.58 253.354   9
   9  -8  -2 1338.12 198.806  15
   9  -8  -2 1729.05 279.213  18
  -9  -8   2 1322.52 203.901  15
  -9  -8   2 1823.21 260.171   3
   9  -8  -3 10651.8 605.099   9
  -9  -8   3 10682.0 565.969   3
   9  -8  -3 10080.5 579.881  18
   9  -8  -4 95.4884 119.176   9
   9  -8  -4 132.186 139.245  18
  -9  -8   4-116.760 130.427   3
   9  -8  -5 42455.9 999.483   9
   9  -8  -5 45513.3 1070.14  18
  -9  -8   5 44752.2 953.669   3
   9  -8  -6 566.532 124.531  18
   9  -8  -6 841.328 127.678   9
   9  -8  -7 9561.54 312.469  18
   9  -9   5 1582.74 172.830   4
   9  -9   5 1457.98 153.376   3
   9  -9   4 10064.7 454.905   4
   9  -9   4 10541.9 426.252   3
   9  -9   3 6667.66 388.767   4
   9  -9   3 5712.59 336.095   3
  -9  -9  -3 6409.98 388.393   3
   9  -9   2 11897.9 534.816   4
  -9  -9  -2 11700.9 544.446   3
  -9  -9  -2 11550.6 853.275   9
   9  -9   1 377.947 96.8846   4
  -9  -9  -1 417.153 141.741   3
   9  -9   0 403.044 111.204   9
  -9  -9   0 682.371 163.583   3
   9  -9  -1 330.509 112.986  15
   9  -9  -1 633.791 149.342   9
  -9  -9   1 402.208 121.345   3
   9  -9  -2 11972.1 493.932  15
   9  -9  -2 11366.2 550.110   9
  -9  -9   2 11707.8 556.675   3
   9  -9  -3 7060.03 429.382   9
  -9  -9   3 7066.73 419.135   3
   9  -9  -4 10581.0 477.036   9
  -9  -9   4 11466.5 473.043   3
   9  -9  -5 1155.31 147.629   9
  -9  -9   5 1150.04 130.715   3
   9 -10   4 347.118 76.6927  15
  -9 -10  -3 710.632 120.842   3
   9 -10   3 502.318 110.201  15
  -9 -10  -2 1896.97 192.862   3
   9 -10   2 1819.53 199.387  15
  -9 -10  -1 2648.16 237.315   3
   9 -10   1 2248.08 221.875  15
  -9 -10   0 3284.32 265.450   3
   9 -10   0 3004.64 248.834  15
  -9 -10   1 3357.72 266.423   3
   9 -10  -1 2799.13 218.106  15
   9 -10  -1 3038.05 220.801   9
   9 -10  -2 2112.38 194.748   9
  -9 -10   2 2177.45 212.192   3
   9 -10  -3 590.742 118.663   9
  -9 -10   3 659.468 123.278   3
   9 -10  -4 281.116 74.0664   9
  -9 -10   4 252.936 54.2267   3
 -10   0   0 16983.9 861.193  13
 -10   0   0 16498.0 865.351  25
 -10   0   0 16987.6 768.343  22
  10   0   0 15995.3 854.177  23
 -10   0  -1 73765.2 1740.43  13
 -10   0   1 69826.8 1844.98  13
  10   0   1 73310.7 1820.67   2
  10   0  -1 70220.3 1875.99   2
 -10   0   1 69713.2 1812.12  25
  10   0   1 72923.1 1953.58  21
 -10   0  -1 73105.6 1583.56  22
 -10   0   1 82516.8 1789.00  22
  10   0  -1 79782.1 1949.92  23
  10   0   1 77109.8 1823.83  23
 -10   0  -2 78100.6 2170.56  19
 -10   0   2 86577.8 2210.21  13
 -10   0  -2 92920.7 1927.91  13
  10   0  -2 83218.9 1981.13  11
  10   0   2 85280.7 2101.41   2
  10   0  -2 90407.6 2298.05   2
 -10   0   2 82558.1 2115.59  25
  10   0   2 87576.7 2261.57  21
 -10   0  -2 90807.9 1927.02  22
  10   0  -2 79164.8 2079.42  23
  10   0   2 71831.0 1839.55  23
 -10   0  -3 58659.0 2117.01  19
 -10   0   3 57225.5 1949.66  13
 -10   0  -3 57374.0 1512.95  13
  10   0  -3 57157.1 1757.66  11
  10   0  -3 55311.0 2025.16   2
  10   0   3 58855.5 1889.30   2
 -10   0   3 57388.0 1953.57  25
  10   0   3 56531.9 1996.96  21
  10   0  -3 58592.8 1924.20  23
 -10   0  -3 63120.4 2193.99  24
 -10   0  -3 59438.1 1760.78  22
 -10   0  -4 2653.76 513.250  19
  10   0   4 3549.15 521.719   2
  10   0  -4 2872.75 516.543   2
  10   0  -4 2509.91 423.189  11
  10   0  -4 2509.67 443.259  23
 -10   0  -4 2443.53 478.367  24
 -10   0  -4 2927.61 470.399  22
  10   0   4 2680.73 485.171  21
 -10   0   4 2777.44 514.012  25
 -10   0   5 323.895 149.526  25
  10   0  -5-110.757 287.879  11
 -10   0   5-68.1723 190.828   2
  10   0   5 1333.31 347.752   2
  10   0  -5 328.807 179.325  23
 -10   0  -5 436.255 311.689  24
  10   0   5 269.377 303.864  21
 -10   0  -5 957.828 410.474  19
  10   0  -5 356.503 278.419  19
 -10   0   6 17217.9 1493.38  25
 -10   0  -6 13586.8 1352.69  24
  10   0   6 18720.9 1525.93  21
  10   0  -6 15806.9 1412.09  19
 -10   0  -6 13579.0 1370.68  19
 -10   0  -6 15163.1 671.621  16
 -10   0  -6 14746.0 686.481   7
  10   0   6 16206.8 1274.74   2
  10   0  -6 16082.2 703.808  10
 -10   0   6 16095.8 1373.68   2
 -10   0  -7 1969.77 269.267   7
  10   0  -7 2096.99 265.188   6
  10   0  -7 1923.28 244.168   5
 -10   0  -7 1688.56 215.979   5
  10   0  -7 2111.28 270.863  10
  10   0  -8 884.726 169.673   5
 -10   0  -8 980.185 172.531   5
  10   0  -8 1249.68 218.540  10
  10   0  -8 907.969 174.287   6
 -10   0  -8 860.198 190.366  17
  10   0  -9 16314.4 614.503  10
  10   0   9 15294.7 596.312  26
  10   0  -9 14910.7 492.526   6
 -10   0  -9 15219.9 514.613   5
  10   0  -9 14484.5 515.817   5
 -10   0  -9 16250.7 635.644  17
  10   0 -10 152.158 81.9301  10
  10   0  10 197.170 79.0590  26
  10   1 -10 1084.50 136.760  10
  10  -1  10 1006.59 128.012  26
  10   1  -9 69.6337 114.177  10
  10  -1   9 205.424 103.946  26
  10   1  -9 176.380 74.0574   6
 -10  -1  -9 206.058 128.809  17
  10   1  -8 12589.9 560.947   6
 -10  -1  -8 12532.8 532.489   5
  10   1  -8 11646.9 596.219  10
 -10  -1  -8 12901.8 645.033  17
  10   1  -7 9212.32 546.058  10
 -10  -1  -7 9190.52 556.011  17
 -10  -1  -7 8299.90 520.514   7
 -10   1   6 30375.4 2009.79  25
  10   1  -6 33611.5 1901.49  11
  10   1  -6 33549.0 2075.89  19
 -10  -1  -6 35339.3 2221.93  19
 -10   1   6 32130.0 1906.36   2
  10  -1   6 33535.8 2075.89  21
 -10  -1  -6 31556.9 2058.50  24
 -10  -1  -6 31584.1 1006.29   7
  10  -1   6 29866.9 1850.29   2
  10  -1   5 1376.58 366.525  21
  10  -1   5 1353.24 387.987   2
 -10  -1  -5 1111.05 386.440  19
  10   1  -5 1396.53 400.989  19
  10   1  -5 1559.10 387.645  11
  10   1  -5 958.885 263.248  23
 -10  -1  -5 984.128 396.180  24
 -10   1   5 973.096 405.013  25
  10  -1   4 15108.9 1160.35  21
 -10  -1  -4 13535.6 1031.42  12
  10   1  -4 14263.3 1040.77  11
  10   1  -4 15291.0 1177.00   2
  10  -1   4 14938.7 1110.55   2
 -10  -1  -4 13717.8 1139.08  19
  10   1  -4 15216.8 1110.39  23
 -10  -1  -4 16350.8 1250.33  24
 -10   1   4 14386.1 1143.58  25
  10  -1   3 3644.78 516.291  21
 -10   1   3 3174.64 487.070  13
  10   1  -3 3784.71 495.566  11
  10   1  -3 3345.47 504.526   2
  10  -1   3 2930.49 460.404   2
 -10  -1  -3 3260.80 510.718  19
  10   1  -3 4629.78 569.797  23
 -10  -1  -3 3633.24 537.909  24
 -10  -1  -3 3855.32 423.343  22
 -10   1   3 4136.47 549.256  25
 -10  -1  -2 26724.7 1037.58  20
  10  -1   2 28276.7 1292.56  21
 -10   1   2 28334.0 1247.92  22
  10   1  -2 30775.2 1273.39  11
 -10   1   2 28272.3 1276.05  13
 -10  -1  -2 29474.8 989.009  13
  10   1  -2 28855.5 1338.34   2
  10  -1   2 25928.7 1221.75   2
 -10  -1  -2 27912.0 1302.61  19
 -10   1   2 27599.8 1278.30  25
  10   1  -2 25775.2 1225.10  23
 -10  -1  -2 26032.5 1284.26  24
 -10  -1  -2 26794.1 952.325  22
 -10  -1  -1 35868.5 1156.38  13
  10  -1   1 36008.6 1355.25   2
  10   1  -1 37739.4 1372.18   2
 -10   1   1 37117.0 1370.95  25
  10   1  -1 33627.0 1291.85  23
  10  -1   1 33631.5 1299.83  23
 -10  -1  -1 36610.4 954.216  22
 -10   1   1 36067.0 1311.27  22
  10  -1   1 37181.0 1362.06  21
 -10   1   0 119174. 2392.03  13
 -10  -1   0 117777. 2253.20  13
  10  -1   0 112475. 2367.98   2
  10   1   0 125809. 2368.38   2
 -10  -1   0 113082. 2214.20  25
 -10   1   0 124653. 2465.90  25
  10   1   0 135371. 2436.20  23
  10  -1   0 114634. 2334.62  23
 -10  -1   0 121502. 1733.86  22
 -10   1   0 125413. 2332.26  22
 -10  -1   1 40781.4 1428.45  13
 -10   1  -1 40762.1 1375.51  13
  10   1   1 37357.6 1268.07   2
  10  -1  -1 38017.8 1401.40   2
 -10   1  -1 36294.6 1266.33  22
 -10  -1   1 35580.4 1072.67  22
  10  -1  -1 34271.4 1312.89  23
  10   1   1 35299.4 1210.23  23
 -10   1  -1 35181.6 1357.09  25
 -10  -1   1 36331.7 1249.72  25
 -10   1  -2 27802.3 1166.25  22
  10   1   2 28987.2 1323.57  21
 -10   1  -2 28559.0 1168.96  13
  10  -1  -2 31476.5 1150.35  11
  10   1   2 29947.8 1173.26   2
  10  -1  -2 29807.5 1349.24   2
 -10   1  -2 30481.5 1366.74  19
  10  -1  -2 32095.4 1320.21  23
  10   1   2 29741.0 1101.89  23
 -10  -1   2 29221.8 1220.29  25
  10   1   3 4505.80 579.015  21
 -10   1  -3 4455.12 492.626  13
  10  -1  -3 4169.60 454.745  11
  10  -1  -3 4229.61 568.242   2
  10   1   3 4093.98 480.386   2
 -10   1  -3 4275.79 586.431  19
  10  -1  -3 5075.75 554.501  23
 -10   1  -3 4514.53 527.764  22
 -10  -1   3 4541.81 549.864  25
  10   1   4 14882.8 1120.09  21
 -10  -1   4 13545.0 1026.12  20
  10  -1  -4 12830.8 860.875  11
  10  -1  -4 15200.4 1159.03   2
  10   1   4 15189.6 1010.01   2
 -10  -1   4 12988.9 1016.31  25
  10  -1  -4 13651.6 981.246  23
 -10   1  -4 12785.2 1002.70  22
 -10   1  -4 14092.9 1165.05  24
 -10   1  -4 13230.6 1132.49  19
 -10   1  -5 1132.61 394.887  19
  10  -1  -5 1282.36 406.631  19
 -10  -1   5 969.546 314.967  20
 -10  -1   5 1192.90 385.857  25
 -10  -1   5 1399.55 409.922   2
 -10   1  -5 1346.26 452.940  24
  10   1   5 1430.41 431.532  21
 -10  -1   6 27851.9 1826.73   2
 -10  -1   6 29938.7 1913.61  25
  10  -1  -6 30177.1 966.473  10
  10  -1  -6 33568.3 2058.18  19
 -10   1  -6 32243.3 2144.34  19
 -10   1  -6 31849.7 983.882  16
 -10   1  -6 30154.5 872.285   5
  10  -1  -6 30407.3 933.484   6
  10   1   6 32098.3 1951.59  21
 -10   1  -6 30265.9 2019.71  24
 -10   1  -6 32947.9 1010.03   7
  10  -1  -7 7076.33 490.502  10
 -10   1  -7 6298.94 462.994   7
  10  -1  -7 7428.04 471.760   5
  10  -1  -7 7349.74 457.641   6
 -10   1  -7 7054.28 435.295   5
 -10   1  -8 12528.1 635.770  17
 -10   1  -8 12317.2 546.300   5
  10  -1  -8 11531.9 557.786   5
  10  -1  -8 12611.1 554.075   6
  10  -1  -8 12211.3 604.350  10
  10  -1  -9-4.46947 119.972  10
  10  -1  -9 227.779 113.200   5
 -10   1  -9 6.63734 85.7186   5
 -10   1  -9 113.811 117.752  17
  10   1   9 2.65476 89.6896  26
  10   1  10 902.309 105.991  26
  10  -1 -10 1035.34 132.965  10
  10  -2  10 1617.70 146.278  26
  10   2 -10 1340.38 132.068  10
  10   2  -9 4677.30 278.436   6
  10  -2   9 4566.02 330.065  26
  10   2  -9 4768.48 322.998  10
  10   2  -8 4594.77 364.280  10
 -10  -2  -8 4454.54 373.300  17
  10   2  -8 5166.09 367.547   6
 -10  -2  -7 4600.91 396.458  17
 -10   2   6 44886.6 2519.29  25
  10   2  -6 47078.8 2360.30  11
  10  -2   6 49066.1 2473.09   2
 -10  -2  -6 49518.7 2617.18  24
  10   2  -6 46553.5 2302.95  23
  10  -2   6 49691.8 2543.57  21
  10   2  -6 44927.2 2386.44  19
 -10  -2  -6 50157.2 2640.00  19
 -10  -2  -6 48807.3 1242.83  17
 -10   2   6 49706.1 2315.56   2
 -10  -2  -6 48177.2 1228.95   7
  10   2  -5 50935.0 2355.78  19
 -10  -2  -5 45462.7 2304.27  19
 -10   2   5 44595.8 2329.75  25
  10   2  -5 46152.7 2184.58  11
 -10  -2  -5 47713.8 2125.89  12
  10  -2   5 50811.9 2365.98  21
 -10  -2  -5 45826.0 2339.51  24
  10   2  -5 47884.8 2217.31  23
  10  -2   5 48773.5 2321.91   2
 -10   2   4 10415.9 1016.34  25
  10  -2   4 10765.6 1000.94   2
 -10   2   4 11459.8 984.838  13
  10   2  -4 10918.6 970.773  11
 -10  -2  -4 10690.4 966.177  12
  10   2  -4 11097.9 982.084  19
 -10  -2  -4 11797.8 1055.72  19
 -10  -2  -4 11477.0 1073.49  24
  10   2  -4 12183.7 1059.15  23
  10  -2   4 10386.6 983.266  21
 -10   2   3 48889.6 1959.61  25
  10   2  -3 50205.7 1994.32   2
  10  -2   3 53822.2 2012.30   2
  10   2  -3 50544.6 1920.36  11
 -10  -2  -3 46757.1 1905.71  12
 -10   2   3 47550.0 1832.11  13
 -10  -2  -3 47965.3 1894.29  19
 -10  -2  -3 47147.2 1946.29  24
  10   2  -3 48690.9 1943.16  23
  10  -2   3 43052.2 1794.72  21
 -10   2   2 136108. 2989.38  25
  10   2  -2 141131. 3033.07   2
  10  -2   2 134867. 2948.41   2
  10   2  -2 141340. 2927.32  11
 -10  -2  -2 135947. 3091.74  12
 -10   2   2 123840. 2734.05  13
 -10  -2  -2 133381. 2843.45  19
 -10  -2  -2 133210. 2457.10  20
 -10  -2  -2 137636. 3008.27  24
  10   2  -2 140385. 3016.95  23
  10  -2   2 139498. 2901.33  21
 -10   2   2 130825. 2926.34  22
 -10   2   1 20178.8 1089.15  13
  10   2  -1 18560.8 1015.34  11
 -10  -2  -1 18402.6 977.773  20
  10  -2   1 20087.8 1016.16  21
 -10   2   1 21178.0 1091.02  22
  10   2  -1 18819.0 999.820   2
  10  -2   1 19295.0 1065.86   2
  10   2  -1 18038.3 997.709  23
 -10  -2  -1 19506.6 1007.43  24
 -10   2   1 19751.0 1057.73  25
 -10   2   0 4210.52 492.395  13
 -10   2   0 3045.62 425.755  22
  10  -2   0 2929.82 377.768  21
 -10  -2   0 3419.89 482.674  20
  10  -2   0 3582.17 449.628   2
  10   2   0 3497.61 403.273   2
  10   2   0 3604.48 420.750  23
 -10  -2   0 3763.45 388.332  24
  10  -2   0 4001.17 484.663  23
 -10  -2   0 3431.43 374.327  25
 -10   2   0 3054.55 423.770  25
 -10   2  -1 16695.6 965.397  13
 -10   2  -1 18567.3 1001.63  22
 -10  -2   1 17467.9 1090.11  20
  10  -2  -1 17117.6 974.684   2
  10   2   1 17318.9 828.842   2
  10   2   1 18202.7 870.485  23
  10  -2  -1 18785.4 1020.67  23
 -10   2  -1 17472.7 1015.86  25
 -10  -2   1 18402.9 856.439  25
 -10  -2   2 133450. 2517.62  25
  10   2   2 139231. 2357.80   2
  10  -2  -2 135822. 2915.21   2
 -10  -2   2 138024. 2605.37  12
  10  -2  -2 142961. 2331.76  11
 -10   2  -2 147563. 2929.80  13
 -10   2  -2 146696. 3036.25  19
  10   2   2 142008. 2320.55  23
  10  -2  -2 143456. 2871.17  23
 -10  -2   2 144132. 3183.98  20
 -10   2  -2 135407. 2831.57  22
  10   2   2 146445. 3024.40  21
 -10  -2   3 46628.7 1660.89  25
  10  -2  -3 44434.7 1811.22   2
  10  -2  -3 45152.2 1693.75   1
 -10   2  -3 44783.9 1680.06  13
 -10   2  -3 45031.8 1867.82  19
  10  -2  -3 46083.9 1710.89  23
 -10   2  -3 45594.2 1780.28  22
 -10  -2   3 42487.5 1825.64  20
  10   2   3 44447.6 1801.14  21
  10   2   4 9403.80 921.737  21
 -10  -2   4 10589.5 969.866   2
 -10   2  -4 9540.16 814.588  13
 -10  -2   4 9061.19 832.782  25
  10  -2  -4 10152.8 850.114  23
 -10   2  -4 9049.61 955.641  24
 -10   2  -4 9542.97 915.667  22
  10  -2  -4 10021.1 927.938  19
 -10  -2   4 9392.50 901.776  20
 -10   2  -4 9019.24 941.680  19
[truncated: 283,385 more chars]
