# Supplementary material for: Chiral arylsulfinylamides as reagents for visible light-mediated asymmetric alkene aminoarylations
Source: Nat Chem. 2024 Jan 16;16(4):607–14. doi: 10.1038/s41557-023-01414-8 (PMC10997517; doi:10.1038/s41557-023-01414-8)
Supplement: Supplementary file 3 — Crystallographic data for compounds 2.3; CCDC reference, 2212927. [file 41557_2023_1414_MOESM3_ESM.cif]

data_NV2108
 
_publ_contact_author_name         'Prof. Dr. Anthony Linden'
_publ_contact_author_address
; Department of Chemistry
  University of Zurich
  Winterthurerstrasse 190
  CH-8057 Zurich
  Switzerland
;
_publ_contact_author_email        anthony.linden@chem.uzh.ch

_audit_creation_method            'SHELXL-2018/3'
_shelx_SHELXL_version_number      '2018/3'
_chemical_name_systematic         ?
_chemical_name_common             ?
_chemical_melting_point           ?
_chemical_formula_moiety          'C27 H31 N O2' 
_chemical_formula_sum             'C27 H31 N O2' 
_chemical_formula_weight          401.53

loop_
 _atom_type_symbol
 _atom_type_description
 _atom_type_scat_dispersion_real
 _atom_type_scat_dispersion_imag
 _atom_type_scat_source
 'C'  'C'   0.0181   0.0091
 'International Tables Vol C Tables 4.2.6.8 and 6.1.1.4'
 'H'  'H'   0.0000   0.0000
 'International Tables Vol C Tables 4.2.6.8 and 6.1.1.4'
 'N'  'N'   0.0311   0.0180
 'International Tables Vol C Tables 4.2.6.8 and 6.1.1.4'
 'O'  'O'   0.0492   0.0322
 'International Tables Vol C Tables 4.2.6.8 and 6.1.1.4'
 
_space_group_crystal_system       tetragonal
_space_group_IT_number            76
_space_group_name_H-M_alt         'P 41'
_space_group_name_Hall            'P 4w'
 
_shelx_space_group_comment
;
The symmetry employed for this shelxl refinement is uniquely defined
by the following loop, which should always be used as a source of
symmetry information in preference to the above space-group names.
They are only intended as comments.
;
 
loop_
 _space_group_symop_operation_xyz
 'x, y, z'
 '-x, -y, z+1/2'
 '-y, x, z+1/4'
 'y, -x, z+3/4'
 
_cell_length_a                    10.85493(6)
_cell_length_b                    10.85493(6)
_cell_length_c                    19.81352(17)
_cell_angle_alpha                 90
_cell_angle_beta                  90
_cell_angle_gamma                 90
_cell_volume                      2334.62(3)
_cell_formula_units_Z             4
_cell_measurement_temperature     160(2)
_cell_measurement_reflns_used   16157
_cell_measurement_theta_min     4.0640
_cell_measurement_theta_max     72.8770

_exptl_crystal_description        needle
_exptl_crystal_colour             'colourless'
_exptl_crystal_size_max           0.26
_exptl_crystal_size_mid           0.08
_exptl_crystal_size_min           0.07
loop_
_exptl_crystal_face_index_h
_exptl_crystal_face_index_k
_exptl_crystal_face_index_l
_exptl_crystal_face_perp_dist
   0    0   -1 0.1173
   0    0    1 0.1384
   0    1    0 0.0315
   0   -1    0 0.0486
  -1    0    0 0.0392
   1    0    0 0.0267
  -2   -5    0 0.0448
loop_
_exptl_oxdiff_crystal_face_indexfrac_h
_exptl_oxdiff_crystal_face_indexfrac_k
_exptl_oxdiff_crystal_face_indexfrac_l
_exptl_oxdiff_crystal_face_x
_exptl_oxdiff_crystal_face_y
_exptl_oxdiff_crystal_face_z
-0.0008  0.0005 -1.0017 -0.0457  0.0398 -0.0488
 0.0008 -0.0005  1.0017  0.0457 -0.0398  0.0488
 0.0007  1.0001 -0.0039 -0.0846  0.0363  0.1080
-0.0007 -1.0001  0.0039  0.0846 -0.0363 -0.1080
-1.0006  0.0022  0.0053 -0.0781 -0.1167 -0.0216
 1.0006 -0.0022 -0.0053  0.0781  0.1167  0.0216
-2.0047 -4.9958  0.0299  0.2668 -0.4147 -0.5833
_exptl_crystal_density_meas       ?
_exptl_crystal_density_method     ?
_exptl_crystal_density_diffrn     1.142          
_exptl_crystal_F_000              864
_exptl_transmission_factor_min    ?
_exptl_transmission_factor_max    ?
_exptl_absorpt_coefficient_mu     0.553
_shelx_estimated_absorpt_T_min    ?
_shelx_estimated_absorpt_T_max    ?
_exptl_absorpt_correction_T_min                     0.335
_exptl_absorpt_correction_T_max                     0.958
_exptl_absorpt_correction_type            gaussian
_exptl_absorpt_process_details
;
Numerical absorption correction based on gaussian integration over
a multifaceted crystal model 
plus an empirical absorption correction using spherical harmonics, 
implemented in the SCALE3 ABSPACK scaling algorithm.
CrysAlisPro, Version 1.171.41.98a (Rigaku Oxford Diffraction, 2021)
;
_oxdiff_exptl_absorpt_empirical_full_min           0.608
_oxdiff_exptl_absorpt_empirical_full_max           1.257
_oxdiff_exptl_absorpt_empirical_details
;
Empirical correction (ABSPACK) includes:
- Absorption correction using spherical harmonics
- Frame scaling
;

_exptl_special_details
;
Data collection and full structure determination
done by Prof. Anthony Linden: anthony.linden@chem.uzh.ch

Solvent used: dichloromethene / n-hexane
Cooling Device: Oxford Instruments Cryojet XL
Crystal mount: on a cryo-loop
Frames collected: 1590
Seconds exposure per frame: 3.0-12.0
Degrees rotation per frame: 1.0
Crystal-detector distance (mm): 55.0
Client: Cedric Hervieu
Sample code: HER-HL-31-E  (NV2108)
;

_diffrn_ambient_temperature       160(2)
_diffrn_ambient_environment       N~2~
_diffrn_radiation_wavelength      1.54184
_diffrn_radiation_type            'Cu K\a'
_diffrn_source                    'micro-focus sealed X-ray tube'
_diffrn_source_type               'SuperNova (Cu) X-ray source'
_diffrn_radiation_probe           x-ray
_diffrn_radiation_monochromator   mirror
_diffrn_measurement_device        'four-circle \k-geometry diffractometer'
_diffrn_measurement_device_type 
'Oxford Diffraction SuperNova, dual radiation diffractometer'
_diffrn_detector                  'CCD area detector'
_diffrn_detector_type             'Atlas CCD area detector on \k goniostat'
_diffrn_detector_area_resol_mean  10.3801
_diffrn_measurement_method '\w scans'
_diffrn_reflns_number             22077
_diffrn_reflns_av_unetI/netI      0.0116
_diffrn_reflns_av_R_equivalents   0.0186
_diffrn_reflns_limit_h_min        -13
_diffrn_reflns_limit_h_max        13
_diffrn_reflns_limit_k_min        -11
_diffrn_reflns_limit_k_max        13
_diffrn_reflns_limit_l_min        -24
_diffrn_reflns_limit_l_max        24
_diffrn_reflns_theta_min          4.073
_diffrn_reflns_theta_max          73.026
_diffrn_reflns_theta_full         67.684
_diffrn_measured_fraction_theta_max   0.989
_diffrn_measured_fraction_theta_full  1.000
_diffrn_reflns_Laue_measured_fraction_max    0.989
_diffrn_reflns_Laue_measured_fraction_full   1.000
_diffrn_reflns_point_group_measured_fraction_max   0.983
_diffrn_reflns_point_group_measured_fraction_full  1.000
_reflns_number_total              4608
_reflns_number_gt                 4484
_reflns_threshold_expression      'I > 2\s(I)'
_reflns_Friedel_coverage          0.928
_reflns_Friedel_fraction_max      0.976
_reflns_Friedel_fraction_full     1.000
 
_reflns_special_details
;
 Reflections were merged by SHELXL according to the crystal
 class for the calculation of statistics and refinement.
 
 _reflns_Friedel_fraction is defined as the number of unique
 Friedel pairs measured divided by the number that would be
 possible theoretically, ignoring centric projections and
 systematic absences.
;
 
_computing_data_collection
'CrysAlisPro, Version 1.171.41.98a (Rigaku Oxford Diffraction, 2021)'
_computing_cell_refinement
'CrysAlisPro, Version 1.171.41.98a (Rigaku Oxford Diffraction, 2021)'
_computing_data_reduction
'CrysAlisPro, Version 1.171.41.98a (Rigaku Oxford Diffraction, 2021)'
_computing_structure_solution     'SHELXT-2018 (Sheldrick, 2015a)'
_computing_structure_refinement   'SHELXL-2018 (Sheldrick, 2015b)'
_computing_molecular_graphics     'ORTEPII (Johnson, 1976)'
_computing_publication_material   'SHELXL-2018 and PLATON (Spek, 2015)'

_refine_special_details
;
?
;

_refine_ls_structure_factor_coef  Fsqd
_refine_ls_matrix_type            full
_refine_ls_weighting_scheme       calc
_refine_ls_weighting_details
'w=1/[\s^2^(Fo^2^)+(0.0370P)^2^+0.1980P] where P=(Fo^2^+2Fc^2^)/3'
_atom_sites_solution_primary      dual
_atom_sites_solution_secondary    difmap
_atom_sites_solution_hydrogens    'geom & difmap'
_refine_ls_hydrogen_treatment     mixed
_refine_ls_extinction_method      'SHELXL-2018 (Sheldrick, 2015b)'
_refine_ls_extinction_coef        0.00048(12)
_refine_ls_extinction_expression
 'Fc^*^=kFc[1+0.001xFc^2^\l^3^/sin(2\q)]^-1/4^'
_refine_ls_abs_structure_details
;
 Flack x determined using 2115 quotients [(I+)-(I-)]/[(I+)+(I-)]
 (Parsons, Flack and Wagner, Acta Cryst. B69 (2013) 249-259).
;
_refine_ls_abs_structure_Flack    0.00(5)
_chemical_absolute_configuration  ad
_refine_ls_number_reflns          4608
_refine_ls_number_parameters      280
_refine_ls_number_restraints      1
_refine_ls_R_factor_all           0.0263
_refine_ls_R_factor_gt            0.0254
_refine_ls_wR_factor_ref          0.0662
_refine_ls_wR_factor_gt           0.0655
_refine_ls_goodness_of_fit_ref    1.026
_refine_ls_restrained_S_all       1.026
_refine_ls_shift/su_max           0.000
_refine_ls_shift/su_mean          0.000
_refine_diff_density_max    0.102
_refine_diff_density_min   -0.091
_refine_diff_density_rms    0.022
 
loop_
 _atom_site_label
 _atom_site_type_symbol
 _atom_site_fract_x
 _atom_site_fract_y
 _atom_site_fract_z
 _atom_site_U_iso_or_equiv
 _atom_site_adp_type
 _atom_site_occupancy
 _atom_site_site_symmetry_order  
 _atom_site_calc_flag
 _atom_site_refinement_flags_posn
 _atom_site_refinement_flags_adp
 _atom_site_refinement_flags_occupancy
 _atom_site_disorder_assembly
 _atom_site_disorder_group
O1 O 0.52256(12) 0.55077(11) 0.42232(5) 0.0414(3) Uani 1 1 d . . . . .
O2 O -0.16755(13) 0.90958(13) 0.50420(7) 0.0562(4) Uani 1 1 d . . . . .
N1 N 0.46539(11) 0.57313(11) 0.53121(6) 0.0290(2) Uani 1 1 d . . . . .
H1 H 0.4788(17) 0.5523(17) 0.5717(10) 0.034(5) Uiso 1 1 d . . . . .
C1 C 0.24525(14) 0.59852(13) 0.55311(7) 0.0307(3) Uani 1 1 d . . . . .
H11 H 0.262382 0.600599 0.602691 0.037 Uiso 1 1 calc R U . . .
C2 C 0.35988(13) 0.65222(13) 0.51733(7) 0.0299(3) Uani 1 1 d . . . . .
H2 H 0.344480 0.652276 0.467565 0.036 Uiso 1 1 calc R U . . .
C3 C 0.53563(14) 0.52462(13) 0.48267(7) 0.0304(3) Uani 1 1 d . . . . .
C4 C 0.63096(14) 0.43054(14) 0.50589(7) 0.0331(3) Uani 1 1 d . . . . .
H4 H 0.636559 0.434612 0.556218 0.040 Uiso 1 1 calc R U . . .
C5 C 0.13272(13) 0.67924(13) 0.54091(7) 0.0313(3) Uani 1 1 d . . . . .
C6 C 0.08115(14) 0.74541(14) 0.59340(7) 0.0326(3) Uani 1 1 d . . . . .
H6 H 0.115437 0.737669 0.637308 0.039 Uiso 1 1 calc R U . . .
C7 C -0.01979(15) 0.82329(15) 0.58389(8) 0.0367(3) Uani 1 1 d . . . . .
H7 H -0.053526 0.867646 0.620862 0.044 Uiso 1 1 calc R U . . .
C8 C -0.07003(15) 0.83515(15) 0.52023(9) 0.0388(3) Uani 1 1 d . . . . .
C9 C -0.02026(18) 0.76863(19) 0.46693(9) 0.0483(4) Uani 1 1 d . . . . .
H9 H -0.055011 0.775972 0.423112 0.058 Uiso 1 1 calc R U . . .
C10 C 0.07951(17) 0.69182(18) 0.47725(8) 0.0455(4) Uani 1 1 d . . . . .
H10 H 0.112411 0.646795 0.440298 0.055 Uiso 1 1 calc R U . . .
C11 C -0.2190(2) 0.9828(3) 0.55630(13) 0.0728(7) Uani 1 1 d . . . . .
H111 H -0.285699 1.033395 0.537824 0.109 Uiso 1 1 calc R U . . .
H112 H -0.155081 1.036408 0.575243 0.109 Uiso 1 1 calc R U . . .
H113 H -0.251660 0.929221 0.591849 0.109 Uiso 1 1 calc R U . . .
C12 C 0.22115(13) 0.46448(13) 0.53442(7) 0.0308(3) Uani 1 1 d . . . . .
C13 C 0.18513(14) 0.38138(16) 0.58387(8) 0.0388(4) Uani 1 1 d . . . . .
H13 H 0.180003 0.407761 0.629505 0.047 Uiso 1 1 calc R U . . .
C14 C 0.15640(16) 0.25997(17) 0.56762(10) 0.0471(4) Uani 1 1 d . . . . .
H14 H 0.131089 0.205178 0.602346 0.056 Uiso 1 1 calc R U . . .
C15 C 0.16398(16) 0.21747(15) 0.50188(11) 0.0468(4) Uani 1 1 d . . . . .
C16 C 0.20348(16) 0.29921(17) 0.45286(10) 0.0448(4) Uani 1 1 d . . . . .
H16 H 0.211407 0.271910 0.407515 0.054 Uiso 1 1 calc R U . . .
C17 C 0.23170(16) 0.42044(15) 0.46887(8) 0.0392(3) Uani 1 1 d . . . . .
H17 H 0.258835 0.474487 0.434216 0.047 Uiso 1 1 calc R U . . .
C18 C 0.1308(2) 0.08620(18) 0.48397(15) 0.0679(6) Uani 1 1 d . . . . .
H181 H 0.043057 0.081581 0.472660 0.102 Uiso 1 1 calc R U . . .
H182 H 0.148057 0.032387 0.522543 0.102 Uiso 1 1 calc R U . . .
H183 H 0.179873 0.059557 0.445094 0.102 Uiso 1 1 calc R U . . .
C19 C 0.38686(17) 0.78400(15) 0.53969(10) 0.0433(4) Uani 1 1 d . . . . .
H191 H 0.393710 0.786820 0.588989 0.065 Uiso 1 1 calc R U . . .
H192 H 0.319768 0.838139 0.525018 0.065 Uiso 1 1 calc R U . . .
H193 H 0.464443 0.811668 0.519442 0.065 Uiso 1 1 calc R U . . .
C20 C 0.75833(16) 0.45982(18) 0.47670(10) 0.0478(4) Uani 1 1 d . . . . .
H201 H 0.753160 0.459757 0.426814 0.057 Uiso 1 1 calc R U . . .
H202 H 0.783048 0.543536 0.491184 0.057 Uiso 1 1 calc R U . . .
C21 C 0.85678(17) 0.3683(2) 0.49874(13) 0.0608(5) Uani 1 1 d . . . . .
H211 H 0.937173 0.394813 0.481552 0.091 Uiso 1 1 calc R U . . .
H212 H 0.837124 0.286540 0.480709 0.091 Uiso 1 1 calc R U . . .
H213 H 0.859396 0.364583 0.548139 0.091 Uiso 1 1 calc R U . . .
C22 C 0.58127(13) 0.30446(14) 0.48658(8) 0.0321(3) Uani 1 1 d . . . . .
C23 C 0.50987(16) 0.23965(16) 0.53277(9) 0.0414(4) Uani 1 1 d . . . . .
H23 H 0.495532 0.273894 0.576186 0.050 Uiso 1 1 calc R U . . .
C24 C 0.45921(19) 0.12623(17) 0.51683(11) 0.0540(5) Uani 1 1 d . . . . .
H24 H 0.411701 0.082672 0.549265 0.065 Uiso 1 1 calc R U . . .
C25 C 0.4782(2) 0.07713(17) 0.45370(12) 0.0587(5) Uani 1 1 d . . . . .
H25 H 0.443476 -0.000507 0.442384 0.070 Uiso 1 1 calc R U . . .
C26 C 0.5474(2) 0.14022(19) 0.40692(10) 0.0547(5) Uani 1 1 d . . . . .
H26 H 0.559848 0.106099 0.363301 0.066 Uiso 1 1 calc R U . . .
C27 C 0.59907(16) 0.25342(17) 0.42302(9) 0.0427(4) Uani 1 1 d . . . . .
H27 H 0.646881 0.296212 0.390416 0.051 Uiso 1 1 calc R U . . .
 
loop_
 _atom_site_aniso_label
 _atom_site_aniso_U_11
 _atom_site_aniso_U_22
 _atom_site_aniso_U_33
 _atom_site_aniso_U_23
 _atom_site_aniso_U_13
 _atom_site_aniso_U_12
O1 0.0560(7) 0.0456(6) 0.0227(5) 0.0055(4) 0.0057(5) 0.0122(5)
O2 0.0524(7) 0.0666(8) 0.0494(7) -0.0097(6) -0.0129(6) 0.0283(6)
N1 0.0333(6) 0.0332(6) 0.0204(5) 0.0025(4) 0.0006(5) 0.0022(5)
C1 0.0343(7) 0.0353(7) 0.0223(6) 0.0010(5) -0.0005(5) 0.0036(6)
C2 0.0340(7) 0.0303(7) 0.0255(7) 0.0028(5) -0.0008(5) 0.0022(5)
C3 0.0357(7) 0.0302(7) 0.0254(7) 0.0019(5) 0.0021(5) -0.0011(5)
C4 0.0342(7) 0.0364(7) 0.0286(7) 0.0011(6) 0.0005(6) 0.0035(6)
C5 0.0329(7) 0.0337(7) 0.0273(7) -0.0009(5) -0.0010(6) 0.0020(6)
C6 0.0381(7) 0.0340(7) 0.0256(7) -0.0015(5) -0.0021(6) 0.0003(6)
C7 0.0413(8) 0.0364(8) 0.0323(8) -0.0045(6) 0.0013(6) 0.0057(6)
C8 0.0362(8) 0.0391(8) 0.0410(8) -0.0036(7) -0.0060(6) 0.0078(6)
C9 0.0530(10) 0.0593(11) 0.0328(8) -0.0084(7) -0.0147(7) 0.0174(8)
C10 0.0512(10) 0.0567(10) 0.0286(8) -0.0091(7) -0.0051(7) 0.0191(8)
C11 0.0704(14) 0.0850(16) 0.0629(13) -0.0138(12) -0.0055(11) 0.0479(13)
C12 0.0282(6) 0.0332(7) 0.0310(7) 0.0033(6) -0.0012(5) 0.0027(5)
C13 0.0337(8) 0.0453(9) 0.0375(8) 0.0106(7) 0.0045(6) 0.0052(6)
C14 0.0382(8) 0.0431(9) 0.0600(11) 0.0204(8) 0.0040(8) -0.0011(7)
C15 0.0367(8) 0.0361(8) 0.0677(12) 0.0061(8) -0.0072(8) -0.0024(6)
C16 0.0499(10) 0.0390(9) 0.0456(9) -0.0045(7) -0.0054(8) -0.0018(7)
C17 0.0482(9) 0.0364(8) 0.0330(8) 0.0017(6) -0.0004(6) -0.0037(7)
C18 0.0650(13) 0.0385(10) 0.1002(18) 0.0051(11) -0.0137(13) -0.0099(9)
C19 0.0448(9) 0.0318(8) 0.0532(10) -0.0005(7) -0.0045(7) 0.0007(6)
C20 0.0344(8) 0.0537(10) 0.0553(11) 0.0010(8) 0.0058(7) -0.0010(7)
C21 0.0343(9) 0.0705(13) 0.0777(14) -0.0098(11) -0.0013(9) 0.0070(8)
C22 0.0322(7) 0.0340(7) 0.0300(7) 0.0003(6) -0.0038(5) 0.0083(6)
C23 0.0460(9) 0.0412(8) 0.0370(8) 0.0053(7) -0.0022(7) 0.0026(7)
C24 0.0569(11) 0.0409(9) 0.0643(12) 0.0122(9) -0.0084(9) -0.0048(8)
C25 0.0656(12) 0.0324(9) 0.0782(14) -0.0039(9) -0.0220(11) 0.0052(8)
C26 0.0630(11) 0.0495(10) 0.0516(11) -0.0188(8) -0.0159(9) 0.0218(9)
C27 0.0446(9) 0.0466(9) 0.0368(8) -0.0057(7) -0.0007(7) 0.0129(7)
 
_geom_special_details
;
 All esds (except the esd in the dihedral angle between two l.s. planes)
 are estimated using the full covariance matrix.  The cell esds are taken
 into account individually in the estimation of esds in distances, angles
 and torsion angles; correlations between esds in cell parameters are only
 used when they are defined by crystal symmetry.  An approximate (isotropic)
 treatment of cell esds is used for estimating esds involving l.s. planes.
;
 
loop_
 _geom_bond_atom_site_label_1
 _geom_bond_atom_site_label_2
 _geom_bond_distance
 _geom_bond_site_symmetry_2
 _geom_bond_publ_flag
O1 C3 1.2372(18) . ?
O2 C8 1.3690(19) . ?
O2 C11 1.417(2) . ?
N1 C3 1.3355(19) . ?
N1 C2 1.4576(18) . ?
N1 H1 0.85(2) . ?
C1 C5 1.523(2) . ?
C1 C12 1.524(2) . ?
C1 C2 1.546(2) . ?
C1 H11 1.0000 . ?
C2 C19 1.526(2) . ?
C2 H2 1.0000 . ?
C3 C4 1.525(2) . ?
C4 C22 1.520(2) . ?
C4 C20 1.532(2) . ?
C4 H4 1.0000 . ?
C5 C6 1.382(2) . ?
C5 C10 1.394(2) . ?
C6 C7 1.397(2) . ?
C6 H6 0.9500 . ?
C7 C8 1.380(2) . ?
C7 H7 0.9500 . ?
C8 C9 1.389(2) . ?
C9 C10 1.382(2) . ?
C9 H9 0.9500 . ?
C10 H10 0.9500 . ?
C11 H111 0.9800 . ?
C11 H112 0.9800 . ?
C11 H113 0.9800 . ?
C12 C13 1.388(2) . ?
C12 C17 1.389(2) . ?
C13 C14 1.392(3) . ?
C13 H13 0.9500 . ?
C14 C15 1.384(3) . ?
C14 H14 0.9500 . ?
C15 C16 1.384(3) . ?
C15 C18 1.512(3) . ?
C16 C17 1.388(2) . ?
C16 H16 0.9500 . ?
C17 H17 0.9500 . ?
C18 H181 0.9800 . ?
C18 H182 0.9800 . ?
C18 H183 0.9800 . ?
C19 H191 0.9800 . ?
C19 H192 0.9800 . ?
C19 H193 0.9800 . ?
C20 C21 1.523(3) . ?
C20 H201 0.9900 . ?
C20 H202 0.9900 . ?
C21 H211 0.9800 . ?
C21 H212 0.9800 . ?
C21 H213 0.9800 . ?
C22 C27 1.389(2) . ?
C22 C23 1.390(2) . ?
C23 C24 1.385(3) . ?
C23 H23 0.9500 . ?
C24 C25 1.375(3) . ?
C24 H24 0.9500 . ?
C25 C26 1.376(3) . ?
C25 H25 0.9500 . ?
C26 C27 1.388(3) . ?
C26 H26 0.9500 . ?
C27 H27 0.9500 . ?
 
loop_
 _geom_angle_atom_site_label_1
 _geom_angle_atom_site_label_2
 _geom_angle_atom_site_label_3
 _geom_angle
 _geom_angle_site_symmetry_1
 _geom_angle_site_symmetry_3
 _geom_angle_publ_flag
C8 O2 C11 117.80(15) . . ?
C3 N1 C2 123.02(12) . . ?
C3 N1 H1 118.6(13) . . ?
C2 N1 H1 118.2(13) . . ?
C5 C1 C12 111.91(12) . . ?
C5 C1 C2 110.84(12) . . ?
C12 C1 C2 112.74(12) . . ?
C5 C1 H11 107.0 . . ?
C12 C1 H11 107.0 . . ?
C2 C1 H11 107.0 . . ?
N1 C2 C19 110.27(12) . . ?
N1 C2 C1 108.89(11) . . ?
C19 C2 C1 112.00(12) . . ?
N1 C2 H2 108.5 . . ?
C19 C2 H2 108.5 . . ?
C1 C2 H2 108.5 . . ?
O1 C3 N1 122.69(14) . . ?
O1 C3 C4 121.54(13) . . ?
N1 C3 C4 115.74(12) . . ?
C22 C4 C3 106.63(12) . . ?
C22 C4 C20 114.33(13) . . ?
C3 C4 C20 111.07(13) . . ?
C22 C4 H4 108.2 . . ?
C3 C4 H4 108.2 . . ?
C20 C4 H4 108.2 . . ?
C6 C5 C10 117.52(14) . . ?
C6 C5 C1 120.29(13) . . ?
C10 C5 C1 122.18(13) . . ?
C5 C6 C7 122.05(14) . . ?
C5 C6 H6 119.0 . . ?
C7 C6 H6 119.0 . . ?
C8 C7 C6 119.32(14) . . ?
C8 C7 H7 120.3 . . ?
C6 C7 H7 120.3 . . ?
O2 C8 C7 124.93(15) . . ?
O2 C8 C9 115.55(15) . . ?
C7 C8 C9 119.52(14) . . ?
C10 C9 C8 120.41(15) . . ?
C10 C9 H9 119.8 . . ?
C8 C9 H9 119.8 . . ?
C9 C10 C5 121.18(15) . . ?
C9 C10 H10 119.4 . . ?
C5 C10 H10 119.4 . . ?
O2 C11 H111 109.5 . . ?
O2 C11 H112 109.5 . . ?
H111 C11 H112 109.5 . . ?
O2 C11 H113 109.5 . . ?
H111 C11 H113 109.5 . . ?
H112 C11 H113 109.5 . . ?
C13 C12 C17 117.37(15) . . ?
C13 C12 C1 119.81(14) . . ?
C17 C12 C1 122.81(13) . . ?
C12 C13 C14 121.00(16) . . ?
C12 C13 H13 119.5 . . ?
C14 C13 H13 119.5 . . ?
C15 C14 C13 121.32(15) . . ?
C15 C14 H14 119.3 . . ?
C13 C14 H14 119.3 . . ?
C16 C15 C14 117.72(16) . . ?
C16 C15 C18 120.9(2) . . ?
C14 C15 C18 121.38(19) . . ?
C15 C16 C17 121.07(18) . . ?
C15 C16 H16 119.5 . . ?
C17 C16 H16 119.5 . . ?
C16 C17 C12 121.47(16) . . ?
C16 C17 H17 119.3 . . ?
C12 C17 H17 119.3 . . ?
C15 C18 H181 109.5 . . ?
C15 C18 H182 109.5 . . ?
H181 C18 H182 109.5 . . ?
C15 C18 H183 109.5 . . ?
H181 C18 H183 109.5 . . ?
H182 C18 H183 109.5 . . ?
C2 C19 H191 109.5 . . ?
C2 C19 H192 109.5 . . ?
H191 C19 H192 109.5 . . ?
C2 C19 H193 109.5 . . ?
H191 C19 H193 109.5 . . ?
H192 C19 H193 109.5 . . ?
C21 C20 C4 112.93(16) . . ?
C21 C20 H201 109.0 . . ?
C4 C20 H201 109.0 . . ?
C21 C20 H202 109.0 . . ?
C4 C20 H202 109.0 . . ?
H201 C20 H202 107.8 . . ?
C20 C21 H211 109.5 . . ?
C20 C21 H212 109.5 . . ?
H211 C21 H212 109.5 . . ?
C20 C21 H213 109.5 . . ?
H211 C21 H213 109.5 . . ?
H212 C21 H213 109.5 . . ?
C27 C22 C23 118.19(16) . . ?
C27 C22 C4 122.54(15) . . ?
C23 C22 C4 119.19(14) . . ?
C24 C23 C22 121.41(17) . . ?
C24 C23 H23 119.3 . . ?
C22 C23 H23 119.3 . . ?
C25 C24 C23 119.50(19) . . ?
C25 C24 H24 120.2 . . ?
C23 C24 H24 120.2 . . ?
C24 C25 C26 120.11(18) . . ?
C24 C25 H25 119.9 . . ?
C26 C25 H25 119.9 . . ?
C25 C26 C27 120.44(18) . . ?
C25 C26 H26 119.8 . . ?
C27 C26 H26 119.8 . . ?
C26 C27 C22 120.34(18) . . ?
C26 C27 H27 119.8 . . ?
C22 C27 H27 119.8 . . ?
 
loop_
 _geom_torsion_atom_site_label_1
 _geom_torsion_atom_site_label_2
 _geom_torsion_atom_site_label_3
 _geom_torsion_atom_site_label_4
 _geom_torsion
 _geom_torsion_site_symmetry_1
 _geom_torsion_site_symmetry_2
 _geom_torsion_site_symmetry_3
 _geom_torsion_site_symmetry_4
 _geom_torsion_publ_flag
C3 N1 C2 C19 -110.88(16) . . . . ?
C3 N1 C2 C1 125.85(14) . . . . ?
C5 C1 C2 N1 179.17(11) . . . . ?
C12 C1 C2 N1 -54.50(15) . . . . ?
C5 C1 C2 C19 56.94(16) . . . . ?
C12 C1 C2 C19 -176.73(12) . . . . ?
C2 N1 C3 O1 5.8(2) . . . . ?
C2 N1 C3 C4 -172.02(13) . . . . ?
O1 C3 C4 C22 -73.85(18) . . . . ?
N1 C3 C4 C22 104.04(14) . . . . ?
O1 C3 C4 C20 51.3(2) . . . . ?
N1 C3 C4 C20 -130.79(15) . . . . ?
C12 C1 C5 C6 121.72(15) . . . . ?
C2 C1 C5 C6 -111.49(15) . . . . ?
C12 C1 C5 C10 -59.7(2) . . . . ?
C2 C1 C5 C10 67.09(19) . . . . ?
C10 C5 C6 C7 -0.6(2) . . . . ?
C1 C5 C6 C7 178.07(14) . . . . ?
C5 C6 C7 C8 -0.1(2) . . . . ?
C11 O2 C8 C7 1.9(3) . . . . ?
C11 O2 C8 C9 -177.8(2) . . . . ?
C6 C7 C8 O2 -179.03(17) . . . . ?
C6 C7 C8 C9 0.6(3) . . . . ?
O2 C8 C9 C10 179.15(19) . . . . ?
C7 C8 C9 C10 -0.5(3) . . . . ?
C8 C9 C10 C5 -0.1(3) . . . . ?
C6 C5 C10 C9 0.7(3) . . . . ?
C1 C5 C10 C9 -177.94(18) . . . . ?
C5 C1 C12 C13 -95.32(15) . . . . ?
C2 C1 C12 C13 138.92(14) . . . . ?
C5 C1 C12 C17 83.64(17) . . . . ?
C2 C1 C12 C17 -42.12(19) . . . . ?
C17 C12 C13 C14 -2.3(2) . . . . ?
C1 C12 C13 C14 176.67(14) . . . . ?
C12 C13 C14 C15 0.7(3) . . . . ?
C13 C14 C15 C16 1.2(3) . . . . ?
C13 C14 C15 C18 -178.99(17) . . . . ?
C14 C15 C16 C17 -1.5(3) . . . . ?
C18 C15 C16 C17 178.73(17) . . . . ?
C15 C16 C17 C12 -0.2(3) . . . . ?
C13 C12 C17 C16 2.1(2) . . . . ?
C1 C12 C17 C16 -176.89(15) . . . . ?
C22 C4 C20 C21 -59.4(2) . . . . ?
C3 C4 C20 C21 179.84(16) . . . . ?
C3 C4 C22 C27 85.32(16) . . . . ?
C20 C4 C22 C27 -37.8(2) . . . . ?
C3 C4 C22 C23 -91.34(16) . . . . ?
C20 C4 C22 C23 145.50(15) . . . . ?
C27 C22 C23 C24 1.1(2) . . . . ?
C4 C22 C23 C24 177.93(15) . . . . ?
C22 C23 C24 C25 -1.0(3) . . . . ?
C23 C24 C25 C26 0.2(3) . . . . ?
C24 C25 C26 C27 0.3(3) . . . . ?
C25 C26 C27 C22 -0.2(3) . . . . ?
C23 C22 C27 C26 -0.6(2) . . . . ?
C4 C22 C27 C26 -177.25(15) . . . . ?
 
loop_
 _geom_hbond_atom_site_label_D 
 _geom_hbond_atom_site_label_H 
 _geom_hbond_atom_site_label_A 
 _geom_hbond_distance_DH 
 _geom_hbond_distance_HA 
 _geom_hbond_distance_DA 
 _geom_hbond_angle_DHA 
 _geom_hbond_site_symmetry_A 
 _geom_hbond_publ_flag
N1 H1 O1  0.85(2) 2.05(2) 2.8546(16) 159.9(18) 3_655 yes
 

_shelx_res_file
;
TITL nv2108_cu_auto_a.res in P4(1)
    x.res
    created by SHELXL-2018/3 at 09:36:13 on 14-Apr-2021
REM Old TITL NV2108_Cu_auto in P4(1)
REM SHELXT solution in P4(1): R1 0.110, Rweak 0.034, Alpha 0.001
REM <I/s> 0.491 for 18 systematic absences, Orientation as input
REM Flack x = 0.237 ( 0.042 ) from 2138 Parsons' quotients
REM Formula found by SHELXT: C23 C12 O2
CELL 1.54184 10.85493 10.85493 19.81352 90 90 90
ZERR 4 0.00006 0.00006 0.00017 0 0 0
LATT -1
SYMM -X,-Y,0.5+Z
SYMM -Y,+X,0.25+Z
SYMM +Y,-X,0.75+Z
SFAC C H N O
UNIT 108 124 4 8

L.S. 8
PLAN  10
TEMP -113
EQIV $1 -y+1, x, z+1/4
HTAB N1 O1_$1
CONF
BOND $H
fmap 2
acta
WGHT    0.037000    0.198000
EXTI    0.000482
FVAR       3.87514
O1    4    0.522561    0.550775    0.422319    11.00000    0.05599    0.04564 =
         0.02269    0.00550    0.00569    0.01216
O2    4   -0.167546    0.909577    0.504197    11.00000    0.05243    0.06663 =
         0.04942   -0.00966   -0.01290    0.02829
N1    3    0.465392    0.573126    0.531214    11.00000    0.03330    0.03322 =
         0.02044    0.00254    0.00056    0.00217
H1    2    0.478811    0.552267    0.571673    11.00000    0.03393
C1    1    0.245246    0.598519    0.553115    11.00000    0.03430    0.03534 =
         0.02231    0.00102   -0.00055    0.00361
AFIX  13
H11   2    0.262382    0.600599    0.602691    11.00000   -1.20000
AFIX   0
C2    1    0.359880    0.652218    0.517325    11.00000    0.03404    0.03027 =
         0.02551    0.00285   -0.00084    0.00220
AFIX  13
H2    2    0.344480    0.652276    0.467565    11.00000   -1.20000
AFIX   0
C3    1    0.535633    0.524616    0.482673    11.00000    0.03565    0.03024 =
         0.02545    0.00192    0.00207   -0.00111
C4    1    0.630961    0.430536    0.505890    11.00000    0.03415    0.03641 =
         0.02862    0.00107    0.00050    0.00347
AFIX  13
H4    2    0.636559    0.434612    0.556218    11.00000   -1.20000
AFIX   0
C5    1    0.132719    0.679239    0.540908    11.00000    0.03293    0.03374 =
         0.02729   -0.00087   -0.00104    0.00204
C6    1    0.081150    0.745409    0.593398    11.00000    0.03810    0.03399 =
         0.02561   -0.00149   -0.00208    0.00031
AFIX  43
H6    2    0.115437    0.737669    0.637308    11.00000   -1.20000
AFIX   0
C7    1   -0.019793    0.823292    0.583891    11.00000    0.04134    0.03635 =
         0.03232   -0.00446    0.00135    0.00573
AFIX  43
H7    2   -0.053526    0.867646    0.620862    11.00000   -1.20000
AFIX   0
C8    1   -0.070028    0.835152    0.520229    11.00000    0.03622    0.03909 =
         0.04096   -0.00359   -0.00600    0.00775
C9    1   -0.020260    0.768632    0.466933    11.00000    0.05295    0.05930 =
         0.03279   -0.00835   -0.01466    0.01739
AFIX  43
H9    2   -0.055011    0.775972    0.423112    11.00000   -1.20000
AFIX   0
C10   1    0.079505    0.691824    0.477249    11.00000    0.05119    0.05668 =
         0.02862   -0.00914   -0.00511    0.01912
AFIX  43
H10   2    0.112411    0.646795    0.440298    11.00000   -1.20000
AFIX   0
C11   1   -0.218963    0.982799    0.556298    11.00000    0.07045    0.08504 =
         0.06287   -0.01384   -0.00548    0.04793
AFIX 137
H111  2   -0.285699    1.033395    0.537824    11.00000   -1.50000
H112  2   -0.155081    1.036408    0.575243    11.00000   -1.50000
H113  2   -0.251660    0.929221    0.591849    11.00000   -1.50000
AFIX   0
C12   1    0.221146    0.464484    0.534416    11.00000    0.02825    0.03322 =
         0.03097    0.00333   -0.00122    0.00266
C13   1    0.185127    0.381378    0.583874    11.00000    0.03370    0.04527 =
         0.03751    0.01062    0.00450    0.00518
AFIX  43
H13   2    0.180003    0.407761    0.629505    11.00000   -1.20000
AFIX   0
C14   1    0.156400    0.259968    0.567624    11.00000    0.03819    0.04308 =
         0.05996    0.02042    0.00405   -0.00112
AFIX  43
H14   2    0.131089    0.205178    0.602346    11.00000   -1.20000
AFIX   0
C15   1    0.163979    0.217469    0.501878    11.00000    0.03666    0.03605 =
         0.06771    0.00609   -0.00718   -0.00238
C16   1    0.203476    0.299209    0.452863    11.00000    0.04991    0.03899 =
         0.04559   -0.00454   -0.00539   -0.00178
AFIX  43
H16   2    0.211407    0.271910    0.407515    11.00000   -1.20000
AFIX   0
C17   1    0.231696    0.420435    0.468871    11.00000    0.04821    0.03640 =
         0.03300    0.00169   -0.00035   -0.00374
AFIX  43
H17   2    0.258835    0.474487    0.434216    11.00000   -1.20000
AFIX   0
C18   1    0.130826    0.086204    0.483968    11.00000    0.06502    0.03855 =
         0.10020    0.00507   -0.01375   -0.00991
AFIX 137
H181  2    0.043057    0.081581    0.472660    11.00000   -1.50000
H182  2    0.148057    0.032387    0.522543    11.00000   -1.50000
H183  2    0.179873    0.059557    0.445094    11.00000   -1.50000
AFIX   0
C19   1    0.386863    0.783998    0.539694    11.00000    0.04481    0.03175 =
         0.05321   -0.00046   -0.00446    0.00066
AFIX 137
H191  2    0.393710    0.786820    0.588989    11.00000   -1.50000
H192  2    0.319768    0.838139    0.525018    11.00000   -1.50000
H193  2    0.464443    0.811668    0.519442    11.00000   -1.50000
AFIX   0
C20   1    0.758333    0.459822    0.476699    11.00000    0.03442    0.05370 =
         0.05526    0.00098    0.00584   -0.00098
AFIX  23
H201  2    0.753160    0.459757    0.426814    11.00000   -1.20000
H202  2    0.783048    0.543536    0.491184    11.00000   -1.20000
AFIX   0
C21   1    0.856784    0.368278    0.498740    11.00000    0.03426    0.07048 =
         0.07766   -0.00978   -0.00127    0.00705
AFIX 137
H211  2    0.937173    0.394813    0.481552    11.00000   -1.50000
H212  2    0.837124    0.286540    0.480709    11.00000   -1.50000
H213  2    0.859396    0.364583    0.548139    11.00000   -1.50000
AFIX   0
C22   1    0.581267    0.304462    0.486579    11.00000    0.03216    0.03397 =
         0.03002    0.00034   -0.00384    0.00826
C23   1    0.509870    0.239646    0.532767    11.00000    0.04602    0.04120 =
         0.03702    0.00533   -0.00219    0.00259
AFIX  43
H23   2    0.495532    0.273894    0.576186    11.00000   -1.20000
AFIX   0
C24   1    0.459212    0.126227    0.516830    11.00000    0.05685    0.04092 =
         0.06427    0.01224   -0.00843   -0.00482
AFIX  43
H24   2    0.411701    0.082672    0.549265    11.00000   -1.20000
AFIX   0
C25   1    0.478196    0.077126    0.453705    11.00000    0.06564    0.03242 =
         0.07818   -0.00390   -0.02205    0.00521
AFIX  43
H25   2    0.443476   -0.000507    0.442384    11.00000   -1.20000
AFIX   0
C26   1    0.547375    0.140225    0.406921    11.00000    0.06296    0.04946 =
         0.05155   -0.01877   -0.01592    0.02175
AFIX  43
H26   2    0.559848    0.106099    0.363301    11.00000   -1.20000
AFIX   0
C27   1    0.599072    0.253418    0.423024    11.00000    0.04462    0.04659 =
         0.03680   -0.00573   -0.00072    0.01286
AFIX  43
H27   2    0.646881    0.296212    0.390416    11.00000   -1.20000
AFIX   0
HKLF 4


REM  nv2108_cu_auto_a.res in P4(1)
REM wR2 = 0.0662, GooF = S = 1.026, Restrained GooF = 1.026 for all data
REM R1 = 0.0254 for 4484 Fo > 4sig(Fo) and 0.0263 for all 4608 data
REM 280 parameters refined using 1 restraints

END

WGHT      0.0370      0.1975

REM Highest difference peak  0.102,  deepest hole -0.091,  1-sigma level  0.022
Q1    1   0.6120  0.3618  0.4979  11.00000  0.05    0.10
Q2    1   0.3003  0.6263  0.5349  11.00000  0.05    0.10
Q3    1   0.1930  0.4521  0.5009  11.00000  0.05    0.09
Q4    1   0.2690  0.4373  0.5089  11.00000  0.05    0.09
Q5    1   0.6031  0.4865  0.4919  11.00000  0.05    0.09
Q6    1   0.1809  0.6422  0.5483  11.00000  0.05    0.09
Q7    1   0.5240  0.2718  0.5023  11.00000  0.05    0.09
Q8    1   0.2306  0.5242  0.5407  11.00000  0.05    0.09
Q9    1   0.3760  0.7166  0.5296  11.00000  0.05    0.08
Q10   1   0.5657  0.2639  0.5097  11.00000  0.05    0.08
;
_shelx_res_checksum   94486

_shelx_hkl_file
;
   0   0 -23 13.9878 12.9782   7
   0   0 -22-16.0080 15.2547   7
   0   0 -21 30.5322 16.2781   6
   0   0 -20 4182.96 97.1711   6
   0   0 -19 8.09389 19.2115   6
   0   0 -18-24.6821 21.8652   6
   0   0 -17-11.8753 21.6781   6
   0   0 -16 16035.6 233.361   6
   0   0 -16 16157.7 426.046   2
   0   0 -15-125.981 44.0907   2
   0   0 -14-66.2501 36.2922   2
   0   0 -13-29.1724 27.8007   2
   0   0 -12 6297.90 215.710   2
   0   0 -11-15.5192 26.0176   2
   0   0 -10 4.94915 27.6329   2
   0   0  -9-5.73689 24.5334   2
   0   0  -8 4207.56 138.617   2
   0   0  -7 2.94518 6.30777  11
   0   0  -7 6.87142 22.2877   2
   0   0  -6 10.6819 7.77533  11
   0   0  -6 14.3859 23.0109   2
   0   0  -5-0.75800 7.83144  11
   0   0  -5-3.75884 19.3559   2
   0   0  -4 999999. 8157.10   2
   0   0  -3 0.72275 5.66331  11
   0   0  -3-10.3531 14.1197   2
   0   0  -2 51.3364 11.7001   2
   0   0  -1-1.83241 4.54250   2
   0   0   1 10.6929 5.78542   1
   0   0   1-1.36840 5.17982   9
   0   0   2 3.58602 8.67449   1
   0   0   2-2.28897 9.48902   9
   0   0   3 16.4332 16.6214   1
   0   0   3 8.57076 14.1997   9
   0   0   4 999386. 8146.99   1
   0   0   4 996591. 8141.77   9
   0   0   5 1.07655 21.0395   1
   0   0   5-10.6108 24.1307   9
   0   0   6-12.8409 25.3109   1
   0   0   6 6.72525 22.9690   9
   0   0   7 8.73655 25.7817   1
   0   0   7 16.5146 25.0191   9
   0   0   8 4297.01 144.378   1
   0   0   8 4148.94 140.425   9
   0   0   9 23.8432 32.7651   1
   0   0   9-1.00526 28.2050   9
   0   0  10 19.2278 30.5497   1
   0   0  10 17.4005 35.7765   9
   0   0  11 19.6194 31.0808   1
   0   0  11 23.6727 33.1837   9
   0   0  12 6321.58 225.252   1
   0   0  13-6.28833 32.9817   1
   0   0  14 36.2220 22.0032   5
   0   0  14 1.68355 15.6761   8
   0   0  14-15.6907 31.7886   1
   0   0  15 4.99624 19.5572   5
   0   0  15-1.53825 38.6273   1
   0   0  15-9.58335 19.0070   8
   0   0  16 16155.1 234.697   8
   0   0  16 15802.9 440.566   1
   0   0  16 16567.1 236.969   5
   0   0  17-2.00505 21.8935   5
   0   0  17-7.87350 22.5743   8
   0   0  18-9.04192 24.6894   5
   0   0  18-23.6292 23.7837   8
   0   0  19-28.9912 23.8525   5
   0   0  19-6.56834 21.1214   8
   0   0  20 4123.02 105.849   5
   0   0  21 21.5593 20.2573   5
   0   0  22 15.3016 16.9969   5
   0   0  23-13.4193 13.8918   5
   1   0 -24 280.134 17.6319   7
   0   1 -24 284.700 17.7044   7
   0  -1 -23 844.115 30.8281   7
   0   1 -23 856.398 34.9288   7
  -1   0 -23 837.234 31.3433   7
   1   0 -23 881.189 35.7792   7
   0  -1 -22 31.0103 14.0405   7
  -1   0 -22 28.3516 13.8306   7
   0   1 -22 23.5988 16.8586   7
   1   0 -22 22.2577 14.5981   6
   0   1 -22 27.7808 13.8108   6
   0   1 -21 215.295 27.8979   7
  -1   0 -21 196.129 22.8200   7
   0   1 -21 233.015 25.6939   6
   1   0 -21 210.712 25.0660   6
  -1   0 -20 2785.94 78.2254   7
   1   0 -20 2822.17 83.5014   6
   0   1 -20 3002.60 82.8690   6
   1   0 -19 708.280 45.5406   6
   0   1 -19 723.172 44.0820   6
   0  -1 -18 1173.86 54.2324   6
  -1   0 -18 1190.05 52.1982   6
   1   0 -18 1079.43 56.6486   6
   0   1 -18 1215.95 57.1270   6
  -1   0 -17 1184.13 53.1653   6
   0   1 -17 1122.08 56.1485   6
   0   1 -16 7495.34 148.294   6
  -1   0 -16 7552.61 140.424   6
   0  -1 -16 7527.78 273.157   2
   1   0 -16 6995.07 260.721   2
  -1   0 -16 7387.14 287.841   2
   0   1 -16 7355.03 289.435   2
  -1   0 -15 6933.30 131.424   6
   0   1 -15 6517.40 134.932   6
  -1   0 -15 6806.26 265.102   2
   0   1 -15 6540.60 260.419   2
   0  -1 -15 7030.48 252.707   2
   1   0 -15 6718.55 248.930   2
   0  -1 -14 523.357 70.3149   2
   1   0 -14 490.469 65.5853   2
   0   1 -14 678.506 85.8516   2
  -1   0 -14 601.159 77.9676   2
  -1   0 -13 11432.3 321.511   2
   1   0 -13 11958.1 314.371   2
   0  -1 -13 11636.6 302.281   2
   0   1 -13 11515.8 320.929   2
  -1   0 -12 888.033 85.5053   2
   0   1 -12 1005.46 88.7938   2
   1   0 -12 903.475 81.5860   2
   0  -1 -12 954.235 80.9539   2
  -1   0 -11 4840.69 184.768   2
   0  -1 -11 4774.68 170.473   2
   0   1 -11 5090.29 188.940   2
   1   0 -11 5037.29 180.244   2
  -1   0 -10 19647.7 376.134   2
   1   0 -10 19818.4 361.265   2
   0  -1 -10 19729.1 351.714   2
   0   1 -10 20004.5 378.730   2
   0  -1  -9 15006.6 282.807   2
  -1   0  -9 14548.8 301.055   2
   1   0  -9 14850.1 209.011  11
   1   0  -9 15307.2 293.563   2
   0   1  -9 14757.8 302.452   2
   0   1  -8 39413.0 526.261   2
  -1   0  -8 38052.3 519.812   2
   0   1  -8 38398.0 391.674  11
   1   0  -8 38588.9 417.725  11
   1   0  -8 38106.6 503.541   2
  -1   0  -7 3078.48 115.237   2
   0  -1  -7 3167.47 105.692   2
   0   1  -7 3006.16 113.140   2
   0   1  -7 3014.76 73.0254  11
   1   0  -7 3228.90 84.0546  11
   1   0  -7 3104.88 109.220   2
   0   1  -6 17988.5 284.284   2
  -1   0  -6 18094.3 282.614   2
   0  -1  -6 17085.2 256.243   2
   0   1  -6 17087.3 211.989  11
   1   0  -6 17979.3 269.361   2
   0  -1  -5 21801.0 276.624   2
   0   1  -5 20955.5 297.144   2
  -1   0  -5 20681.5 295.578   2
  -1   0  -5 21336.2 235.895   3
   0   1  -5 21473.6 244.046  11
   1   0  -5 22088.0 287.875   2
   0  -1  -4 28280.6 312.903   2
   0  -1  -4 28297.9 256.158   3
   0   1  -4 28973.6 343.810   2
  -1   0  -4 28002.0 290.837   3
  -1   0  -4 27500.8 336.453   2
   0   1  -4 27437.0 294.041  11
   1   0  -4 29023.8 329.714   2
   0   1  -3 84628.1 786.354   2
  -1   0  -3 82807.4 750.548   3
   0   1  -3 82807.2 752.057  11
   0   1  -2 40700.0 396.402   2
   0  -1  -2 40544.5 362.546   2
  -1   0  -2 39268.2 382.498   3
   0   1  -2 39932.8 383.196  11
   1   0  -2 40529.5 385.620   2
   0   1  -1 5277.97 79.2264   2
  -1   0  -1 5344.73 86.2743   3
   0   1  -1 5166.13 83.3976  11
   1   0  -1 5610.42 75.3726  10
   1   0  -1 5542.34 80.0612   2
  -1   0   0 67857.1 633.577   3
   0  -1   0 69017.2 602.371  10
   0  -1   1 5180.81 71.7935  10
   0  -1   1 5338.99 66.1013   9
   1   0   1 5389.67 80.7947   9
   0   1   1 5326.21 67.5624   9
  -1   0   1 5402.93 83.6091   3
   1   0   1 5337.61 74.7864  10
   0   1   1 5059.01 79.1554  11
   0   1   1 5413.56 66.5367   1
  -1   0   1 5555.34 84.6513   1
   1   0   2 40648.9 390.760   9
   0  -1   2 39064.6 381.684  10
   0  -1   2 40321.8 377.864   9
   1   0   2 40971.9 383.774  10
   0   1   2 40419.3 379.553   9
  -1   0   2 39473.4 374.279   3
   0   1   2 40184.1 370.917  11
   0   1   2 40043.4 371.997   1
  -1   0   2 39934.8 396.012   1
   0  -1   2 38907.5 394.680   1
   0  -1   3 83991.2 774.590   9
   1   0   3 86328.2 786.061   9
   0   1   3 85051.4 777.087   9
   1   0   3 87917.4 778.829  10
  -1   0   3 85483.2 742.656   3
   0   1   3 86050.3 741.914  11
   0   1   3 84446.2 767.433   1
  -1   0   3 85800.4 791.487   1
   0  -1   3 86940.9 795.195   1
   0  -1   4 28476.3 346.522   1
   0   1   4 28356.0 325.574   1
  -1   0   4 28141.2 342.282   1
   1   0   4 28600.7 336.529   1
   0   1   4 28571.5 332.128   9
   1   0   4 28548.3 338.169   9
   0  -1   4 28987.7 331.860   9
  -1   0   4 28536.8 277.698   3
   1   0   5 21481.8 295.980   1
  -1   0   5 21973.1 303.156   1
   0  -1   5 21494.5 305.570   1
   0   1   5 21314.0 284.087   1
   0  -1   5 21880.2 289.943   9
   1   0   5 21546.5 297.073   9
   0   1   5 21539.3 291.895   9
  -1   0   5 21271.8 215.032   3
  -1   0   6 17570.8 282.218   1
   0   1   6 17278.7 266.349   1
   0  -1   6 17537.6 286.643   1
   1   0   6 17717.4 277.904   1
   0  -1   6 17319.1 269.815   9
   1   0   6 17604.1 278.051   9
   0   1   6 16978.3 269.950   9
  -1   0   6 17420.0 170.177   3
   0  -1   7 3356.66 122.696   1
   1   0   7 3102.01 114.421   1
  -1   0   7 3295.21 118.591   1
   0   1   7 3169.77 110.286   1
   1   0   7 3258.46 116.862   9
   0   1   7 3112.49 112.357   9
   0  -1   7 3102.20 112.803   9
  -1   0   8 38637.2 523.945   1
   0  -1   8 38011.1 527.717   1
   1   0   8 38418.5 519.515   1
   0   1   8 37695.6 503.588   1
   1   0   8 39285.5 521.648   9
   0  -1   8 37672.7 503.857   9
   0   1   8 38173.4 509.977   9
   0   1   9 15083.5 297.193   1
   1   0   9 15115.0 308.110   1
  -1   0   9 15244.1 308.745   1
   0  -1   9 15254.2 316.791   1
   0   1   9 14824.2 298.208   9
   0  -1   9 14875.4 295.700   9
   1   0   9 14669.4 305.140   9
   1   0  10 19598.6 380.132   1
   0  -1  10 19673.6 387.717   1
   0   1  10 19349.7 366.050   1
  -1   0  10 19791.6 381.045   1
   0  -1  10 20099.1 370.688   9
   1   0  10 19694.9 378.865   9
   0   1  10 19719.4 372.266   9
   1   0  11 5109.78 192.629   1
   0   1  11 4902.76 182.498   1
   0  -1  11 4915.71 193.999   1
  -1   0  11 4858.04 188.643   1
   1   0  11 5212.94 194.568   9
   0  -1  11 4884.53 181.765   9
   0   1  11 5025.98 185.997   9
   1   0  12 924.395 88.3103   1
  -1   0  12 930.932 88.6156   1
   0  -1  12 970.323 94.4201   1
   0   1  12 976.772 89.2708   1
   1   0  12 875.732 88.4786   9
   0   1  12 1037.45 91.6173   9
   1   0  13 11652.9 332.397   1
   0   1  13 11384.9 319.960   1
   0  -1  13 12115.7 346.126   1
  -1   0  13 12077.7 338.636   1
   1   0  13 11917.6 333.614   9
   1   0  14 588.324 80.6742   1
   0  -1  14 640.332 86.5705   1
  -1   0  14 542.615 76.9889   1
   0   1  14 501.191 70.8382   1
   0  -1  14 580.345 38.7648   8
  -1   0  14 614.455 39.7576   8
   1   0  14 600.854 37.8440   8
   1   0  14 692.771 90.9338   9
   0   1  14 583.782 38.1907   8
   0  -1  14 541.755 38.1498   5
   0   1  14 543.386 36.2863   5
   1   0  14 665.212 40.6806   5
  -1   0  14 551.437 38.3719   5
   0  -1  15 7022.40 285.257   1
   0   1  15 6462.22 259.684   1
  -1   0  15 6953.05 277.056   1
   1   0  15 6780.23 273.933   1
  -1   0  15 7036.43 139.640   8
   0  -1  15 6653.49 135.517   8
   0   1  15 6841.03 133.294   8
   1   0  15 6722.11 131.767   8
   0   1  15 6891.57 135.286   5
   0  -1  15 6637.38 135.067   5
  -1   0  15 7017.14 140.876   5
   1   0  15 6709.34 132.403   5
  -1   0  16 7341.19 297.727   1
   0  -1  16 7581.78 307.419   1
   0   1  16 6800.78 277.885   1
   1   0  16 7585.79 300.385   1
   0  -1  16 7631.73 149.540   8
  -1   0  16 7679.58 151.024   8
   1   0  16 7270.45 142.393   8
   0   1  16 7843.74 147.425   8
   0  -1  16 7772.50 150.702   5
   0   1  16 7675.93 147.396   5
  -1   0  16 7675.17 152.095   5
   1   0  16 7596.30 144.793   5
   1   0  17 1100.76 54.0654   8
  -1   0  17 1105.85 58.1787   8
   0   1  17 1060.54 53.8240   8
   0  -1  17 1084.62 55.8138   8
   0  -1  17 1084.06 56.1190   5
  -1   0  17 1197.57 59.3845   5
   0   1  17 1138.97 55.8431   5
   1   0  17 1181.53 56.2248   5
  -1   0  18 1274.25 60.9473   8
   0   1  18 1179.73 57.0161   8
   0  -1  18 1172.15 58.5727   8
  -1   0  18 1272.16 62.2173   5
   1   0  18 1202.31 57.4178   5
   0   1  18 1136.31 56.7622   5
   0  -1  18 1178.94 59.1364   5
  -1   0  19 762.955 48.0643   8
   0  -1  19 712.941 45.8024   8
   0   1  19 788.938 47.1656   5
   1   0  19 672.601 44.9781   5
  -1   0  19 791.631 49.3873   5
   0  -1  19 786.600 49.1443   5
  -1   0  20 2900.93 84.8487   8
   0   1  20 2803.93 82.6244   5
  -1   0  20 2919.72 87.2636   5
   1   0  20 2876.08 83.5216   5
   0  -1  20 2847.53 87.5156   5
  -1   0  21 166.458 26.0366   5
   1   0  21 181.798 25.1047   5
   0   1  21 231.996 26.2129   5
   0  -1  21 243.351 29.0552   5
   0   1  22 51.8932 17.7338   5
   0  -1  22 25.9256 17.6069   5
  -1   0  22 39.0119 18.7621   5
   1   0  22 21.7075 14.7849   5
   0   1  23 752.876 31.4872   5
  -1   0  23 875.280 36.9860   5
   0  -1  23 828.085 35.6773   5
  -1   0  24 266.670 18.7295   5
   1   1 -24 19.3128 11.1333   7
   1   1 -23 185.694 19.9654   7
  -1   1 -23 220.462 19.0741   7
   1  -1 -23 160.888 17.1615   7
   1   1 -23 197.441 18.1587   6
  -1   1 -22 31.6087 14.8200   7
  -1  -1 -22 44.0314 13.3111   7
   1   1 -22 5.44228 16.8414   7
   1   1 -22 25.2188 14.8511   6
  -1   1 -21 10.8141 16.3593   7
  -1  -1 -21-7.97453 14.6476   7
  -1   1 -21 9.65973 14.5958   6
   1   1 -21-1.56084 16.6980   6
   1  -1 -21 15.5887 15.7051   6
  -1  -1 -20 1725.93 58.0335   7
  -1   1 -20 1788.81 62.3206   7
   1   1 -20 1792.06 66.5120   6
  -1   1 -20 1775.47 60.5002   6
   1  -1 -20 1732.44 62.3215   6
  -1   1 -19 490.243 37.1652   7
   1  -1 -19 503.795 37.1437   6
  -1   1 -19 488.066 35.0434   6
   1   1 -19 480.564 39.4611   6
   1   1 -18 4027.22 109.639   6
  -1   1 -18 4310.81 103.310   6
  -1   1 -17 3996.85 100.226   6
   1   1 -17 3831.14 107.177   6
  -1  -1 -16 1496.86 126.605   2
   1   1 -16 1374.79 118.995   2
  -1   1 -16 1573.56 135.651   2
  -1   1 -16 1496.08 60.6344   6
   1  -1 -15 1320.94 101.992   2
  -1   1 -15 1592.36 131.286   2
  -1  -1 -15 1536.73 123.573   2
   1   1 -15 1535.90 126.099   2
  -1   1 -15 1566.38 61.1979   6
  -1  -1 -14 5006.31 211.692   2
   1  -1 -14 4739.64 192.468   2
   1   1 -14 4678.11 207.057   2
  -1   1 -14 4677.88 218.348   2
  -1   1 -14 4937.11 107.933   6
  -1  -1 -13 2120.40 131.658   2
   1  -1 -13 2105.69 122.987   2
   1   1 -13 2252.72 138.343   2
  -1   1 -13 2044.20 135.559   2
  -1  -1 -12 9558.98 269.768   2
  -1   1 -12 10207.3 293.235   2
   1  -1 -12 9584.15 255.458   2
   1   1 -12 9666.55 277.195   2
  -1  -1 -11 6749.44 213.481   2
  -1   1 -11 6685.60 224.190   2
   1  -1 -11 6687.23 199.571   2
   1   1 -11 6510.77 212.853   2
  -1   1 -10 4870.19 181.863   2
  -1  -1 -10 4893.11 171.398   2
   1   1 -10 5094.22 178.226   2
   1  -1 -10 5363.69 166.437   2
  -1   1  -9 12459.9 282.816   2
  -1  -1  -9 12413.1 265.963   2
   1   1  -9 12937.5 207.596  11
   1  -1  -9 12712.1 254.032   2
   1   1  -9 12110.5 268.900   2
  -1   1  -8 7383.59 201.248   2
  -1  -1  -8 7447.53 189.429   2
   1   1  -8 7349.18 148.196  11
   1   1  -8 7670.75 196.477   2
   1  -1  -8 7652.66 178.602   2
  -1  -1  -7 10894.9 216.480   2
  -1   1  -7 10497.1 228.196   2
  -1   1  -7 10239.0 129.473  11
   1   1  -7 10759.1 179.642  11
   1  -1  -7 11134.9 201.878   2
   1   1  -7 11114.8 223.556   2
  -1   1  -6 14179.4 257.562   2
  -1  -1  -6 14602.2 171.152   3
  -1  -1  -6 14628.8 242.612   2
   1   1  -6 14630.9 215.671  11
  -1   1  -6 14830.5 175.923  11
   1  -1  -6 15273.4 231.507   2
   1   1  -6 14836.9 252.135   2
  -1   1  -5 54727.1 603.661   2
  -1  -1  -5 54805.1 512.171   3
  -1  -1  -5 54529.5 578.923   2
   1   1  -5 55204.7 555.734  11
  -1   1  -5 55276.2 512.707  11
   1   1  -5 55223.2 592.509   2
   1  -1  -5 56286.3 556.178   2
  -1  -1  -4 20805.4 237.883   3
  -1   1  -4 21459.7 291.214   2
   1   1  -4 21599.4 266.045  11
  -1   1  -4 21692.4 237.998  11
   1   1  -4 21936.9 285.887   2
   1  -1  -4 21768.3 253.043   2
  -1   1  -3 88249.6 821.882   3
  -1  -1  -3 88500.3 800.221   3
  -1   1  -3 93526.5 845.167   2
  -1   1  -3 88034.2 797.143  11
   1   1  -3 88779.2 823.422  11
   1  -1  -3 92317.0 791.618   2
   1   1  -3 93785.1 839.700   2
  -1  -1  -2 818.875 35.4372   3
  -1   1  -2 755.261 40.0202   3
   1  -1  -2 860.652 35.0730  10
  -1   1  -2 852.539 35.8358  11
   1   1  -2 898.308 40.6643  11
   1   1  -2 822.703 38.5125   2
   1  -1  -2 857.279 26.6795   2
  -1   1  -1 53032.2 512.675   3
  -1  -1  -1 51628.3 501.279   3
   1  -1  -1 52116.5 479.667  10
  -1   1  -1 52552.2 499.621  11
  -1   1   0 56215.7 539.043   3
  -1  -1   0 55769.5 537.333   3
   1   1   0 54620.3 528.543  11
   1   1   1 52534.2 479.657   9
   1  -1   1 53474.9 470.637   9
  -1  -1   1 52046.2 503.116   3
  -1   1   1 52697.8 500.265   3
   1  -1   1 52544.1 483.511  10
   1   1   1 52052.5 487.724  11
  -1  -1   1 52231.5 475.854   1
  -1   1   1 54285.2 492.062   1
   1  -1   2 849.974 34.5027   9
   1  -1   2 833.180 36.0801  10
   1   1   2 848.262 36.4156   9
  -1   1   2 844.658 35.5589   3
   1   1   2 879.860 31.4316  11
  -1  -1   2 832.365 37.3967   1
   1   1   2 853.703 27.8062   1
  -1   1   2 907.225 39.1371   1
   1  -1   3 90618.1 812.996   9
   1  -1   3 88695.6 818.623  10
   1   1   3 89937.0 819.115   9
  -1   1   3 90501.9 786.428   3
   1   1   3 88331.8 765.157  11
  -1  -1   3 89216.0 828.147   1
  -1   1   3 89038.1 820.653   1
   1   1   3 88419.5 791.490   1
   1  -1   4 21520.5 275.031   9
   1  -1   4 20684.5 277.275  10
   1   1   4 21941.0 280.552   9
  -1  -1   4 20928.1 250.498   3
   1   1   4 21670.8 207.299  11
  -1  -1   4 21735.3 289.108   1
   1   1   4 21606.4 262.576   1
  -1   1   4 21978.3 280.768   1
  -1  -1   5 53812.0 530.457   3
   1  -1   5 54888.4 585.457   9
   1   1   5 55350.4 591.208   9
  -1   1   5 55167.4 588.977   1
  -1  -1   5 56576.9 604.785   1
   1   1   5 54813.4 568.636   1
   1  -1   5 56584.0 607.800   1
  -1  -1   6 14142.0 190.964   3
   1  -1   6 14309.9 246.300   9
   1   1   6 14935.3 253.521   9
  -1   1   6 14714.4 248.217   1
   1   1   6 14699.9 238.693   1
  -1  -1   6 14908.6 260.798   1
   1  -1   6 15153.6 263.764   1
  -1  -1   7 10711.1 155.646   3
   1  -1   7 11024.8 224.879   9
   1   1   7 11107.3 228.451   9
  -1  -1   7 10948.7 233.530   1
  -1   1   7 11236.8 227.115   1
   1  -1   7 11410.0 240.375   1
   1   1   7 10757.1 214.024   1
  -1  -1   8 7158.78 114.216   3
   1   1   8 7487.82 196.248   9
   1  -1   8 7537.13 194.242   9
  -1   1   8 7505.00 193.893   1
   1   1   8 7336.15 184.916   1
   1  -1   8 7472.65 204.560   1
  -1  -1   8 7168.57 197.693   1
   1   1   9 12276.6 277.511   9
   1  -1   9 12573.6 275.888   9
  -1   1   9 12345.0 271.368   1
   1  -1   9 12817.6 291.207   1
   1   1   9 12692.4 267.454   1
  -1  -1   9 12446.0 284.229   1
   1  -1  10 5016.63 179.168   9
   1   1  10 5129.89 183.457   9
  -1   1  10 5001.36 177.804   1
  -1  -1  10 5077.29 187.322   1
   1  -1  10 5387.81 194.101   1
   1   1  10 5073.14 174.579   1
   1   1  11 6587.55 222.110   9
   1  -1  11 6481.16 217.730   9
   1   1  11 6561.17 212.786   1
  -1   1  11 6578.86 215.730   1
  -1  -1  11 6690.15 228.310   1
   1  -1  11 6545.97 228.735   1
   1   1  12 9834.68 288.736   9
   1  -1  12 9848.73 285.339   9
  -1   1  12 9481.44 278.822   1
   1  -1  12 9689.99 296.498   1
  -1  -1  12 9672.42 291.511   1
   1   1  12 9619.16 275.965   1
   1   1  13 2296.74 144.673   9
   1  -1  13 2169.39 138.569   9
  -1  -1  13 2279.22 148.794   1
   1  -1  13 2218.55 146.893   1
  -1   1  13 2170.96 138.894   1
   1   1  13 2147.32 134.328   1
  -1   1  14 4916.65 113.125  15
  -1  -1  14 4810.49 111.783   8
  -1  -1  14 5102.06 231.530   1
   1  -1  14 4972.19 231.117   1
   1   1  14 4930.76 216.190   1
  -1   1  14 5014.04 219.820   1
   1   1  14 5019.99 222.876   9
  -1   1  14 4768.38 108.760   8
   1   1  14 4758.78 104.059   8
   1  -1  14 4766.83 106.083   8
  -1  -1  14 4913.75 111.471   5
  -1   1  14 5102.98 113.954   5
   1  -1  14 4914.89 108.130   5
  -1  -1  15 1434.38 129.872   1
   1  -1  15 1643.21 139.041   1
   1   1  15 1483.56 125.292   1
  -1   1  15 1508.87 128.684   1
  -1  -1  15 1469.40 62.6876   8
   1  -1  15 1511.15 60.1019   8
  -1   1  15 1504.72 61.4821   8
   1   1  15 1505.88 58.9258   8
   1  -1  15 1597.03 63.1422   5
  -1  -1  15 1489.84 62.9278   5
  -1   1  15 1544.84 64.9413   5
   1   1  15 1624.27 61.6879   5
  -1  -1  16 1536.33 140.854   1
  -1   1  16 1440.64 130.562   1
   1  -1  16 1618.15 143.466   1
   1   1  16 1389.47 125.765   1
  -1   1  16 1487.69 63.3050   8
   1  -1  16 1508.63 62.0378   8
   1   1  16 1462.84 59.2939   8
  -1  -1  16 1442.95 63.9732   8
  -1   1  16 1489.00 64.9696   5
   1   1  16 1504.73 60.8470   5
  -1  -1  16 1496.28 65.8748   5
   1  -1  16 1534.58 64.4572   5
   1  -1  17 4037.04 103.797   8
  -1  -1  17 4175.97 109.832   8
  -1   1  17 4086.04 106.216   8
  -1  -1  17 4183.45 111.133   5
   1   1  17 3993.80 101.416   5
  -1   1  17 4060.71 109.402   5
   1  -1  17 4022.44 105.856   5
  -1  -1  18 4188.33 110.987   8
  -1   1  18 4150.24 108.104   8
   1   1  18 4156.58 103.520   5
   1  -1  18 4202.51 110.489   5
  -1  -1  18 4308.01 114.517   5
  -1   1  18 4332.51 110.541   5
   1   1  19 484.295 37.4382   5
   1  -1  19 487.836 40.3918   5
  -1   1  19 474.091 38.9196   5
  -1  -1  19 539.796 43.2519   8
  -1   1  19 482.289 39.4926   8
  -1  -1  19 443.179 39.4288   5
  -1  -1  20 1791.16 67.7133   8
  -1   1  20 1739.68 66.1636   5
   1   1  20 1812.65 64.6208   5
   1  -1  20 1781.86 66.5694   5
  -1  -1  20 1841.26 69.6253   5
  -1   1  21 1.26382 18.4540   5
   1  -1  21-2.03154 19.9102   5
   1   1  21 15.1774 17.0992   5
  -1  -1  21-3.81623 21.0676   5
  -1   1  22 50.2405 17.9577   5
   1  -1  22 62.1003 18.0883   5
   1   1  22 61.2010 18.4925   5
  -1  -1  22 44.5035 19.1165   5
  -1   1  23 206.598 20.8131   5
  -1  -1  23 178.868 21.0673   5
   1   2 -24 703.529 26.4222   7
   2  -1 -23 9.73587 12.2792   7
  -2   1 -23 51.7748 12.7325   7
   1   2 -23 34.0411 12.6336   7
   1   2 -23 8.48497 11.7064   6
  -2   1 -22 710.732 32.6754   7
   1   2 -22 788.789 38.1984   7
   1   2 -22 743.249 36.7530   6
   2  -1 -22 750.690 35.3169   6
   1   2 -21 681.476 39.6835   7
  -2   1 -21 745.041 37.4298   7
   1   2 -21 727.143 40.1410   6
   2  -1 -21 655.078 38.2394   6
  -2   1 -20 95.7086 20.0863   7
   1   2 -20 95.6592 22.6269   6
   2  -1 -20 82.1535 22.9669   6
  -2   1 -19 184.304 25.8900   7
  -2   1 -19 147.489 21.6430   6
   1   2 -19 142.736 26.6295   6
  -2   1 -18 1672.84 62.5865   7
   1   2 -18 1777.12 72.2886   6
  -2   1 -18 1870.03 62.8073   6
  -2   1 -17 5620.67 118.666   7
  -2   1 -17 5791.63 116.931   6
  -2   1 -16 4179.45 228.893   2
   1   2 -16 4011.52 208.005   2
  -2   1 -16 4165.36 97.5657   6
   1   2 -16 3907.11 108.226   6
  -2   1 -15 320.177 68.5238   2
   1   2 -15 424.381 75.8804   2
   1   2 -15 314.037 32.0988   6
  -2   1 -15 357.703 29.4685   6
  -2   1 -14 1250.88 118.685   2
   2  -1 -14 1080.85 91.1101   2
  -1  -2 -14 1109.15 96.7972   2
   1   2 -14 1142.35 107.240   2
  -2   1 -14 1099.71 48.3570   6
  -2   1 -13 4543.73 214.556   2
   2  -1 -13 4826.52 181.210   2
   1   2 -13 5131.65 215.580   2
  -1  -2 -13 5363.02 201.980   2
  -1  -2 -12 2242.65 123.428   2
  -2   1 -12 2090.99 139.385   2
   1   2 -12 2378.98 140.130   2
   2  -1 -12 2185.33 114.941   2
  -1  -2 -11 6390.18 202.148   2
  -2   1 -11 6576.22 234.270   2
   2  -1 -11 6679.86 193.860   2
   1   2 -11 6868.49 227.553   2
  -1  -2 -10 3549.16 139.036   2
  -2   1 -10 3426.83 159.108   2
   1   2 -10 3256.98 146.782   2
   2  -1 -10 3294.46 128.914   2
  -2   1  -9 5309.39 187.963   2
  -1  -2  -9 5182.25 160.272   2
   1   2  -9 5290.57 139.275  11
   2  -1  -9 5226.76 154.646   2
   1   2  -9 5074.21 175.701   2
  -2   1  -8 4014.99 153.932   2
  -1  -2  -8 4124.24 133.188   2
   1   2  -8 4033.34 119.818  11
   2  -1  -8 4225.63 128.720   2
   1   2  -8 3960.70 145.477   2
  -1  -2  -7 7395.52 171.062   2
  -2   1  -7 7621.05 202.147   2
  -1  -2  -7 7632.36 122.255   3
   1   2  -7 7402.50 163.994  11
   2  -1  -7 7550.18 163.769   2
   1   2  -7 7514.22 191.661   2
  -2   1  -6 13960.7 229.832   3
  -2   1  -6 13527.9 264.252   2
  -1  -2  -6 14063.3 194.168   3
  -1  -2  -6 14267.7 232.105   2
   1   2  -6 13891.1 232.148  11
   1   2  -6 14516.3 259.299   2
   2  -1  -6 13772.6 219.488   2
  -1  -2  -5 14833.9 207.415   3
  -2   1  -5 15448.9 264.347   2
  -2   1  -5 15128.2 237.001   3
  -1  -2  -5 15003.2 224.071   2
   1   2  -5 15010.2 237.505  11
   2  -1  -5 15212.3 216.925   2
   1   2  -5 14772.9 249.289   2
  -1  -2  -4 7677.10 138.231   3
  -2   1  -4 7943.02 159.796   3
   1   2  -4 7847.99 157.305  11
   1   2  -4 7984.83 161.874   2
   2  -1  -4 7786.62 133.026   2
  -1  -2  -3 42757.0 450.084   3
  -2   1  -3 42460.5 474.212   3
   2  -1  -3 42359.7 442.800  10
   1   2  -3 42592.3 468.766  11
   2  -1  -3 41370.2 427.826   2
  -2   1  -2 317638. 2733.39   3
   2  -1  -2 315517. 2683.57  10
   1   2  -2 321059. 2699.12   2
  -2   1  -1 115961. 1073.99   3
  -1  -2  -1 116139. 957.139  10
   2  -1  -1 117434. 1023.46  10
   1   2   0-7.79090 10.8587   9
   2  -1   0-5.87747 16.1356  10
  -2   1   0 12.4959 21.2574   3
   1   2   0 2.35063 19.1496  11
   1   2   0 14.4559 12.1442   2
  -1  -2   0 9.12239 6.16976   1
   2  -1   1 117325. 1026.62   9
   1   2   1 115054. 1004.46   9
  -2   1   1 115420. 1066.29   3
   1   2   1 115333. 1050.41  11
  -1  -2   1 114085. 1003.44   1
   2  -1   2 319381. 2651.50   9
   1   2   2 317616. 2635.14   9
  -2   1   2 318792. 2677.77   3
   2  -1   2 311684. 2654.66  10
   1   2   2 319672. 2655.38  11
  -1  -2   2 318442. 2648.06   1
  -2   1   2 314173. 2672.66   1
   2  -1   3 43964.8 461.618  10
   1   2   3 43345.8 448.241   9
   2  -1   3 44056.5 460.834   9
  -2   1   3 41951.6 457.022   3
   1   2   3 42399.6 439.884  11
  -2   1   3 42808.5 473.090   1
  -1  -2   3 44337.3 466.541   1
   1   2   3 43365.2 396.403   1
   1   2   4 7916.57 148.889   9
   2  -1   4 7988.35 156.594   9
   2  -1   4 8007.35 157.643  10
  -2   1   4 7742.92 140.881   3
   1   2   4 7703.36 128.397  11
   1   2   4 7713.24 122.909   1
  -2   1   4 7705.67 160.428   1
  -1  -2   4 7773.43 159.970   1
   2  -1   5 15688.1 252.576  10
   1   2   5 15172.4 241.812   9
   2  -1   5 15769.0 253.058   9
  -2   1   5 15406.2 212.497   3
   1   2   5 15330.8 194.697  11
  -1  -2   5 15716.9 260.197   1
   1   2   5 14937.6 211.654   1
  -2   1   5 15045.2 253.977   1
   1   2   6 14104.7 247.840   9
   2  -1   6 14324.9 256.934   9
  -2   1   6 14411.0 196.452   3
   1   2   6 13855.0 175.198  11
   1   2   6 14050.6 220.790   1
  -2   1   6 13912.9 255.405   1
  -1  -2   6 14304.4 264.120   1
   1   2   7 7757.05 188.583   9
   2  -1   7 7661.16 192.707   9
   1   2   7 7284.78 163.579   1
  -2   1   7 7521.91 191.703   1
  -1  -2   7 7768.57 198.971   1
   2  -1   7 7605.53 200.059   1
  -1  -2   8 4111.21 110.985   3
   1   2   8 4101.88 144.911   9
   2  -1   8 4055.95 148.789   9
   2  -1   8 4130.10 154.871   1
   1   2   8 4004.09 128.001   1
  -1  -2   8 4030.30 150.834   1
  -2   1   8 4011.38 147.017   1
   2  -1   9 5541.42 184.939   9
   1   2   9 5442.37 177.493   9
   1   2   9 5250.57 159.512   1
   2  -1   9 5623.84 194.198   1
  -2   1   9 5461.80 182.739   1
  -1  -2   9 5456.09 187.575   1
   2  -1  10 3328.97 151.957   9
   1   2  10 3463.14 151.555   9
  -2   1  10 3616.23 155.762   1
  -1  -2  10 3418.45 157.755   1
   2  -1  10 3427.24 159.593   1
   1   2  10 3276.92 133.199   1
   2  -1  11 7083.41 234.826   9
   1   2  11 6931.88 226.937   9
   1   2  11 6649.61 205.601   1
  -2   1  11 6893.79 228.821   1
   2  -1  11 6972.96 242.083   1
  -1  -2  11 6720.40 235.093   1
   1   2  12 2079.35 130.868   9
   2  -1  12 2398.14 145.796   9
  -2   1  12 2182.42 133.845   1
  -1  -2  12 2197.78 140.463   1
   2  -1  12 2188.68 141.745   1
   1   2  12 2193.40 123.502   1
   1   2  13 5067.98 214.433   9
   2  -1  13 4863.51 216.000   9
  -2   1  13 4960.06 213.543   1
   2  -1  13 4953.54 226.059   1
   1   2  13 4997.97 197.588   1
  -1  -2  13 5059.25 224.677   1
  -2   1  14 1106.62 54.1273  15
  -2   1  14 1193.11 55.4015   8
  -1  -2  14 1057.43 52.4063   8
   2  -1  14 1028.29 47.7235   8
   1   2  14 1097.38 48.1061   8
   1   2  14 1113.86 106.506   9
   2  -1  14 1221.28 116.644   9
  -1  -2  14 1105.53 53.1063   5
  -2   1  14 1139.91 56.5721   5
   2  -1  14 1082.76 52.1248   5
   2  -1  14 1205.70 117.458   1
   1   2  14 1047.75 97.1839   1
  -1  -2  14 1043.44 109.065   1
  -2   1  14 1095.63 106.643   1
  -2   1  15 393.783 35.7412  15
  -2   1  15 307.939 33.4374   8
  -1  -2  15 353.748 35.3612   8
   2  -1  15 318.081 31.3601   5
  -2   1  15 360.414 36.0354   5
   1   2  15 352.245 31.5191   5
  -1  -2  15 384.511 35.2255   5
   2  -1  15 249.778 61.3416   1
  -2   1  15 297.109 64.3851   1
   1   2  15 427.092 72.8101   1
  -1  -2  15 385.887 72.8874   1
   2  -1  15 481.416 84.7786   9
  -2   1  16 4232.62 112.131  15
  -2   1  16 4144.56 108.088   8
  -1  -2  16 4283.05 110.859   8
  -2   1  16 4035.96 215.722   1
   2  -1  16 4371.34 235.144   1
  -1  -2  16 3925.09 226.107   1
   1   2  16 4497.39 103.093   5
  -2   1  16 4168.47 113.098   5
   2  -1  16 4024.55 103.736   5
  -1  -2  16 4387.30 112.009   5
  -2   1  17 5636.79 132.264   5
  -1  -2  17 5727.83 132.246   5
   2  -1  17 5503.40 125.409   5
   1   2  17 5686.31 119.677   5
  -2   1  17 5577.82 127.857   8
  -1  -2  17 5702.94 130.885   8
   1   2  18 1733.90 64.3197   5
  -1  -2  18 1758.20 74.0130   5
   2  -1  18 1757.17 68.8181   5
  -2   1  18 1858.55 73.9629   5
  -2   1  18 1777.58 69.7992   8
  -1  -2  18 1793.13 71.6452   8
   2  -1  19 172.446 27.9533   5
  -2   1  19 169.608 31.7244   5
  -1  -2  19 138.633 29.8132   5
  -1  -2  19 117.573 26.4833   8
  -2   1  19 163.534 28.4492   8
   2  -1  20 89.1211 23.8353   5
  -1  -2  20 78.2926 26.0187   5
  -2   1  20 106.538 26.3038   5
  -2   1  20 107.729 23.7814   8
  -1  -2  20 99.4464 24.1186   8
  -2   1  21 734.034 41.7783   5
  -1  -2  21 688.812 43.2043   5
  -2   1  22 754.057 38.2775   5
  -1  -2  22 717.409 39.8109   5
  -2   1  23 18.4196 14.2459   5
  -1  -2  23 12.7360 14.9025   5
   0   2 -24 164.128 14.8608   7
   2   0 -24 199.221 16.2084   7
   2   0 -23 333.769 24.0736   7
   0   2 -23 327.673 23.2480   7
   2   0 -23 320.008 22.3154   6
   0   2 -23 344.938 21.7417   6
   0   2 -22 421.647 29.9565   7
  -2   0 -22 385.680 23.9329   7
   2   0 -22 429.758 29.3569   6
   0   2 -22 381.956 27.1532   6
  -2   0 -21 235.258 23.3704   7
   0   2 -21 241.697 26.6348   7
   2   0 -21 279.222 28.8930   6
   0   2 -21 268.505 26.2964   6
  -2   0 -20 1616.84 56.1099   7
   0   2 -20 1660.45 62.6217   7
   2   0 -20 1613.62 64.7775   6
   0   2 -20 1572.68 60.3779   6
  -2   0 -19 1234.62 50.8634   7
   2   0 -19 1152.36 58.2053   6
   0   2 -19 1208.29 56.5744   6
  -2   0 -18 5362.48 112.720   7
   0   2 -18 5304.06 121.622   6
   0   2 -17 2218.62 78.7296   6
   0   2 -16 1500.10 134.883   2
  -2   0 -16 1554.86 137.358   2
   2   0 -16 1377.14 112.363   2
   0   2 -16 1452.53 63.2612   6
   0   2 -15 6981.95 278.042   2
   2   0 -15 6738.54 242.556   2
  -2   0 -15 7309.27 286.194   2
   0   2 -15 7166.26 142.455   6
  -2   0 -14 2792.30 171.166   2
   2   0 -14 2889.14 151.519   2
   0   2 -14 2805.16 168.478   2
   0   2 -14 2869.10 84.6645   6
  -2   0 -13 358.913 63.8535   2
   0  -2 -13 391.238 57.5175   2
   0   2 -13 358.237 61.7519   2
   2   0 -13 327.263 53.9715   2
  -2   0 -12 2438.88 144.822   2
   0   2 -12 2484.31 143.869   2
   0  -2 -12 2348.14 119.077   2
   2   0 -12 2205.76 122.905   2
  -2   0 -11 13010.8 328.408   2
   0  -2 -11 12928.9 278.844   2
   0   2 -11 12543.1 316.716   2
   2   0 -11 12720.5 292.806   2
  -2   0 -10 6555.79 216.838   2
   2   0 -10 6496.63 192.489   2
   0  -2 -10 6376.60 179.184   2
   0   2 -10 6279.89 207.898   2
  -2   0  -9 8892.76 240.015   2
   0  -2  -9 8722.83 199.479   2
   0   2  -9 8585.23 164.754  11
   2   0  -9 8949.82 187.840  11
   2   0  -9 8703.44 215.259   2
   0   2  -9 8621.11 233.019   2
  -2   0  -8 4347.75 156.004   2
   0  -2  -8 4276.28 126.262   2
   0   2  -8 4057.45 108.593  11
   2   0  -8 4472.28 140.786   2
   0   2  -8 4449.30 154.290   2
  -2   0  -7 48719.7 604.833   2
   0  -2  -7 47083.6 528.141   2
  -2   0  -7 46711.9 503.458   3
   0   2  -7 47010.0 513.708  11
   0   2  -7 46352.6 589.034   2
   2   0  -7 48401.5 559.257   2
  -2   0  -6 6472.55 168.969   2
   0   2  -6 6235.29 162.542   2
   0  -2  -6 6222.34 131.018   2
  -2   0  -6 6248.79 132.387   3
   0  -2  -6 6394.26 99.7614   3
   0   2  -6 6538.07 136.580  11
   2   0  -6 6429.96 149.670   2
   0  -2  -5 12599.2 183.933   2
   0   2  -5 13296.1 230.030   2
  -2   0  -5 12938.6 200.757   3
   0   2  -5 12708.7 200.841  11
   2   0  -5 12819.8 207.667   2
   0  -2  -4 22022.2 244.495   2
   0   2  -4 22138.2 299.187   2
  -2   0  -4 21999.8 282.014   3
   0   2  -4 21338.8 279.876  11
   2   0  -4 21566.5 278.269   2
  -2   0  -3 13508.6 199.952   3
   0  -2  -3 13159.8 149.209   2
   0   2  -3 13053.6 196.630  11
   2   0  -3 12848.4 187.924   2
   0   2  -3 13070.6 197.604   2
  -2   0  -2 9044.37 155.244   3
   0   2  -2 8916.22 151.559  11
   0  -2  -2 9001.95 120.810  10
   2   0  -2 9057.28 130.520  10
   0   2  -2 8612.71 139.149   2
   2   0  -2 8939.29 142.365   2
  -2   0  -1 7903.93 142.269   3
   2   0  -1 8056.72 113.788  10
   0  -2  -1 7868.68 104.300  10
   0   2  -1 8035.41 115.845   2
  -2   0   0 188.844 27.4114   3
   0  -2   0 112.944 12.8521  10
   2   0   0 111.776 15.8885  10
   0   2   0 162.486 13.1235   2
   0  -2   1 7393.29 106.677  10
   0   2   1 7724.74 89.0829   9
  -2   0   1 7754.79 138.318   3
   2   0   1 7909.79 115.366  10
   0   2   1 7629.37 132.261  11
  -2   0   1 7789.82 128.472   1
   0  -2   2 8862.20 129.505  10
   2   0   2 8930.54 145.302   9
   0   2   2 8830.91 119.694   9
   2   0   2 9052.71 134.025  10
  -2   0   2 8535.31 147.745   3
   0   2   2 8629.14 142.421  11
  -2   0   2 9086.90 150.147   1
   0   2   2 9088.10 115.983   1
   0  -2   3 13409.1 173.849   9
   2   0   3 13607.9 190.329  10
   0  -2   3 13301.7 186.869  10
   0   2   3 12946.6 177.344   9
   2   0   3 13553.9 199.890   9
  -2   0   3 13261.9 190.587   3
   0   2   3 13144.0 185.810  11
   0   2   3 12906.0 167.656   1
   0  -2   3 12643.5 200.075   1
  -2   0   3 13082.6 203.589   1
   2   0   4 22914.4 290.346  10
   0  -2   4 22373.0 275.470   9
   0   2   4 21939.2 277.783   9
   2   0   4 22447.2 299.950   9
  -2   0   4 21902.7 269.864   3
   0   2   4 22227.2 267.681  11
   0   2   4 21988.7 265.238   1
  -2   0   4 21991.8 303.232   1
   0  -2   4 21757.3 303.589   1
   2   0   5 12916.5 226.193   9
   0  -2   5 12697.1 205.710   9
   0   2   5 12616.3 208.352   9
  -2   0   5 12426.2 182.952   3
   0   2   5 12577.5 183.078  11
   0   2   5 12524.4 196.287   1
   0  -2   5 12898.8 231.436   1
  -2   0   5 12953.9 229.110   1
  -2   0   6 6507.57 119.879   3
   0   2   6 6430.65 152.271   9
   0  -2   6 6604.50 151.218   9
   2   0   6 6600.63 166.581   9
   0   2   6 6287.62 143.019   1
  -2   0   6 6566.66 167.149   1
   2   0   6 6463.47 161.568   1
   0  -2   6 6317.95 167.384   1
  -2   0   7 47550.8 472.463   3
   0   2   7 47371.2 569.341   9
   2   0   7 48368.8 598.615   9
   0  -2   7 48228.0 567.741   9
  -2   0   7 47467.0 596.428   1
   0   2   7 47229.0 554.690   1
   0  -2   7 47649.6 606.804   1
   2   0   7 48674.5 592.732   1
   2   0   8 4324.57 154.365   9
   0  -2   8 4420.26 143.154   9
   0   2   8 4123.95 140.601   9
   0  -2   8 4208.97 155.893   1
  -2   0   8 4356.77 153.830   1
   2   0   8 4253.23 151.077   1
   0   2   8 4376.15 137.079   1
   2   0   9 8831.06 238.037   9
   0   2   9 8644.80 220.002   9
   2   0   9 8737.12 232.501   1
   0  -2   9 8605.14 240.137   1
  -2   0   9 8650.42 234.362   1
   0   2   9 8607.52 212.582   1
   2   0  10 6813.78 220.242   9
   0   2  10 6476.92 201.326   9
   0   2  10 6480.17 194.508   1
   0  -2  10 6345.97 218.352   1
  -2   0  10 6369.86 210.668   1
   2   0  10 6562.62 212.671   1
   2   0  11 13341.1 335.071   9
   0   2  11 13054.9 309.119   9
   2   0  11 13251.2 326.943   1
   0   2  11 12680.9 297.552   1
   0  -2  11 13433.1 340.905   1
  -2   0  11 13604.1 332.410   1
   2   0  12 2283.05 142.337   9
   0  -2  12 2427.37 148.291   1
   2   0  12 2359.74 141.803   1
   0   2  12 2216.13 126.045   1
  -2   0  12 2151.28 136.080   1
   2   0  13 353.144 68.7278   9
   2   0  13 368.003 63.7354   1
   0  -2  13 255.002 57.3219   1
   0   2  13 347.275 57.9302   1
  -2   0  13 260.177 52.9110   1
  -2   0  14 3070.12 88.4915  15
  -2   0  14 2914.65 86.7444   8
   0   2  14 2786.49 77.9173   8
   0  -2  14 2741.94 81.7735   8
   2   0  14 2848.51 174.527   9
   2   0  14 2817.51 79.0206   5
   0  -2  14 2956.27 84.5130   5
  -2   0  14 3070.18 89.1135   5
   0   2  14 2805.07 80.4159   5
  -2   0  14 2753.91 168.180   1
   0   2  14 2837.07 158.847   1
   0  -2  14 2724.09 175.716   1
   2   0  14 2637.12 165.303   1
  -2   0  15 7451.72 147.674  15
  -2   0  15 7423.34 148.367   8
   0  -2  15 7335.83 142.270   8
   2   0  15 7771.00 298.528   9
   0   2  15 7006.81 134.534   8
   0   2  15 7370.19 268.260   1
   0  -2  15 7005.70 294.715   1
  -2   0  15 7196.56 286.322   1
   2   0  15 7232.41 287.936   1
   2   0  15 7057.24 136.963   5
   0  -2  15 7619.54 145.658   5
  -2   0  15 7433.06 150.153   5
   0   2  15 7006.33 137.796   5
   0  -2  16 1532.05 64.3152   8
   0   2  16 1510.09 60.9411   8
  -2   0  16 1538.94 67.4072   8
   2   0  16 1484.79 135.965   9
   0   2  16 1318.12 119.407   1
   2   0  16 1631.32 140.645   1
   0  -2  16 1439.60 138.016   1
  -2   0  16 1366.79 130.326   1
   0   2  16 1508.45 62.3075   5
  -2   0  16 1418.09 66.3317   5
   0  -2  16 1599.47 67.1919   5
   2   0  16 1499.54 60.3062   5
   2   0  17 2255.53 76.4036   5
  -2   0  17 2382.01 83.9241   5
   0  -2  17 2321.77 82.1831   5
   0   2  17 2240.81 76.3985   5
  -2   0  17 2163.18 79.3905   8
   0  -2  17 2377.44 80.2035   8
   2   0  18 5447.60 120.006   5
   0  -2  18 5442.81 129.202   5
  -2   0  18 5634.29 130.974   5
   0   2  18 5374.75 120.262   5
   0  -2  18 5207.36 122.533   8
  -2   0  18 5213.61 124.788   8
   0   2  19 1240.64 56.0632   5
  -2   0  19 1244.74 61.0966   5
   0  -2  19 1270.35 62.5537   5
   2   0  19 1214.98 55.1527   5
   0  -2  19 1303.58 59.0396   8
  -2   0  19 1238.35 58.6369   8
   0   2  20 1648.30 60.4617   5
   2   0  20 1581.17 59.5350   5
   0  -2  20 1617.25 66.1959   5
  -2   0  20 1741.53 68.7805   5
  -2   0  20 1671.70 64.0044   8
   0  -2  21 259.877 30.3677   5
   0   2  21 252.363 25.8574   5
  -2   0  21 263.042 30.5990   5
  -2   0  21 235.127 27.6195   8
   0  -2  22 383.787 32.2817   5
   0   2  22 359.048 24.7120   5
  -2   0  22 392.708 31.6154   5
  -2   0  23 359.054 25.8937   5
  -2   0  24 150.377 15.9898   5
   2   1 -24 145.021 14.3221   7
  -1   2 -23 420.776 23.9606   7
   2   1 -23 422.393 25.4438   7
   2   1 -23 407.454 24.7123   6
  -1   2 -22 324.663 25.5390   7
  -1   2 -22 402.879 25.5128   6
   2   1 -22 366.969 28.2249   6
  -1   2 -21 431.494 31.9131   7
  -1   2 -21 418.596 29.2563   6
   2   1 -21 444.282 34.4817   6
  -1   2 -20 2079.22 67.9497   7
  -1   2 -20 2110.09 66.9289   6
   2   1 -20 2124.24 73.8725   6
  -1   2 -19 4015.90 99.4352   7
  -2  -1 -19 3852.60 87.5758   7
   2   1 -19 3942.28 106.691   6
  -1   2 -19 4004.74 98.1830   6
  -2  -1 -18 2094.68 66.0168   7
  -1   2 -18 2007.80 71.2359   7
   2   1 -18 1992.19 78.2702   6
  -1   2 -18 2058.46 70.9404   6
  -1   2 -17 2973.60 87.8125   6
  -2  -1 -16 256.195 69.6891   2
   2   1 -16 272.523 62.5641   2
  -1   2 -16 363.088 72.3487   2
  -1   2 -16 350.717 34.0219   6
  -1   2 -15 1395.68 127.109   2
   2   1 -15 1701.69 126.279   2
  -2  -1 -15 1588.22 132.057   2
  -1   2 -15 1551.96 61.6364   6
  -2  -1 -14 8015.52 286.062   2
   2   1 -14 7797.28 263.297   2
  -1   2 -14 7660.66 286.727   2
  -1   2 -14 7922.02 144.019   6
  -2  -1 -13 4823.39 210.590   2
   2   1 -13 4789.32 197.663   2
  -1   2 -13 4881.94 217.021   2
  -2  -1 -12 5138.55 207.063   2
  -1   2 -12 5026.97 209.976   2
   2   1 -12 5034.79 194.462   2
   1  -2 -12 5258.62 176.247   2
  -1   2 -11 4838.07 195.376   2
  -2  -1 -11 4682.63 189.476   2
   1  -2 -11 4922.26 161.628   2
   2   1 -11 4766.44 181.167   2
  -1   2 -10 23507.8 443.842   2
  -2  -1 -10 24559.6 441.765   2
   2   1 -10 24639.1 362.560  11
   2   1 -10 23958.1 420.962   2
   1  -2 -10 24944.8 383.098   2
  -1   2  -9 14049.3 312.868   2
  -2  -1  -9 14251.8 306.930   2
   2   1  -9 14697.4 259.466  11
   1  -2  -9 14821.5 262.850   2
   2   1  -9 14164.5 295.203   2
  -2  -1  -8 6067.29 182.044   2
  -1   2  -8 5917.85 183.747   2
   2   1  -8 6014.86 154.340  11
  -1   2  -8 5585.93 121.518  11
   2   1  -8 5997.87 173.698   2
   1  -2  -8 6137.30 147.679   2
  -1   2  -7 26768.3 412.952   2
  -2  -1  -7 26973.0 405.780   2
  -2  -1  -7 26715.4 325.561   3
  -1   2  -7 26441.3 326.624  11
   2   1  -7 26956.1 368.945  11
   2   1  -7 26513.8 391.009   2
   1  -2  -7 27168.8 342.996   2
  -2  -1  -6 81309.1 782.242   3
  -1   2  -6 80604.3 864.777   2
  -1   2  -6 80991.6 779.989  11
   2   1  -6 80301.3 825.606  11
   2   1  -6 80514.1 836.732   2
   1  -2  -6 82185.2 770.837   2
  -2  -1  -5 720.894 43.3505   3
  -1   2  -5 680.508 53.4331   2
  -1   2  -5 715.613 43.2660  11
   2   1  -5 694.096 49.9979  11
   1  -2  -5 781.374 36.9764   2
   2   1  -5 647.400 48.7179   2
  -2  -1  -4 15765.5 228.625   3
  -1   2  -4 15394.6 247.437   2
  -1   2  -4 15681.1 226.420  11
   2   1  -4 16307.4 241.312   2
   1  -2  -4 16100.1 179.777   2
  -2  -1  -3 41063.4 446.997   3
  -1   2  -3 40748.1 450.986   2
   1  -2  -3 40943.4 422.739  10
  -1   2  -3 41423.7 443.548  11
   2   1  -3 41098.4 445.108   2
   1  -2  -3 40636.2 361.658   2
  -1   2  -2 39683.9 416.006   2
  -2  -1  -2 39082.7 432.269   3
   1  -2  -2 39527.8 396.756  10
  -1   2  -2 38390.8 426.493  11
   2   1  -2 40325.4 422.135   2
  -2  -1  -1 34666.1 393.559   3
  -1   2  -1 34820.4 355.047   2
  -1   2  -1 34236.9 389.465  11
   1  -2  -1 35504.4 355.109  10
   2   1  -1 34842.5 323.501  10
   2   1  -1 35435.7 375.439   2
   1  -2   0 12071.6 122.947   9
   2   1   0 12344.9 133.396  10
   1  -2   0 12150.1 162.285  10
  -2  -1   0 12142.8 190.797   3
  -1   2   0 12099.0 142.109   2
   2   1   1 36215.5 377.464   9
   2   1   1 35428.2 327.760  10
   1  -2   1 34337.8 320.659   9
  -2  -1   1 34355.8 392.381   3
  -1   2   1 35418.0 392.638  11
   1  -2   1 34151.8 356.883  10
  -2  -1   1 35176.9 357.694   1
   2   1   2 39864.0 421.023   9
   1  -2   2 39477.2 408.656  10
   1  -2   2 39327.4 381.068   9
   2   1   2 39168.8 382.142  10
  -2  -1   2 39415.6 433.790   3
  -1   2   2 39535.5 434.525  11
  -1   2   2 39658.2 405.710   1
  -2  -1   2 39759.6 416.331   1
   1  -2   3 40525.7 417.812   9
   2   1   3 41285.8 447.095   9
   1  -2   3 41339.8 438.879  10
  -2  -1   3 41709.2 450.228   3
   2   1   3 40668.1 411.987  11
  -1   2   3 40735.6 450.880  11
  -1   2   3 40868.2 430.617   1
  -2  -1   3 41306.6 449.279   1
   2   1   4 16193.3 245.237   9
   1  -2   4 16344.0 240.429  10
   1  -2   4 15601.0 223.716   9
  -2  -1   4 16172.3 231.074   3
   2   1   4 15761.3 192.527  11
  -2  -1   4 15862.2 244.938   1
  -1   2   4 15722.7 228.520   1
   2   1   5 731.456 54.4151   9
   1  -2   5 693.113 48.2852   9
   1  -2   5 710.407 51.6775  10
  -2  -1   5 658.647 43.2500   3
   2   1   5 684.888 27.6559  11
  -1   2   5 677.361 47.8306   1
  -2  -1   5 753.170 55.6517   1
   1  -2   5 714.144 59.0709   1
   2   1   5 660.425 45.2263   1
  -2  -1   6 80564.2 787.073   3
   2   1   6 83784.0 865.628   9
   1  -2   6 81673.9 832.574   9
   2   1   6 81836.0 826.925   1
  -1   2   6 80980.8 830.449   1
  -2  -1   6 82204.0 864.091   1
   1  -2   6 80977.5 878.025   1
  -2  -1   7 26330.0 327.174   3
   1  -2   7 26675.8 384.607   9
   2   1   7 27281.9 410.785   9
   1  -2   7 27138.5 423.726   1
  -1   2   7 26585.2 381.753   1
   2   1   7 26594.4 381.410   1
  -2  -1   7 26997.7 411.352   1
  -2  -1   8 6153.30 126.107   3
   1  -2   8 5994.22 172.233   9
   2   1   8 6139.76 186.975   9
  -1   2   8 5959.64 170.513   1
   1  -2   8 5988.58 191.140   1
   2   1   8 6081.73 170.360   1
  -2  -1   8 5975.82 184.232   1
   2   1   9 15185.4 322.432   9
   1  -2   9 14213.1 294.111   9
  -1   2   9 14128.9 291.587   1
   2   1   9 14406.4 293.086   1
   1  -2   9 14110.9 323.743   1
  -2  -1   9 14376.0 315.294   1
   1  -2  10 22762.2 413.583   9
   2   1  10 23879.6 443.591   9
  -1   2  10 23689.3 414.747   1
   2   1  10 23530.3 415.577   1
   1  -2  10 24532.7 463.463   1
  -2  -1  10 23529.9 439.623   1
   1  -2  11 4454.30 177.118   9
   2   1  11 5015.05 200.247   9
   1  -2  11 4885.14 205.634   1
  -1   2  11 4857.65 182.596   1
   2   1  11 4687.02 180.248   1
  -2  -1  11 4722.32 194.631   1
   1  -2  12 5342.57 204.478   9
   2   1  12 5381.08 219.834   9
  -1   2  12 5128.90 197.534   1
   1  -2  12 5182.28 223.184   1
  -2  -1  12 4847.26 207.772   1
   2   1  12 5355.35 203.660   1
   2   1  13 4676.20 214.546   9
  -1   2  13 4582.13 197.213   1
   2   1  13 4904.08 204.692   1
  -2  -1  13 4402.99 206.908   1
   1  -2  13 5046.89 228.979   1
  -2  -1  14 7663.06 148.291   5
  -1   2  14 7997.34 148.451   5
   1  -2  14 7811.82 144.812   5
  -2  -1  14 7885.13 151.078   8
  -1   2  14 7721.66 139.977   8
   2   1  14 7852.81 291.454   9
   1  -2  14 7744.10 140.835   8
  -2  -1  14 7776.11 145.239  15
  -1   2  14 7800.12 148.825  15
   2   1  14 7833.53 275.328   1
  -1   2  14 7789.95 269.837   1
  -2  -1  14 7711.20 289.308   1
   1  -2  14 7767.75 300.749   1
   1  -2  15 1529.80 63.4154   5
  -1   2  15 1572.42 65.3228   5
  -2  -1  15 1702.20 68.4664   5
  -1   2  15 1536.85 60.7619   8
   2   1  15 1511.41 133.157   9
   1  -2  15 1537.42 61.8097   8
  -2  -1  15 1687.03 68.4347   8
  -1   2  15 1570.13 66.3078  15
  -1   2  15 1366.35 119.156   1
   1  -2  15 1585.79 142.520   1
   2   1  15 1717.62 135.513   1
  -2  -1  15 1556.24 134.625   1
  -2  -1  16 275.865 34.6094   5
   2   1  16 310.515 30.7063   5
  -1   2  16 285.858 34.0273   5
   1  -2  16 230.333 30.6445   5
   1  -2  16 300.362 33.3494   8
  -2  -1  16 284.945 34.8682   8
  -1   2  16 269.354 30.8436   8
   2   1  16 324.166 66.0506   9
  -1   2  16 292.725 66.3489   1
   2   1  16 295.500 65.6889   1
  -2  -1  16 293.334 74.8523   1
   1  -2  16 423.405 83.9707   1
  -1   2  17 2902.43 90.1951   5
   1  -2  17 2971.26 91.5833   5
   2   1  17 2806.56 82.0056   5
  -2  -1  17 3081.22 96.1871   5
   1  -2  17 2918.28 87.3939   8
  -2  -1  17 2870.62 92.3159   8
  -1   2  17 3082.81 88.9086   8
   1  -2  18 2081.99 78.5925   5
   2   1  18 2183.55 71.9159   5
  -1   2  18 2026.15 74.7096   5
  -2  -1  18 2186.03 80.0788   5
  -1   2  18 2131.33 73.5517   8
  -2  -1  18 2086.27 78.2020   8
   1  -2  19 3953.17 106.255   5
  -2  -1  19 4042.71 110.024   5
  -1   2  19 4091.97 102.602   5
  -2  -1  19 3991.45 105.188   8
  -2  -1  20 2181.19 76.5361   5
   1  -2  20 2108.00 74.8948   5
  -1   2  20 2056.76 69.3755   5
  -2  -1  20 2119.05 72.6998   8
  -2  -1  21 419.167 34.7432   5
  -1   2  21 416.923 32.9738   5
   1  -2  21 441.963 33.9763   5
  -2  -1  21 403.740 32.3814   8
  -1   2  22 345.515 26.7119   5
  -2  -1  22 403.724 31.0362   5
  -1   2  23 332.018 21.5475   5
  -2  -1  23 393.628 26.7409   5
  -2  -1  24 102.285 14.6479   5
   2   2 -24 527.332 22.4368   7
  -2   2 -23 5.18939 10.7144   7
   2  -2 -23-11.2240 11.8009   7
   2   2 -23 13.8657 13.5442   7
   2   2 -22 120.117 20.2401   7
  -2   2 -22 131.668 18.2543   7
   2   2 -22 153.793 21.5069   6
  -2   2 -21 611.213 32.1057   6
  -2   2 -21 634.036 34.9283   7
   2  -2 -21 529.359 31.9924   6
   2   2 -21 516.266 36.5242   6
  -2   2 -20 264.915 28.0659   7
   2  -2 -20 227.787 26.8845   6
   2   2 -20 236.140 30.1338   6
  -2   2 -20 230.201 24.0449   6
  -2   2 -19 511.108 37.3283   7
  -2   2 -19 550.760 36.4421   6
   2   2 -19 528.668 42.1486   6
  -2   2 -18 1735.07 63.7113   7
   2   2 -18 1670.67 71.4518   6
  -2   2 -18 1678.13 62.2451   6
  -2   2 -17 2954.96 84.2554   7
  -2   2 -17 2858.70 82.3378   6
   2   2 -17 2655.41 91.1178   6
  -2   2 -16 4328.38 103.421   7
  -2   2 -16 4462.54 104.089   6
   2   2 -16 3967.88 202.955   2
  -2   2 -16 4409.25 236.276   2
  -2   2 -15 377.322 79.0894   2
   2   2 -15 466.394 72.1264   2
  -2   2 -15 473.758 35.2864   6
  -2   2 -15 463.758 35.2821   7
   2   2 -15 473.781 34.7959  12
   2   2 -14 4381.68 203.700   2
  -2   2 -14 4404.42 222.959   2
  -2  -2 -14 4590.81 207.391   2
  -2   2 -14 4520.51 102.005   6
   2   2 -14 4561.36 104.050  12
   2   2 -13 580.969 73.0102   2
  -2  -2 -13 644.315 76.8489   2
  -2   2 -13 584.853 79.5961   2
  -2   2 -12 3586.23 184.690   2
  -2  -2 -12 3152.27 159.002   2
   2   2 -12 3231.92 161.076   2
  -2  -2 -11 3969.20 169.411   2
  -2   2 -11 3912.14 183.908   2
   2  -2 -11 3778.81 135.356   2
   2   2 -11 4127.34 173.188   2
  -2   2 -10 1154.49 97.5054   2
  -2  -2 -10 1341.43 94.2637   2
   2   2 -10 1347.83 80.5059  11
   2   2 -10 1252.51 93.1126   2
   2  -2 -10 1276.55 72.9842   2
  -2  -2  -9 2642.08 124.732   2
  -2   2  -9 2763.74 138.659   2
   2   2  -9 2662.21 110.702  11
   2   2  -9 2759.11 127.847   2
   2  -2  -9 2741.08 101.011   2
  -2  -2  -8 2280.78 110.413   2
  -2   2  -8 2159.26 117.699   2
   2   2  -8 2222.54 99.3320  11
   2   2  -8 2089.82 106.804   2
   2  -2  -8 2194.66 83.4339   2
  -2   2  -7 6636.96 194.942   2
  -2  -2  -7 6701.99 143.806   3
  -2  -2  -7 6855.71 179.184   2
   2   2  -7 6412.30 168.035  11
   2  -2  -7 6421.36 136.922   2
   2   2  -7 6616.57 179.590   2
  -2   2  -6 5089.30 158.576   2
  -2  -2  -6 5310.28 127.443   3
   2   2  -6 4876.97 141.782  11
   2   2  -6 5028.72 144.946   2
   2  -2  -6 4797.82 106.868   2
  -2   2  -5 542.437 51.9816   2
  -2  -2  -5 464.458 40.6103   3
  -2   2  -5 476.218 39.0614  11
   2   2  -5 486.554 45.5975  11
   2  -2  -5 488.383 40.6311  10
   2  -2  -5 511.294 30.5814   2
   2   2  -5 471.104 46.1271   2
  -2  -2  -4 45847.7 506.709   3
  -2   2  -4 45640.6 532.640   2
   2   2  -4 45645.5 529.346  11
   2  -2  -4 45599.7 490.466  10
  -2   2  -4 45632.2 501.305  11
   2   2  -4 44827.9 512.512   2
   2  -2  -4 43849.1 438.715   2
  -2  -2  -3 35341.3 425.378   3
  -2   2  -3 35662.5 428.510   2
   2  -2  -3 35629.0 401.508  10
  -2   2  -3 36096.7 424.303  11
   2   2  -3 36352.5 421.564   2
  -2   2  -2 24737.2 345.713   3
  -2  -2  -2 24212.2 327.171   3
   2  -2  -2 24934.1 301.355  10
  -2   2  -2 25151.4 328.956  11
   2   2  -2 25696.1 314.603   2
  -2  -2  -1 108149. 1016.27   3
  -2   2  -1 106229. 1029.34   3
  -2   2  -1 106414. 1015.51  11
   2   2  -1 106045. 879.152  10
   2  -2  -1 107437. 964.357  10
   2  -2   0 83662.9 765.753   9
  -2   2   0 84488.6 849.418   3
  -2  -2   0 86684.4 845.933   3
   2   2   0 83264.0 830.145  11
   2  -2   0 85600.1 795.387  10
  -2  -2   0 87864.9 737.736   1
   2  -2   1 108740. 954.728   9
   2   2   1 106779. 978.635   9
  -2  -2   1 111376. 1038.81   3
  -2   2   1 107492. 1033.71   3
   2   2   1 108869. 1012.22  11
   2  -2   1 111498. 995.784  10
  -2  -2   1 107952. 951.032   1
   2   2   2 24935.6 302.967   9
   2  -2   2 25021.0 287.102   9
  -2  -2   2 25526.0 339.756   3
  -2   2   2 25278.7 333.827   3
   2   2   2 24878.1 312.535  11
   2  -2   2 26322.8 317.933  10
  -2  -2   2 25381.8 294.102   1
   2   2   3 36203.8 410.467   9
   2  -2   3 36399.0 398.084   9
   2  -2   3 36444.1 417.530  10
  -2  -2   3 35533.2 435.205   3
  -2   2   3 36099.8 425.793   3
   2   2   3 35816.6 399.306  11
   2   2   3 35377.8 344.119   1
  -2   2   3 35708.0 416.749   1
  -2  -2   3 36405.0 409.492   1
   2   2   4 45695.3 507.573   9
   2  -2   4 45055.6 494.009   9
   2  -2   4 45257.1 512.369  10
  -2  -2   4 44274.0 512.605   3
   2   2   4 44518.7 467.020  11
  -2  -2   4 45438.3 509.750   1
   2   2   4 44509.1 443.249   1
  -2   2   4 44162.9 508.309   1
   2  -2   5 543.925 50.0505  10
   2  -2   5 465.310 43.5046   9
   2   2   5 543.810 47.8603   9
  -2  -2   5 561.977 46.4524   3
   2   2   5 512.772 32.7914  11
   2   2   5 623.500 38.3997   1
  -2  -2   5 517.870 47.2127   1
  -2   2   5 474.419 44.5554   1
   2   2   6 5474.61 153.951   9
   2  -2   6 5067.47 144.036   9
   2  -2   6 5185.40 151.559  10
  -2  -2   6 5056.24 134.433   3
   2   2   6 5050.53 94.4935  11
  -2   2   6 5012.30 145.035   1
  -2  -2   6 5315.18 154.908   1
   2   2   6 5110.55 123.104   1
  -2  -2   7 6629.82 156.395   3
   2  -2   7 6662.39 178.471   9
   2   2   7 6760.93 184.349   9
  -2   2   7 6500.39 177.614   1
  -2  -2   7 6496.35 185.257   1
   2  -2   7 6777.09 200.441   1
   2   2   7 6480.24 153.225   1
  -2  -2   8 2207.61 87.3645   3
   2  -2   8 1965.68 104.395   9
   2   2   8 2124.44 109.940   9
   2   2   8 2202.23 93.5790   1
  -2   2   8 2153.85 105.477   1
  -2  -2   8 2155.31 112.333   1
   2  -2   8 2212.38 120.162   1
   2   2   9 2707.77 131.812   9
   2  -2   9 2633.06 127.889   9
  -2  -2   9 2747.52 134.211   1
   2  -2   9 2839.42 143.669   1
  -2   2   9 2578.04 123.908   1
   2   2   9 2727.04 112.515   1
   2   2  10 1439.50 103.149   9
   2  -2  10 1293.98 94.9774   9
   2  -2  10 1391.12 107.811   1
  -2   2  10 1355.75 96.4772   1
   2   2  10 1352.22 84.5997   1
  -2  -2  10 1232.23 97.4372   1
   2  -2  11 4334.54 180.805   9
   2   2  11 4005.58 179.312   9
   2  -2  11 3987.73 190.351   1
   2   2  11 3892.34 155.200   1
  -2  -2  11 3920.99 181.431   1
  -2   2  11 3865.81 169.095   1
   2   2  12 3321.16 172.523   9
   2  -2  12 3489.87 171.059   9
   2  -2  12 3353.59 183.003   1
   2   2  12 3406.10 153.055   1
  -2   2  12 3342.64 164.361   1
  -2  -2  12 3463.53 178.169   1
  -2   2  13 505.929 38.4970   5
   2  -2  13 562.115 38.7243   5
  -2  -2  13 576.164 38.3154   5
  -2  -2  13 578.054 39.5482   8
   2   2  13 635.604 82.2497   9
   2  -2  13 624.472 81.5258   9
   2  -2  13 546.527 34.2044   8
  -2   2  13 575.752 39.5545  15
   2  -2  13 701.535 91.8620   1
  -2  -2  13 613.418 82.1697   1
  -2   2  13 539.598 73.7219   1
   2   2  13 530.916 68.2781   1
   2  -2  14 4228.49 105.084   5
  -2   2  14 4486.96 112.206   5
  -2  -2  14 4662.60 109.929   5
  -2  -2  14 4563.31 112.333   8
  -2   2  14 4413.19 104.926   8
   2  -2  14 4563.58 214.880   9
   2   2  14 4530.40 219.422   9
   2  -2  14 4378.29 99.9506   8
  -2   2  14 4599.52 113.635  15
   2  -2  14 4817.92 239.932   1
  -2   2  14 4424.46 208.306   1
  -2  -2  14 4489.75 222.668   1
  -2  -2  15 449.842 37.1896   5
  -2   2  15 394.059 37.4178   5
   2  -2  15 422.124 38.0362   5
  -2  -2  15 441.109 39.6471   8
   2   2  15 381.153 69.0967   9
  -2   2  15 454.870 36.9420   8
  -2   2  15 499.656 42.3156  15
  -2  -2  15 445.015 79.6133   1
   2  -2  15 376.364 75.0963   1
  -2   2  15 406.453 70.7306   1
   2  -2  16 4023.38 106.432   5
  -2   2  16 4338.89 113.713   5
  -2  -2  16 4446.76 114.428   5
  -2  -2  16 4419.20 114.946   8
  -2   2  16 4381.21 114.637  15
  -2   2  16 4361.10 107.927   8
   2   2  16 4335.51 226.763   9
   2  -2  16 4288.43 239.391   1
  -2   2  16 4146.15 213.137   1
  -2  -2  16 4205.14 230.417   1
  -2  -2  17 2823.31 91.0053   8
  -2   2  17 2821.28 86.4274   8
  -2  -2  17 2947.87 92.8125   5
   2  -2  17 2675.53 87.3940   5
  -2   2  17 2776.65 91.5506   5
  -2   2  18 1656.86 65.0509   8
  -2  -2  18 1771.65 72.1926   8
  -2  -2  18 1802.09 73.3648   5
   2  -2  18 1528.67 67.5560   5
  -2   2  18 1640.86 69.3314   5
  -2   2  19 528.166 37.9498   8
  -2  -2  19 541.876 43.8167   8
   2  -2  19 465.038 38.9971   5
  -2  -2  19 534.708 42.6816   5
  -2   2  19 536.720 40.4288   5
  -2  -2  20 255.245 31.9322   8
  -2  -2  20 200.721 30.3164   5
  -2   2  20 200.067 27.5009   5
  -2  -2  21 584.005 37.1742   8
  -2   2  21 558.647 36.8155   5
  -2  -2  21 614.815 40.3033   5
  -2  -2  22 175.221 24.4277   5
  -2   2  22 143.850 21.3325   5
  -2  -2  23 2.48601 14.6890   5
  -2   2  23-13.5465 13.1187   5
   2   3 -23 69.0799 13.2313   7
  -3   2 -23 57.7836 10.5993   7
   2   3 -23 82.0878 14.7098   6
  -3   2 -22 407.287 23.9983   7
   2   3 -22 416.345 26.8836   7
   3  -2 -22 392.657 25.0702   6
   2   3 -22 413.257 27.7898   6
  -3   2 -21 884.548 37.6535   7
   2   3 -21 855.770 41.0657   7
   3  -2 -21 898.022 42.5268   6
   2   3 -21 906.940 43.2731   6
  -3   2 -20 80.2521 18.5271   7
   2   3 -20 154.801 25.9763   6
  -3   2 -19 1992.27 61.3363   6
  -3   2 -19 1949.33 63.6299   7
   2   3 -19 1993.11 73.3657   6
  -3   2 -18 1566.38 58.9055   7
  -3   2 -18 1634.18 58.0264   6
   2   3 -18 1500.68 66.9183   6
  -3   2 -17 812.901 44.5239   7
  -3   2 -17 841.997 43.4231   6
   2   3 -17 870.128 52.7333   6
  -3   2 -16 823.120 44.8415   7
  -3   2 -16 788.895 42.3574   6
   2   3 -16 679.337 47.3181   6
   2   3 -16 794.892 44.0856  12
  -3   2 -15 953.183 110.017   2
   2   3 -15 902.984 47.4033  12
  -3   2 -15 981.012 47.8946   7
   2   3 -15 838.716 96.3478   2
   3  -2 -15 1080.01 97.5486  10
   2   3 -15 898.832 52.6751   6
  -3   2 -15 923.526 45.6080   6
  -3   2 -14 7499.27 303.324   2
   3  -2 -14 7367.93 246.945  10
   2   3 -14 7230.21 138.376  12
  -3   2 -14 7375.88 133.949   7
  -3   2 -14 7440.16 133.517   6
   2   3 -14 6873.91 263.520   2
   3  -2 -13 39.9663 32.2894  10
  -3   2 -13 39.0050 16.0784   7
  -3   2 -13 100.290 50.6641   2
   2   3 -13 12.9986 28.2306   2
   2   3 -13 26.1211 17.7065  12
   3  -2 -12 1889.56 115.638  10
   2   3 -12 1907.66 126.643   2
  -3   2 -12 1736.20 136.083   2
   3  -2 -11 634.122 69.2743  10
   2   3 -11 654.547 73.4613   2
  -3   2 -11 850.906 95.2603   2
  -2  -3 -11 759.762 75.4375   2
   2   3 -10 3832.82 147.457  11
   3  -2 -10 3973.39 149.942  10
   3  -2 -10 3782.98 129.006   2
   2   3 -10 3977.89 168.555   2
  -3   2 -10 4023.21 187.240   2
  -2  -3 -10 3998.81 158.199   2
   2   3  -9 16425.7 319.481  11
   3  -2  -9 15925.4 306.513  10
   3  -2  -9 15489.0 269.522   2
   2   3  -9 16170.5 336.678   2
  -3   2  -9 16608.1 373.948   2
  -2  -3  -9 16162.5 318.619   2
   3  -2  -8 2053.77 97.3574  10
   2   3  -8 1957.63 102.515  11
   3  -2  -8 1913.54 81.4573   2
   2   3  -8 1857.75 103.107   2
  -3   2  -8 2015.53 121.566   2
  -2  -3  -8 2066.76 101.615   2
   3  -2  -7 41.7910 24.7737  10
   2   3  -7 86.1341 30.5457  11
  -2  -3  -7 62.0020 27.0487   2
  -3   2  -7 56.9507 35.5928   2
   3  -2  -7 39.3325 18.6128   2
  -2  -3  -7 40.9868 21.6589   3
   2   3  -6 15371.3 290.493  11
   3  -2  -6 15091.9 259.694  10
   3  -2  -6 14978.9 228.218   2
   2   3  -6 14943.9 279.636   2
  -2  -3  -6 15822.2 264.226   3
  -3   2  -6 15492.9 310.578   2
   2   3  -5 935.112 67.7709  11
   3  -2  -5 769.508 53.3829  10
   2   3  -5 726.247 55.8035   2
  -2  -3  -5 714.243 53.5791   3
  -3   2  -5 839.392 68.1810   2
  -3   2  -5 758.891 65.7206   3
   3  -2  -4 17401.9 263.608  10
   2   3  -4 17107.9 299.450  11
   2   3  -4 17098.9 275.489   2
  -2  -3  -4 17477.9 283.702   3
  -3   2  -4 17512.0 307.763   3
   3  -2  -3 10158.7 185.889  10
   2   3  -3 10391.8 217.031  11
   2   3  -3 10168.0 192.231   2
  -3   2  -3 9635.13 219.846   3
  -2  -3  -3 9843.58 204.190   3
   2   3  -2 56196.4 643.509  11
   3  -2  -2 56047.0 594.657  10
   2   3  -2 57860.5 600.519   2
  -3   2  -2 56746.8 661.300   3
  -2  -3  -2 55789.8 637.769   3
   2   3  -1 25330.4 363.494  11
   3  -2  -1 25391.7 318.095  10
   2   3  -1 26253.5 322.821   2
  -3   2  -1 25064.9 379.603   3
  -2  -3  -1 25909.2 370.639   3
   3  -2   0 9872.47 174.204  10
   2   3   0 9886.81 200.868  11
   2   3   0 9846.74 159.446   9
   3  -2   0 10170.0 166.116   9
  -2  -3   0 10054.6 210.259   3
  -3   2   0 10202.5 216.705   3
   2   3   1 25190.8 304.454   9
   3  -2   1 25715.2 314.719   9
   2   3   1 25528.0 355.584  11
   3  -2   1 25824.4 335.683  10
  -2  -3   1 26178.1 272.451   1
  -3   2   1 26349.6 379.283   3
   2   3   2 56407.7 583.963   9
   3  -2   2 56651.0 591.010   9
   2   3   2 57012.8 626.832  11
  -2  -3   2 57068.1 564.919   1
  -3   2   2 56965.7 653.498   3
   3  -2   3 10696.6 205.778  10
   3  -2   3 10193.6 185.326   9
   2   3   3 9874.27 179.758   9
   2   3   3 9901.34 190.284  11
  -2  -3   3 9998.13 177.258   1
  -3   2   3 10080.3 209.143   3
   3  -2   4 17435.6 286.704  10
   2   3   4 17484.5 268.149   9
   3  -2   4 17124.9 270.136   9
   2   3   4 17265.9 262.325  11
  -3   2   4 16774.8 281.013   1
  -2  -3   4 17339.4 268.914   1
  -2  -3   4 17114.4 297.993   3
  -3   2   4 17028.4 283.851   3
   3  -2   5 760.178 61.9537  10
   2   3   5 793.992 57.1992   9
   3  -2   5 826.698 60.9777   9
   2   3   5 792.992 48.7560  11
  -2  -3   5 793.488 57.9228   1
   2   3   5 775.630 30.4328   1
  -3   2   5 776.453 61.5806   1
  -3   2   5 782.234 57.5166   3
  -2  -3   5 920.133 67.2548   3
   2   3   6 15489.9 280.607   9
   3  -2   6 15660.1 287.461   9
   3  -2   6 14768.3 288.395  10
   2   3   6 15432.4 232.036  11
  -3   2   6 15409.1 261.561   3
  -2  -3   6 14749.5 278.945   3
  -2  -3   6 15480.1 288.255   1
   2   3   6 15194.5 204.464   1
  -3   2   6 14618.3 281.955   1
   2   3   7 94.6233 18.9406   1
  -3   2   7 63.2706 33.5860   1
  -2  -3   7 72.4643 32.1203   1
  -2  -3   7 69.6946 27.8174   3
   3  -2   7 89.4701 34.7732  10
   2   3   7 89.4563 34.7559   9
   3  -2   7 40.1923 31.6634   9
  -2  -3   8 2115.32 114.812   1
  -3   2   8 2073.30 109.927   1
   3  -2   8 2282.07 127.771   1
  -2  -3   8 2204.16 101.003   3
   2   3   8 2028.21 108.407   9
   3  -2   8 2152.38 115.356   9
  -3   2   9 15693.1 335.991   1
  -2  -3   9 15989.8 349.435   1
   3  -2   9 16511.4 375.698   1
  -2  -3   9 15905.9 295.413   3
   2   3   9 16346.6 343.119   9
   3  -2   9 16368.6 347.674   9
   3  -2  10 3908.87 171.906   9
   2   3  10 4024.07 172.345   9
  -3   2  10 4032.37 169.755   1
  -2  -3  10 3879.63 174.393   1
   3  -2  10 4151.55 191.352   1
   3  -2  11 723.236 80.9503   9
   2   3  11 709.440 79.1250   9
  -3   2  11 741.480 80.9384   1
  -2  -3  11 693.034 79.4773   1
   3  -2  11 673.117 85.2704   1
   3  -2  12 1977.27 136.419   9
   2   3  12 1691.18 122.885   9
   3  -2  12 1856.05 141.969   1
  -3   2  12 1776.13 126.260   1
  -2  -3  12 1782.10 132.123   1
  -3   2  13-25.9553 19.6465   8
  -2  -3  13 30.7823 21.0212   8
   3  -2  13 1.32238 17.6937   5
  -3   2  13 24.5671 22.8609   5
  -2  -3  13 5.95831 18.4095   5
  -3   2  13 15.5589 29.1280   1
  -2  -3  13 82.4420 41.3765   1
   3  -2  13-30.9930 48.8264   1
  -3   2  13 25.1191 18.4106  15
   2   3  13 47.8302 38.9525   9
   3  -2  13 17.1852 41.6657   9
   3  -2  14 7516.06 286.651   9
   2   3  14 6882.43 270.287   9
   3  -2  14 6729.07 137.430   5
  -2  -3  14 7332.44 142.991   5
  -3   2  14 7428.73 152.266   5
  -3   2  14 7375.50 142.352   8
  -2  -3  14 7509.01 147.654   8
  -3   2  14 7073.33 148.899  15
   3  -2  14 6772.87 292.515   1
  -3   2  14 7049.50 270.503   1
  -2  -3  14 7298.88 288.864   1
  -3   2  15 792.099 95.6555   1
   3  -2  15 925.475 113.751   1
  -2  -3  15 975.643 113.534   1
  -2  -3  15 981.131 53.4079   5
  -3   2  15 922.243 56.0972   5
   3  -2  15 786.572 47.6886   5
  -2  -3  15 978.909 54.0697   8
   3  -2  15 934.571 109.372   9
  -3   2  15 920.309 49.1100   8
   2   3  15 923.245 100.464   9
  -2  -3  15 1008.43 52.2734  13
  -3   2  15 995.674 56.1714  15
  -3   2  16 814.798 47.9374   8
  -3   2  16 738.306 49.3592  15
  -2  -3  16 796.660 48.5928   8
  -3   2  16 761.479 51.2737   5
  -2  -3  16 793.883 50.3001   5
   3  -2  16 673.852 45.8739   5
  -3   2  17 851.103 48.6773   8
  -2  -3  17 839.321 51.2582   8
  -3   2  17 765.418 51.2293   5
  -2  -3  17 923.697 53.8039   5
   3  -2  17 755.522 47.8200   5
  -3   2  17 793.222 50.5976  15
  -3   2  18 1572.19 68.6923   5
  -2  -3  18 1625.51 69.2126   5
  -3   2  18 1672.34 64.8602   8
  -2  -3  18 1612.92 66.9184   8
  -2  -3  19 2122.05 76.8049   5
  -3   2  19 2030.76 74.5715   5
  -3   2  19 2027.30 68.1468   8
  -2  -3  19 1994.54 71.4490   8
  -2  -3  20 89.8826 24.8406   5
  -3   2  20 91.7981 25.1545   5
  -3   2  20 124.644 22.1520   8
  -2  -3  20 110.899 24.8362   8
  -2  -3  21 916.150 44.7888   5
  -3   2  21 894.884 43.6620   5
  -2  -3  21 858.957 41.3185   8
  -2  -3  22 431.469 29.8123   5
  -3   2  22 448.918 31.3788   5
  -3   2  23 65.7187 15.2644   5
   1   3 -23 34.0681 12.4197   7
   3  -1 -23 25.8358 12.0424   6
   1   3 -23 14.9488 11.7408   6
  -3   1 -22 369.777 22.4828   7
   1   3 -22 432.600 28.4195   7
   1   3 -22 423.196 28.5267   6
   3  -1 -22 392.482 27.6194   6
  -3   1 -21 1306.62 44.2078   7
   1   3 -21 1260.39 50.1865   7
   1   3 -21 1318.03 51.6909   6
   3  -1 -21 1304.91 53.2024   6
  -3   1 -20 176.426 21.6024   7
   1   3 -20 165.448 26.6543   7
   1   3 -20 211.633 28.3583   6
  -3   1 -19 3206.94 80.8636   7
   1   3 -19 3237.93 92.0599   6
  -3   1 -18 2482.69 73.1749   7
   1   3 -18 2660.20 85.6419   6
  -3   1 -17 8633.77 148.174   7
   1   3 -17 8741.12 166.111   6
  -3   1 -16 1489.57 57.0328   7
   1   3 -16 1474.19 65.8132   6
  -3   1 -15 1234.75 51.4553   7
   1   3 -15 1062.37 108.586   2
   1   3 -15 1175.09 57.9515   6
  -3   1 -15 1061.15 117.403   2
   3  -1 -14 1347.57 58.4299  12
   1   3 -14 1298.64 117.684   2
  -3   1 -14 1231.91 124.332   2
  -3   1 -14 1369.60 52.5841   7
   1   3 -14 1374.90 60.4365   6
  -3   1 -13 49.2094 16.9504   7
   1   3 -13 19.3904 18.9411   6
   3  -1 -13 16.2289 23.2547   2
  -3   1 -13-30.8971 39.0095   2
   1   3 -13 53.0370 38.9529   2
   3  -1 -12 2069.37 113.018   2
   1   3 -12 2239.17 139.837   2
  -3   1 -12 2273.32 150.439   2
   3  -1 -11 841.607 70.2280   2
   1   3 -11 862.165 86.3629   2
  -3   1 -11 817.423 89.2055   2
   1   3 -10 339.851 42.6553  11
   3  -1 -10 375.296 45.6704   2
  -3   1 -10 396.913 63.3928   2
  -1  -3 -10 304.116 43.3878   2
   1   3 -10 396.459 57.7966   2
   1   3  -9 5671.45 164.329  11
   1   3  -9 5962.85 198.022   2
   3  -1  -9 5236.38 155.952   2
  -1  -3  -9 5447.06 157.400   2
  -3   1  -9 5704.64 207.473   2
   1   3  -8 13312.6 259.818  11
   1   3  -8 12915.7 286.958   2
   3  -1  -8 12834.0 243.875   2
  -1  -3  -8 13491.2 245.640   2
  -3   1  -8 13534.0 312.591   2
   1   3  -7 11016.6 231.748  11
   1   3  -7 11231.6 249.141   2
   3  -1  -7 10737.3 208.338   2
  -1  -3  -7 11130.9 206.341   2
  -1  -3  -7 11360.3 192.666   3
  -3   1  -7 11115.5 229.095   3
  -3   1  -7 11236.1 266.354   2
   3  -1  -6 3916.45 117.564  10
   1   3  -6 3843.68 126.020  11
   1   3  -6 4131.65 137.863   2
   3  -1  -6 3598.08 109.893   2
  -1  -3  -6 3806.30 107.801   3
  -3   1  -6 4118.80 148.115   2
  -1  -3  -6 3947.33 107.848   2
  -3   1  -6 3854.88 129.158   3
   3  -1  -5 4228.99 116.299  10
   1   3  -5 4114.09 129.095  11
   1   3  -5 4278.08 130.450   2
   3  -1  -5 4413.55 113.191   2
  -1  -3  -5 4190.64 115.525   3
  -3   1  -5 4149.68 132.525   3
  -1  -3  -5 4306.85 103.343   2
   1   3  -4 5474.77 147.111  11
   3  -1  -4 5620.83 128.479  10
   3  -1  -4 5573.73 123.943   2
   1   3  -4 5578.17 139.506   2
  -3   1  -4 5555.03 152.028   3
  -1  -3  -3 99868.6 880.223  10
   1   3  -3 100995. 997.729  11
   3  -1  -3 103705. 944.922  10
   1   3  -3 101423. 959.346   2
  -3   1  -3 99998.8 1007.08   3
   3  -1  -2 30376.8 348.132  10
   1   3  -2 29204.3 386.617  11
  -1  -3  -2 29487.5 283.390  10
   1   3  -2 29657.6 348.928   2
  -3   1  -2 29363.3 399.277   3
   1   3  -1 141507. 1304.89  11
  -1  -3  -1 139172. 1165.69  10
   3  -1  -1 143312. 1249.39  10
   1   3  -1 143396. 1238.28   2
  -3   1  -1 141996. 1325.59   3
  -1  -3   0 11076.9 122.077  10
   1   3   0 11232.2 141.731   9
   3  -1   0 11828.4 178.408  10
   1   3   0 11293.0 204.784  11
   1   3   0 11554.3 158.733   2
  -1  -3   0 11567.3 130.724   1
  -3   1   0 11821.8 219.318   3
   3  -1   1 144322. 1279.47   9
   1   3   1 140264. 1205.39   9
   3  -1   1 141926. 1262.43  10
   1   3   1 139380. 1296.36  11
  -1  -3   1 141524. 1217.11   1
  -3   1   1 139370. 1318.50   3
   1   3   2 28844.1 315.713   9
   3  -1   2 29331.4 356.182   9
   1   3   2 28663.0 366.385  11
  -3   1   2 29639.5 371.484   1
  -1  -3   2 29377.5 336.014   1
  -3   1   2 28629.9 383.805   3
   3  -1   3 103478. 960.326  10
   1   3   3 97978.2 917.889   9
   3  -1   3 101676. 961.181   9
   1   3   3 100327. 957.865  11
  -3   1   3 100679. 977.871   1
  -1  -3   3 99684.9 949.706   1
  -3   1   3 100328. 982.763   3
   3  -1   4 5530.03 138.718  10
   1   3   4 5239.69 121.609   9
   3  -1   4 5386.72 138.290   9
   1   3   4 5336.20 126.389  11
  -1  -3   4 5369.74 136.836   1
   1   3   4 5260.03 82.1077   1
  -3   1   4 5260.34 141.838   1
  -3   1   4 5201.48 135.339   3
   3  -1   5 4409.69 131.166  10
   1   3   5 4194.22 118.216   9
   3  -1   5 4436.56 133.867   9
   1   3   5 4277.09 111.497  11
  -1  -3   5 4193.95 130.080   1
   1   3   5 4221.76 87.4862   1
  -3   1   5 4233.64 132.684   1
  -3   1   5 4345.83 122.645   3
   3  -1   6 4043.51 134.996  10
   1   3   6 3870.59 122.693   9
   3  -1   6 3835.75 134.380   9
   1   3   6 3778.69 102.754  11
   1   3   6 3797.74 96.0196   1
  -3   1   6 3941.70 136.286   1
  -1  -3   6 3891.49 134.426   1
  -3   1   6 3881.79 113.741   3
   1   3   7 10728.6 230.252   9
   3  -1   7 11199.3 253.469   9
   1   3   7 11008.9 183.335  11
  -3   1   7 11449.1 202.181   3
  -1  -3   7 10922.8 251.444   1
  -3   1   7 11236.0 251.334   1
   1   3   7 11101.1 195.208   1
  -3   1   8 13396.3 291.502   1
  -1  -3   8 13334.2 297.161   1
   3  -1   8 13570.3 304.503   1
   1   3   8 13095.9 235.098   1
   3  -1   8 13264.8 293.916   9
   1   3   8 13104.7 272.679   9
  -3   1   9 5399.01 189.581   1
   1   3   9 5589.87 155.427   1
  -1  -3   9 5652.96 197.871   1
   3  -1   9 5875.98 205.811   1
  -1  -3   9 5382.83 154.219   3
   3  -1   9 5634.83 196.679   9
   1   3   9 5541.16 182.224   9
  -1  -3  10 381.560 61.8690   1
   1   3  10 310.015 41.4672   1
  -3   1  10 378.417 57.3574   1
   3  -1  10 383.841 62.0661   1
   3  -1  10 430.166 64.6926   9
   1   3  10 400.713 56.2999   9
   3  -1  11 954.010 94.8631   1
  -3   1  11 889.931 86.4596   1
  -1  -3  11 982.388 93.7276   1
   1   3  11 931.531 73.4778   1
   3  -1  11 748.056 82.8202   9
   1   3  11 840.103 79.7303   9
  -3   1  12 2246.72 141.693   1
  -1  -3  12 2229.22 145.996   1
   3  -1  12 2251.08 148.286   1
   1   3  12 2127.99 133.125   9
   3  -1  12 2192.01 142.903   9
  -1  -3  13 51.9428 21.0320   8
  -3   1  13 48.2111 19.9689   8
  -3   1  13 44.7469 21.1767   5
   3  -1  13 50.1119 20.9474   5
  -1  -3  13 53.6575 21.4264   5
  -3   1  13 33.6662 19.8050   4
  -1  -3  13 3.28847 35.2657   1
  -3   1  13 20.2751 32.4248   1
   3  -1  13 68.2227 38.8803   1
   1   3  13 51.5256 32.8036   9
   3  -1  13 69.0582 42.5022   9
  -3   1  13 73.9016 21.5337  15
   3  -1  14 1289.49 125.175   1
  -3   1  14 1574.94 128.479   1
  -1  -3  14 1372.39 128.435   1
   3  -1  14 1477.58 128.918   9
   3  -1  14 1319.18 55.5529   5
  -1  -3  14 1384.55 58.8931   5
  -3   1  14 1436.41 64.6045   5
  -3   1  14 1356.57 60.3789   8
  -1  -3  14 1377.30 59.8519   8
  -1  -3  14 1345.48 58.8990  13
  -3   1  14 1418.58 63.6448  15
   3  -1  15 1033.89 52.8708   5
  -1  -3  15 1176.28 57.4911   5
  -3   1  15 1206.03 61.7239   5
  -3   1  15 1209.89 58.8303   8
  -1  -3  15 1209.98 57.4413   8
   3  -1  15 1008.68 112.752   9
   3  -1  15 1191.15 123.103   1
  -3   1  15 1172.57 115.189   1
  -1  -3  15 1031.52 117.685   1
  -3   1  15 1221.38 61.0655  15
   3  -1  16 1338.42 58.7051   5
  -3   1  16 1517.62 69.4686   5
  -1  -3  16 1529.01 67.2683   5
  -3   1  16 1550.70 67.0063   8
   3  -1  16 1329.79 131.943   1
  -1  -3  16 1553.10 66.2035   8
  -3   1  16 1490.39 67.1517  15
  -1  -3  17 8711.39 164.069   8
  -3   1  17 8738.67 165.084   8
  -1  -3  17 8934.30 168.935   5
  -3   1  17 8886.34 172.457   5
   3  -1  17 8363.46 154.759   5
  -3   1  17 8627.42 167.135  15
  -1  -3  18 2496.50 86.9271   5
   3  -1  18 2226.84 73.9150   5
  -3   1  18 2450.10 86.2402   5
  -1  -3  18 2485.95 81.9744   8
  -3   1  18 2420.78 81.3590   8
  -1  -3  19 3178.07 96.9481   5
  -3   1  19 3264.19 97.1893   5
  -1  -3  19 3370.69 92.3313   8
  -3   1  19 3158.94 89.9750   8
  -1  -3  20 180.129 25.8812   8
  -3   1  20 196.311 27.4394   8
  -1  -3  20 127.444 28.5226   5
  -3   1  20 206.681 29.7809   5
  -3   1  21 1209.54 48.1127   8
  -1  -3  21 1335.34 56.1733   5
  -3   1  21 1272.02 53.6600   5
  -1  -3  22 359.692 30.9646   5
  -3   1  22 459.580 30.9303   5
  -3   1  23-6.70330 14.3755   5
   3   0 -23 350.325 23.1867   6
   0   3 -23 349.157 22.1980   7
   0   3 -23 298.983 20.3050   6
   0   3 -22 411.095 27.0690   6
   3   0 -22 502.907 31.9082   6
   0   3 -22 484.074 29.6418   7
   0   3 -21 475.512 33.0694   6
   3   0 -21 508.793 37.1590   6
   0   3 -21 481.483 32.6670   7
   0   3 -20 832.793 44.8530   6
   3   0 -20 737.155 45.8614   6
  -3   0 -20 786.014 36.8451   7
   0   3 -20 816.424 44.2409   7
   0   3 -19 235.278 30.9808   6
  -3   0 -19 240.860 23.9826   7
   0   3 -19 215.237 30.1415   7
   0   3 -18 1214.40 57.4248   6
  -3   0 -18 1108.41 47.2277   7
   0   3 -17 1642.14 67.7012   6
  -3   0 -17 1494.33 55.9989   7
   0   3 -16 1201.77 58.1480   6
  -3   0 -16 1144.65 48.5498   7
   3   0 -15 3987.76 101.043  12
  -3   0 -15 4036.87 223.311   2
   0   3 -15 3885.83 211.958   2
   3   0 -15 3405.24 171.392   2
   0   3 -15 3843.70 102.127   6
  -3   0 -15 3894.52 90.7230   7
   3   0 -14 1264.43 55.6694  12
   0   3 -14 1175.43 55.3380   6
  -3   0 -14 1303.48 50.1972   7
  -3   0 -14 1438.37 129.431   2
   0   3 -14 1393.27 123.044   2
   3   0 -14 1169.88 97.8225   2
  -3   0 -13 5093.15 233.593   2
   0   3 -13 4894.69 110.602   6
   3   0 -13 4587.66 185.723   2
   0   3 -13 4747.97 215.037   2
  -3   0 -12 3041.57 172.771   2
   0   3 -12 3029.07 163.241   2
   3   0 -12 3009.22 145.227   2
  -3   0 -11 913.154 91.1484   2
   3   0 -11 905.852 77.9324   2
   0   3 -11 787.274 83.0309   2
   3   0 -10 3883.10 142.554  11
  -3   0 -10 3767.73 174.676   2
   3   0 -10 3765.60 147.189   2
   0   3 -10 3916.71 169.457   2
   0   3  -9 17855.0 296.786  11
  -3   0  -9 17778.9 376.820   2
   0  -3  -9 18871.1 291.017   2
   3   0  -9 17783.8 326.053   2
   0   3  -9 18015.7 362.705   2
   0   3  -8 11572.6 228.875  11
  -3   0  -8 11541.0 226.640   3
   0   3  -8 11954.9 271.207   2
   3   0  -8 11250.0 239.072   2
   0  -3  -8 11460.2 203.765   2
   0   3  -7 22427.4 341.138  11
   0  -3  -7 23358.7 297.590   2
   0  -3  -7 23673.9 289.485   3
  -3   0  -7 23103.1 342.269   3
  -3   0  -7 23601.0 401.694   2
   0   3  -7 23238.4 381.336   2
   3   0  -7 22487.4 345.096   2
   0   3  -6 305.650 38.2855  11
   0  -3  -6 292.789 25.5976   2
  -3   0  -6 288.803 36.5466   3
   0   3  -6 267.221 41.5366   2
   3   0  -6 258.485 34.5645   2
   0   3  -5 3780.30 118.354  11
   0  -3  -5 3862.23 77.1901   2
  -3   0  -5 3774.55 119.692   3
   0   3  -5 3806.88 121.632   2
   3   0  -5 3869.54 112.505   2
   0   3  -4 16543.7 268.299  11
   3   0  -4 17293.3 239.146  10
   0  -3  -4 16862.2 223.951  10
   0  -3  -4 16438.6 176.198   2
  -3   0  -4 17228.6 275.809   3
   0   3  -4 16971.8 262.662   2
   3   0  -4 16912.6 253.775   2
   3   0  -3 21750.8 269.005  10
   0   3  -3 21362.1 309.813  11
   0  -3  -3 21663.8 252.023  10
  -3   0  -3 21708.3 317.946   3
   0   3  -3 21205.0 287.194   2
   3   0  -3 21179.7 291.245   2
   3   0  -2 71652.6 675.118  10
   0   3  -2 71202.7 737.080  11
  -3   0  -2 69412.8 744.414   3
   0   3  -2 71043.6 689.161   2
   0  -3  -1 2739.84 61.3776  10
   3   0  -1 2981.08 73.7176  10
  -3   0  -1 2925.48 100.320   3
   0   3  -1 3057.67 73.1397   2
   3   0   0 182838. 1552.59  10
   0   3   0 184432. 1518.81   2
  -3   0   0 185454. 1641.38   3
  -3   0   1 2978.91 100.868   3
   0   3   1 2927.46 95.8765  11
   3   0   1 3086.45 78.7801  10
   0  -3   1 2917.50 68.5835  10
   3   0   1 3261.90 96.6898   9
   0   3   2 70948.5 718.100  11
   3   0   2 72910.5 681.666  10
  -3   0   2 70960.9 708.542   1
  -3   0   2 69636.1 729.054   3
   0   3   2 69698.1 623.126   9
   0  -3   2 70018.4 666.459  10
   3   0   2 72719.0 718.040   9
   0   3   3 21511.4 299.900  11
  -3   0   3 21536.5 302.992   1
   0  -3   3 21512.9 297.376   1
  -3   0   3 21743.9 307.367   3
   0   3   3 21143.4 249.186   9
   0  -3   3 21266.7 274.221  10
   3   0   3 21874.9 283.417  10
   3   0   3 22239.5 305.161   9
   0   3   4 16774.7 255.901  11
  -3   0   4 16902.6 271.770   1
   0   3   4 16354.8 212.772   1
   0  -3   4 16640.4 270.307   1
  -3   0   4 16887.5 260.979   3
   0  -3   4 17549.1 251.468  10
   3   0   4 16675.8 268.288   9
   3   0   4 17131.9 254.955  10
   0   3   4 16371.4 228.458   9
   0   3   5 3753.12 109.354  11
   0  -3   5 3718.61 124.770   1
  -3   0   5 3910.25 126.502   1
   0   3   5 3680.98 93.5955   1
  -3   0   5 3890.34 112.932   3
   3   0   5 3908.93 126.020   9
   0   3   5 3767.71 105.630   9
   3   0   5 3974.62 118.782  10
   0   3   6 318.020 34.8316  11
   3   0   6 327.857 45.1421   9
   0   3   6 276.000 35.9762   9
   0   3   6 294.025 31.5506   1
  -3   0   6 287.589 43.8129   1
   0  -3   6 336.360 46.9191   1
  -3   0   6 310.066 35.1944   3
   0   3   7 22839.7 346.665   9
   3   0   7 22876.8 385.085   9
   0  -3   7 23013.4 390.999   1
  -3   0   7 22724.4 381.848   1
   0   3   7 22569.7 324.730   1
   3   0   7 23436.1 379.699   1
  -3   0   7 22986.2 317.301   3
   0   3   8 11777.7 247.343   9
   3   0   8 11975.6 278.451   9
  -3   0   8 11906.1 275.092   1
   0   3   8 11692.8 229.734   1
   0  -3   8 11840.7 282.214   1
   3   0   8 12340.0 275.857   1
  -3   0   8 12056.6 205.592   3
   3   0   9 18541.7 368.583   1
   0  -3   9 18402.0 379.762   1
   0   3   9 18350.1 318.453   1
  -3   0   9 17865.1 365.208   1
   0   3   9 17808.4 334.151   9
   3   0   9 18177.0 373.528   9
  -3   0  10 3798.27 168.349   1
   3   0  10 3766.99 166.215   1
   0   3  10 3881.57 144.519   1
   0  -3  10 3795.36 173.240   1
   0   3  10 3744.33 150.735   9
   3   0  10 3693.76 169.421   9
  -3   0  11 768.884 83.6252   1
   3   0  11 881.107 86.2343   1
   0  -3  11 876.079 91.1517   1
   0   3  11 916.766 74.9473   1
   3   0  11 982.571 95.0496   9
  -3   0  12 3404.36 175.909   1
   3   0  12 3323.29 172.550   1
   0  -3  12 3137.32 175.571   1
   0   3  12 2961.15 140.586   1
   3   0  12 3323.46 178.587   9
  -3   0  13 5030.32 115.438   5
   0  -3  13 4720.06 109.208   5
   3   0  13 4627.23 219.738   9
   0  -3  13 4614.80 104.981   8
  -3   0  13 4921.18 112.411   4
  -3   0  13 4918.03 114.110   8
  -3   0  13 4809.69 113.102  15
  -3   0  13 4847.49 218.942   1
   3   0  13 4826.15 218.855   1
   0   3  13 4826.26 189.705   1
   0  -3  13 4745.48 227.177   1
  -3   0  14 1129.82 111.782   1
   3   0  14 1160.63 112.133   1
   0  -3  14 1320.78 126.744   1
   3   0  14 1262.93 120.745   9
   0  -3  14 1142.83 52.7829   8
   0   3  14 1186.52 49.5910   8
  -3   0  14 1287.97 60.0371   5
   0   3  14 1145.10 52.2224   5
   0  -3  14 1127.55 54.9802   5
  -3   0  14 1172.64 58.0536   8
   0  -3  14 1205.33 54.1661  13
  -3   0  14 1208.42 58.0333  15
   3   0  15 3670.62 94.0348   5
   0  -3  15 3878.98 103.667   5
  -3   0  15 3875.37 107.787   5
   0   3  15 3931.16 98.2939   5
  -3   0  15 4028.48 107.465   8
   0  -3  15 4014.21 101.572   8
   3   0  15 3803.80 213.276   9
  -3   0  15 3810.34 105.005  15
  -3   0  15 3700.76 205.264   1
   3   0  15 3734.69 204.575   1
   0  -3  15 4152.21 227.925   1
   3   0  16 1086.56 51.5831   5
   0  -3  16 1092.57 56.7512   5
   0   3  16 1055.53 51.7219   5
  -3   0  16 1202.90 61.8178   5
  -3   0  16 1231.39 61.4360   8
  -3   0  16 1205.33 59.4754  15
   0  -3  16 1127.29 55.8601   8
   3   0  16 1259.64 127.665   1
   3   0  17 1506.33 59.4852   5
   0   3  17 1588.96 61.7852   5
   0  -3  17 1664.85 70.1880   5
  -3   0  17 1622.30 71.4401   5
   0  -3  17 1591.50 65.3138   8
  -3   0  17 1594.34 68.8953   8
  -3   0  18 1277.79 63.6053   5
   0  -3  18 1101.71 60.7048   5
   0   3  18 1130.32 53.1794   5
   3   0  18 1165.92 51.0277   5
  -3   0  18 1144.15 58.5261   8
   0  -3  18 1108.01 54.6545   8
   0  -3  19 236.950 30.6081   8
  -3   0  19 209.423 30.6567   8
   0   3  19 271.326 28.8123   5
  -3   0  19 303.349 36.0452   5
   0  -3  19 201.486 32.9256   5
   0  -3  20 741.637 47.0555   5
  -3   0  20 877.486 49.2671   5
  -3   0  20 775.273 44.8728   8
  -3   0  21 504.057 38.0666   5
   0  -3  21 464.179 36.8297   5
  -3   0  21 490.969 34.4184   8
  -3   0  22 499.369 32.6188   5
   3   0  22 446.296 25.6517  16
  -3   0  23 359.356 25.4982   5
   3   1 -23 373.333 23.8455   6
  -1   3 -23 367.005 22.1539   7
   3   1 -23 335.814 23.0123   7
  -1   3 -23 349.363 19.8822   6
   3   1 -22 368.260 28.0792   6
  -1   3 -22 369.575 24.8909   6
  -1   3 -22 376.048 26.5190   7
   3   1 -21 894.151 45.6370   6
  -1   3 -21 941.614 41.4178   6
  -1   3 -21 883.964 41.4857   7
  -1   3 -20 7295.36 131.396   6
   3   1 -20 7231.21 142.705   6
  -1   3 -20 7421.42 133.159   7
   3   1 -19 8649.34 166.301   6
  -1   3 -19 8594.22 152.276   7
  -1   3 -18 823.092 46.9405   6
  -1   3 -18 797.211 46.8709   7
  -1   3 -17 561.158 40.7168   6
  -1   3 -17 564.707 41.2987   7
  -1   3 -16 18111.8 249.759   6
  -1   3 -16 17590.1 245.475   7
   3   1 -16 18084.8 249.487  12
  -3  -1 -15 13513.6 409.510   2
  -1   3 -15 12522.7 392.142   2
   3   1 -15 12144.2 342.958   2
  -1   3 -15 12798.1 198.665   6
   3   1 -15 12964.2 201.190  12
   3   1 -14 182.332 46.1011   2
  -3  -1 -14 238.160 63.4420   2
  -1   3 -14 222.477 56.2497   2
  -1   3 -14 214.082 26.2099   6
   3   1 -14 194.414 26.5625  12
  -1   3 -13 967.877 102.637   2
   3   1 -13 774.317 84.0909   2
  -3  -1 -13 799.605 94.3816   2
  -1   3 -13 819.129 43.7257   6
  -3  -1 -12 450.730 65.9856   2
  -1   3 -12 355.242 64.3867   2
   3   1 -12 404.909 61.4936   2
  -1   3 -11 919.208 91.3909   2
   3   1 -11 1066.57 88.1323   2
  -3  -1 -11 1245.21 106.265   2
  -1   3 -10 837.779 82.1396   2
   3   1 -10 788.644 72.3311   2
   3   1 -10 755.092 64.1235  11
  -3  -1 -10 765.074 82.1083   2
   3   1  -9 2410.30 117.667   2
   3   1  -9 2420.21 112.376  11
  -1   3  -9 2366.67 127.999   2
  -3  -1  -9 2678.88 137.902   2
   3   1  -8 3869.74 140.584   2
   3   1  -8 3819.51 139.430  11
  -1   3  -8 4089.12 124.849  11
  -1   3  -8 4048.28 157.694   2
  -3  -1  -8 4057.81 123.799   3
  -3  -1  -8 4140.27 161.515   2
   1  -3  -7 790.417 38.7515   2
   3   1  -7 682.352 56.8488   2
   3   1  -7 710.696 61.0762  11
  -1   3  -7 722.081 53.0107  11
  -3  -1  -7 706.506 53.4591   3
  -1   3  -7 785.776 67.8102   2
   1  -3  -6 4955.92 85.9810   2
   3   1  -6 4864.36 142.074   2
   1  -3  -6 4752.02 126.583  10
  -1   3  -6 4899.57 136.761  11
  -3  -1  -6 4735.63 136.597   3
  -1   3  -6 5124.16 156.105   2
   3   1  -5 486.973 45.7091   2
   1  -3  -5 506.694 18.6081   2
  -1   3  -5 613.378 49.4778  11
   1  -3  -5 588.652 42.5568  10
  -3  -1  -5 541.373 47.8632   3
  -1   3  -5 512.592 48.8641   2
   3   1  -4 2945.19 100.287   2
   1  -3  -4 2898.76 85.4246  10
  -1   3  -4 2941.23 102.618  11
  -1   3  -4 3022.61 103.014   2
  -3  -1  -4 2979.79 105.217   3
   3   1  -3 3300.05 102.234   2
   3   1  -3 3251.52 79.1519  10
  -1   3  -3 3172.94 106.827  11
   1  -3  -3 3309.46 86.2817  10
  -3  -1  -3 3067.10 106.176   3
  -1   3  -3 3198.66 97.2756   2
   3   1  -2 2258.79 60.4416  10
  -1   3  -2 2242.98 89.0944  11
   1  -3  -2 2443.44 70.3199  10
  -1   3  -2 2321.08 73.8662   2
  -3  -1  -2 2266.96 91.0251   3
   1  -3  -1 13558.6 186.259  10
  -1   3  -1 12883.0 226.593  11
   3   1  -1 13326.8 164.375  10
  -3  -1  -1 13203.4 234.125   3
  -1   3  -1 12964.6 178.280   2
   1  -3   0 131663. 1161.08  10
   3   1   0 133866. 1130.29  10
  -3  -1   0 134835. 1247.80   3
   3   1   1 14029.3 221.934   9
  -3  -1   1 13610.0 198.618   1
  -1   3   1 13518.4 232.596  11
   3   1   1 13887.5 175.172  10
  -3  -1   1 13731.5 238.199   3
   1  -3   2 2253.47 50.2109   9
   1  -3   2 2141.27 71.6890  10
   3   1   2 2192.24 63.5295  10
   3   1   2 2270.46 83.9077   9
  -3  -1   2 2239.50 77.1377   1
  -1   3   2 2253.49 87.6713  11
  -3  -1   2 2232.02 90.1405   3
   3   1   3 3154.64 85.4526  10
   1  -3   3 3249.20 75.9441   9
   1  -3   3 3127.75 93.4966  10
   3   1   3 3365.64 106.548   9
  -3  -1   3 3201.66 99.1780   1
  -1   3   3 3252.61 106.815  11
  -3  -1   3 3226.74 107.869   3
   3   1   4 2838.29 89.3561  10
   3   1   4 2880.77 103.456   9
   1  -3   4 3075.19 84.6006   9
   1  -3   4 2842.33 96.4497  10
  -1   3   4 3168.24 90.0482   1
  -3  -1   4 2929.52 101.716   1
  -1   3   4 2887.91 102.726  11
   3   1   4 3036.49 86.7672  11
  -3  -1   4 2879.68 101.841   3
   3   1   5 491.982 50.7777   9
   1  -3   5 506.958 47.6359  10
   1  -3   5 522.041 40.8750   9
  -3  -1   5 570.054 51.2049   1
  -1   3   5 571.547 43.2672   1
   3   1   5 552.896 35.4700  11
  -3  -1   5 592.233 49.5800   3
   3   1   6 4852.26 153.672   9
   1  -3   6 5015.67 133.789   9
  -3  -1   6 4863.73 152.175   1
  -1   3   6 4720.60 130.114   1
   3   1   6 5018.54 140.173   1
   1  -3   6 5000.15 163.232   1
   3   1   6 4856.82 96.5184  11
  -3  -1   6 4789.46 133.446   3
  -3  -1   7 625.653 61.6296   1
  -1   3   7 665.097 53.0334   1
   3   1   7 730.205 58.1926   1
   1  -3   7 731.790 68.8470   1
   3   1   7 784.648 68.5427   9
   1  -3   7 757.153 57.2825   9
  -3  -1   7 749.437 53.5184   3
   1  -3   8 4048.94 165.845   1
   3   1   8 4123.30 145.860   1
  -1   3   8 3846.91 134.261   1
  -3  -1   8 3923.58 153.727   1
   3   1   8 4088.87 160.131   9
   1  -3   8 4057.15 139.545   9
  -3  -1   8 4067.51 120.439   3
   1  -3   9 2376.29 115.437   9
   3   1   9 2470.88 132.876   9
   1  -3   9 2386.96 135.383   1
  -1   3   9 2310.75 109.144   1
   3   1   9 2421.74 118.539   1
  -3  -1   9 2353.53 128.246   1
   3   1  10 860.120 85.2401   9
   1  -3  10 898.446 76.3951   9
   1  -3  10 796.057 86.8269   1
   3   1  10 857.499 76.5514   1
  -1   3  10 798.399 69.6665   1
  -3  -1  10 896.578 85.8476   1
   3   1  11 1033.56 97.3484   9
  -3  -1  11 1009.93 94.8190   1
   1  -3  11 1052.44 103.386   1
   3   1  11 1124.69 91.4542   1
  -1   3  11 1099.67 86.0492   1
   3   1  12 337.476 67.1942   9
   1  -3  12 368.698 67.4671   1
   3   1  12 395.505 61.2072   1
  -3  -1  12 339.796 60.7579   1
  -1   3  12 420.100 60.4224   1
  -1   3  13 809.812 46.6186   5
   1  -3  13 831.311 46.8329   5
  -3  -1  13 806.368 46.9101   5
   3   1  13 766.811 96.5170   9
   1  -3  13 817.342 42.4345   8
  -3  -1  13 778.099 46.2038   8
  -3  -1  13 843.631 45.5164  15
  -1   3  13 808.880 45.0884  15
  -3  -1  13 749.730 91.4774   1
   1  -3  13 767.584 100.552   1
  -1   3  13 719.573 78.0648   1
   3   1  13 774.779 83.8605   1
   1  -3  14 237.800 28.0490  13
  -3  -1  14 216.598 27.7005  15
  -1   3  14 236.141 30.2699  15
   3   1  14 164.224 53.3179   9
  -3  -1  14 217.357 32.3623   5
   1  -3  14 229.273 29.4137   5
  -1   3  14 190.896 30.4313   5
   1  -3  14 247.441 59.8191   1
   3   1  14 250.919 64.0220   1
  -3  -1  14 163.085 55.0799   1
  -1   3  14 254.258 52.0920   1
  -3  -1  14 207.890 29.4797   8
   1  -3  14 230.533 27.9218   8
  -1   3  14 243.710 25.9351   8
   3   1  15 13068.7 402.444   9
  -1   3  15 12777.2 189.695   8
   1  -3  15 12308.8 192.440   8
  -3  -1  15 12901.2 205.229  15
  -1   3  15 12703.4 205.991  15
  -3  -1  15 13259.6 211.738   5
  -1   3  15 12773.9 203.109   5
   1  -3  15 13278.6 208.377   5
   1  -3  15 12760.6 415.808   1
  -3  -1  15 12363.8 389.532   1
  -3  -1  15 12704.9 209.731   8
  -3  -1  16 17763.1 260.669   8
  -1   3  16 17946.0 253.418   5
   1  -3  16 17383.3 255.073   5
  -3  -1  16 18470.0 263.426   5
   1  -3  16 17548.9 242.743   8
  -1   3  16 17513.2 236.916   8
  -3  -1  17 512.595 43.9942   8
   1  -3  17 509.752 38.3909   8
  -1   3  17 490.476 38.7765   5
   1  -3  17 562.550 44.3031   5
  -3  -1  17 523.901 45.1855   5
  -3  -1  18 857.318 52.6262   8
  -3  -1  18 817.704 52.1593   5
  -1   3  18 778.470 47.1648   5
   1  -3  18 743.955 49.4406   5
  -3  -1  19 8563.64 159.735   8
   1  -3  19 8282.20 160.273   5
  -1   3  19 8710.26 152.469   5
   3   1  20 7077.51 123.523  16
   1  -3  20 6813.71 136.737   5
  -1   3  20 7124.87 128.183   5
  -3  -1  20 7024.30 136.239   8
  -3  -1  21 910.373 46.7972   5
  -1   3  21 896.145 39.8795   5
  -3  -1  21 922.855 44.7328   8
  -3  -1  22 392.005 30.2218   5
  -3  -1  22 365.468 26.9277   8
  -3  -1  23 383.293 26.2503   5
   3   2 -23 1473.78 41.8630   7
   3   2 -23 1554.49 43.5264   6
  -2   3 -22 131.924 18.4552   7
   3   2 -22 132.410 19.8952   7
  -2   3 -22 133.846 16.3938   6
   3   2 -22 127.209 20.3212   6
  -2   3 -21 1697.51 52.5526   6
  -2   3 -21 1786.72 55.0328   7
   3   2 -21 1827.75 61.6273   6
  -2   3 -20 3224.99 80.5408   7
   3   2 -20 3134.70 88.2946   6
  -2   3 -20 3053.02 78.3161   6
  -2   3 -19 8592.03 147.501   7
   3   2 -19 8564.79 163.288   6
  -2   3 -19 8646.49 146.892   6
  -2   3 -18 2168.49 71.6097   7
   3   2 -18 1977.19 78.0650   6
  -2   3 -18 2169.16 71.4958   6
  -2   3 -17 4770.07 109.974   7
  -2   3 -17 4948.74 111.175   6
   3   2 -17 4729.29 110.591  12
  -2   3 -16 1523.29 61.0818   7
  -2   3 -16 1524.48 61.2935   6
   3   2 -16 1571.48 63.8538  12
   3   2 -15 3852.86 101.406  12
  -2   3 -15 4012.35 222.859   2
   3   2 -15 3670.69 189.138   2
   2  -3 -15 4244.13 192.174  10
  -2   3 -15 3918.61 98.3717   6
  -2   3 -15 4054.64 98.6640   7
  -2   3 -14 2759.52 79.3801   7
   3   2 -14 2578.03 81.3374  12
  -3  -2 -14 2678.03 170.036   2
   3   2 -14 2399.38 150.234   2
  -2   3 -14 2660.59 177.597   2
   2  -3 -14 2721.25 149.603  10
  -2   3 -14 2683.65 79.5919   6
  -2   3 -13 1452.61 55.8802   7
   3   2 -13 1344.67 57.6441  12
   2  -3 -13 1322.36 102.630  10
  -3  -2 -13 1592.40 128.374   2
  -2   3 -13 1402.40 124.810   2
   3   2 -13 1327.35 110.533   2
  -2   3 -13 1445.42 56.5076   6
  -3  -2 -12 401.632 67.3218   2
  -2   3 -12 526.768 75.6614   2
   3   2 -12 446.078 63.2393   2
   2  -3 -12 419.035 57.3435  10
   2  -3 -11 1713.15 102.460  10
  -3  -2 -11 1675.80 119.843   2
  -2   3 -11 1555.89 119.497   2
   3   2 -11 1693.85 112.670   2
   2  -3 -10 4166.68 154.691  10
   3   2 -10 4221.28 158.657  11
  -2   3 -10 4043.09 182.819   2
  -3  -2 -10 4327.78 184.458   2
   3   2 -10 3813.83 161.612   2
   2  -3  -9 5631.73 169.760  10
   3   2  -9 5356.55 177.371  11
  -2   3  -9 5352.99 200.131   2
  -3  -2  -9 5677.58 201.583   2
   3   2  -9 5563.71 185.479   2
  -2   3  -8 3548.31 118.554  11
   3   2  -8 3421.66 138.253  11
   2  -3  -8 3889.41 133.298  10
  -3  -2  -8 3875.18 157.632   2
  -3  -2  -8 4034.01 126.300   3
  -2   3  -8 3807.56 159.222   2
   3   2  -8 3731.20 144.157   2
  -2   3  -7 5245.26 147.833  11
   3   2  -7 5330.36 168.147  11
   2  -3  -7 5311.38 148.445  10
  -3  -2  -7 5492.58 151.203   3
  -2   3  -7 5642.00 182.951   2
   3   2  -7 5177.43 162.348   2
   2  -3  -6 58116.7 649.289  10
   3   2  -6 60117.7 709.080  11
  -2   3  -6 58626.4 665.280  11
  -2   3  -6 60306.6 720.387   2
  -3  -2  -6 60292.5 675.349   3
   3   2  -6 58477.8 684.074   2
  -2   3  -5 2011.12 92.7683  11
   2  -3  -5 2302.05 85.5726  10
   3   2  -5 2173.16 102.419  11
  -2   3  -5 2291.24 102.388   2
  -3  -2  -5 2173.43 94.6144   3
   3   2  -5 2054.73 91.6352   2
   3   2  -4 15865.6 286.940  11
  -2   3  -4 16199.2 273.893  11
   2  -3  -4 15950.6 244.266  10
  -3  -2  -4 15494.2 272.743   3
  -2   3  -4 15407.7 270.144   2
   3   2  -4 15341.3 263.291   2
   3   2  -3 8533.98 196.197  11
   3   2  -3 8324.38 127.357  10
  -2   3  -3 8388.32 186.901  11
   2  -3  -3 8594.16 163.633  10
  -3  -2  -3 8154.94 188.165   3
  -2   3  -3 8066.69 173.756   2
   3   2  -3 8504.71 179.048   2
  -2   3  -2 23619.2 348.272  11
   3   2  -2 23003.6 350.631  11
   2  -3  -2 24283.9 307.732  10
   3   2  -2 23224.5 244.441  10
  -2   3  -2 24025.1 315.055   2
  -3  -2  -2 23710.4 352.711   3
   3   2  -2 24723.2 330.038   2
  -2   3  -1 7682.87 140.788   2
  -3  -2  -1 7731.02 180.275   3
  -2   3  -1 7566.53 178.702  11
   2  -3  -1 7508.26 143.665  10
   3   2  -1 7236.02 94.6891  10
   3   2  -1 7472.53 175.503  11
  -2   3   0 149411. 1309.06   2
  -3  -2   0 151308. 1425.98   3
   3   2   0 152961. 1409.42  11
  -2   3   0 148625. 1419.87  11
   2  -3   0 153513. 1353.43  10
   3   2   0 150805. 1256.11  10
   3   2   0 151021. 1363.96   9
   2  -3   0 151224. 1277.21   9
   2  -3   1 7729.31 150.818  10
   3   2   1 7410.96 165.993  11
  -2   3   1 7461.46 178.726  11
  -3  -2   1 7493.38 129.606   1
  -3  -2   1 7671.75 181.740   3
   3   2   1 7880.35 159.217   9
   3   2   1 7231.98 98.3272  10
   2  -3   1 7473.98 113.053   9
   3   2   2 23675.0 326.810  11
   2  -3   2 23779.7 314.990  10
  -3  -2   2 23275.1 294.774   1
  -3  -2   2 23419.2 352.467   3
   2  -3   2 23167.6 268.091   9
   3   2   2 23633.6 320.732   9
   3   2   3 8218.63 167.924  11
  -3  -2   3 8251.75 163.264   1
  -3  -2   3 8061.82 189.107   3
   2  -3   3 8039.93 169.925  10
   3   2   3 8213.44 173.599   9
   2  -3   3 8265.98 145.216   9
   3   2   4 15324.4 238.617  11
  -3  -2   4 15843.3 259.207   1
  -2   3   4 15708.9 253.219   1
   3   2   4 15445.1 213.902   1
  -3  -2   4 15380.4 275.215   3
   2  -3   4 15699.3 234.941   9
   2  -3   4 15504.4 263.304  10
   3   2   4 15580.6 265.466   9
   3   2   5 2278.28 78.0832  11
  -3  -2   5 2133.02 93.4923   1
  -2   3   5 2296.30 92.0350   1
   3   2   5 2108.91 74.2360   1
  -3  -2   5 2147.13 96.4261   3
   3   2   5 2226.39 98.7830   9
   2  -3   5 2130.12 84.6501   9
   2  -3   5 2168.76 97.3266  10
   3   2   6 59670.0 593.749  11
   3   2   6 60239.3 631.741   1
  -2   3   6 57403.6 667.260   1
  -3  -2   6 59776.2 701.436   1
  -3  -2   6 58446.3 679.403   3
   2  -3   6 58054.6 700.004  10
   3   2   6 60347.1 708.879   9
   2  -3   6 60017.4 665.140   9
   3   2   7 5321.23 142.745   1
  -2   3   7 5174.13 155.827   1
   2  -3   7 5498.64 189.613   1
  -3  -2   7 5228.49 170.634   1
  -3  -2   7 5602.30 158.199   3
   3   2   7 5394.21 175.378   9
   2  -3   7 5015.18 172.253  10
   2  -3   7 5240.56 155.506   9
   3   2   8 3895.75 128.719   1
  -2   3   8 3711.76 138.628   1
  -3  -2   8 3554.90 149.800   1
   2  -3   8 3847.73 167.603   1
  -3  -2   8 3769.17 128.887   3
   2  -3   8 3632.49 137.638   9
   3   2   8 3934.43 157.701   9
   2  -3   9 5522.74 212.850   1
  -2   3   9 5352.80 177.685   1
  -3  -2   9 5548.39 198.551   1
   3   2   9 5527.00 166.962   1
   3   2   9 5724.81 202.327   9
   2  -3   9 5566.90 183.039   9
   2  -3  10 4188.46 194.966   1
  -2   3  10 3943.01 160.877   1
   3   2  10 4029.99 151.219   1
  -3  -2  10 4184.08 179.808   1
   3   2  10 4116.08 181.168   9
   2  -3  10 4105.78 165.149   9
   2  -3  11 1635.70 128.075   1
   3   2  11 1626.59 100.688   1
  -2   3  11 1579.96 106.681   1
  -3  -2  11 1754.15 124.154   1
   3   2  11 1649.44 121.798   9
   2  -3  11 1690.68 112.019   9
  -2   3  12 383.346 59.8942   1
   2  -3  12 442.256 77.3470   1
  -3  -2  12 515.603 78.1643   1
   3   2  12 437.947 71.1382   9
   2  -3  12 518.094 71.7125   9
  -3  -2  13 1339.97 55.2014  15
  -2   3  13 1482.11 62.4137  15
  -3  -2  13 1384.94 61.5609   8
   2  -3  13 1371.64 112.659   9
   3   2  13 1413.91 124.440   9
   2  -3  13 1457.16 54.6477   8
   2  -3  13 1263.59 57.1556   5
  -3  -2  13 1372.14 58.7807   5
  -2   3  13 1347.08 60.9151   5
   2  -3  13 1407.29 56.4077  13
   2  -3  13 1386.22 128.768   1
  -2   3  13 1407.57 111.242   1
  -3  -2  13 1465.58 124.765   1
  -2   3  14 2744.04 87.8063  15
  -3  -2  14 2702.88 79.9975  15
  -3  -2  14 2685.85 87.3538   8
  -2   3  14 2625.15 76.0928   8
   3   2  14 2619.16 174.410   9
   2  -3  14 2475.63 81.8978   5
  -2   3  14 2718.84 86.5179   5
  -3  -2  14 2642.33 83.9850   5
   2  -3  14 2589.87 77.6962  13
  -3  -2  14 2691.47 175.351   1
   2  -3  14 2411.78 177.791   1
  -2   3  14 2370.11 148.446   1
  -2   3  15 3807.86 105.243   5
   2  -3  15 3792.80 103.947   5
  -3  -2  15 4055.96 106.679   5
  -3  -2  15 3957.28 109.135   8
  -2   3  15 3906.23 95.7592   8
   3   2  15 4076.56 220.866   9
  -3  -2  15 3779.95 214.788   1
   2  -3  15 3890.48 228.035   1
  -2   3  15 3428.23 185.028   1
  -2   3  15 3957.18 108.046  15
  -2   3  16 1469.56 58.5868   8
  -2   3  16 1428.17 64.6011   5
   2  -3  16 1318.36 63.6473   5
  -3  -2  16 1600.43 69.4594   5
  -2   3  16 1493.76 66.5090  15
  -3  -2  16 1537.01 68.7573   8
  -2   3  17 4795.19 106.997   8
  -2   3  17 4738.97 118.767   5
   2  -3  17 4504.02 115.891   5
  -3  -2  17 4768.73 120.866   8
  -2   3  18 2192.58 69.3419   8
  -3  -2  18 2188.62 79.1874   8
   3   2  18 2079.59 66.1278  16
  -2   3  18 2139.55 75.3273   5
  -3  -2  18 2308.46 81.0765   5
  -3  -2  19 8799.80 160.685   8
  -3  -2  19 8791.78 163.361   5
  -2   3  19 8345.96 153.057   5
  -3  -2  20 3143.95 87.4764   8
  -3  -2  20 3347.01 92.0425   5
  -2   3  20 3255.46 84.4756   5
  -3  -2  21 1830.19 61.3853   8
  -3  -2  21 1897.28 64.1992   5
  -2   3  21 1776.85 56.8763   5
  -2   3  22 105.214 16.1574   5
  -3  -2  22 118.104 21.5563   5
  -3  -2  22 142.463 20.7620   8
  -3  -2  23 1453.51 44.3085   5
   3   3 -23 213.160 16.7407   7
   3   3 -23 229.810 17.8710   6
  -3   3 -22 216.543 18.4396   7
   3   3 -22 188.950 19.5701   7
   3   3 -22 218.974 21.1490   6
  -3   3 -21 56.7002 16.2731   7
   3   3 -21 44.9051 16.7420   7
  -3   3 -21 47.5634 12.7732   6
   3   3 -21 76.0479 20.3197   6
  -3   3 -20 1444.64 51.8390   7
  -3   3 -20 1433.12 48.6102   6
   3   3 -20 1558.59 60.2431   6
  -3   3 -19 544.018 36.0488   7
  -3   3 -19 526.521 33.7898   6
   3   3 -19 502.327 40.4039   6
  -3   3 -18 3860.31 92.1634   6
  -3   3 -18 3851.93 93.3580   7
   3   3 -18 3767.20 93.9040  12
   3   3 -18 3952.08 107.240   6
  -3   3 -17 1146.86 52.0114   7
   3   3 -17 1075.17 52.6806  12
   3   3 -17 1084.47 59.7130   6
  -3   3 -17 1039.17 49.8072   6
  -3   3 -16 1029.73 50.7474   7
   3   3 -16 1052.62 53.1091  12
  -3   3 -16 1102.85 51.5011   6
   3   3 -16 1042.49 58.2800   6
  -3   3 -15 284.811 30.6370   7
   3   3 -15 270.870 30.5831  12
  -3   3 -15 263.921 28.5315   6
   3  -3 -14 2212.54 135.857  10
   3   3 -14 2186.70 75.5167  12
  -3   3 -14 2180.29 70.3108   7
  -3   3 -14 2170.93 70.1313   6
  -3   3 -14 2042.83 161.373   2
   3   3 -14 2192.73 147.946   2
   3  -3 -13 428.260 63.2254  10
  -3   3 -13 401.825 31.7954   7
  -3   3 -13 499.370 85.8126   2
   3   3 -13 346.888 61.2326   2
  -3   3 -13 392.631 31.2219   6
   3   3 -13 395.358 34.4700  12
  -3   3 -12 1658.73 132.815   2
  -3  -3 -12 1786.41 127.099   2
   3   3 -12 1693.85 63.8316  12
  -3   3 -12 1699.23 58.9037   6
  -3   3 -12 1667.74 57.9512   7
   3  -3 -12 1544.17 106.082  10
   3   3 -12 1537.94 117.073   2
   3  -3 -11 1977.22 115.007  10
   3   3 -11 2148.54 121.795  11
  -3  -3 -11 2219.47 135.926   2
  -3   3 -11 2011.35 142.621   2
   3   3 -11 1927.69 124.399   2
  -3  -3 -10 26.5645 24.4840   2
  -3   3 -10 21.7200 37.5510   2
   3   3 -10-1.82339 26.0491   2
   3   3 -10 9.79565 23.6877  11
   3  -3 -10-20.4708 25.8854  10
   3   3  -9 3027.03 140.695  11
   3  -3  -9 2986.00 125.922  10
   3   3  -9 2994.24 141.863   2
  -3   3  -9 3088.97 159.302   2
  -3  -3  -9 3043.11 145.956   2
   3   3  -8 22835.0 410.585  11
   3  -3  -8 21530.1 360.910  10
   3   3  -8 21342.4 389.875   2
  -3  -3  -8 23414.7 414.009   2
  -3   3  -8 22123.2 431.812   2
   3   3  -7 12785.2 287.788  11
   3  -3  -7 12998.8 254.822  10
   3   3  -7 12668.9 274.025   2
  -3   3  -7 13201.7 305.099   2
  -3  -3  -7 13414.0 267.511   3
   3   3  -6 8379.05 223.413  11
   3  -3  -6 8717.26 195.483  10
   3   3  -6 8085.97 206.183   2
  -3  -3  -6 8795.62 210.955   3
  -3   3  -6 8590.52 229.234   2
   3  -3  -5 2832.37 105.081  10
   3   3  -5 2761.67 123.148  11
   3   3  -5 2710.99 111.310   2
  -3   3  -5 2673.34 118.844   2
  -3  -3  -5 2743.58 114.657   3
   3   3  -4 16372.8 313.139  11
   3  -3  -4 17195.1 277.023  10
   3   3  -4 16722.0 288.672   2
  -3  -3  -4 16493.1 301.777   3
  -3   3  -4 16507.7 298.917   2
   3   3  -3 22335.0 234.171  10
   3   3  -3 22985.9 374.337  11
   3   3  -3 22938.4 340.857   2
  -3  -3  -3 22248.6 363.006   3
  -3   3  -3 22295.9 341.453   2
   3   3  -2 12299.5 252.452  11
  -3  -3  -2 12336.4 253.109   3
   3   3  -2 12170.5 223.439   2
  -3  -3  -1 31824.0 457.137   3
   3  -3  -1 32090.0 394.972  10
   3   3  -1 32006.5 448.860  11
   3  -3  -1 31838.5 360.167   9
  -3  -3   0 1012.73 73.6366   3
   3  -3   0 981.403 56.4991  10
   3   3   0 1023.30 68.5896  11
   3  -3   0 935.997 45.2408   9
   3   3   0 923.010 54.5941   9
   3   3   1 32544.4 438.134  11
   3  -3   1 32913.0 411.378  10
  -3  -3   1 32112.1 461.775   3
  -3  -3   1 31515.8 332.131   1
   3   3   1 31822.0 395.031   9
   3  -3   1 32096.2 364.090   9
   3   3   2 12307.7 236.351  11
  -3  -3   2 12293.7 258.554   3
  -3  -3   2 11907.5 184.364   1
   3   3   2 11891.1 213.424   9
   3  -3   2 11866.7 191.955   9
   3   3   3 23603.7 345.893  11
  -3  -3   3 22969.2 378.541   3
  -3  -3   3 22909.4 308.593   1
   3  -3   3 23121.4 310.451   9
   3  -3   3 23795.8 353.543  10
   3   3   3 22376.3 331.161   9
   3   3   4 16681.7 274.927  11
  -3  -3   4 16424.4 310.806   3
  -3  -3   4 16500.6 267.484   1
   3  -3   4 17476.4 302.973  10
   3  -3   4 16565.6 264.326   9
   3   3   4 16206.5 279.876   9
   3   3   5 2965.61 102.262  11
  -3  -3   5 2735.55 119.920   3
  -3   3   5 2781.60 112.517   1
  -3  -3   5 2852.75 109.919   1
   3   3   5 2859.49 114.751   9
   3  -3   5 2891.86 107.990   9
   3  -3   5 2952.16 122.487  10
   3   3   6 8412.15 172.544  11
   3  -3   6 8502.13 222.491  10
   3  -3   6 8456.76 202.083   9
   3   3   6 8403.87 213.216   9
  -3  -3   6 8325.96 215.186   3
  -3   3   6 8163.91 205.228   1
  -3  -3   6 8423.27 208.601   1
   3   3   7 13319.2 289.708   9
   3  -3   7 13353.5 298.270  10
   3  -3   7 13158.1 274.819   9
  -3  -3   7 13180.8 278.730   3
  -3   3   7 12387.0 270.397   1
  -3  -3   7 13179.6 285.192   1
   3   3   8 22439.9 410.776   9
   3  -3   8 22545.8 426.970  10
   3  -3   8 21942.8 391.173   9
  -3  -3   8 21668.9 376.303   3
  -3  -3   8 22935.8 412.704   1
   3  -3   8 21897.5 442.812   1
  -3   3   8 21011.5 385.577   1
   3  -3   9 3266.32 145.485   9
   3   3   9 3124.27 151.050   9
  -3  -3   9 3045.60 128.763   3
  -3  -3   9 3121.64 149.321   1
  -3   3   9 2953.60 138.858   1
   3  -3   9 3212.32 168.596   1
  -3  -3  10 107.037 44.7723   1
  -3   3  10-11.8707 30.3569   1
   3  -3  10-1.89505 35.9378   1
   3   3  10 34.0015 31.9395   9
   3  -3  10 22.9722 27.2657   9
   3  -3  11 2051.69 148.677   1
  -3   3  11 1943.34 124.831   1
  -3  -3  11 1867.36 130.633   1
   3   3  11 2119.22 136.594   9
   3  -3  11 1958.22 128.286   9
   3  -3  12 1509.43 58.2206  13
   3  -3  12 1583.76 136.926   1
  -3   3  12 1615.00 118.902   1
  -3  -3  12 1706.27 131.261   1
  -3   3  12 1615.12 66.6308   5
   3  -3  12 1491.83 60.2554   5
  -3  -3  12 1705.49 62.6692   5
   3   3  12 1795.39 132.981   9
   3  -3  12 1648.09 121.443   9
  -3   3  12 1596.65 64.5469   4
  -3  -3  12 1613.56 64.5299   8
  -3   3  12 1697.78 66.9593  15
   3  -3  13 313.024 28.5950  13
   3  -3  13 368.027 70.3665   1
  -3   3  13 355.609 61.9147   1
  -3  -3  13 420.959 73.6168   1
  -3  -3  13 390.176 34.2276   5
  -3   3  13 399.851 38.0746   5
   3  -3  13 397.211 34.2598   5
   3   3  13 385.327 73.0451   9
   3  -3  13 382.069 69.7509   9
  -3   3  13 387.060 36.9313   4
  -3  -3  13 384.217 35.0618   8
  -3   3  13 363.158 35.4935  15
   3   3  13 365.111 28.4051  16
  -3  -3  14 2212.30 159.116   1
   3  -3  14 2205.37 170.748   1
  -3   3  14 2011.12 140.946   1
  -3  -3  14 2127.64 74.4625   5
  -3   3  14 2127.51 80.8942   5
   3  -3  14 1825.15 71.1942   5
   3  -3  14 2204.70 151.609   9
  -3   3  14 2061.55 68.3212   8
   3   3  14 2158.80 155.384   9
  -3  -3  14 2141.54 78.4308   8
  -3   3  14 2130.69 79.3509  15
   3   3  14 2092.98 64.9051  16
   3  -3  14 2099.37 69.9344  13
   3   3  15 207.273 23.0920  16
  -3   3  15 202.912 25.9239   8
  -3  -3  15 249.166 33.0986   8
  -3  -3  15 236.956 31.1312   5
  -3   3  15 278.136 36.1696   5
  -3   3  15 196.331 48.3565   1
   3   3  15 156.688 48.4661   9
  -3   3  15 229.949 32.2491  15
  -3   3  16 1060.48 50.2128   8
  -3  -3  16 1061.20 56.3265   5
  -3   3  16 1135.78 59.8505   5
  -3   3  16 1117.43 59.2517  15
  -3  -3  16 1070.19 57.8406   8
  -3   3  17 1160.08 52.1666   8
  -3   3  17 1050.82 58.2351   5
  -3  -3  17 1158.10 57.8649   5
  -3   3  17 1096.46 58.2004  15
  -3  -3  17 1131.78 58.6447   8
  -3  -3  18 3902.08 104.624   5
  -3   3  18 3991.99 105.187   5
  -3   3  18 3750.50 90.8169   8
  -3  -3  18 3884.69 104.264   8
  -3   3  19 528.685 41.2321   5
  -3  -3  19 616.507 43.0126   5
  -3  -3  19 486.404 38.5986   8
  -3  -3  20 1617.98 62.4993   5
  -3   3  20 1438.28 57.8192   5
  -3  -3  20 1475.28 57.1949   8
  -3   3  21 90.9870 21.1549   5
  -3  -3  21 70.2100 21.0988   5
  -3  -3  21 86.6506 20.1600   8
  -3   3  22 212.426 21.3600   5
  -3  -3  22 178.949 21.3044   5
  -4   3 -22 117.707 14.2445   4
  -4   3 -22 67.1134 11.7917   7
   3   4 -22 80.3082 13.5573   7
   3   4 -22 112.497 15.9747   6
   3   4 -21 1937.27 52.9854   7
  -4   3 -21 1906.67 49.7094   7
   3   4 -21 1900.83 56.5796   6
   4  -3 -21 1885.27 55.5605   6
   3   4 -20 1559.52 52.5082   7
  -4   3 -20 1514.07 49.4230   7
   3   4 -20 1505.10 55.4982   6
  -4   3 -19 124.251 21.3900   7
   3   4 -19 110.877 19.8848  12
  -4   3 -19 89.0908 17.6285   6
   3   4 -19 81.4847 22.7103   6
  -4   3 -18 2630.72 70.1743   6
  -4   3 -18 2702.69 74.1535   7
   3   4 -18 2539.32 75.4970  12
   3   4 -18 2728.56 84.4430   6
  -4   3 -17 713.383 40.8718   7
  -4   3 -17 714.097 39.0673   6
   3   4 -17 659.924 42.1008  12
   3   4 -17 697.915 46.4221   6
  -4   3 -16 626.821 38.4431   6
  -4   3 -16 625.817 39.7428   7
   3   4 -16 565.891 40.9549  12
   4  -3 -16 619.547 42.4263  12
   3   4 -16 574.829 43.9284   6
  -4   3 -15 1218.36 52.6688   6
  -4   3 -15 1221.30 52.9664   7
   3   4 -15 1161.19 58.8284   6
   3   4 -15 1201.46 57.3028  12
   4  -3 -15 1212.77 60.1947  12
   3   4 -14 1216.60 57.9145  12
  -4   3 -14 1275.88 133.005   2
  -4   3 -14 1155.08 51.3956   7
  -4   3 -14 1203.17 51.8389   6
   4  -3 -14 1112.92 100.125  10
   3   4 -14 1102.61 56.9960   6
   3   4 -14 1030.81 106.245   2
   3   4 -13 1245.16 57.2663  12
   4  -3 -13 1104.18 93.1324  10
  -4   3 -13 1122.39 117.686   2
  -4   3 -13 1185.86 51.2035   7
  -4   3 -13 1181.99 52.3112   6
   3   4 -13 1133.90 56.4282   6
   3   4 -13 1093.13 107.563   2
   4  -3 -12 354.065 54.0991  10
  -4   3 -12 464.717 82.3811   2
   3   4 -12 428.726 65.3514   2
  -4   3 -12 449.390 32.9250   6
  -4   3 -12 445.229 32.8796   7
   3   4 -12 434.409 35.1974  12
  -4   3 -11 2914.69 76.3230   7
  -4   3 -11 2911.60 76.7445   6
   3   4 -11 2644.14 150.429   2
   3   4 -11 2864.05 83.5400  12
   3   4 -11 2919.51 92.7796  16
   3   4 -11 3022.91 155.600  11
   4  -3 -11 2707.08 137.636  10
  -4   3 -11 2717.21 171.745   2
   4  -3 -10 3175.07 141.346  10
   3   4 -10 3305.61 161.065  11
  -4   3 -10 3408.21 185.141   2
   3   4 -10 3020.09 153.467   2
   3   4  -9 2710.48 144.353  11
   4  -3  -9 2518.35 121.610  10
  -4   3  -9 2369.30 148.022   2
   3   4  -9 2586.96 134.919   2
   3   4  -8 3003.52 148.599  11
   4  -3  -8 3276.21 134.412  10
  -4   3  -8 3423.39 169.510   2
  -3  -4  -8 3329.20 145.049   2
   3   4  -8 3188.55 143.385   2
   4  -3  -7 7764.28 202.675  10
   3   4  -7 7677.34 235.975  11
  -3  -4  -7 8198.50 220.489   3
  -4   3  -7 7941.41 247.266   2
   3   4  -7 7338.93 212.402   2
   4  -3  -6 8847.36 213.395  10
   3   4  -6 8850.97 248.713  11
  -4   3  -6 8896.63 249.238   2
  -3  -4  -6 8448.50 225.830   3
   3   4  -6 8320.47 218.482   2
   3   4  -5 59558.9 775.748  11
   4  -3  -5 61886.0 704.800  10
  -3  -4  -5 60391.2 751.067   3
  -4   3  -5 61617.7 770.074   2
   3   4  -5 60264.8 723.648   2
   4  -3  -4 10673.2 224.811  10
   3   4  -4 10586.6 264.659  11
  -3  -4  -4 10509.2 252.709   3
  -4   3  -4 10138.3 243.422   2
   3   4  -4 10553.2 230.953   2
   3   4  -3 15101.4 316.370  11
   4  -3  -3 14755.5 264.818  10
  -3  -4  -3 14779.3 308.195   3
  -4   3  -3 14932.5 326.368   3
   3   4  -3 15024.2 274.228   2
  -3  -4  -2 50320.4 659.964   3
  -4   3  -2 50664.3 687.054   3
   3   4  -2 50226.5 660.790  11
   4  -3  -2 50239.5 585.708  10
   3   4  -1 32210.7 404.079   9
   4  -3  -1 30809.5 398.048   9
  -4   3  -1 32721.2 511.398   3
  -3  -4  -1 33437.5 500.045   3
   4  -3  -1 31888.4 424.197  10
   3   4  -1 33264.9 490.020  11
   3   4   0 21440.9 304.345   9
   4  -3   0 21244.6 301.790   9
  -4   3   0 21610.3 394.761   3
  -3  -4   0 21419.0 386.900   3
   3   4   0 21714.6 373.844  11
   4  -3   0 21040.5 323.994  10
   3   4   1 32146.4 407.671   9
   4  -3   1 33030.1 408.871   9
  -3  -4   1 32050.1 499.073   3
  -4   3   1 32452.2 503.609   3
   4  -3   1 31780.9 429.447  10
   3   4   1 31402.2 470.959  11
   4  -3   2 51031.8 576.519   9
   3   4   2 51171.4 577.040   9
   4  -3   2 49839.2 613.020  10
   3   4   2 49771.8 634.912  11
  -4   3   2 50337.8 671.893   3
   4  -3   3 15397.0 295.781  10
   3   4   3 14381.6 256.458   9
   4  -3   3 14805.1 258.011   9
   3   4   3 14799.7 286.152  11
  -4   3   3 14490.3 309.187   3
  -3  -4   3 15075.9 320.757   3
  -3  -4   3 14413.7 223.757   1
   3   4   4 10454.3 223.298   9
   4  -3   4 10618.4 223.212   9
   4  -3   4 11364.5 263.944  10
   3   4   4 10812.4 236.960  11
  -3  -4   4 10669.3 266.998   3
  -3  -4   4 10603.5 205.131   1
   3   4   5 59920.2 716.053   9
   4  -3   5 60588.2 716.818   9
   3   4   5 62485.2 712.875  11
  -3  -4   5 61144.4 780.674   3
  -3  -4   5 60316.5 694.851   1
   4  -3   6 8618.47 244.822  10
   3   4   6 8439.56 218.952   9
   4  -3   6 8786.30 222.644   9
   3   4   6 8602.98 198.670  11
  -3  -4   6 8768.14 243.964   3
  -3  -4   6 8530.46 212.848   1
   4  -3   7 8102.26 245.941  10
   3   4   7 8017.31 224.213   9
   4  -3   7 7955.11 223.638   9
  -3  -4   7 7980.87 233.694   3
  -4   3   7 7921.26 225.771   1
  -3  -4   7 7846.68 217.325   1
   4  -3   8 3249.21 164.552  10
   3   4   8 3377.20 150.428   9
   4  -3   8 3240.36 148.873   9
  -3  -4   8 3235.28 147.664   3
  -4   3   8 3167.82 146.466   1
  -3  -4   8 3344.30 149.631   1
   3   4   9 2790.57 143.811   9
   4  -3   9 2735.06 142.700   9
  -3  -4   9 2598.03 133.576   3
  -4   3   9 2540.39 135.841   1
  -3  -4   9 2741.45 143.249   1
   4  -3   9 2879.80 170.122   1
  -4   3  10 3084.12 156.003   1
  -3  -4  10 3007.42 159.676   1
   4  -3  10 3208.50 186.505   1
   3   4  10 3106.13 160.092   9
   4  -3  10 3201.32 163.377   9
  -4   3  11 2879.58 91.2778   5
   3   4  11 3001.74 165.139   9
   4  -3  11 2867.65 162.589   9
   4  -3  11 2916.57 182.896   1
  -4   3  11 2664.64 151.881   1
  -3  -4  11 2745.05 159.941   1
  -4   3  11 2789.38 84.8180   4
   4  -3  11 2807.39 79.7185  13
  -3  -4  11 2948.34 85.4890   8
  -3  -4  12 453.773 34.5867   5
  -4   3  12 450.992 41.0963   5
   4  -3  12 499.807 74.9251   9
   3   4  12 399.095 67.6103   9
  -4   3  12 455.016 67.3329   1
  -3  -4  12 377.606 68.0184   1
   4  -3  12 322.713 71.0776   1
  -4   3  12 410.982 37.9634   4
   4  -3  12 452.773 34.2463  13
  -3  -4  12 446.023 36.0766   8
   4  -3  13 1103.90 51.3100  13
  -4   3  13 1144.56 61.6945   5
  -3  -4  13 1202.34 55.1497   5
   4  -3  13 1154.69 112.550   9
   3   4  13 1227.60 115.369   9
  -4   3  13 1169.89 109.114   1
   4  -3  13 1125.67 128.304   1
  -3  -4  13 1217.98 116.754   1
  -4   3  13 1217.79 59.6795   4
  -4   3  13 1271.30 62.6685  15
  -3  -4  13 1195.50 57.4987   8
   4  -3  14 1098.84 51.7698  13
   4  -3  14 1146.90 131.599   1
  -3  -4  14 875.206 102.190   1
  -4   3  14 1049.77 106.428   1
  -3  -4  14 1129.95 55.0296   5
  -4   3  14 1127.67 62.5273   5
   4  -3  14 1157.64 114.877   9
   3   4  14 1018.97 105.027   9
  -4   3  14 1059.59 57.6834   4
  -3  -4  14 1093.59 56.7155   8
  -4   3  14 1168.44 61.8900  15
  -3  -4  15 1316.35 62.2803   8
  -4   3  15 1215.12 62.7606  15
  -4   3  15 1222.44 64.1674   5
  -3  -4  15 1210.22 57.9846   5
  -4   3  16 558.245 46.9801   5
  -3  -4  16 606.848 42.5291   5
  -3  -4  16 543.826 43.2053   8
  -4   3  16 607.085 45.7794  15
  -3  -4  16 661.323 44.9277  13
  -4   3  16 598.208 38.4566   8
  -3  -4  17 731.960 46.7804   5
  -4   3  17 609.502 48.4415   5
  -4   3  17 673.405 47.3549  15
  -3  -4  17 610.441 40.8055  13
  -3  -4  17 645.295 43.9105   8
  -4   3  17 666.170 39.5454   8
  -4   3  18 2735.94 73.8197   8
  -3  -4  18 2623.66 81.4384   8
  -4   3  18 2650.24 87.5851   5
  -3  -4  18 2762.11 83.9819   5
  -4   3  18 2607.11 84.8398  15
  -3  -4  19 100.390 22.8896   8
  -3  -4  19 128.226 25.1495   5
  -4   3  19 93.0543 25.2846   5
  -3  -4  20 1494.87 55.6858   5
  -4   3  20 1574.85 59.1695   5
  -3  -4  20 1507.39 53.6921   8
  -3  -4  21 1899.15 57.3626   5
  -3  -4  21 1872.68 53.1842   8
  -4   3  22 108.549 17.8745   5
   2   4 -23 237.938 15.8899   7
   2   4 -23 241.384 17.1585   6
  -4   2 -22 621.147 24.8223   7
   2   4 -22 671.896 29.6373   7
   2   4 -22 692.168 31.9020   6
   4  -2 -22 726.499 33.1675   6
  -4   2 -21 917.224 35.1555   7
   2   4 -21 918.439 39.1869   7
   4  -2 -21 971.244 44.7725   6
   2   4 -20 1412.46 52.4891   7
  -4   2 -20 1320.01 46.1701   7
   2   4 -20 1401.74 55.2381   6
   2   4 -19 650.993 39.8341   7
  -4   2 -19 667.805 36.2133   7
   2   4 -19 695.887 43.9622   6
  -4   2 -18 566.821 35.5628   7
   2   4 -18 568.232 42.2380   6
  -4   2 -17 2878.23 78.7640   7
   2   4 -17 2925.00 91.0753   6
   2   4 -17 2883.42 82.5884  12
  -4   2 -16 6903.85 130.055   7
   2   4 -16 7072.25 147.426   6
   2   4 -16 7084.01 138.129  12
   4  -2 -16 6943.20 143.905  12
  -4   2 -15 459.818 33.0395   6
  -4   2 -15 424.909 32.8876   7
   2   4 -15 432.750 38.5496   6
   4  -2 -15 392.277 37.0407  12
   2   4 -15 492.952 37.7670  12
  -4   2 -14 1435.69 140.233   2
   4  -2 -14 1546.63 66.9474  12
   2   4 -14 1415.77 59.8185  12
  -4   2 -14 1546.24 57.5296   7
  -4   2 -14 1586.85 56.7733   6
   2   4 -14 1349.31 120.437   2
   4  -2 -14 1482.09 111.325  10
   2   4 -14 1514.06 65.5314   6
  -4   2 -13 3017.27 192.412   2
   2   4 -13 3127.03 88.2471  12
  -4   2 -13 3395.78 84.3450   7
   2   4 -13 3148.12 175.590   2
   4  -2 -13 2904.36 150.255  10
   2   4 -13 3357.73 94.7520   6
  -4   2 -13 3366.44 82.6378   6
   2   4 -12 648.693 39.9659  12
   2   4 -12 619.597 41.4505   6
   2   4 -12 671.452 82.8089   2
  -4   2 -12 652.236 91.2542   2
  -4   2 -12 725.398 38.2263   7
   4  -2 -12 743.519 74.8763  10
   4  -2 -11 4201.25 167.306  10
   2   4 -11 4238.45 188.121   2
  -4   2 -11 4148.38 209.977   2
  -4   2 -10 142.723 49.1797   2
   2   4 -10 140.578 43.6494   2
   2   4 -10 82.3962 28.9159  11
   4  -2 -10 170.165 41.0096  10
   2   4  -9 11162.8 279.361  11
   4  -2  -9 10777.7 253.060  10
  -4   2  -9 11168.5 319.835   2
   2   4  -9 10683.7 278.451   2
   2   4  -8 7630.58 223.247  11
   4  -2  -8 7301.12 196.264  10
   2   4  -8 7007.99 211.731   2
  -4   2  -8 7803.95 252.614   2
   2   4  -7 223.267 44.1303  11
  -4   2  -7 245.177 51.3724   2
   2   4  -7 183.814 35.9359   2
  -2  -4  -7 216.309 35.5702   3
   4  -2  -7 272.289 42.3356  10
   2   4  -6 12880.0 288.066  11
   4  -2  -6 12814.4 250.246  10
  -4   2  -6 12904.5 299.657   2
  -2  -4  -6 13231.3 265.521   3
  -4   2  -6 12899.3 292.943   3
   2   4  -6 13000.5 266.567   2
   2   4  -5 13483.9 288.965  11
   4  -2  -5 13311.7 248.792  10
  -4   2  -5 13281.0 295.782   3
  -2  -4  -5 13429.8 269.968   3
   2   4  -5 13421.3 259.896   2
   4  -2  -4 4466.63 131.514  10
   2   4  -4 4384.23 155.689  11
  -4   2  -4 4288.57 160.281   3
  -2  -4  -4 4346.79 146.406   3
   2   4  -4 4391.29 134.580   2
   4  -2  -3 39846.2 479.117  10
   2   4  -3 39215.1 539.927  11
  -2  -4  -3 38937.7 526.884   3
  -4   2  -3 37878.9 549.722   3
   2   4  -3 38596.3 478.361   2
   2   4  -2 12087.0 258.902  11
   4  -2  -2 11919.3 214.231  10
   2   4  -2 12039.9 215.896   2
  -2  -4  -2 12333.6 259.020   3
  -4   2  -2 12159.7 272.432   3
   2   4  -1 88534.4 940.568  11
  -4   2  -1 87033.4 961.918   3
   2   4  -1 87419.9 812.744   9
   2   4   0 99163.9 1016.13  11
   4  -2   0 94012.4 939.911  10
  -4   2   0 96730.3 1043.86   3
   2   4   0 97989.6 892.123   9
   4  -2   0 94509.7 937.856   9
   2   4   1 87622.1 928.736  11
   4  -2   1 85238.5 877.650  10
  -4   2   1 87826.4 960.982   3
   4  -2   1 88295.4 874.282   9
   2   4   1 87382.5 821.840   9
   2   4   2 12105.1 246.060  11
   4  -2   2 12749.2 238.637  10
  -2  -4   2 12121.6 178.981   1
  -4   2   2 11806.6 261.119   3
   4  -2   2 12300.3 225.126   9
   2   4   2 12068.7 195.465   9
   2   4   3 39616.5 508.787  11
  -2  -4   3 38610.9 445.592   1
  -4   2   3 38199.6 532.845   3
   4  -2   3 39080.0 487.360   9
   2   4   3 38391.7 450.933   9
   2   4   4 4490.15 139.023  11
  -2  -4   4 4342.02 125.540   1
  -4   2   4 4153.75 147.573   3
   2   4   4 4287.24 123.269   9
   4  -2   4 4595.80 149.342  10
   4  -2   4 4278.64 136.463   9
   2   4   5 13362.2 251.586  11
  -4   2   5 13424.7 275.131   1
  -2  -4   5 13712.2 258.611   1
  -4   2   5 13410.2 275.369   3
   4  -2   5 13780.3 271.590   9
   2   4   5 13523.8 248.444   9
   4  -2   5 13779.1 283.978  10
   2   4   6 13380.7 247.007  11
   4  -2   6 13744.4 292.649  10
   2   4   6 13439.8 262.432   9
   4  -2   6 13440.9 283.238   9
  -4   2   6 12901.6 280.873   1
  -2  -4   6 13269.4 271.488   1
  -4   2   6 13309.6 272.552   3
  -2  -4   6 13215.5 288.890   3
   4  -2   7 279.969 48.3987   9
   4  -2   7 261.412 47.8220  10
   2   4   7 240.895 41.4727   9
  -2  -4   7 245.599 43.8252   1
  -4   2   7 231.427 45.9059   1
  -4   2   7 241.881 39.3542   3
  -2  -4   7 187.677 39.6710   3
   4  -2   8 7529.29 229.566   9
   2   4   8 7454.36 211.737   9
   4  -2   8 6889.47 229.969  10
  -2  -4   8 7392.69 222.502   1
  -4   2   8 7155.40 220.502   1
  -2  -4   8 7433.93 214.288   3
   4  -2   9 10929.0 295.147   9
   2   4   9 10427.4 271.109   9
  -2  -4   9 10821.7 289.464   1
  -4   2   9 10594.1 282.506   1
   4  -2   9 10711.8 313.406   1
  -2  -4   9 11244.0 271.061   3
  -4   2  10 90.5730 33.4017   1
  -2  -4  10 170.861 45.6072   1
   4  -2  10 82.9001 44.0336   1
   4  -2  10 125.518 46.0670   9
   2   4  10 126.721 32.0960   9
   4  -2  11 4328.87 213.994   1
  -2  -4  11 4177.61 195.647   1
  -4   2  11 4123.33 189.710   1
   4  -2  11 4173.66 195.199   9
   2   4  11 4026.08 179.964   9
   2   4  12 592.294 71.7571   9
   4  -2  12 595.357 80.1933   9
  -4   2  12 608.494 80.4508   1
  -2  -4  12 603.295 82.5535   1
   4  -2  12 672.076 94.4948   1
  -4   2  12 626.901 43.6045   4
  -2  -4  12 656.202 41.6451   8
  -4   2  12 755.156 43.5336   8
  -4   2  12 700.036 48.2078   5
  -2  -4  12 646.248 41.1757   5
  -2  -4  13 3182.68 91.2779   5
  -4   2  13 3283.06 99.9061   5
   2   4  13 3288.76 177.284   9
   4  -2  13 3310.40 190.580   9
   4  -2  13 3217.18 199.670   1
  -2  -4  13 3058.23 183.641   1
  -4   2  13 3126.71 177.550   1
  -4   2  13 3254.11 96.4578   4
  -4   2  13 3086.69 96.1361  15
  -2  -4  13 3284.53 92.3448   8
  -4   2  13 3150.64 89.5906   8
  -2  -4  14 1666.17 69.6907  13
   4  -2  14 1758.14 152.487   1
  -2  -4  14 1445.42 130.299   1
  -4   2  14 1595.14 132.265   1
  -2  -4  14 1515.95 63.9605   5
  -4   2  14 1561.58 71.2628   5
   2   4  14 1417.44 118.110   9
   4  -2  14 1551.70 133.859   9
  -4   2  14 1601.54 71.3031  15
  -4   2  14 1552.13 64.1117   8
  -2  -4  14 1559.72 64.9423   8
  -4   2  14 1539.00 69.1777   4
  -4   2  15 455.323 41.5013  15
  -2  -4  15 407.183 36.6460   8
  -4   2  15 417.178 35.7680   8
  -2  -4  15 498.519 39.8572  13
  -4   2  15 434.716 42.6277   5
  -2  -4  15 523.015 41.4774   5
  -2  -4  16 6806.66 141.899   8
  -4   2  16 7013.98 140.916   8
  -2  -4  16 6941.43 145.726  13
  -4   2  16 7052.48 153.796   5
  -2  -4  16 6697.57 143.286   5
  -4   2  16 6835.49 151.127  15
  -2  -4  17 2807.11 87.3010   8
  -4   2  17 2966.98 87.0251   8
  -2  -4  17 2885.69 87.2760  13
  -2  -4  17 2958.59 91.2884   5
  -4   2  17 2954.03 95.0361   5
  -4   2  17 2791.25 92.4913  15
  -2  -4  18 613.743 41.6306   8
  -4   2  18 587.292 39.6321   8
  -2  -4  18 627.442 44.7093   5
  -4   2  18 630.449 47.6558   5
  -4   2  18 631.899 46.4394  15
  -2  -4  19 673.445 43.9994   5
  -4   2  19 601.050 45.4530   5
  -2  -4  19 646.532 40.7324   8
  -4   2  19 649.487 38.9408   8
  -2  -4  20 1261.59 55.3382   5
  -4   2  20 1374.68 57.9553   5
  -4   2  20 1422.80 50.6608   8
  -2  -4  20 1378.05 52.1790   8
  -4   2  21 988.238 46.3192   5
  -2  -4  21 994.369 43.6063   5
  -4   2  22 729.191 35.4994   5
   4  -2  22 628.952 29.6537  16
  -4   2  23 281.219 20.8749   5
   1   4 -23 485.419 23.3906   6
   1   4 -23 502.940 22.9323   7
   1   4 -22 439.378 26.1102   7
   4  -1 -22 465.559 29.3482   6
   1   4 -22 396.990 26.1782   6
  -4   1 -21 593.888 27.3580   7
   1   4 -21 580.829 33.1162   7
   4  -1 -21 603.035 37.7154   6
   1   4 -21 598.608 34.3870   6
   1   4 -20 191.502 24.4842   7
  -4   1 -20 215.532 20.7492   7
   1   4 -20 205.814 26.1955   6
  -4   1 -19 1686.14 54.2540   7
   1   4 -19 1733.15 62.8013   7
   1   4 -19 1809.20 66.4405   6
  -4   1 -18 1588.35 55.4266   7
   1   4 -18 1656.64 63.5865   7
   1   4 -18 1601.37 65.3272   6
  -4   1 -17 6277.63 119.245   7
   1   4 -17 6657.61 139.397   6
   4  -1 -17 6359.98 133.025  12
  -4   1 -16 1957.75 64.0396   7
   1   4 -16 2089.04 76.8723   6
   4  -1 -16 2076.18 74.9970  12
  -4   1 -15 1438.16 141.834   2
   1   4 -15 1486.50 59.3131  12
   4  -1 -15 1491.45 65.2329  12
  -4   1 -15 1513.75 56.1661   7
   1   4 -15 1466.94 130.547   2
   4  -1 -15 1382.77 108.380  10
   1   4 -15 1490.23 64.3259   6
  -4   1 -14 1985.76 158.590   2
   4  -1 -14 1857.85 72.8348  12
   1   4 -14 1825.90 64.7838  12
  -4   1 -14 1855.65 61.0187   7
   1   4 -14 1865.36 141.648   2
   4  -1 -14 1893.65 125.234  10
   1   4 -14 1971.59 72.5031   6
  -4   1 -13 9440.16 340.215   2
   4  -1 -13 9332.99 169.247  12
   1   4 -13 8813.80 153.209  12
   1   4 -13 9261.40 163.967   6
   1   4 -13 9293.55 306.615   2
  -4   1 -13 9139.18 145.877   7
   4  -1 -13 8937.83 264.673  10
   1   4 -12 934.753 48.5757   6
   4  -1 -12 1081.21 88.3097  10
   1   4 -12 1053.81 102.189   2
   4  -1 -12 854.226 76.2486   2
  -4   1 -12 1054.67 110.331   2
  -4   1 -11 152.157 47.7389   2
   1   4 -11 252.537 53.8577   2
   4  -1 -11 164.086 38.1641   2
   4  -1 -11 208.722 44.6155  10
   1   4 -10 1522.12 95.0428  11
   4  -1 -10 1422.39 91.6914  10
  -4   1 -10 1407.41 118.047   2
   1   4 -10 1503.32 108.639   2
   4  -1 -10 1364.09 86.8993   2
   1   4  -9 6673.14 200.686  11
   4  -1  -9 6742.63 190.142  10
  -4   1  -9 6759.89 241.670   2
   1   4  -9 6745.07 218.768   2
   4  -1  -9 6266.31 182.198   2
   1   4  -8 4414.17 159.079  11
   4  -1  -8 4247.50 143.767  10
  -4   1  -8 4393.08 184.474   2
  -4   1  -8 4128.54 154.604   3
   1   4  -8 4446.53 165.799   2
   4  -1  -8 4310.18 140.693   2
   4  -1  -7 4977.10 147.146  10
   1   4  -7 4623.43 161.018  11
  -4   1  -7 4775.51 182.586   2
  -1  -4  -7 4815.86 139.556   3
  -4   1  -7 4674.76 162.466   3
   1   4  -7 4858.91 163.881   2
   4  -1  -7 4489.48 139.629   2
  -1  -4  -6 3874.46 101.977  10
   1   4  -6 3974.20 145.065  11
   4  -1  -6 3760.32 122.165  10
  -4   1  -6 3740.15 145.139   3
  -1  -4  -6 3770.06 125.800   3
   1   4  -6 3779.33 135.889   2
  -1  -4  -5 3499.15 88.1356  10
   1   4  -5 3554.12 135.188  11
   4  -1  -5 3608.78 113.544  10
  -4   1  -5 3450.53 137.518   3
   1   4  -5 3537.25 123.128   2
   1   4  -4 6148.75 176.721  11
   4  -1  -4 6281.77 149.671  10
  -1  -4  -4 6279.13 111.823  10
  -4   1  -4 6299.57 186.427   3
   1   4  -4 6199.29 154.763   2
   1   4  -3 5935.91 171.240  11
  -1  -4  -3 6248.68 103.493  10
   4  -1  -3 6380.18 146.572  10
  -4   1  -3 6289.09 183.272   3
   1   4  -3 6259.09 145.347   2
  -1  -4  -2 4372.87 74.7819  10
   1   4  -2 4484.39 145.528  11
   4  -1  -2 4429.00 115.175  10
   1   4  -2 4447.27 112.336   2
  -4   1  -2 4202.01 147.320   3
  -1  -4  -1 17796.7 191.506  10
   4  -1  -1 17379.6 256.601  10
   1   4  -1 18157.6 310.108  11
   1   4  -1 18320.2 243.842   2
  -4   1  -1 17785.9 322.325   3
   1   4  -1 17915.1 198.156   9
   4  -1   0 19876.7 280.880  10
   1   4   0 20784.4 331.528  11
  -1  -4   0 20150.8 215.200   1
  -4   1   0 20690.5 347.804   3
   4  -1   0 19822.2 297.184   9
  -1  -4   0 19821.1 212.011  10
   1   4   0 20165.7 214.411   9
   4  -1   1 17859.0 262.238  10
   1   4   1 17920.8 301.298  11
  -1  -4   1 18075.9 226.243   1
  -4   1   1 18200.9 320.109   3
   1   4   1 17637.8 202.075   9
  -1  -4   1 17571.0 204.304  10
   4  -1   1 17188.7 274.590   9
   4  -1   2 4292.85 120.267  10
   1   4   2 4477.96 137.169  11
  -1  -4   2 4454.44 108.876   1
  -4   1   2 4187.34 143.551   3
   1   4   2 4310.73 88.6770   9
   1   4   3 6109.84 160.823  11
  -1  -4   3 6093.28 143.176   1
  -4   1   3 6170.41 161.929   1
  -4   1   3 6067.53 172.040   3
   4  -1   3 6377.34 156.733  10
   1   4   3 5992.57 119.478   9
   4  -1   3 6076.03 159.493   9
   1   4   4 6326.14 162.673  11
  -1  -4   4 6425.74 158.769   1
  -4   1   4 6079.31 166.462   1
  -4   1   4 6205.50 173.778   3
   4  -1   4 6385.06 165.466  10
   1   4   4 6109.31 133.422   9
   4  -1   4 6229.63 167.464   9
   1   4   5 3711.19 122.770  11
  -4   1   5 3587.71 131.596   1
  -1  -4   5 3603.15 127.224   1
  -4   1   5 3561.53 130.435   3
   4  -1   5 3639.88 133.349   9
   4  -1   5 3498.58 126.668  10
   1   4   5 3451.27 106.644   9
   1   4   6 3988.34 126.624  11
  -1  -4   6 3810.51 140.338   1
  -4   1   6 3778.66 143.384   1
  -4   1   6 3915.22 135.340   3
   4  -1   6 3842.65 144.963   9
   4  -1   6 3902.78 141.871  10
   1   4   6 3765.46 121.791   9
   1   4   7 5012.89 141.394  11
   4  -1   7 4987.39 171.399  10
   4  -1   7 4891.69 172.413   9
   1   4   7 4792.48 147.849   9
  -1  -4   7 4885.91 169.843   1
  -4   1   7 4652.19 168.208   1
  -4   1   7 5072.06 153.004   3
  -1  -4   8 4371.51 170.197   1
  -4   1   8 4203.71 167.279   1
   4  -1   8 4368.81 173.147   9
   1   4   8 4364.66 149.866   9
  -1  -4   9 6554.96 221.955   1
  -4   1   9 6607.42 219.489   1
   4  -1   9 6518.37 228.742   1
   4  -1   9 6562.09 224.437   9
   1   4   9 6291.65 194.513   9
  -1  -4  10 1507.24 111.350   1
  -4   1  10 1465.65 110.214   1
   4  -1  10 1469.00 115.284   1
   4  -1  10 1363.86 109.992   9
   1   4  10 1469.53 98.7683   9
  -4   1  11 167.731 44.6126   1
  -1  -4  11 224.466 58.0442   1
   4  -1  11 179.683 50.0275   1
   4  -1  11 308.431 60.3464   9
   1   4  11 270.141 48.3574   9
   4  -1  12 928.354 101.839   9
   1   4  12 913.506 85.5352   9
  -1  -4  12 971.607 100.133   1
   4  -1  12 851.706 96.9717   1
  -4   1  12 897.993 95.7260   1
  -4   1  12 989.991 51.0699   4
  -4   1  12 934.564 49.1291   8
  -1  -4  12 930.182 47.6593   5
  -4   1  12 1002.92 53.1452   5
  -1  -4  13 8776.69 165.240  13
   4  -1  13 8531.19 313.926   1
  -1  -4  13 8808.44 316.806   1
  -4   1  13 8748.20 301.759   1
  -1  -4  13 8752.53 159.260   5
  -4   1  13 9056.59 170.615   5
   4  -1  13 9424.48 325.103   9
  -4   1  13 8954.37 165.765   4
  -4   1  13 8994.40 163.603   8
  -1  -4  13 8789.81 155.236   8
  -4   1  13 9055.60 169.289  15
   4  -1  14 1911.04 154.727   1
  -1  -4  14 2052.30 158.298   1
  -4   1  14 1868.77 142.601   1
  -4   1  14 1968.76 77.0063   5
  -1  -4  14 1952.99 71.8802   5
   4  -1  14 1940.47 150.618   9
  -1  -4  14 1860.30 68.4380   8
  -4   1  14 1854.30 73.4774   4
  -4   1  14 1907.57 73.0029   8
  -1  -4  14 1910.75 73.6101  13
  -4   1  14 1943.90 76.4775  15
   4  -1  15 1290.09 127.008   1
  -4   1  15 1490.59 131.392   1
  -1  -4  15 1509.67 139.690   1
  -1  -4  15 1451.92 65.3748   5
  -4   1  15 1450.09 68.7478   5
  -4   1  15 1451.34 64.9708   8
  -1  -4  15 1427.00 60.4547   8
   4  -1  15 1328.15 129.188   9
  -4   1  15 1343.21 65.1278  15
  -1  -4  15 1460.84 64.3673  13
  -4   1  16 1989.85 79.0462   5
  -1  -4  16 1933.97 77.1237   5
  -4   1  16 1967.03 75.1493   8
  -4   1  16 1901.14 75.8833  15
  -1  -4  16 1996.23 74.4362  13
  -1  -4  16 1988.84 72.5414   8
  -4   1  17 6716.09 146.060   5
  -1  -4  17 6483.86 141.734   5
  -4   1  17 6245.35 139.926  15
  -4   1  17 6318.96 136.227   8
  -1  -4  17 6463.95 134.426   8
  -1  -4  17 6320.90 133.661  13
  -1  -4  18 1628.34 69.4717   5
  -4   1  18 1621.80 69.0794   5
  -1  -4  18 1616.43 63.0162   8
  -4   1  18 1551.44 64.0611   8
  -1  -4  19 1672.47 68.0231   5
  -4   1  19 1730.23 69.6397   5
  -4   1  19 1664.18 62.5939   8
  -1  -4  19 1778.45 62.6879   8
  -4   1  20 242.799 26.8312   8
  -4   1  20 229.789 30.4612   5
  -1  -4  20 194.005 27.8884   5
  -4   1  21 584.371 37.9513   5
  -4   1  21 552.467 32.1765   8
  -4   1  22 392.971 28.9176   5
   4  -1  22 374.683 23.3993  16
  -4   1  23 529.489 27.0484   5
   0   4 -23 225.082 16.6845   7
   0   4 -23 201.363 16.0739   6
   4   0 -23 256.519 19.9274   6
   0   4 -22 14.8508 14.0092   7
   0   4 -22 5.57974 13.3685   6
   4   0 -22-2.54350 15.4601   6
   0   4 -21 333.828 27.1803   7
   0   4 -21 323.822 26.9694   6
   4   0 -21 290.852 29.4628   6
   0   4 -20 1569.60 56.3064   7
   4   0 -20 1460.31 62.1943   6
   0   4 -20 1572.91 57.6761   6
   0   4 -19 1565.21 59.7097   7
   0   4 -19 1564.59 61.7806   6
   0   4 -18 1650.35 63.0363   7
   0   4 -18 1645.18 65.6944   6
   4   0 -18 1574.45 61.6033  12
   0   4 -17 1417.88 59.9690   7
   0   4 -17 1388.27 62.1724   6
   4   0 -17 1317.66 59.2735  12
  -4   0 -16 6699.92 120.026   7
   0   4 -16 6588.48 133.745   7
   0   4 -16 6630.39 138.385   6
   4   0 -16 6826.16 141.553  12
  -4   0 -15 3836.32 226.218   2
   4   0 -15 3932.99 105.535  12
  -4   0 -15 3942.80 88.7573   7
   0   4 -15 3996.61 215.591   2
   4   0 -15 3620.97 180.545   2
   4   0 -15 3927.10 181.638  10
   0  -4 -15 4077.15 181.029  10
   0   4 -15 3972.68 103.665   6
  -4   0 -14 1583.05 145.164   2
   4   0 -14 1387.25 62.3026  12
  -4   0 -14 1421.74 51.1441   7
   0   4 -14 1402.82 60.3802   6
   0   4 -14 1215.90 119.075   2
   4   0 -14 1143.71 100.669   2
   4   0 -14 1418.19 107.347  10
   0  -4 -14 1249.27 99.6888  10
  -4   0 -13 7219.44 294.607   2
   4   0 -13 6749.36 139.887  12
   0   4 -13 6806.45 134.796   6
   0   4 -13 6926.74 271.611   2
   4   0 -13 6183.92 224.175   2
   4   0 -13 6687.15 225.589  10
  -4   0 -12 7543.56 290.408   2
   4   0 -12 7527.21 145.613  12
   4   0 -12 7397.13 234.103   2
   0   4 -12 7853.55 275.497   2
   0   4 -12 7473.51 138.924   6
   4   0 -12 7311.54 227.570  10
   4   0 -11 5287.83 183.255  10
   0   4 -11 5400.23 217.432   2
   4   0 -11 5034.39 184.809   2
  -4   0 -11 5531.63 236.805   2
   4   0 -10 850.317 69.7475  10
   4   0 -10 831.252 76.3430  11
   0   4 -10 800.994 82.0547   2
   4   0 -10 769.014 70.9227   2
  -4   0 -10 853.313 92.6850   2
   0   4  -9 5667.97 175.790  11
   4   0  -9 5808.98 173.307  10
   0   4  -9 5540.43 199.998   2
   4   0  -9 5887.20 182.180   2
  -4   0  -9 5788.33 221.548   2
   4   0  -8 30293.8 433.515  10
   0   4  -8 30579.8 459.604  11
   0  -4  -8 30272.1 414.215  10
   0   4  -8 30591.0 490.058   2
   4   0  -8 29076.9 446.180   2
  -4   0  -8 30866.1 526.783   2
  -4   0  -8 30053.3 459.226   3
   0   4  -7 16829.2 316.358  11
   4   0  -7 16931.5 287.176  10
   0  -4  -7 16837.3 271.107  10
   0   4  -7 17257.2 330.283   2
   4   0  -7 16544.7 302.017   2
  -4   0  -7 16974.6 323.778   3
   0  -4  -6 448.856 37.6846  10
   0   4  -6 479.865 53.0328  11
   4   0  -6 522.200 45.6632  10
   4   0  -6 469.604 48.4272   2
   0   4  -6 538.253 54.1449   2
  -4   0  -6 512.714 57.2356   3
   0   4  -5 974.746 70.4361  11
   4   0  -5 960.576 57.3721  10
   0  -4  -5 970.819 50.4487  10
   0   4  -5 1009.89 66.4147   2
   4   0  -5 990.498 64.3083   2
  -4   0  -5 988.671 73.1673   3
   0   4  -4 12036.6 248.365  11
   4   0  -4 11544.4 200.809  10
   0  -4  -4 11425.0 180.730  10
   0   4  -4 12017.7 222.826   2
  -4   0  -4 11574.9 250.838   3
   4   0  -3 10084.7 179.038  10
   0  -4  -3 10098.4 159.189  10
   0   4  -3 9661.92 217.933  11
   0   4  -3 9818.20 187.085   2
  -4   0  -3 9591.76 223.439   3
   4   0  -2 1337.28 59.2445  10
   0  -4  -2 1304.39 48.5017  10
   0   4  -2 1405.80 79.2901  11
   0   4  -2 1376.50 59.2297   2
  -4   0  -2 1377.86 84.2451   3
   0  -4  -1 16577.3 211.620  10
   0   4  -1 16842.0 292.919  11
   4   0  -1 16721.2 231.669  10
  -4   0  -1 16930.7 305.277   3
   0   4  -1 17413.9 220.744   2
   0   4   0 4657.12 141.674  11
   4   0   0 4448.88 104.442  10
   0  -4   0 4521.66 94.8914  10
  -4   0   0 4569.23 147.219   3
   0   4   0 4534.09 81.0549   2
   4   0   0 4372.69 127.145   9
  -4   0   1 16526.1 296.396   3
   0   4   1 16854.7 287.673  11
   4   0   1 16475.1 233.953  10
   0  -4   1 16137.5 218.756  10
   4   0   1 16217.3 266.887   9
  -4   0   2 1308.33 79.6082   3
   0   4   2 1264.66 74.6489  11
   4   0   2 1338.58 62.3544  10
   0  -4   2 1277.76 56.2409  10
   4   0   2 1377.40 76.4923   9
   0   4   3 9503.83 207.397  11
  -4   0   3 9560.82 216.019   3
  -4   0   3 9673.97 200.335   1
   0  -4   3 9363.75 190.522   1
   0  -4   3 9356.20 174.671  10
   4   0   3 9436.66 183.999  10
   4   0   3 9896.93 213.149   9
   0   4   4 11651.3 234.540  11
  -4   0   4 11378.6 238.434   3
  -4   0   4 11758.2 234.224   1
   0  -4   4 11026.9 226.893   1
   0   4   4 11455.8 172.705   9
   4   0   4 12154.6 223.349  10
   4   0   4 11430.6 239.075   9
   0  -4   4 11743.7 210.408  10
   0   4   5 1094.64 69.9856  11
  -4   0   5 1006.88 69.7057   3
   0  -4   5 1028.88 72.2667   1
  -4   0   5 877.587 66.0178   1
   0   4   5 973.821 51.6197   9
   4   0   5 1031.81 66.9524  10
   4   0   5 971.396 72.5224   9
   0   4   6 539.227 50.0430  11
   0   4   6 506.982 42.2992   9
   4   0   6 599.352 62.7952   9
   4   0   6 536.023 54.4400  10
  -4   0   6 489.861 50.5464   3
   0  -4   6 542.646 58.9193   1
   0   4   6 517.544 37.7698   1
  -4   0   6 531.218 56.0136   1
   0   4   7 17032.8 284.547   9
   4   0   7 17314.5 343.056   9
  -4   0   7 17010.8 300.204   3
   0  -4   7 16656.9 339.736   1
  -4   0   7 16563.8 330.111   1
   0   4   7 16723.6 255.042   1
   0   4   8 29852.5 434.470   9
   4   0   8 30409.0 504.464   9
  -4   0   8 31640.7 435.668   3
   0  -4   8 30425.8 509.189   1
  -4   0   8 29339.3 489.531   1
   0   4   8 29556.8 397.513   1
   4   0   8 30981.0 497.786   1
   0  -4   9 5224.97 203.037   1
  -4   0   9 5607.45 201.641   1
   0   4   9 5467.29 152.950   1
   4   0   9 5531.64 200.659   1
   4   0   9 5496.28 206.444   9
   4   0  10 922.808 89.0211   1
  -4   0  10 948.388 90.9577   1
   0  -4  10 989.502 93.7565   1
   4   0  10 892.544 90.8222   9
   4   0  11 5461.54 220.345   1
   0  -4  11 5749.88 236.626   1
  -4   0  11 5444.21 219.477   1
   4   0  11 5468.98 226.504   9
   0  -4  12 7378.38 143.615  13
  -4   0  12 7929.75 149.873   5
   0  -4  12 7404.83 140.619   5
   4   0  12 7288.50 277.754   9
   4   0  12 7309.10 267.584   1
   0  -4  12 7228.35 279.235   1
  -4   0  12 7698.26 273.270   1
  -4   0  12 7377.99 143.273   4
  -4   0  12 7604.84 146.743  15
  -4   0  12 7619.15 145.925   8
   0  -4  13 6722.42 137.766  13
   4   0  13 6769.34 266.033   1
  -4   0  13 6717.20 264.560   1
   0  -4  13 6775.09 282.190   1
   0  -4  13 6470.20 133.661   5
  -4   0  13 7056.30 144.415   5
   4   0  13 6989.67 281.946   9
   0  -4  13 6410.46 125.248   8
  -4   0  13 6721.74 138.498   4
  -4   0  13 6889.52 141.225   8
  -4   0  13 6468.81 138.692  15
   4   0  14 1491.22 129.753   1
  -4   0  14 1496.64 130.584   1
   0  -4  14 1410.45 134.148   1
   0  -4  14 1402.24 62.2233   5
  -4   0  14 1494.64 67.5034   5
   0  -4  14 1333.61 56.2779   8
   4   0  14 1250.45 122.783   9
  -4   0  14 1353.78 62.2419   4
  -4   0  14 1425.72 64.9896   8
   0  -4  14 1348.87 61.0550  13
  -4   0  14 1424.33 63.6282  15
   4   0  15 3749.55 207.947   1
  -4   0  15 3986.79 215.217   1
   0  -4  15 3812.02 225.613   1
  -4   0  15 3951.76 111.122   5
   0  -4  15 3843.50 107.208   5
  -4   0  15 3816.22 106.661   8
   4   0  15 3646.17 214.822   9
   0  -4  15 3921.51 99.0279   8
  -4   0  15 3964.02 108.782  15
   0  -4  15 3822.76 104.660  13
  -4   0  16 6705.25 147.896   5
   0  -4  16 6401.64 140.673   5
  -4   0  16 6368.75 141.291   8
   0  -4  16 6646.52 133.078   8
  -4   0  16 6562.48 142.851  15
   0  -4  16 6522.07 138.106  13
   0  -4  17 1269.92 62.4036   5
  -4   0  17 1482.50 67.4803   5
  -4   0  17 1349.86 63.4839   8
   0  -4  17 1338.80 58.9652  13
   0  -4  17 1303.98 56.9237   8
  -4   0  17 1305.19 61.9042  15
  -4   0  18 1616.79 70.4981   5
   0  -4  18 1520.90 67.4621   5
  -4   0  18 1538.67 65.8084   8
   0  -4  18 1606.73 61.3914   8
   0  -4  19 1405.64 64.0724   5
  -4   0  19 1593.48 67.6673   5
  -4   0  19 1471.37 61.1861   8
  -4   0  20 1618.40 62.6196   5
  -4   0  20 1386.96 56.0916   8
  -4   0  21 273.532 26.7027   8
  -4   0  21 327.544 30.6628   5
   4   0  21 266.109 25.4663  16
  -4   0  22 8.68565 16.2517   5
   4   0  22 9.31749 11.4763  16
  -4   0  23 206.220 19.6194   5
   4   1 -23 515.869 25.6791   6
   4   1 -23 493.519 24.9797   7
  -1   4 -23 475.042 22.5707   7
  -1   4 -22 83.4883 15.6202   6
   4   1 -22 103.187 18.3245   6
  -1   4 -22 104.011 16.7710   7
   4   1 -21 1815.98 61.4030   6
  -1   4 -21 1843.23 55.7930   6
  -1   4 -21 1778.48 54.7961   7
   4   1 -20 5884.29 126.119   6
  -1   4 -20 6244.06 116.807   6
  -1   4 -20 6089.69 114.579   7
  -1   4 -19 695.255 41.9253   6
  -1   4 -19 666.816 40.2685   7
  -1   4 -18 41.5800 22.3964   6
  -1   4 -18 49.0106 22.3739   7
   4   1 -18-0.44491 19.3001  12
  -1   4 -17 516.876 39.7017   6
  -1   4 -17 540.976 40.0553   7
   4   1 -17 445.601 36.4187  12
  -1   4 -16 11704.9 190.019   6
  -1   4 -16 11624.1 185.678   7
   4   1 -16 11568.2 193.275  12
  -1   4 -15 8754.56 154.038   7
   4   1 -15 8619.64 162.495  12
  -4  -1 -15 8305.43 335.612   2
  -1   4 -15 8700.90 329.314   2
   1  -4 -15 8390.39 268.064  10
   4   1 -15 8217.44 263.212  10
  -1   4 -15 8378.36 155.105   6
  -1   4 -14 2559.61 77.2912   7
   4   1 -14 2507.97 83.2026  12
  -4  -1 -14 2637.18 183.816   2
  -1   4 -14 2471.35 170.315   2
   4   1 -14 2323.88 146.292   2
   1  -4 -14 2489.55 140.007  10
  -1   4 -14 2541.02 79.8090   6
  -1   4 -13 5513.50 114.352   7
   4   1 -13 5730.67 126.174  12
  -4  -1 -13 5632.94 258.449   2
  -1   4 -13 5339.22 239.962   2
   4   1 -13 5118.42 209.143   2
   1  -4 -13 5651.85 204.165  10
  -1   4 -13 5452.26 117.673   6
   4   1 -12 783.039 45.3693  12
  -1   4 -12 775.855 41.1055   7
   1  -4 -12 792.483 76.5495  10
  -1   4 -12 811.183 43.5072   6
  -1   4 -12 741.692 88.0473   2
   4   1 -12 823.557 83.5782   2
  -4  -1 -12 710.177 94.7027   2
   1  -4 -11 3017.24 137.155  10
   4   1 -11 3075.25 146.961  11
  -4  -1 -11 3117.64 176.801   2
  -1   4 -11 2835.55 159.832   2
   4   1 -11 2816.82 143.106   2
   4   1 -10 1092.44 86.6511  11
   1  -4 -10 1134.50 79.7003  10
  -4  -1 -10 1139.86 102.890   2
  -1   4 -10 1073.61 97.5522   2
   4   1 -10 1081.33 87.3360   2
  -1   4  -9 12606.4 269.424  11
   1  -4  -9 12838.1 264.058  10
   4   1  -9 12621.3 300.271  11
  -4  -1  -9 12974.7 337.470   2
  -1   4  -9 13099.2 318.780   2
   4   1  -9 12324.8 285.501   2
   4   1  -8 8108.39 230.538  11
  -1   4  -8 8067.32 209.215  11
   4   1  -8 7776.52 189.012  10
   1  -4  -8 7622.35 188.315  10
  -4  -1  -8 8035.86 214.170   3
  -1   4  -8 8093.85 233.931   2
   4   1  -8 7563.10 209.993   2
  -1   4  -7 3260.13 129.612  11
   4   1  -7 3501.08 145.840  11
   1  -4  -7 3386.68 114.301  10
   4   1  -7 3289.92 112.053  10
  -4  -1  -7 3376.27 134.326   3
   4   1  -7 3473.86 133.166   2
  -1   4  -7 3445.88 142.191   2
  -1   4  -6 981.573 71.6407  11
   1  -4  -6 987.729 58.8265  10
   4   1  -6 963.126 58.0703  10
  -4  -1  -6 1001.56 72.7051   3
  -1   4  -6 1006.43 73.9814   2
   4   1  -6 972.174 69.3555   2
   4   1  -5 21297.7 293.946  10
  -1   4  -5 21605.9 358.188  11
   1  -4  -5 21139.3 300.013  10
  -4  -1  -5 21769.4 365.157   3
  -1   4  -5 21279.5 344.584   2
   4   1  -5 21562.5 342.470   2
  -1   4  -4 4711.37 152.045  11
   1  -4  -4 4769.24 119.101  10
   4   1  -4 4591.08 111.373  10
  -4  -1  -4 4394.04 148.966   3
  -1   4  -4 4672.86 134.426   2
  -1   4  -3 1492.11 85.1152  11
   4   1  -3 1632.14 61.7577  10
   1  -4  -3 1572.53 65.2741  10
  -4  -1  -3 1457.69 84.7024   3
  -1   4  -3 1437.82 68.0087   2
   4   1  -2 4314.78 96.2980  10
   1  -4  -2 4420.18 106.344  10
  -1   4  -2 4259.05 141.581  11
  -4  -1  -2 4252.00 144.678   3
  -1   4  -2 4187.72 104.992   2
  -1   4  -1 14157.8 268.421  11
   1  -4  -1 13838.1 206.644  10
   4   1  -1 13605.6 189.153  10
  -1   4  -1 13834.0 190.675   2
  -4  -1  -1 13795.5 272.384   3
   1  -4   0 299.883 29.0164  10
  -1   4   0 94.6057 30.9936  11
   4   1   0 293.965 25.4134  10
  -4  -1   0 166.115 40.5465   3
   4   1   0 80.2855 26.2681   9
  -4  -1   1 13947.8 272.306   3
  -1   4   1 14131.5 268.788  11
   1  -4   1 13607.6 212.023  10
   4   1   1 13220.2 240.166   9
  -1   4   2 4351.05 142.459  11
  -4  -1   2 4330.83 119.236   1
  -4  -1   2 4244.81 143.198   3
   1  -4   2 4175.10 111.250  10
   4   1   2 4484.10 106.858  10
   4   1   2 4509.14 137.876   9
  -1   4   3 1657.14 89.2766  11
  -4  -1   3 1505.70 74.6636   1
  -4  -1   3 1560.29 87.9097   3
   4   1   3 1398.19 63.6763  10
   4   1   3 1583.23 85.9408   9
   1  -4   3 1494.46 70.1689  10
  -1   4   4 4722.33 151.056  11
  -4  -1   4 4685.06 140.032   1
  -4  -1   4 4500.21 148.275   3
   4   1   4 4925.22 128.311  10
   1  -4   4 4700.86 134.640  10
   4   1   4 4706.01 152.540   9
  -1   4   5 22127.3 360.396  11
   4   1   5 21001.4 309.962  11
  -4  -1   5 21489.5 350.950   1
   1  -4   5 21412.2 370.506   1
  -4  -1   5 21208.2 355.663   3
   1  -4   5 22647.4 348.020  10
   4   1   5 22012.2 369.562   9
   4   1   6 1072.06 56.3826  11
  -4  -1   6 995.048 74.7969   1
  -1   4   6 1022.70 60.0726   1
   1  -4   6 1019.97 79.2658   1
  -4  -1   6 978.157 70.1763   3
   4   1   6 1032.77 80.7638   9
   1  -4   6 933.916 71.5789  10
   1  -4   7 3369.75 150.343   1
  -1   4   7 3360.03 113.611   1
  -4  -1   7 3476.28 143.182   1
   4   1   7 3483.12 132.994   1
  -4  -1   7 3610.82 132.581   3
   4   1   7 3472.85 149.919   9
  -1   4   8 7433.32 185.036   1
   1  -4   8 7969.63 246.551   1
  -4  -1   8 7664.51 227.953   1
   4   1   8 8187.27 219.855   1
  -4  -1   8 7858.32 199.193   3
   4   1   8 7846.99 239.928   9
   4   1   9 13029.9 300.134   1
   1  -4   9 12868.4 336.268   1
  -4  -1   9 12565.7 313.541   1
  -1   4   9 12617.8 261.923   1
   4   1   9 13254.2 331.739   9
   4   1  10 1162.74 91.9869   1
   1  -4  10 1272.43 110.872   1
  -4  -1  10 1178.63 99.7195   1
  -1   4  10 1023.23 75.1093   1
   4   1  10 1130.66 101.389   9
   4   1  11 2982.56 152.571   1
   1  -4  11 3141.30 178.836   1
  -4  -1  11 2981.79 164.253   1
  -1   4  11 2761.78 130.279   1
   4   1  11 3075.77 172.352   9
  -1   4  12 805.509 44.9453  15
  -4  -1  12 775.949 46.6730   8
   1  -4  12 796.257 48.3687   5
  -4  -1  12 770.438 46.2787   5
   4   1  12 843.254 99.4216   9
   1  -4  12 721.394 42.7858  13
   1  -4  12 727.962 94.6132   1
  -4  -1  12 846.693 92.7034   1
   4   1  12 843.417 84.9987   1
  -4  -1  13 5366.65 121.840  15
  -1   4  13 5358.59 118.647  15
  -4  -1  13 5364.20 124.514   8
  -4  -1  13 5394.50 120.174   4
   4   1  13 5597.25 252.016   9
   1  -4  13 5532.48 110.642   8
   1  -4  13 5181.10 121.590   5
  -4  -1  13 5518.34 124.306   5
  -1   4  13 5299.57 117.970   5
   1  -4  13 5635.58 123.098  13
  -4  -1  13 5366.41 237.728   1
   1  -4  13 5770.97 264.552   1
  -1   4  14 2418.24 79.9950  15
  -4  -1  14 2542.56 83.2565  15
  -4  -1  14 2524.61 86.0114   8
   1  -4  14 2429.33 73.0945   8
   4   1  14 2736.37 181.068   9
  -4  -1  14 2482.36 83.6428   5
   1  -4  14 2215.60 79.8106   5
  -1   4  14 2477.94 79.8699   5
   1  -4  14 2378.96 79.9492  13
  -4  -1  14 2263.32 161.918   1
   1  -4  14 2318.42 173.953   1
  -4  -1  15 8574.63 161.932  15
  -4  -1  15 8191.62 164.298   8
   1  -4  15 8542.52 148.322   8
   4   1  15 8549.60 333.780   9
  -1   4  15 8354.34 156.300   5
   1  -4  15 8275.58 163.161   5
  -4  -1  15 8501.73 164.782   5
   1  -4  15 8335.37 158.765  13
  -4  -1  15 8435.99 318.100   1
   1  -4  15 8582.61 344.461   1
   1  -4  16 11316.9 196.012   5
  -1   4  16 11296.5 186.973   5
  -4  -1  16 11538.1 200.114   5
  -4  -1  16 11327.2 198.854   8
   1  -4  16 11180.6 177.888   8
  -4  -1  16 11532.0 193.249  15
   1  -4  16 11813.6 192.189  13
  -4  -1  17 521.175 44.3715   8
   1  -4  17 428.993 43.4361   5
  -4  -1  17 519.266 44.2976   5
  -1   4  17 409.270 35.9900   5
  -4  -1  18 8.68564 23.0169   8
  -4  -1  18-1.04650 24.7027   5
   1  -4  18 1.72765 24.3573   5
  -1   4  18 65.3016 22.0775   5
  -4  -1  19 636.533 44.0154   8
   4   1  19 755.847 42.2922  16
  -4  -1  19 726.933 47.2444   5
  -1   4  19 621.786 37.5647   5
   4   1  20 6202.43 111.210  16
  -4  -1  20 6391.06 127.224   5
  -4  -1  21 1731.88 58.0594   8
   4   1  21 1643.27 49.1683  16
  -4  -1  22 129.770 20.9723   5
  -4  -1  22 97.3909 18.8415   8
  -4  -1  23 455.605 24.6897   5
   4   2 -23 447.010 22.9354   6
   4   2 -23 397.527 20.4832   7
  -2   4 -23 435.586 20.2468   7
  -2   4 -22 90.2682 13.7568   6
   4   2 -22 114.807 18.8109   6
  -2   4 -22 105.519 15.5741   7
   4   2 -21 690.465 38.3096   6
  -2   4 -21 694.263 34.0624   7
  -2   4 -21 640.310 31.9283   6
  -2   4 -20 134.433 21.4699   6
   4   2 -20 106.277 23.6082   6
  -2   4 -20 163.690 22.7721   7
   4   2 -19 1955.83 63.8552  12
   4   2 -19 1947.42 73.7088   6
  -2   4 -19 2163.63 68.1617   6
  -2   4 -19 2049.54 66.1960   7
   4   2 -18 711.475 42.5132  12
   4   2 -18 663.935 47.9256   6
  -2   4 -18 684.477 42.1677   6
  -2   4 -18 706.810 42.3815   7
   4   2 -17 2668.64 83.7671  12
  -2   4 -17 2733.95 81.8104   6
  -2   4 -17 2811.84 82.0948   7
   4   2 -16 5409.17 124.429  12
  -2   4 -16 5494.64 120.352   6
  -2   4 -16 5400.82 117.058   7
  -2   4 -15 7046.69 135.732   7
   4   2 -15 7026.51 237.456  10
  -2   4 -15 7051.83 139.299   6
   4   2 -15 6952.41 144.974  12
  -2   4 -14 1189.36 52.8166   7
   4   2 -14 1125.63 56.4343  12
  -4  -2 -14 1337.79 129.435   2
  -2   4 -14 1064.55 117.190   2
   4   2 -14 1068.99 102.195   2
   2  -4 -14 1139.22 99.1394  10
  -2   4 -14 1151.93 53.9071   6
   4   2 -13 954.761 51.3431  12
   4   2 -13 927.244 94.0691   2
  -4  -2 -13 854.521 104.740   2
  -2   4 -13 776.972 97.8909   2
   2  -4 -13 989.506 88.7480  10
  -2   4 -13 1024.68 49.1020   6
  -2   4 -13 932.032 46.1740   7
  -2   4 -12 1306.10 52.3124   7
   4   2 -12 1271.51 57.3990  12
   2  -4 -12 1261.74 93.5486  10
  -2   4 -12 1340.18 54.6511   6
  -4  -2 -12 1311.46 121.983   2
  -2   4 -12 1182.65 113.506   2
   4   2 -12 1141.16 99.9376   2
  -4  -2 -11 1792.08 136.169   2
   2  -4 -11 1686.95 105.274  10
   4   2 -11 1668.58 113.397  11
  -2   4 -11 1695.45 128.887   2
   4   2 -11 1771.58 119.452   2
  -4  -2 -10 10527.9 316.229   2
  -2   4 -10 9619.19 294.069   2
   2  -4 -10 9771.33 246.201  10
   4   2 -10 9954.00 276.052  11
   4   2 -10 9748.90 270.584   2
  -2   4  -9 5929.19 217.360   2
  -4  -2  -9 6157.13 230.313   2
   4   2  -9 6286.78 212.612  11
   2  -4  -9 5818.04 177.528  10
   4   2  -9 5955.80 200.893   2
  -4  -2  -8 1049.65 77.5282   3
  -2   4  -8 999.921 86.4028   2
   4   2  -8 931.861 80.6886  11
  -2   4  -8 932.034 71.9321  11
   2  -4  -8 971.324 69.4155  10
   4   2  -8 960.692 77.5189   2
  -4  -2  -7 556.776 58.9665   3
  -2   4  -7 581.053 64.1537   2
   4   2  -7 476.308 58.8788  11
  -2   4  -7 536.232 56.7904  11
   4   2  -7 606.290 47.6231  10
   2  -4  -7 540.998 51.2435  10
   4   2  -7 607.221 61.0919   2
  -2   4  -6 23777.7 398.651   2
  -4  -2  -6 23284.7 391.550   3
   4   2  -6 23208.3 409.803  11
   4   2  -6 22802.4 314.313  10
  -2   4  -6 23321.8 386.537  11
   2  -4  -6 22927.2 345.758  10
   4   2  -6 22580.5 380.067   2
  -2   4  -5 1405.19 84.0189   2
  -4  -2  -5 1398.21 89.0028   3
   2  -4  -5 1399.39 73.3061  10
  -2   4  -5 1553.92 90.5526  11
   4   2  -5 1393.94 91.8125  11
   4   2  -5 1449.77 60.9361  10
   4   2  -5 1461.12 84.0244   2
  -2   4  -4 10223.5 218.523   2
  -4  -2  -4 10333.5 242.770   3
   4   2  -4 10331.4 248.592  11
   2  -4  -4 10373.1 200.500  10
  -2   4  -4 10099.4 238.974  11
   4   2  -4 10504.3 166.646  10
   4   2  -4 10138.4 225.163   2
  -2   4  -3 4715.44 134.144   2
  -4  -2  -3 4772.76 159.692   3
   4   2  -3 4788.71 99.1177  10
   2  -4  -3 4766.59 126.889  10
  -2   4  -3 4651.18 157.627  11
   4   2  -3 4845.93 163.368  11
  -2   4  -2 27117.8 349.836   2
  -4  -2  -2 26834.2 422.331   3
   4   2  -2 27496.6 423.706  11
  -2   4  -2 27142.1 422.095  11
   4   2  -2 26639.1 291.076  10
   2  -4  -2 27229.4 351.584  10
  -4  -2  -1 10388.2 240.245   3
  -2   4  -1 10465.3 170.522   2
   2  -4  -1 10241.0 190.229  10
   4   2  -1 10277.5 234.165  11
   4   2  -1 10304.2 141.912  10
  -2   4  -1 10248.4 236.850  11
  -2   4   0 6813.01 114.244   2
  -4  -2   0 7291.71 197.794   3
   4   2   0 6825.98 164.488   9
   4   2   0 7291.78 188.824  11
  -2   4   0 6759.61 189.810  11
   2  -4   0 7039.25 153.271  10
   4   2   0 7183.83 112.838  10
  -4  -2   1 10407.9 241.346   3
   4   2   1 10210.9 147.162  10
   4   2   1 10146.6 206.321   9
  -2   4   1 10623.7 240.230  11
   4   2   1 10329.4 224.863  11
   2  -4   1 10224.9 193.373  10
  -4  -2   2 27622.8 428.728   3
   4   2   2 27599.0 395.611   9
   4   2   2 26835.0 306.498  10
  -4  -2   2 27463.7 350.942   1
  -2   4   2 27680.4 427.233  11
   4   2   2 27655.3 398.457  11
   2  -4   2 27092.2 368.651  10
  -4  -2   3 4902.72 161.985   3
   2  -4   3 4509.90 132.719  10
   2  -4   3 4696.55 97.8525   9
   4   2   3 4871.87 148.626   9
  -4  -2   3 4796.23 130.234   1
   4   2   3 4812.86 141.543  11
  -4  -2   4 10462.9 244.279   3
   2  -4   4 10196.9 217.982  10
   2  -4   4 10170.1 174.627   9
   4   2   4 10517.7 233.017   9
  -4  -2   4 10296.0 211.267   1
   4   2   4 10288.1 210.676  11
  -4  -2   5 1331.36 85.9289   3
   2  -4   5 1345.29 82.2715  10
   2  -4   5 1559.64 68.4744   9
   4   2   5 1438.10 88.5013   9
  -4  -2   5 1435.87 80.8914   1
   4   2   5 1363.15 67.6675   1
   4   2   5 1422.05 72.3560  11
  -4  -2   6 23384.0 395.430   3
   4   2   6 23014.1 403.029   9
   2  -4   6 22759.5 390.074  10
   2  -4   6 23960.0 344.198   9
  -4  -2   6 23404.8 387.530   1
   4   2   6 24116.4 344.248   1
   4   2   6 23783.4 330.436  11
  -4  -2   7 534.139 57.3844   3
   2  -4   7 605.204 64.0497  10
   4   2   7 583.795 64.9843   9
   2  -4   7 529.933 50.4463   9
   4   2   7 598.160 51.4083   1
  -4  -2   7 691.143 66.7998   1
  -2   4   7 508.859 50.6303   1
   2  -4   7 580.274 69.7798   1
  -4  -2   8 971.196 73.9266   3
  -4  -2   8 1011.95 83.1483   1
  -2   4   8 996.796 73.1769   1
   2  -4   8 1041.17 94.9646   1
   4   2   8 959.320 86.0055   9
   2  -4   8 998.651 69.9761   9
   2  -4   9 6167.35 236.593   1
  -2   4   9 5914.60 185.195   1
  -4  -2   9 5990.71 212.746   1
   2  -4   9 6423.00 192.462   9
   4   2   9 6153.51 223.651   9
  -2   4  10 9398.46 248.672   1
   2  -4  10 10049.2 318.615   1
  -4  -2  10 9422.58 283.584   1
   2  -4  10 10033.4 257.180   9
   4   2  10 9746.53 298.465   9
   2  -4  11 1555.15 62.1068   5
  -2   4  11 1654.40 108.088   1
   2  -4  11 1880.75 143.933   1
  -4  -2  11 1875.28 131.661   1
   4   2  11 1835.63 133.185   9
  -2   4  12 1218.37 55.3775  15
  -4  -2  12 1211.24 57.7573   8
   4   2  12 1270.72 117.389   9
  -4  -2  12 1156.44 53.1791   5
   2  -4  12 1087.04 55.2428   5
  -2   4  12 1249.07 57.5791   5
   2  -4  12 1213.39 55.0550  13
  -2   4  12 1179.30 93.6235   1
   2  -4  12 1266.71 125.494   1
  -4  -2  12 1184.47 109.221   1
  -2   4  13 1016.27 52.9712  15
  -4  -2  13 981.676 49.0198  15
  -4  -2  13 957.832 52.7158   8
   4   2  13 949.986 105.359   9
   2  -4  13 796.139 48.7875   5
  -4  -2  13 945.226 50.5661   5
  -2   4  13 959.104 52.2704   5
   2  -4  13 949.463 49.5254  13
  -2   4  13 848.978 84.4465   1
  -4  -2  13 789.456 95.0324   1
   2  -4  13 1014.09 117.092   1
  -4  -2  14 1190.33 54.5995  15
  -2   4  14 1123.60 57.3840  15
  -4  -2  14 1159.48 61.0485   8
   4   2  14 1119.75 118.223   9
  -2   4  14 1160.77 58.2925   5
  -4  -2  14 1181.62 58.6339   5
   2  -4  14 917.042 53.5948   5
   2  -4  14 1139.87 55.0774  13
  -4  -2  14 1171.39 118.243   1
   2  -4  14 1160.17 130.458   1
  -2   4  15 6880.62 143.438   5
  -4  -2  15 6947.72 144.180   5
  -2   4  15 6834.00 144.764  15
  -4  -2  15 7000.39 137.627  15
  -4  -2  15 7099.58 151.799   8
   2  -4  15 6901.79 140.566  13
  -2   4  16 5229.79 122.771   5
  -4  -2  16 5458.88 128.098   5
   4   2  16 5576.55 116.306  16
  -2   4  16 5348.46 126.582  15
  -4  -2  16 5347.93 130.249   8
   2  -4  16 5550.05 122.648  13
  -2   4  17 2406.20 81.4531   5
  -4  -2  17 2741.67 88.7405   5
   4   2  17 2607.07 78.2428  16
  -4  -2  17 2678.38 89.8771   8
  -4  -2  18 677.477 46.6400   8
   4   2  18 707.474 39.8236  16
  -4  -2  18 714.235 47.4305   5
  -2   4  18 579.329 41.1574   5
  -4  -2  19 2042.01 73.7657   8
  -2   4  19 1922.06 65.3349   5
   4   2  19 2009.21 60.8371  16
  -4  -2  20 186.412 27.5674   8
   4   2  20 184.330 21.6011  16
  -2   4  20 142.642 20.9632   5
  -4  -2  20 180.957 26.5436   5
  -4  -2  21 702.606 38.2783   8
  -4  -2  21 688.571 38.7133   5
  -4  -2  22 112.004 18.5168   8
  -4  -2  22 132.827 19.6064   5
  -4  -2  23 392.035 21.8838   5
  -3   4 -22 565.657 25.4716   7
   4   3 -22 541.291 25.7709   7
   4   3 -22 620.611 29.1097   6
  -3   4 -21 1841.56 48.4174   6
  -3   4 -21 1839.32 51.2754   7
   4   3 -21 1870.32 56.7264   6
  -3   4 -20 1004.90 40.5339   6
  -3   4 -20 1091.26 43.5097   7
   4   3 -20 1068.83 48.6174   6
  -3   4 -19 71.3361 19.0911   7
   4   3 -19 159.133 21.8849  12
   4   3 -19 107.751 25.5568   6
  -3   4 -19 105.754 19.3089   6
  -3   4 -18 577.833 37.8094   7
  -3   4 -18 658.539 39.3101   6
   4   3 -18 608.855 40.4369  12
   4   3 -18 607.790 44.2851   6
  -3   4 -17 1317.84 55.8172   6
  -3   4 -17 1271.13 54.6864   7
   4   3 -17 1232.65 57.0341  12
   4   3 -17 1246.06 61.4789   6
  -3   4 -16 1077.75 51.1786   7
  -3   4 -16 1034.96 50.9057   6
   4   3 -16 1090.52 55.2771  12
  -3   4 -15 188.202 26.3604   7
   4   3 -15 166.484 28.1139  12
  -3   4 -15 180.770 24.7979   6
   3  -4 -14 2224.46 137.484  10
   4   3 -14 2275.47 79.7445  12
  -3   4 -14 2152.08 70.7921   7
  -3   4 -14 2229.15 73.5979   6
  -3   4 -14 2115.97 163.587   2
   4   3 -14 1932.22 139.069   2
   3  -4 -13 241.577 45.5403  10
  -3   4 -13 357.187 31.1296   7
  -3   4 -13 284.895 69.5803   2
   4   3 -13 214.402 48.5190   2
  -3   4 -13 414.606 33.6512   6
   4   3 -13 380.941 35.4633  12
  -3   4 -12 920.399 102.909   2
   3  -4 -12 830.277 78.7363  10
   4   3 -12 906.794 49.0673  12
  -3   4 -12 940.546 45.4372   7
   4   3 -12 787.101 86.4709   2
  -4  -3 -12 943.298 100.924   2
  -3   4 -12 911.607 46.1740   6
   4   3 -11 113.786 42.1652  11
   3  -4 -11 133.169 34.7230  10
  -3   4 -11 171.436 21.8140   7
   4   3 -11 140.394 21.4038  12
  -3   4 -11 175.265 23.2653   6
  -4  -3 -11 238.457 43.8286   2
  -3   4 -11 140.687 43.7075   2
   4   3 -11 140.185 41.1014   2
   4   3 -10 756.814 79.6084  11
   3  -4 -10 786.362 71.4200  10
  -4  -3 -10 876.542 94.7749   2
   4   3 -10 650.837 74.3956   2
  -3   4 -10 684.133 82.9675   2
   4   3  -9 6153.77 219.908  11
   3  -4  -9 5515.46 180.356  10
   4   3  -9 5362.87 198.834   2
  -4  -3  -9 6072.47 230.491   2
  -3   4  -9 5836.28 224.923   2
   4   3  -8 438.858 63.2441  11
  -3   4  -8 456.057 66.9979   2
   4   3  -8 413.239 56.4052   2
  -4  -3  -8 413.473 52.9128   3
   3  -4  -8 406.753 50.3450  10
   3  -4  -7 1349.66 82.0836  10
   4   3  -7 1246.79 63.1542  10
   4   3  -7 1308.01 98.1712  11
  -3   4  -7 1244.14 94.3918   2
  -4  -3  -7 1392.61 92.4997   3
   4   3  -7 1045.34 82.8901   2
   3  -4  -6 477.798 52.0502  10
   4   3  -6 269.289 49.4227  11
  -4  -3  -6 433.644 55.6674   3
   4   3  -6 463.762 55.2031   2
  -3   4  -6 492.671 61.4171   2
   3  -4  -5 14076.6 266.089  10
   4   3  -5 14227.3 317.784  11
  -3   4  -5 13873.1 294.400   2
  -4  -3  -5 14410.4 307.773   3
   4   3  -5 13827.3 286.923   2
   4   3  -4 1527.56 98.2499  11
   3  -4  -4 1555.21 81.8170  10
  -3   4  -4 1673.72 91.6498   2
  -4  -3  -4 1408.82 93.5998   3
   4   3  -4 1547.23 88.5571   2
  -3   4  -3 3857.84 129.941   2
  -4  -3  -3 3925.40 152.620   3
   4   3  -3 3712.45 150.803  11
   3  -4  -3 4002.35 125.279  10
   4   3  -2 207.731 43.0206  11
  -3   4  -2 187.290 31.7964   2
  -4  -3  -2 173.901 43.6167   3
   3  -4  -2 141.127 28.7832  10
   3  -4  -2 187.993 22.4542   9
  -4  -3  -1 2078.56 111.838   3
  -3   4  -1 2203.12 83.2860   2
   4   3  -1 2313.97 113.526  11
   3  -4  -1 2194.74 90.2701  10
   4   3  -1 2212.05 94.9223   9
  -4  -3   0 18785.9 357.584   3
  -3   4   0 18774.5 258.096   2
   3  -4   0 18691.4 299.473  10
   4   3   0 18924.5 341.884  11
   4   3   0 18392.8 300.199   9
  -4  -3   1 2281.25 117.916   3
   3  -4   1 2355.65 97.8287  10
   4   3   1 2344.66 110.369  11
   4   3   1 2181.72 95.2853   9
   4   3   2 176.700 36.2060  11
  -4  -3   2 212.664 26.0379   1
  -4  -3   2 130.660 41.5977   3
   4   3   2 173.020 35.1465   9
   3  -4   2 166.806 33.8436  10
   4   3   3 4075.28 139.714  11
  -4  -3   3 3750.77 111.066   1
  -4  -3   3 3765.31 152.997   3
   3  -4   3 3905.76 134.507  10
   4   3   3 3948.84 136.226   9
   3  -4   3 3929.78 105.045   9
   4   3   4 1576.91 84.5173  11
  -4  -3   4 1489.07 74.4770   1
  -4  -3   4 1500.46 98.5597   3
   3  -4   4 1628.51 92.2821  10
   3  -4   4 1557.71 70.3063   9
   4   3   4 1569.00 90.1606   9
   4   3   5 14489.3 269.666  11
  -4  -3   5 13936.7 268.466   1
  -4  -3   5 14159.0 310.779   3
   4   3   5 14034.0 292.446   9
   3  -4   5 13729.5 292.040  10
   3  -4   5 14002.7 248.509   9
   4   3   6 474.484 44.2746  11
   4   3   6 397.999 54.3964   9
   3  -4   6 446.679 46.4913   9
   3  -4   6 424.639 55.1852  10
  -4  -3   6 473.947 59.9568   3
  -4  -3   6 437.186 48.4355   1
   3  -4   7 1138.19 92.4527  10
   3  -4   7 1135.95 74.6608   9
   4   3   7 1226.91 93.0088   9
  -4  -3   7 1157.41 89.2724   3
  -4  -3   7 1300.02 87.9787   1
   3  -4   8 440.756 61.3011  10
   3  -4   8 467.353 52.2373   9
   4   3   8 478.918 62.7045   9
  -4  -3   8 533.495 63.6029   3
  -4  -3   8 510.133 62.7781   1
  -3   4   8 475.743 57.9195   1
   3  -4   8 434.020 68.5551   1
   4   3   9 6088.01 224.068   9
   3  -4   9 6089.41 197.282   9
  -4  -3   9 6177.36 202.550   3
  -4  -3   9 6033.58 214.477   1
  -3   4   9 5993.94 199.247   1
   3  -4   9 5799.85 236.863   1
   4   3  10 574.629 73.9784   9
   3  -4  10 745.684 73.5108   9
  -4  -3  10 797.218 82.6973   1
  -3   4  10 664.552 72.9114   1
   3  -4  10 762.183 94.7414   1
  -4  -3  11 169.209 45.5738   1
  -3   4  11 146.857 41.8385   1
   3  -4  11 121.668 54.1519   1
   4   3  11 81.7956 34.6024   9
   3  -4  11 133.274 43.5864   9
  -3   4  11 172.272 28.2603   4
  -3   4  11 172.021 28.1178   5
  -4  -3  11 116.169 22.5589   8
   4   3  11 164.935 23.0626  16
   3  -4  11 142.642 22.3419  13
   3  -4  12 853.481 47.3372  13
   3  -4  12 877.576 107.486   1
  -4  -3  12 832.751 94.3069   1
  -3   4  12 744.209 80.0629   1
  -3   4  12 878.550 51.6052   5
  -4  -3  12 859.022 46.2583   5
   4   3  12 832.984 97.1481   9
  -3   4  12 918.781 51.4788   4
  -4  -3  12 934.816 52.5141   8
  -3   4  12 865.009 49.9183  15
   4   3  12 935.184 44.2585  16
   4   3  13 435.955 32.3843  16
  -4  -3  13 333.652 35.3245   8
  -3   4  13 344.615 37.4280   5
  -3   4  13 334.662 36.5380   4
  -4  -3  13 377.962 34.4006   5
   3  -4  13 422.230 81.1399   1
  -3   4  13 271.939 54.7309   1
  -4  -3  13 247.299 60.8890   1
   4   3  13 247.713 63.0820   9
  -3   4  13 363.343 35.9547  15
   3  -4  13 295.567 30.2960  13
  -4  -3  14 2288.04 161.351   1
   3  -4  14 2142.74 173.516   1
  -3   4  14 1934.70 132.353   1
  -4  -3  14 2149.18 74.5446   5
  -3   4  14 2133.88 80.4766   5
   4   3  14 2208.05 162.790   9
  -4  -3  14 2190.62 81.1944   8
   3  -4  14 2137.93 74.8343  13
   4   3  14 2165.88 68.4027  16
  -3   4  14 2076.59 79.1075  15
  -3   4  15 187.138 30.8811   5
  -4  -3  15 233.448 32.3315   5
  -4  -3  15 189.915 31.3692   8
   4   3  15 218.656 26.5077  16
  -3   4  15 171.246 27.5276  15
   3  -4  15 210.735 28.3479  13
  -3   4  16 1081.31 58.7780   5
  -4  -3  16 1116.80 56.4840   5
  -3   4  16 1055.81 56.2795  15
   4   3  16 1095.75 49.1364  16
  -4  -3  16 1135.74 60.4819   8
   3  -4  16 1069.28 52.1657  13
  -3   4  17 1179.96 59.2119   5
  -4  -3  17 1415.84 61.5391   5
   4   3  17 1248.63 50.7470  16
  -3   4  17 1205.79 59.0827  15
  -4  -3  17 1279.55 62.4451   8
  -4  -3  18 586.194 43.7139   8
  -3   4  18 579.535 41.5433   5
  -4  -3  18 685.384 44.5182   5
   4   3  18 634.586 35.5929  16
  -4  -3  19 144.690 26.6040   8
  -3   4  19 83.7117 22.4834   5
  -4  -3  19 125.236 24.7355   5
  -4  -3  20 991.614 46.5446   8
  -4  -3  20 1086.29 49.0520   5
  -3   4  20 1038.74 44.6123   5
  -4  -3  21 1921.22 56.6913   8
  -4  -3  21 1869.06 56.7503   5
  -3   4  21 1838.42 52.0618   5
  -4  -3  22 575.572 28.0424   8
  -4  -3  22 532.825 27.6502   5
   4   4 -22 33.4529 11.1677   6
  -4   4 -22 27.6132 9.49858   7
  -4   4 -21 765.508 31.0965   7
   4   4 -21 739.733 29.9905   7
  -4   4 -21 747.917 27.1444   4
   4   4 -20 296.104 26.5883   6
  -4   4 -20 289.698 21.3960   6
   4   4 -20 254.852 22.3144   7
  -4   4 -20 300.683 23.5612   7
   4   4 -19 1018.96 47.7829   6
   4   4 -19 1058.31 44.5123  12
  -4   4 -19 1048.09 43.4889   7
  -4   4 -19 973.619 39.6817   6
   4   4 -18 2076.04 71.3701   6
   4   4 -18 2124.72 68.3312  12
  -4   4 -18 2003.09 63.6566   7
  -4   4 -18 1979.61 60.8891   6
   4   4 -17 1439.63 62.5186   6
   4   4 -17 1421.86 59.6919  12
  -4   4 -17 1372.62 55.4045   7
  -4   4 -17 1380.56 53.8913   6
  -4   4 -16 167.357 23.4541   6
   4   4 -16 201.442 30.1902   6
   4   4 -16 167.000 26.8376  12
  -4   4 -16 159.451 25.6238   7
   4   4 -15 1683.36 70.9829   6
   4   4 -15 1852.22 71.8535  12
  -4   4 -15 1754.37 64.0958   7
  -4   4 -15 1816.34 64.6679   6
   4   4 -14 4107.14 109.551   6
  -4   4 -14 4260.72 100.694   7
  -4   4 -14 4415.42 102.750   6
   4   4 -14 4160.03 109.664  12
   4  -4 -13 1770.43 123.094  10
  -4   4 -13 1904.72 65.8350   7
  -4   4 -13 2002.47 68.5184   6
  -4   4 -13 1661.29 146.980   2
   4   4 -13 1811.92 71.4166  12
   4   4 -13 1773.06 133.951   2
  -4   4 -12 206.288 26.6106   6
   4  -4 -12 230.723 50.4782  10
  -4   4 -12 202.346 24.6927   7
   4   4 -12 196.409 34.4306  16
  -4   4 -12 125.643 53.3286   2
   4   4 -12 181.043 46.4627   2
   4   4 -12 187.087 28.2677  12
   4   4 -11 1609.07 121.537   2
   4   4 -11 1881.13 69.9317  12
  -4   4 -11 1857.08 64.0593   6
  -4   4 -11 1870.73 62.7755   7
   4   4 -11 1847.07 76.4986  16
   4   4 -11 1810.83 131.423  11
   4  -4 -11 1948.69 122.299  10
  -4   4 -11 1787.12 140.595   2
   4   4 -10 554.060 38.0764  12
  -4   4 -10 573.946 80.1115   2
   4   4 -10 600.692 72.3444   2
   4   4 -10 630.322 46.7196  16
  -4   4 -10 576.645 34.5544   7
  -4   4 -10 639.350 37.9350   6
   4  -4 -10 630.040 68.8942  10
   4   4 -10 468.548 69.2096  11
   4  -4  -9 1764.10 107.106  10
   4   4  -9 1839.25 130.187  11
  -4  -4  -9 2114.17 133.289   2
  -4   4  -9 1727.29 128.540   2
   4   4  -9 1638.02 114.385   2
   4  -4  -8 4862.71 171.524  10
   4   4  -8 4700.00 199.794  11
  -4   4  -8 4819.47 205.471   2
   4   4  -8 4633.06 182.577   2
   4  -4  -7 5621.24 179.419  10
   4   4  -7 5464.79 211.358  11
  -4   4  -7 5893.23 215.183   2
  -4  -4  -7 5875.08 203.500   3
   4   4  -7 5287.32 189.919   2
   4  -4  -6 708.031 64.5886  10
   4   4  -6 588.123 70.4232  11
  -4   4  -6 694.375 74.5999   2
  -4  -4  -6 568.404 67.3256   3
   4   4  -6 635.040 67.0038   2
   4  -4  -5 714.065 63.2765  10
   4   4  -5 797.434 78.6291  11
  -4   4  -5 784.350 74.2220   2
  -4  -4  -5 812.055 77.9320   3
   4   4  -5 834.811 72.1170   2
  -4  -4  -4 19149.1 384.019   3
  -4   4  -4 18914.0 356.526   2
   4  -4  -4 19068.9 328.981  10
   4   4  -4 19323.5 394.897  11
  -4  -4  -3 11792.8 294.765   3
  -4   4  -3 12314.7 264.723   2
   4  -4  -3 12714.4 256.090  10
   4   4  -3 12247.4 301.512  11
  -4   4  -2 6989.59 182.560   2
  -4  -4  -2 6773.86 219.843   3
   4  -4  -2 6809.88 180.772  10
   4   4  -2 6747.26 215.580  11
   4   4  -2 7004.29 179.008   9
  -4  -4  -1 5743.27 200.042   3
  -4   4  -1 5603.93 153.239   2
   4  -4  -1 5654.73 162.463  10
   4   4  -1 5611.33 193.047  11
   4   4  -1 5475.95 155.435   9
  -4   4   0 2221.37 89.9963   2
  -4  -4   0 2183.73 124.564   3
   4   4   0 2264.09 121.242  11
   4  -4   0 2348.09 103.704  10
   4   4   0 2328.01 99.8481   9
  -4  -4   1 5559.51 200.858   3
   4   4   1 5831.81 190.346  11
   4  -4   1 5757.63 167.174  10
   4   4   1 5792.47 162.145   9
  -4  -4   2 7099.87 228.078   3
   4   4   2 7105.96 207.279  11
   4  -4   2 6880.12 191.934  10
   4   4   2 6797.65 180.808   9
  -4  -4   3 12671.2 312.087   3
   4   4   3 12120.9 275.537  11
   4   4   3 11926.1 254.968   9
   4  -4   3 12227.1 227.307   9
   4  -4   3 12688.3 280.580  10
  -4  -4   4 19880.5 404.371   3
   4   4   4 19830.0 358.935  11
   4   4   4 19533.2 350.482   9
   4  -4   4 20034.3 374.933  10
   4  -4   4 19109.2 312.216   9
   4   4   5 764.064 65.8376  11
   4   4   5 660.014 64.3242   9
   4  -4   5 885.800 80.9432  10
   4  -4   5 715.996 59.2108   9
  -4  -4   5 907.880 85.3549   3
  -4  -4   5 755.878 57.9202   1
   4  -4   6 669.305 75.7298  10
   4   4   6 633.858 65.6865   9
   4  -4   6 702.988 61.2901   9
  -4  -4   6 721.507 77.4814   3
  -4  -4   6 717.298 60.8141   1
   4   4   7 5541.84 199.515   9
   4  -4   7 5647.15 213.298  10
   4  -4   7 5442.72 180.295   9
  -4  -4   7 5845.63 211.219   3
  -4  -4   7 5641.17 185.203   1
   4   4   8 4784.24 192.915   9
   4  -4   8 4551.48 170.139   9
   4  -4   8 4898.68 208.582  10
  -4  -4   8 4565.30 188.013   3
  -4  -4   8 4727.18 178.570   1
   4   4   9 1680.66 120.894   9
  -4  -4   9 1721.07 115.396   1
   4  -4   9 1674.62 135.819   1
  -4  -4   9 1820.34 120.885   3
   4  -4  10 577.102 39.8935  13
  -4  -4  10 589.878 73.0934   1
   4  -4  10 469.886 77.4662   1
  -4   4  10 562.763 42.7153   5
   4   4  10 640.976 77.8462   9
  -4   4  10 592.019 41.6078   4
  -4  -4  10 590.424 40.1663   8
  -4   4  10 689.660 45.9194  14
   4   4  10 632.626 36.4997  16
   4  -4  11 1803.77 67.4202  13
   4  -4  11 1896.16 155.623   1
  -4  -4  11 1822.73 131.631   1
  -4  -4  11 1912.08 63.8503   5
  -4   4  11 1837.93 75.8179   5
   4   4  11 1853.84 135.336   9
  -4   4  11 1816.15 69.6295   4
  -4  -4  11 1858.31 70.6628   8
   4   4  11 1810.61 60.2648  16
  -4   4  11 1852.05 71.0776  14
  -4  -4  12 174.404 44.2878   1
   4  -4  12 188.530 60.6367   1
   4   4  12 239.182 63.2137   9
  -4  -4  12 197.454 26.9558   5
  -4   4  12 209.627 33.3753   5
  -4   4  12 163.958 30.3335   4
  -4  -4  12 153.600 27.0241   8
   4   4  12 225.961 26.2158  16
   4  -4  12 192.526 25.6318  13
   4  -4  13 1805.63 69.1283  13
   4  -4  13 1755.36 157.366   1
  -4  -4  13 1672.84 133.752   1
  -4   4  13 1779.96 78.2645   5
  -4  -4  13 1808.00 66.0485   5
   4   4  13 1846.63 144.598   9
  -4  -4  13 1888.77 74.2397   8
   4   4  13 1804.17 61.0948  16
  -4   4  13 1861.64 73.9636   4
  -4   4  13 1773.08 74.0557  15
  -4   4  14 4258.44 112.813   4
   4   4  14 4266.22 95.5033  16
  -4   4  14 4190.80 114.564  15
  -4  -4  14 4311.89 114.166   8
  -4   4  14 4267.40 119.186   5
  -4  -4  14 4319.08 106.573   5
   4  -4  14 4183.62 105.738  13
   4   4  15 1823.34 60.4633  16
  -4   4  15 1689.04 72.2978  15
  -4  -4  15 1768.17 71.9248   8
   4  -4  15 1715.14 66.1261  13
  -4  -4  15 1767.77 68.5727   5
  -4   4  15 1823.48 77.8851   5
  -4  -4  16 150.887 25.7910   5
  -4   4  16 205.370 34.5360   5
  -4  -4  16 130.451 28.7581   8
   4   4  16 185.849 23.4707  16
  -4   4  16 158.683 29.1856  15
   4  -4  16 166.124 23.0096  13
  -4  -4  17 1527.90 61.3875   5
  -4   4  17 1414.43 67.6547   5
  -4  -4  17 1395.93 61.8362   8
  -4   4  17 1377.92 62.6008  15
  -4  -4  17 1478.41 61.6517  13
  -4   4  18 2085.93 77.8449   5
  -4  -4  18 2127.36 70.4719   5
  -4  -4  18 2042.93 70.6784   8
  -4  -4  19 1093.10 47.7157   5
  -4   4  19 984.638 50.1045   5
  -4  -4  19 1044.05 47.6304   8
  -4   4  20 284.673 27.3207   5
  -4  -4  20 313.502 26.4957   5
  -4  -4  20 278.973 25.8093   8
  -4   4  21 754.941 35.1402   5
  -4  -4  21 764.213 32.8386   5
  -4  -4  21 756.425 32.7715   8
  -5   4 -21 422.418 20.7770   7
   4   5 -21 375.312 21.3536   6
  -5   4 -20 397.646 23.9717   7
   4   5 -20 340.436 20.6973   7
  -5   4 -20 352.692 21.8135   4
   4   5 -20 412.362 26.4296   6
   4   5 -20 348.518 21.8722  12
  -5   4 -19 972.838 38.9430   7
   4   5 -19 987.171 37.1495   7
  -5   4 -19 949.119 37.2658   4
   4   5 -19 1020.60 42.7793   6
   4   5 -19 990.718 40.8020  12
   4   5 -18 758.537 36.5608   7
  -5   4 -18 810.849 38.5743   7
  -5   4 -18 740.061 34.1704   6
  -5   4 -18 845.614 38.7261   4
   4   5 -18 848.154 42.8965   6
   4   5 -18 790.349 41.2050  12
  -5   4 -17 98.0692 22.0646   7
   5  -4 -17 104.362 22.5057  12
  -5   4 -17 146.698 20.8869   6
   4   5 -17 108.858 24.0043   6
   4   5 -17 81.3101 21.4319  12
   5  -4 -16 709.455 45.2026  12
   4   5 -16 735.942 45.9029  12
   4   5 -16 708.629 43.5590   6
  -5   4 -16 698.917 40.6128   7
  -5   4 -16 698.053 38.0589   6
   5  -4 -15 898.358 52.6240  12
   4   5 -15 895.183 50.9285  12
   4   5 -15 861.767 48.7781   6
  -5   4 -15 891.557 46.4127   7
  -5   4 -15 914.974 44.7658   6
   4   5 -14 699.069 47.7456  12
   4   5 -14 715.883 44.5000   6
  -5   4 -14 730.578 41.7721   6
  -5   4 -14 700.084 41.9106   7
   4   5 -13 8478.72 163.600  12
  -5   4 -13 8740.57 150.880   7
  -5   4 -13 8705.51 149.971   6
   4   5 -13 8600.32 159.035   6
  -5   4 -12 4159.46 228.766   2
   5  -4 -12 4073.70 185.010  10
  -5   4 -12 4260.38 99.7352   7
  -5   4 -12 4270.71 99.9477   6
   4   5 -12 3975.64 199.707   2
   4   5 -12 4167.84 109.934  12
   4   5 -12 4433.55 126.730  16
   4   5 -12 4196.55 104.891   6
  -5   4 -11 928.245 110.138   2
   4   5 -11 943.718 98.4522  11
   5  -4 -11 1010.75 93.2104  10
  -5   4 -11 976.677 47.3098   7
  -5   4 -11 985.296 47.3458   6
   4   5 -11 783.420 89.6743   2
   4   5 -11 957.826 51.8294  12
   4   5 -11 1042.79 62.3728  16
   4   5 -11 922.400 48.9281   6
  -5   4 -10 8453.17 311.869   2
   5  -4 -10 8614.21 261.508  10
   4   5 -10 8815.78 302.922  11
  -5   4 -10 8909.46 146.764   7
  -5   4 -10 8899.53 147.666   6
   4   5 -10 8690.72 280.400   2
   4   5 -10 8578.25 159.643  12
   4   5 -10 8836.14 174.536  16
   4   5 -10 8392.19 150.308   6
  -5   4  -9 9701.64 154.523   6
  -5   4  -9 9818.91 153.451   7
   4   5  -9 9971.81 170.371  12
   4   5  -9 9611.98 179.494  16
   5  -4  -9 10146.3 278.426  10
   4   5  -9 9773.91 314.887  11
  -5   4  -9 9764.97 324.430   2
   4   5  -9 9464.52 285.503   2
  -5   4  -8 4147.37 90.5396   7
  -5   4  -8 4142.40 91.6784   6
   4   5  -8 4198.22 101.797  12
   5  -4  -8 4214.37 169.459  10
   4   5  -8 4222.41 202.834  11
  -5   4  -8 4262.71 202.860   2
   4   5  -8 4084.42 178.264   2
   4   5  -8 4232.36 108.453  16
  -4  -5  -7 91.6550 38.6677   3
  -5   4  -7 113.376 45.9979   2
   4   5  -7 80.8863 30.5166   2
   5  -4  -7 96.2636 34.2222  10
   4   5  -7 185.945 49.7215  11
  -5   4  -6 1225.66 102.976   2
  -4  -5  -6 1076.22 95.9268   3
   4   5  -6 1114.43 103.922  11
   5  -4  -6 1021.07 81.2508  10
   4   5  -6 1083.16 87.0249   2
  -4  -5  -5 3430.19 166.421   3
  -5   4  -5 4055.53 173.796   2
   5  -4  -5 3568.56 145.914  10
   4   5  -5 3891.19 183.903  11
  -4  -5  -4 892.596 86.3653   3
  -5   4  -4 1106.13 88.9003   2
   4   5  -4 952.254 90.9211  11
   5  -4  -4 966.618 78.3226  10
  -5   4  -3 14003.2 309.714   2
  -4  -5  -3 13611.9 343.196   3
   5  -4  -3 14481.8 299.231  10
   4   5  -3 14572.7 355.055  11
   4   5  -3 13914.4 275.555   9
  -4  -5  -2 4862.45 199.524   3
  -5   4  -2 4699.41 165.608   2
   5  -4  -2 4873.95 165.514  10
   4   5  -2 5116.64 201.792  11
   4   5  -2 4972.69 151.495   9
  -4  -5  -1 11315.6 310.525   3
   5  -4  -1 10742.7 252.127  10
   4   5  -1 11424.3 302.474  11
   4   5  -1 11210.2 234.691   9
  -4  -5   0 8166.45 263.315   3
   5  -4   0 8024.46 214.562  10
   4   5   0 8158.22 250.000  11
   4   5   0 8149.49 197.438   9
  -4  -5   1 11263.2 313.594   3
   4   5   1 10814.4 286.938  11
   5  -4   1 10521.7 252.338  10
   4   5   1 11351.2 238.884   9
  -4  -5   2 4894.08 206.014   3
   5  -4   2 4631.71 166.426  10
   4   5   2 5038.80 188.493  11
   4   5   2 4708.24 153.379   9
  -4  -5   3 14455.5 363.706   3
   4   5   3 14290.1 327.219  11
   4   5   3 14172.8 287.021   9
   5  -4   3 14063.6 313.188  10
  -4  -5   4 922.572 92.7972   3
   4   5   4 1101.94 88.9327  11
   4   5   4 989.816 74.3207   9
   5  -4   4 971.166 87.0074  10
  -4  -5   5 4049.97 189.449   3
   4   5   5 3922.94 160.369  11
   5  -4   5 3718.12 172.232  10
   4   5   5 3901.72 154.625   9
  -4  -5   6 1106.04 100.703   3
   4   5   6 1020.34 82.8820   9
   5  -4   6 1154.20 105.489  10
  -4  -5   7 70.5675 43.5699   3
   4   5   7 43.9065 26.4559   9
   5  -4   7 135.468 53.2499  10
  -4  -5   8 4217.55 195.885   3
  -5   4   8 4206.28 108.075   5
  -5   4   8 4173.00 102.931   4
   4   5   8 4183.55 184.370   9
  -5   4   8 4385.39 113.002  14
   5  -4   8 4044.36 101.038  13
  -5   4   9 9934.30 183.153  14
   5  -4   9 9665.51 167.972  13
  -4  -5   9 9966.04 306.190   3
  -5   4   9 10389.4 182.025   5
   4   5   9 9907.10 296.844   9
  -5   4   9 9687.94 170.755   4
  -4  -5   9 9641.13 166.981   8
   4   5   9 9442.96 149.772  16
   5  -4   9 9895.07 347.915   1
   5  -4  10 8663.42 159.005  13
   5  -4  10 8779.84 336.452   1
  -5   4  10 8707.21 171.416   5
   4   5  10 8398.35 283.253   9
  -4  -5  10 8472.97 157.488   8
   4   5  10 8546.11 141.221  16
  -5   4  10 8526.54 160.969   4
  -5   4  10 8470.26 170.419  14
   5  -4  11 809.679 109.302   1
  -5   4  11 970.068 59.3057   5
  -5   4  11 1030.14 55.0875   4
   5  -4  11 874.362 49.0388  13
  -4  -5  11 1032.29 53.2486   8
   4   5  11 1017.50 46.6335  16
  -5   4  11 866.061 55.7074  14
   5  -4  12 3886.50 237.832   1
  -5   4  12 4325.45 123.991   5
  -5   4  12 4174.36 112.328   4
   4   5  12 4203.42 94.3035  16
  -4  -5  12 4259.26 110.286   8
  -5   4  12 4148.79 114.604  14
   5  -4  12 4169.05 106.580  13
  -5   4  13 9338.90 186.152   5
  -4  -5  13 8979.23 155.258   5
  -5   4  13 8235.37 165.123   4
   4   5  13 8309.70 139.383  16
  -4  -5  13 8807.47 165.349   8
  -5   4  13 8479.33 166.064  14
  -5   4  13 8233.98 169.970  15
   5  -4  13 8270.26 156.956  13
  -5   4  14 843.748 59.1809   5
  -4  -5  14 716.293 42.4732   5
  -5   4  14 723.685 49.3245   4
  -4  -5  14 665.092 45.3662   8
  -5   4  14 690.350 50.3068  15
   5  -4  14 734.790 44.9599  13
  -5   4  15 896.779 54.4106  15
  -4  -5  15 864.898 50.5315   8
  -4  -5  15 933.220 48.2533   5
   5  -4  15 861.297 46.9861  13
  -5   4  16 719.141 48.2099  15
  -4  -5  16 707.129 41.3357   5
  -5   4  16 801.076 55.4456   5
  -4  -5  16 756.766 46.7018   8
  -4  -5  16 722.702 47.4373  13
   5  -4  16 736.397 41.0136  13
  -4  -5  17 99.6107 22.4901   8
  -5   4  17 95.5768 25.0682  15
  -4  -5  17 86.3738 23.3957  13
  -5   4  17 173.949 32.7975   5
  -4  -5  17 98.0251 20.9791   5
  -4  -5  18 794.974 41.3951   8
  -4  -5  18 786.516 39.5275   5
  -5   4  18 887.884 51.5883   5
  -4  -5  18 784.283 41.3027  13
  -5   4  18 776.401 44.2174  15
  -5   4  19 1069.10 50.6285   5
  -4  -5  19 984.956 41.5271   8
  -5   4  20 446.998 30.8353   5
  -4  -5  20 440.071 25.8697   8
  -5   4  21 438.464 24.9866   5
   3   5 -22 764.946 27.5631   6
  -5   3 -21 187.620 17.4504   4
   3   5 -21 201.559 16.7620   7
  -5   3 -21 186.586 15.7758   7
   3   5 -21 203.717 19.2219   6
   5  -3 -21 179.205 20.6063   6
  -5   3 -20 301.015 22.2196   7
   3   5 -20 326.255 23.3732   7
   3   5 -20 375.286 27.7301   6
   3   5 -19 554.572 32.5371  12
  -5   3 -19 552.427 31.0954   7
   3   5 -19 573.158 32.2177   7
   3   5 -19 570.870 35.9347   6
   3   5 -18 200.887 24.2505  12
   3   5 -18 233.301 25.3285   7
  -5   3 -18 217.155 23.6159   7
   3   5 -18 229.478 27.3269   6
   3   5 -17 418.620 33.4938  12
   5  -3 -17 373.925 34.5122  12
  -5   3 -17 384.420 30.1921   7
   3   5 -17 391.569 30.2153   7
   3   5 -17 382.642 34.3879   6
   5  -3 -16 1020.52 54.2850  12
   3   5 -16 921.988 49.7672  12
  -5   3 -16 960.089 43.1283   6
  -5   3 -16 948.887 46.2757   7
   3   5 -16 989.122 52.4968   6
   5  -3 -15 847.190 51.6194  12
   3   5 -15 754.101 46.6568  12
  -5   3 -15 819.223 41.4227   6
  -5   3 -15 750.608 41.9623   7
   3   5 -15 822.359 48.9593   6
   3   5 -14 2660.88 85.6104  12
  -5   3 -14 2546.21 75.9728   7
  -5   3 -14 2578.92 74.0708   6
   3   5 -14 2655.89 84.9189   6
  -5   3 -13 10122.7 161.045   6
  -5   3 -13 10245.9 164.177   7
  -5   3 -13 10234.4 370.978   2
   3   5 -13 10270.4 179.084  12
   3   5 -13 10166.0 176.320   6
   5  -3 -13 9910.36 295.269  10
   3   5 -13 9681.25 319.614   2
  -5   3 -12 4186.42 95.1112   6
  -5   3 -12 4261.43 97.1888   7
   5  -3 -12 3948.36 178.808  10
  -5   3 -12 4109.04 229.696   2
   3   5 -12 4180.26 107.194  12
   3   5 -12 3916.10 194.642   2
   3   5 -12 4119.85 104.074   6
   5  -3 -11 670.219 73.9225  10
  -5   3 -11 599.467 89.9429   2
   3   5 -11 630.427 77.7959   2
   3   5 -11 611.785 41.8681  12
   3   5 -11 572.627 48.5626  16
  -5   3 -11 624.601 36.4310   6
  -5   3 -11 597.294 36.5837   7
   3   5 -11 576.987 38.8990   6
  -5   3 -10 1190.22 48.6854   7
  -5   3 -10 1114.03 46.9428   6
   5  -3 -10 1202.54 93.7455  10
   3   5 -10 1206.27 106.247  11
  -5   3 -10 1258.64 120.528   2
   3   5 -10 1336.39 64.6095  16
   3   5 -10 1234.49 55.7942  12
   3   5 -10 1026.64 95.2625   2
   3   5 -10 1196.16 52.6899   6
  -5   3  -9 16418.2 425.318   2
   5  -3  -9 16825.9 353.987  10
   3   5  -9 16388.7 396.687  11
   3   5  -9 16759.0 229.953  12
  -5   3  -9 16334.8 209.952   7
   3   5  -9 15696.1 363.910   2
   3   5  -9 16471.0 242.172  16
  -5   3  -8 64.0435 41.9004   2
   3   5  -8 52.2471 29.5306   2
   5  -3  -8 123.394 39.1295  10
   3   5  -8 58.2820 40.5954  11
  -3  -5  -7 5908.81 203.032   3
  -5   3  -7 5751.16 226.949   2
   5  -3  -7 5761.70 186.260  10
   3   5  -7 5859.83 221.137  11
   3   5  -7 5398.13 190.207   2
  -3  -5  -6 2542.15 132.519   3
  -5   3  -6 2418.92 140.624   2
   3   5  -6 2434.16 140.804  11
   5  -3  -6 2639.83 123.159  10
   3   5  -6 2275.41 118.827   2
  -5   3  -5 6461.33 218.295   2
  -3  -5  -5 5968.00 206.601   3
   3   5  -5 6505.75 225.049  11
   5  -3  -5 6610.45 189.080  10
   3   5  -5 6301.28 190.713   2
  -5   3  -4 2471.14 143.808   3
  -3  -5  -4 2326.25 128.774   3
   3   5  -4 2710.58 118.816   2
   5  -3  -4 2345.29 109.937  10
   3   5  -4 2474.27 136.328  11
  -3  -5  -3 12509.1 306.379   3
  -5   3  -3 12564.2 328.128   3
   3   5  -3 12911.8 314.255  11
   5  -3  -3 12447.2 262.629  10
   3   5  -3 13139.8 234.759   9
  -3  -5  -2 5564.54 199.232   3
  -5   3  -2 5483.61 209.476   3
   5  -3  -2 5134.02 158.201  10
   3   5  -2 5258.14 192.075  11
   5  -3  -2 4929.93 149.079   9
   3   5  -2 5535.15 139.276   9
  -3  -5  -1 2027.35 121.199   3
  -5   3  -1 2146.08 131.969   3
   5  -3  -1 2092.94 100.408  10
   3   5  -1 2039.25 118.647  11
   5  -3  -1 1849.99 88.8760   9
   3   5  -1 2045.62 81.3555   9
  -3  -5   0 18673.9 387.923   3
  -5   3   0 18782.0 400.198   3
   3   5   0 19484.3 380.832  11
   5  -3   0 17830.2 317.262  10
   5  -3   0 18739.3 310.764   9
   3   5   0 19013.9 285.003   9
  -3  -5   1 1927.85 121.622   3
  -5   3   1 2027.41 124.801   3
   5  -3   1 2010.24 100.062  10
   3   5   1 2056.40 115.033  11
   5  -3   1 2109.10 96.5853   9
   3   5   1 2094.93 84.6973   9
  -5   3   2 5426.90 203.051   3
  -3  -5   2 5608.18 205.747   3
   3   5   2 5525.28 188.115  11
   5  -3   2 5204.02 168.127  10
   5  -3   2 5405.12 160.529   9
   3   5   2 5388.95 143.732   9
  -3  -5   3 13036.2 324.535   3
  -5   3   3 12529.3 314.419   3
   3   5   3 12446.5 288.976  11
   3   5   3 13067.4 244.896   9
   5  -3   3 12622.7 279.543  10
   5  -3   3 12943.8 265.841   9
  -3  -5   4 2603.04 142.333   3
  -5   3   4 2448.40 134.924   3
   3   5   4 2526.73 124.121  11
   5  -3   4 2403.14 113.981   9
   5  -3   4 2443.06 125.989  10
   3   5   4 2576.73 107.420   9
  -3  -5   5 6654.79 229.955   3
  -5   3   5 6118.42 216.017   3
   3   5   5 6449.51 196.646  11
   5  -3   5 6244.36 194.434   9
   3   5   5 6099.87 176.994   9
   5  -3   5 6853.92 223.762  10
  -3  -5   6 2620.94 145.118   3
   3   5   6 2542.53 118.985  11
   5  -3   6 2677.08 131.017   9
   3   5   6 2461.77 116.660   9
   5  -3   6 2859.68 154.004  10
  -3  -5   7 5848.23 218.365   3
   5  -3   7 5525.24 199.694   9
   5  -3   7 5744.86 227.228  10
   3   5   7 5493.36 184.917   9
  -3  -5   8 98.9725 33.7449   1
  -3  -5   8 121.228 42.8526   3
   5  -3   8 130.202 46.0170  10
   5  -3   8 27.3755 28.2301   9
   3   5   8 101.077 32.4179   9
  -3  -5   9 16189.0 382.462   3
  -5   3   9 17400.8 243.851   5
   5  -3   9 17157.5 395.054   9
   3   5   9 16868.6 370.634   9
   5  -3   9 17084.5 451.886   1
  -3  -5   9 16914.7 377.221   1
   5  -3   9 15986.9 224.404  13
  -5   3   9 15979.6 231.887   4
   5  -3  10 1190.43 52.9521  13
  -5   3  10 1317.73 62.8208   5
   5  -3  10 1351.28 114.182   9
  -5   3  10 1120.64 101.570   1
  -3  -5  10 1324.13 106.857   1
   5  -3  10 1250.12 128.191   1
  -5   3  10 1162.33 57.5125   4
  -3  -5  10 1323.95 56.0728   8
  -5   3  10 1316.72 62.7028  14
   5  -3  11 558.518 37.6401  13
  -5   3  11 582.849 47.2014   5
  -3  -5  11 653.527 39.9709   5
   5  -3  11 584.780 78.1821   9
  -3  -5  11 619.563 80.4173   1
  -5   3  11 608.043 81.1765   1
   5  -3  11 761.107 105.571   1
  -5   3  11 650.686 45.2238   4
  -3  -5  11 579.916 39.8832   8
  -5   3  11 631.754 47.4955  14
   5  -3  12 3982.63 100.249  13
  -3  -5  12 4375.56 103.854   5
  -5   3  12 4371.29 120.219   5
   5  -3  12 3879.17 204.752   9
   5  -3  12 4339.57 246.268   1
  -5   3  12 4028.09 201.110   1
  -3  -5  12 4078.47 202.577   1
  -5   3  12 4270.03 112.156   4
  -3  -5  12 4266.45 106.596   8
  -5   3  12 3817.89 114.263  14
   5  -3  13 9907.38 170.095  13
  -3  -5  13 10464.9 174.529   5
  -5   3  13 10975.0 201.003   5
   5  -3  13 10309.2 343.394   9
   5  -3  13 10588.5 396.079   1
  -5   3  13 9929.64 325.413   1
  -3  -5  13 10434.3 341.608   1
  -5   3  13 10156.8 185.625  14
  -3  -5  13 10397.8 179.237   8
  -5   3  13 9840.83 183.948   4
  -3  -5  14 2599.04 84.5348   8
  -5   3  14 2579.86 89.7219   4
  -3  -5  14 2583.66 82.8189   5
  -5   3  14 2836.48 98.6290   5
  -5   3  14 2670.81 93.6042  15
   5  -3  14 2600.11 79.4592  13
  -5   3  15 713.699 54.0664   5
  -3  -5  15 738.698 45.0161   5
  -5   3  15 812.108 52.9611   4
  -3  -5  15 764.823 46.9240   8
  -5   3  15 816.047 54.5147  15
  -3  -5  15 784.911 51.8311  13
  -3  -5  16 910.145 49.5307   5
  -5   3  16 1050.46 61.5968   5
  -3  -5  16 958.264 51.2521   8
  -5   3  16 985.811 58.1116  15
  -3  -5  16 978.412 54.7974  13
  -3  -5  17 419.140 35.3003   5
  -3  -5  17 450.981 35.6799   8
  -5   3  17 415.889 40.3007  15
  -3  -5  17 391.297 35.1395  13
  -5   3  17 430.130 41.6008   5
  -3  -5  18 194.449 26.4277   8
  -3  -5  18 211.350 26.8799   5
  -5   3  18 180.395 32.6501   5
  -3  -5  18 226.156 26.8560  13
  -5   3  18 222.845 30.8332  15
  -5   3  19 543.320 40.5900   5
  -3  -5  19 569.796 36.0717   5
  -3  -5  19 552.664 33.7416   8
  -5   3  20 391.318 32.2555   5
  -3  -5  20 341.217 24.3983   8
  -5   3  21 245.162 24.0667   5
  -5   3  22 780.640 29.5292   5
   5  -3  22 566.537 24.4559  16
  -5   2 -22 3.52102 10.0999   4
   5  -2 -22 38.8267 13.0860   6
   2   5 -22 33.0236 10.8020   7
   5  -2 -21 1418.85 52.5098   6
   2   5 -21 1364.73 45.6222   6
   2   5 -21 1284.67 40.7119   7
   2   5 -20 693.620 37.5153   6
  -5   2 -20 656.176 29.7571   7
   2   5 -20 645.037 33.3310   7
   2   5 -19 2224.36 68.9326   6
  -5   2 -19 2116.23 57.5784   7
   2   5 -19 2165.87 63.0087   7
   5  -2 -18 902.218 46.5404  12
   2   5 -18 848.307 42.0700  12
   2   5 -18 952.266 48.3846   6
  -5   2 -18 861.036 39.8535   7
   2   5 -18 826.555 42.1580   7
   5  -2 -17 2126.69 75.1368  12
   2   5 -17 2005.25 68.1997  12
   2   5 -17 2084.01 73.3481   6
  -5   2 -17 1980.96 62.2651   7
   2   5 -17 1932.10 65.8817   7
   5  -2 -16 6143.65 137.224  12
   2   5 -16 6052.46 127.232  12
   2   5 -16 6395.01 134.632   6
  -5   2 -16 6121.84 118.184   7
   5  -2 -15 10146.6 185.241  12
   2   5 -15 10054.8 173.957  12
   2   5 -15 10400.0 179.874   6
  -5   2 -15 10082.6 160.674   7
   2   5 -14 2377.75 78.8893  12
   5  -2 -14 2392.64 85.7381  12
  -5   2 -14 2433.37 72.1078   7
   2   5 -14 2448.16 81.3585   6
   5  -2 -13 1783.56 121.856  10
  -5   2 -13 2149.92 66.5826   7
   2   5 -13 2009.73 72.5053  12
   2   5 -13 1926.25 140.997   2
   2   5 -13 2074.23 74.0105   6
   5  -2 -12 5477.76 206.347  10
  -5   2 -12 5458.31 108.367   7
  -5   2 -12 5088.23 253.895   2
   2   5 -12 5529.09 121.380  12
   2   5 -12 5146.43 221.852   2
   2   5 -12 5511.20 120.289   6
   5  -2 -11 2219.06 125.886  10
  -5   2 -11 2276.81 65.8796   7
  -5   2 -11 2147.56 162.132   2
   2   5 -11 2290.41 73.0995   6
   2   5 -11 2205.22 141.629   2
   2   5 -11 2307.76 74.5673  12
   2   5 -10 4944.95 200.451   2
   2   5 -10 5353.42 210.153  11
   5  -2 -10 5093.23 185.445  10
   2   5 -10 5266.25 113.718  12
   2   5 -10 5181.13 110.020   6
  -5   2 -10 5268.71 240.950   2
   2   5 -10 5206.69 125.362  16
  -5   2  -9 289.234 59.7466   2
   2   5  -9 400.754 59.5734   2
   5  -2  -9 432.059 58.1708  10
   2   5  -9 357.893 56.5295  11
  -5   2  -8 541.344 77.1208   2
   2   5  -8 490.003 63.6012   2
   5  -2  -8 560.769 58.1632  10
   2   5  -8 643.570 73.2886  11
   2   5  -7 1265.14 88.3414   2
  -5   2  -7 1447.86 113.035   2
  -5   2  -7 1403.23 105.594   3
  -2  -5  -7 1345.37 88.3698   3
   2   5  -7 1315.94 99.1890  11
   5  -2  -7 1333.26 86.3410  10
   2   5  -6 4901.63 165.019   2
  -2  -5  -6 5241.65 179.905   3
  -5   2  -6 4920.25 197.309   3
   5  -2  -6 4905.24 160.620  10
   2   5  -6 5126.22 193.729  11
   2   5  -5 13730.1 276.797   2
  -2  -5  -5 13489.5 299.797   3
  -5   2  -5 13149.6 328.845   3
   2   5  -5 13705.5 321.399  11
   5  -2  -5 14378.4 279.452  10
   2   5  -4 29162.5 421.779   2
  -2  -5  -4 28744.0 470.790   3
  -5   2  -4 28590.0 503.221   3
   5  -2  -4 29495.2 422.055  10
   2   5  -4 28366.2 485.015  11
   2   5  -3 9635.41 208.211   2
  -2  -5  -3 9042.79 243.359   3
  -5   2  -3 9661.43 268.743   3
   2   5  -3 9271.12 252.306  11
   5  -2  -3 9447.32 207.617  10
   2   5  -2 21933.5 326.300   2
  -5   2  -2 21664.7 421.613   3
   2   5  -2 21905.8 401.915  11
   5  -2  -2 21819.8 338.835  10
  -5   2  -1 108931. 1217.30   3
   5  -2  -1 111044. 1086.31  10
   2   5  -1 109128. 1181.56  11
   5  -2   0 21375.1 336.281   9
  -5   2   0 22258.4 421.511   3
   5  -2   0 21947.1 340.375  10
   2   5   0 22426.9 398.210  11
   5  -2   1 108471. 1099.23   9
  -5   2   1 109990. 1218.79   3
   5  -2   1 110256. 1101.66  10
   2   5   1 111030. 1177.03  11
   5  -2   2 21872.2 355.685   9
  -5   2   2 22067.6 413.864   3
   2   5   2 21200.0 382.770  11
   5  -2   2 22199.7 354.159  10
   5  -2   3 9296.82 220.385  10
   5  -2   3 9335.91 224.149   9
  -5   2   3 9190.32 253.588   3
   2   5   3 9141.06 234.192  11
   5  -2   4 27778.8 443.328  10
   5  -2   4 29034.0 447.059   9
  -5   2   4 28846.9 483.799   3
   2   5   4 29019.5 451.753  11
   5  -2   5 14056.4 300.436   9
   2   5   5 13697.4 250.914   9
   5  -2   5 14222.4 310.068  10
  -2  -5   5 13823.8 265.121   1
  -5   2   5 13857.8 314.839   3
   2   5   5 13956.5 290.269  11
   5  -2   6 4886.53 178.646   9
   5  -2   6 5415.64 194.484  10
   2   5   6 4934.31 151.145   9
  -2  -5   6 5200.85 167.208   1
  -5   2   6 5255.48 184.961   3
   2   5   6 5274.44 167.663  11
   5  -2   7 1481.11 107.300  10
   2   5   7 1357.21 82.6899   9
   5  -2   7 1518.27 105.852   9
  -5   2   7 1235.25 95.0689   1
  -2  -5   7 1382.51 91.9895   1
  -2  -5   7 1271.50 99.6677   3
  -5   2   7 1215.30 90.4429   3
   5  -2   8 562.448 74.2060  10
   5  -2   8 585.332 69.8301   9
   2   5   8 483.758 53.7215   9
  -5   2   8 576.070 69.7682   1
  -2  -5   8 517.993 64.3147   1
  -2  -5   8 475.572 64.9267   3
   5  -2   9 499.890 67.1926   9
  -2  -5   9 419.742 62.2124   3
   5  -2   9 480.254 77.7016   1
  -2  -5   9 409.700 59.1368   1
  -5   2   9 363.175 58.2445   1
   5  -2  10 5360.33 226.900   9
  -5   2  10 5320.60 215.581   1
  -2  -5  10 5384.69 216.051   1
   5  -2  10 5560.07 246.864   1
  -5   2  10 5451.14 122.551   4
  -5   2  10 5422.64 124.661   5
   5  -2  11 2342.38 71.5478  13
  -5   2  11 2380.14 83.7269   5
  -2  -5  11 2352.86 73.8481   5
   5  -2  11 2383.83 154.186   9
   5  -2  11 2635.35 178.136   1
  -5   2  11 2294.24 148.582   1
  -2  -5  11 2390.93 151.496   1
  -5   2  11 2358.28 81.9195   4
  -5   2  11 2205.30 81.5976  14
  -5   2  11 2324.00 75.4992   8
  -2  -5  12 5749.46 121.031   5
  -5   2  12 5615.88 133.387   5
   5  -2  12 5085.33 237.816   9
   5  -2  12 5622.66 265.636   1
  -5   2  12 5245.87 230.537   1
  -2  -5  12 5306.56 234.986   1
  -5   2  12 5427.20 129.515   4
  -5   2  12 5316.46 129.234  14
  -5   2  12 5463.71 121.162   8
  -2  -5  12 5534.31 118.189   8
  -5   2  13 2227.46 84.9498   5
  -2  -5  13 2014.93 72.1035   5
   5  -2  13 1924.35 148.937   9
  -5   2  13 2015.76 80.2327   4
  -2  -5  13 1971.00 70.3734   8
  -5   2  13 2052.14 73.4751   8
  -5   2  13 1995.87 78.9693  14
   5  -2  13 1965.06 163.837   1
  -5   2  13 1959.06 145.124   1
  -2  -5  13 1893.26 146.300   1
  -2  -5  14 2479.37 79.4158   8
  -5   2  14 2406.29 80.3099   8
  -5   2  14 2509.28 89.8245   4
  -2  -5  14 2345.67 79.7657   5
  -5   2  14 2343.03 89.7678   5
  -2  -5  14 2342.78 86.0790  13
  -5   2  14 2489.32 90.6156  15
  -2  -5  15 10189.4 180.708   5
  -5   2  15 11047.1 200.401   5
  -2  -5  15 10316.5 175.931   8
  -5   2  15 10788.4 195.999   4
  -5   2  15 10207.4 177.582   8
  -5   2  15 10742.0 198.451  15
  -2  -5  15 10503.7 191.860  13
  -2  -5  16 6261.68 134.001   5
  -5   2  16 6492.76 147.148   5
  -5   2  16 6127.32 129.821   8
  -2  -5  16 6317.94 139.986  13
  -2  -5  16 6273.11 129.876   8
  -5   2  16 6279.82 145.863  15
  -2  -5  17 2067.24 69.5481   8
  -5   2  17 1979.74 69.2933   8
  -2  -5  17 1993.65 73.2784  13
  -2  -5  17 1923.39 71.4359   5
  -5   2  17 2022.67 79.9857   5
  -5   2  17 2034.98 79.5828  15
  -5   2  18 859.566 44.2601   8
  -2  -5  18 888.090 44.3824   8
  -2  -5  18 821.766 45.0900  13
  -5   2  18 917.502 53.0800  15
  -2  -5  18 848.721 47.9302   5
  -5   2  18 802.093 52.4670   5
  -5   2  19 2265.87 76.4309   5
  -2  -5  19 2112.84 70.0554   5
  -2  -5  19 2108.28 63.3332   8
  -5   2  19 2208.80 64.0562   8
  -5   2  20 632.165 38.7936   5
  -5   2  20 704.990 33.8099   8
  -5   2  21 1371.65 49.2555   5
   5  -2  21 1299.89 44.2921  16
   5  -2  22 23.7932 11.3214  16
  -5   2  22 39.6675 14.4622   5
   1   5 -22 199.704 16.8512   7
   1   5 -22 173.544 17.0929   6
   5  -1 -22 209.536 20.9831   6
   1   5 -21 337.024 23.4398   7
   5  -1 -21 432.491 31.9199   6
   1   5 -21 416.757 27.5415   6
   1   5 -20 331.649 26.6023   7
   1   5 -20 360.722 29.5914   6
   1   5 -19 108.300 20.7515   7
   1   5 -19 123.786 24.3503   6
   5  -1 -19 113.413 19.3605  12
   1   5 -18 23.3759 18.6993   7
  -5   1 -18 19.1060 15.9548   7
   1   5 -18 19.0682 20.9569   6
   5  -1 -18-7.72310 20.0397  12
  -5   1 -17 654.613 36.0908   7
   1   5 -17 673.070 41.1820   7
   1   5 -17 700.370 45.2598   6
   5  -1 -17 665.606 43.6915  12
   1   5 -16 73.0439 21.7922   7
  -5   1 -16 89.0755 17.9106   7
   1   5 -16 108.014 26.2875   6
   5  -1 -16 67.7409 21.4049  12
   1   5 -16 72.7577 19.8835  12
  -5   1 -15 2005.30 63.0405   7
   1   5 -15 2079.96 70.7814   7
   1   5 -15 2049.03 75.0011   6
   1   5 -15 2044.10 70.7654  12
   5  -1 -15 2018.41 78.2682  12
  -5   1 -14 1221.25 130.524   2
   5  -1 -14 926.759 54.7073  12
   1   5 -14 1007.97 50.6866  12
  -5   1 -14 999.331 44.0812   7
   1   5 -14 764.141 100.017   2
   5  -1 -14 1015.63 91.4690  10
   1   5 -14 973.654 51.3249   6
   1   5 -13 899.613 46.9714  12
   5  -1 -13 860.909 51.5612  12
  -5   1 -13 850.678 41.1828   7
   1   5 -13 774.541 93.5494   2
  -5   1 -13 1047.59 118.355   2
   5  -1 -13 840.126 81.1312  10
   1   5 -13 954.595 50.5961   6
  -5   1 -12 1759.83 147.678   2
   5  -1 -12 1653.76 69.3620  12
   1   5 -12 1626.28 62.4682  12
  -5   1 -12 1695.19 55.3763   7
   1   5 -12 1727.32 64.5832   6
   1   5 -12 1633.32 127.000   2
   5  -1 -12 1596.29 108.387  10
  -5   1 -11 1424.10 131.850   2
   1   5 -11 1294.62 54.5919  12
   1   5 -11 1351.53 55.7165   6
   5  -1 -11 1215.26 90.7456  10
   1   5 -11 1190.63 104.589   2
   1   5 -10 9900.72 275.421  11
   5  -1 -10 9410.15 248.057  10
  -5   1 -10 9589.14 323.897   2
   1   5 -10 9119.75 276.905   2
   1   5  -9 2249.46 127.727  11
   5  -1  -9 2329.41 114.517  10
  -5   1  -9 2468.49 136.384   3
  -5   1  -9 2326.82 152.627   2
   1   5  -9 2069.36 125.372   2
   1   5  -8 394.135 55.1897  11
   5  -1  -8 489.662 54.5723  10
  -5   1  -8 528.956 68.5822   3
   1   5  -8 462.282 58.9937   2
  -5   1  -8 484.730 71.4488   2
   5  -1  -7 546.955 55.3302  10
   1   5  -7 436.993 59.8015  11
  -5   1  -7 530.498 66.5069   3
  -1  -5  -7 491.997 52.1953   3
   1   5  -7 516.789 56.7528   2
   5  -1  -6 8928.06 208.256  10
   1   5  -6 8790.38 245.597  11
  -1  -5  -6 8592.67 222.283   3
  -5   1  -6 8664.94 254.504   3
   1   5  -6 8647.08 218.519   2
   5  -1  -5 4143.04 135.842  10
   1   5  -5 3921.20 159.623  11
  -5   1  -5 4028.82 169.318   3
   1   5  -5 3873.52 134.910   2
   5  -1  -4 5987.10 159.584  10
   1   5  -4 5660.22 189.806  11
  -5   1  -4 5867.31 202.745   3
   1   5  -4 5702.47 155.520   2
   1   5  -3 1269.98 89.7886  11
   5  -1  -3 1340.20 71.9654  10
  -5   1  -3 1259.20 94.2793   3
   1   5  -3 1196.23 65.8112   2
   1   5  -2 3468.77 144.306  11
   5  -1  -2 3406.88 113.659  10
   1   5  -2 3633.30 107.335   2
  -5   1  -2 3695.97 157.123   3
   5  -1  -1 12913.9 232.747  10
   1   5  -1 13684.3 292.246  11
   1   5  -1 13249.6 206.542   2
  -5   1  -1 13425.2 305.636   3
   5  -1  -1 13484.1 256.644   9
  -5   1   0 1672.89 106.177   3
   1   5   0 1731.80 100.278  11
   5  -1   0 1700.02 78.9162  10
   5  -1   0 1434.05 80.6323   9
  -5   1   1 13452.3 300.655   3
   5  -1   1 12466.3 230.867  10
   1   5   1 13291.4 282.179  11
   5  -1   1 12449.6 246.893   9
   1   5   2 3543.62 139.742  11
  -1  -5   2 3650.57 102.902   1
  -5   1   2 3790.40 155.360   3
   5  -1   2 3289.79 126.690   9
   1   5   3 1151.47 80.4945  11
  -1  -5   3 1230.30 65.7181   1
  -5   1   3 1145.82 87.8866   3
   5  -1   3 1256.96 82.9291   9
   5  -1   3 1144.97 70.2722  10
   1   5   4 5818.07 177.837  11
  -1  -5   4 5580.06 155.127   1
  -5   1   4 5528.19 186.461   3
   5  -1   4 6009.49 184.898   9
   5  -1   4 5759.52 169.694  10
   1   5   5 3950.45 146.026  11
  -1  -5   5 3873.39 138.275   1
  -5   1   5 3875.97 148.531   1
  -5   1   5 3973.36 157.361   3
   5  -1   5 4080.72 149.647  10
   5  -1   5 4114.72 157.275   9
   1   5   6 8850.73 223.233  11
  -1  -5   6 8595.07 225.980   1
  -5   1   6 8525.85 232.909   1
  -5   1   6 9000.55 239.734   3
   5  -1   6 8823.32 243.924   9
   5  -1   6 8948.04 238.224  10
   1   5   7 529.392 53.8079  11
  -5   1   7 493.252 61.5655   1
  -1  -5   7 518.238 60.2855   1
  -5   1   7 503.687 60.3503   3
   5  -1   7 560.415 64.9358   9
   5  -1   7 539.168 65.8848  10
  -1  -5   8 529.374 64.8019   1
  -5   1   8 436.790 59.5604   1
   5  -1   8 456.760 67.6671   9
  -1  -5   9 2137.60 129.755   1
   5  -1   9 2379.56 146.437   1
  -5   1   9 1960.54 125.654   1
   5  -1   9 2333.63 142.603   9
  -1  -5  10 10014.0 301.221   1
  -5   1  10 9316.65 288.650   1
   5  -1  10 9582.37 308.401   1
   5  -1  10 9590.87 302.995   9
  -1  -5  11 1353.95 61.1033  13
  -1  -5  11 1289.34 56.2831   5
  -5   1  11 1349.06 62.3471   5
   5  -1  11 1367.41 122.360   9
   5  -1  11 1399.73 124.492   1
  -1  -5  11 1355.47 116.046   1
  -5   1  11 1286.95 112.576   1
  -5   1  11 1331.86 60.8243   4
  -5   1  11 1329.77 57.8634   8
  -5   1  11 1215.79 61.8946  14
  -1  -5  12 1614.79 67.6121  13
  -5   1  12 1599.98 70.2351   5
  -1  -5  12 1567.42 64.8619   5
   5  -1  12 1706.05 141.364   9
   5  -1  12 1598.50 137.834   1
  -1  -5  12 1793.23 138.152   1
  -5   1  12 1688.14 132.497   1
  -5   1  12 1567.28 68.4323   4
  -5   1  12 1646.97 66.7176   8
  -5   1  12 1566.21 70.5069  14
  -1  -5  13 851.937 51.9527  13
  -1  -5  13 792.134 48.8596   5
  -5   1  13 865.167 54.5817   5
  -1  -5  13 799.612 44.2265   8
   5  -1  13 789.430 101.107   9
   5  -1  13 913.383 106.524   1
  -1  -5  13 831.521 99.6375   1
  -5   1  13 716.018 92.8405   1
  -5   1  13 858.910 52.9956   4
  -5   1  13 842.918 50.2019   8
  -5   1  13 836.511 52.5654  15
  -1  -5  14 996.045 55.5102  13
   5  -1  14 900.645 113.142   1
  -1  -5  14 1058.66 119.062   1
  -5   1  14 907.254 103.034   1
  -1  -5  14 876.309 52.7883   5
  -5   1  14 901.995 56.7650   5
  -1  -5  14 909.347 47.1367   8
   5  -1  14 762.861 101.626   9
  -5   1  14 969.265 57.5990   4
  -5   1  14 934.566 55.9798  15
  -5   1  14 1005.10 54.2523   8
  -5   1  15 1955.16 80.9135   5
  -1  -5  15 2051.09 76.7044   5
  -1  -5  15 2028.41 69.7589   8
  -5   1  15 2040.63 76.5165   8
  -5   1  15 2036.57 80.5141  15
  -5   1  15 2144.27 81.2276   4
  -1  -5  15 2040.06 78.0463  13
  -5   1  16 110.666 25.8956   8
  -1  -5  16 82.6096 22.1521   8
  -1  -5  16 55.9879 25.2113   5
  -5   1  16 79.8674 27.1956   5
  -1  -5  16 52.3746 21.7256  13
  -5   1  16 78.7738 25.6242  15
  -1  -5  17 596.120 44.5855   5
  -5   1  17 733.368 51.6303   5
  -1  -5  17 611.434 39.0156   8
  -5   1  17 661.214 44.6398   8
  -5   1  17 694.500 48.1014  15
  -1  -5  17 611.801 42.4014  13
  -5   1  18 5.84996 20.2096  15
  -1  -5  18 22.8703 21.7201   5
  -5   1  18-3.97417 24.5943   5
  -5   1  18-2.18552 19.2773   8
  -1  -5  18-4.73920 18.3875   8
  -1  -5  18 5.49195 19.5726  13
  -5   1  19 136.927 24.3787   8
  -5   1  19 156.057 28.0413   5
  -5   1  20 367.628 33.1192   5
  -5   1  20 333.222 27.6100   8
  -5   1  21 405.096 25.6210   8
  -5   1  21 400.897 29.5713   5
   5  -1  21 403.873 26.1832  16
   5  -1  22 130.152 16.2811  16
  -5   1  22 196.945 20.2642   5
   0   5 -22 144.488 15.6574   7
   0   5 -22 162.644 17.2922   6
   5   0 -22 141.338 18.2570   6
   0   5 -21 999.065 40.2901   6
   0   5 -21 1022.72 38.5920   7
   5   0 -21 950.676 44.0705   6
   0   5 -20 398.726 29.2892   7
   0   5 -20 382.155 30.7379   6
   5   0 -19 270.311 26.7922  12
   0   5 -19 250.901 26.8502   7
   0   5 -19 285.847 29.8261   6
   5   0 -18 192.617 25.8201  12
   0   5 -18 230.534 28.2841   7
   0   5 -18 249.856 30.5303   6
   5   0 -17 1397.36 61.7658  12
   0   5 -17 1481.87 59.1253   7
   0   5 -17 1439.93 61.8207   6
   5   0 -16 1087.01 57.5088  12
   0   5 -16 1263.84 55.4814   7
   0   5 -16 1245.49 57.9913   6
   5   0 -15 1128.27 59.4285  12
   0   5 -15 1133.29 56.1636   6
   0   5 -15 1066.57 51.3887   7
   5   0 -14 708.256 76.8284  10
  -5   0 -14 720.747 102.963   2
   0   5 -14 706.278 92.0681   2
   0   5 -14 792.696 46.8800   6
   0   5 -14 769.744 43.2943   7
   0   5 -14 766.325 43.0860  12
   5   0 -14 696.097 48.1480  12
   0   5 -13 2791.07 79.1888   7
   5   0 -13 2733.48 142.394  10
   5   0 -13 2795.14 91.3463  12
   0   5 -13 2725.21 79.2225  12
  -5   0 -13 2728.94 192.321   2
   0   5 -13 2707.35 171.256   2
   5   0 -13 2508.40 143.013   2
   0   5 -13 2774.30 83.7727   6
   5   0 -12 18.2268 19.2148  12
   5   0 -12-20.4571 26.5142  10
  -5   0 -12 25.9507 38.3918   2
   0   5 -12-21.1226 30.6794   2
   5   0 -12 3.07841 27.3143   2
   0   5 -12-8.44394 17.3421   6
   0   5 -12 11.9347 15.6717   7
   0   5 -12 11.4802 16.4185  12
   0   5 -11 1320.48 50.8628   7
   0   5 -11 1386.10 113.473   2
   5   0 -11 1153.04 92.6846   2
   0   5 -11 1410.92 55.0289  12
   5   0 -11 1364.92 60.6838  12
   0   5 -11 1348.06 54.7025   6
   5   0 -11 1369.13 108.908  11
   5   0 -11 1356.40 93.7290  10
   0  -5 -11 1290.93 86.1406  10
  -5   0 -11 1292.32 125.543   2
   5   0 -10 4191.59 186.655  11
   0  -5 -10 4038.28 143.417  10
   5   0 -10 3862.74 151.791  10
   0   5 -10 4145.68 187.328   2
   5   0 -10 3657.25 160.790   2
  -5   0 -10 3931.62 204.156   2
   0   5  -9 971.554 83.8565  11
   0  -5  -9 1050.13 69.1742  10
   5   0  -9 1093.77 77.9142  10
   0   5  -9 1118.48 95.3889   2
   5   0  -9 987.670 80.8863   2
  -5   0  -9 1032.75 102.324   2
  -5   0  -9 1118.92 92.4171   3
   0   5  -8 2302.86 124.211  11
   0  -5  -8 2387.22 97.2736  10
   5   0  -8 2210.81 103.153  10
   0   5  -8 2311.64 126.739   2
  -5   0  -8 2341.00 129.844   3
   0   5  -7 1452.22 98.7842  11
   0  -5  -7 1518.11 73.6058  10
   5   0  -7 1565.88 83.8205  10
   0   5  -7 1646.36 100.342   2
  -5   0  -7 1561.25 106.570   3
   5   0  -6 8914.45 199.410  10
   0  -5  -6 9269.35 181.824  10
   0   5  -6 8723.65 241.395  11
   0   5  -6 9139.97 227.778   2
  -5   0  -6 9189.28 257.081   3
   0  -5  -5 8098.09 160.837  10
   0   5  -5 8021.09 227.368  11
   5   0  -5 8115.13 184.227  10
   0   5  -5 7748.91 195.199   2
  -5   0  -5 8014.99 234.855   3
   0   5  -4 18438.7 354.539  11
   0  -5  -4 17710.4 249.982  10
   5   0  -4 18071.1 284.245  10
   0   5  -4 17285.9 291.408   2
  -5   0  -4 17642.9 359.228   3
   0   5  -3 11818.9 273.985  11
   5   0  -3 11949.4 214.091  10
   0  -5  -3 11552.3 184.350  10
   0   5  -3 11634.7 212.489   2
  -5   0  -3 11948.2 283.397   3
   0   5  -2 11952.5 274.701  11
   5   0  -2 12213.2 214.077  10
   0  -5  -2 12636.9 190.084  10
   0   5  -2 12571.3 203.346   2
  -5   0  -2 12570.9 289.816   3
   5   0  -1 5418.63 131.523  10
   0  -5  -1 5620.48 116.798  10
   0   5  -1 5554.25 179.212  11
  -5   0  -1 5299.36 184.212   3
   0   5  -1 5488.70 110.208   2
  -5   0   0 2941.06 136.335   3
   0   5   0 2975.40 129.866  11
   5   0   0 3009.29 96.5924  10
   0  -5   0 2892.23 83.7084  10
   5   0   0 2779.97 112.092   9
  -5   0   1 5556.54 183.883   3
   0   5   1 5473.68 175.123  11
   5   0   1 5642.67 137.475  10
   0  -5   1 5277.89 121.495  10
   5   0   1 5214.48 155.234   9
   0   5   2 12056.6 269.633  11
  -5   0   2 12308.0 281.292   3
   0  -5   2 12022.0 221.772   1
   5   0   2 12031.3 220.211  10
   0  -5   2 12304.6 207.495  10
   5   0   2 11739.1 249.242   9
   0   5   3 11362.6 261.406  11
  -5   0   3 11892.1 277.721   3
   0  -5   3 11621.2 230.762   1
   0  -5   3 11984.0 213.520  10
   5   0   3 11984.1 229.970  10
   5   0   3 11287.2 257.159   9
   0   5   4 17759.4 337.926  11
  -5   0   4 17573.3 347.357   3
   0  -5   4 17449.1 313.072   1
  -5   0   4 17853.8 323.994   1
   5   0   4 17950.3 308.621  10
   5   0   4 18559.9 353.066   9
   0   5   5 8224.12 219.410  11
  -5   0   5 7861.96 221.876   3
   0  -5   5 7702.63 208.853   1
  -5   0   5 7875.28 212.098   1
   5   0   5 8354.63 208.440  10
   5   0   5 8118.10 229.486   9
   0   5   6 9611.53 240.088  11
  -5   0   6 9707.71 247.274   3
  -5   0   6 8924.51 236.586   1
   0  -5   6 9036.18 241.160   1
   5   0   6 9506.94 257.868   9
   5   0   6 9716.20 237.956  10
   0   5   7 1670.93 97.1633  11
   0  -5   7 1722.62 109.049   1
  -5   0   7 1529.90 99.7000   1
  -5   0   7 1526.33 98.2355   3
   5   0   7 1543.70 107.340   9
   0  -5   8 2542.31 140.429   1
  -5   0   8 2422.46 132.768   1
   5   0   8 2327.53 131.574   1
  -5   0   8 2436.12 120.667   3
   5   0   8 2580.29 144.962   9
   5   0   9 1145.00 104.496   9
   0  -5   9 1066.39 97.3745   1
  -5   0   9 1102.73 94.1314   1
   5   0   9 988.090 90.7509   1
   5   0  10 4189.24 199.716   9
   5   0  10 4094.36 190.061   1
   0  -5  10 4120.84 196.469   1
  -5   0  10 3711.21 179.353   1
   0  -5  11 1212.35 56.6060   5
  -5   0  11 1467.92 62.2744   5
   5   0  11 1306.81 120.382   9
   0  -5  11 1413.94 61.2666  13
  -5   0  11 1333.61 58.8996   4
   5   0  11 1427.95 119.084   1
   0  -5  11 1292.75 119.425   1
  -5   0  11 1269.88 110.594   1
  -5   0  11 1353.13 59.7474   8
   5   0  12 53.7299 55.3711   9
  -5   0  12 19.1312 20.1320   8
  -5   0  12 5.10512 22.0327   4
  -5   0  12 14.7225 19.6490   5
   0  -5  12-6.65459 21.1400   5
   0  -5  12 26.7431 41.8937   1
  -5   0  12 25.1847 32.5204   1
   5   0  12-24.0435 39.3168   1
   0  -5  12 12.1140 19.5163  13
   0  -5  13 2787.27 89.6838  13
   5   0  13 2833.33 176.468   1
   0  -5  13 2608.87 178.329   1
  -5   0  13 2561.27 167.314   1
   0  -5  13 2622.67 86.3927   5
  -5   0  13 2913.15 92.3119   5
   5   0  13 2528.94 175.185   9
  -5   0  13 2864.54 89.6498   4
  -5   0  13 2657.80 88.2957  15
  -5   0  13 2718.59 88.4071   8
  -5   0  14 696.662 47.5989  15
  -5   0  14 692.057 47.5286   8
  -5   0  14 778.082 49.4671   4
   5   0  14 632.515 93.4149   9
   0  -5  14 780.186 41.8092   8
   0  -5  14 721.497 47.4195   5
  -5   0  14 716.713 48.6700   5
  -5   0  14 619.044 91.0067   1
   0  -5  14 603.223 91.3466   1
   0  -5  14 731.008 47.4390  13
   0  -5  15 1014.09 55.7877   5
  -5   0  15 1072.90 58.5563   5
  -5   0  15 1038.80 58.3764   8
   0  -5  15 1049.13 48.2374   8
   0  -5  15 1049.02 56.6638  13
  -5   0  15 1029.69 56.5839  15
   0  -5  16 1089.22 57.4511   5
  -5   0  16 1197.25 63.3197   5
  -5   0  16 1214.86 60.6898   8
   0  -5  16 1192.56 50.7750   8
   0  -5  16 1220.06 59.6144  13
  -5   0  16 1189.00 60.5262  15
  -5   0  17 1415.31 66.5799   5
   0  -5  17 1365.55 63.4582   5
   0  -5  17 1438.26 55.8091   8
  -5   0  17 1402.66 63.5461   8
   0  -5  17 1387.99 61.3230  13
  -5   0  17 1298.87 61.8980  15
  -5   0  18 261.501 34.5990   5
  -5   0  18 237.670 31.3160   8
   0  -5  18 252.545 27.4837  13
  -5   0  19 264.600 30.4819   8
   5   0  19 256.273 29.5986  16
  -5   0  19 269.429 32.8519   5
  -5   0  20 383.680 30.7374   8
  -5   0  20 432.046 34.1783   5
   5   0  20 365.535 28.7546  16
  -5   0  21 996.564 40.5423   8
   5   0  21 1023.81 38.5774  16
  -5   0  21 1004.20 43.1635   5
  -5   0  22 152.900 19.1334   5
   5   0  22 140.281 15.7696  16
  -1   5 -22 37.3925 11.5444   7
  -1   5 -22 10.1625 11.0110   6
   5   1 -22 20.0689 13.7294   6
  -1   5 -21 1109.37 40.9431   6
  -1   5 -21 1149.23 40.4095   7
   5   1 -21 1080.40 45.2413   6
  -1   5 -20 34.1092 17.4075   7
  -1   5 -20 20.5665 16.4401   6
   5   1 -20 8.99142 20.7738   6
  -1   5 -19 1508.79 55.1343   7
  -1   5 -19 1596.42 58.7405   6
   5   1 -19 1537.38 56.5731  12
  -1   5 -18 1285.37 52.9374   7
  -1   5 -18 1245.54 54.7686   6
   5   1 -18 1151.04 53.4342  12
  -1   5 -17 119.554 24.3244   7
  -1   5 -17 134.986 25.5632   6
   5   1 -17 100.493 24.6934  12
  -1   5 -16 1473.05 59.9132   7
  -1   5 -16 1458.50 61.6324   6
   5   1 -16 1453.85 65.1271  12
  -1   5 -15 1596.37 61.7769   7
  -1   5 -15 1644.36 65.8686   6
   5   1 -15 1594.40 69.2639  12
   5   1 -14 1011.92 55.9561  12
  -1   5 -14 1104.22 118.979   2
  -5  -1 -14 1056.85 122.142   2
   5   1 -14 1025.17 86.7000  10
   1  -5 -14 910.253 83.9888  10
  -1   5 -14 927.443 50.1938   6
  -1   5 -14 1034.26 50.1566   7
  -1   5 -13 1109.36 50.8203   7
   5   1 -13 1105.27 58.0592  12
  -5  -1 -13 1106.76 121.790   2
  -1   5 -13 1177.14 117.651   2
   5   1 -13 952.349 92.7883   2
   5   1 -13 1125.54 90.2526  10
   1  -5 -13 1160.05 91.6288  10
  -1   5 -13 1158.48 54.7342   6
  -1   5 -12 6944.82 128.535   7
   5   1 -12 6996.14 145.087  12
  -5  -1 -12 6979.16 297.989   2
  -1   5 -12 7077.55 272.718   2
   5   1 -12 6279.44 235.925   2
   5   1 -12 7031.10 219.910  10
   1  -5 -12 6915.74 218.008  10
  -1   5 -12 7200.31 136.583   6
  -1   5 -11 1472.55 54.4906   7
   5   1 -11 1490.89 62.6477  12
   5   1 -11 1453.86 112.991  11
   5   1 -11 1297.98 90.3236  10
   1  -5 -11 1487.35 95.6545  10
  -5  -1 -11 1384.85 128.333   2
  -1   5 -11 1555.75 59.1138   6
  -1   5 -11 1607.63 126.087   2
   5   1 -11 1302.89 105.597   2
  -5  -1 -10 147.322 53.7088   2
  -1   5 -10 123.101 39.3971   2
   5   1 -10 121.906 39.0775   2
   5   1 -10 154.591 45.0717  11
   5   1 -10 147.013 33.5614  10
   1  -5 -10 116.154 27.9693  10
   5   1  -9 5368.23 165.942  10
  -1   5  -9 5548.60 194.095  11
   5   1  -9 5341.77 210.396  11
   1  -5  -9 5302.49 164.271  10
  -5  -1  -9 5447.23 232.200   2
  -1   5  -9 5264.26 203.721   2
   5   1  -9 4848.45 184.264   2
   5   1  -8 1289.86 102.075  11
  -1   5  -8 1278.60 93.0702  11
   5   1  -8 1342.02 77.2128  10
   1  -5  -8 1225.36 75.2619  10
  -5  -1  -8 1310.66 95.8188   3
  -1   5  -8 1216.75 93.7444   2
   5   1  -8 1059.92 85.0628   2
   1  -5  -7 16474.4 287.719  10
  -1   5  -7 16419.7 347.422  11
   5   1  -7 16558.7 284.385  10
  -5  -1  -7 16571.0 355.597   3
  -1   5  -7 16771.7 341.232   2
   5   1  -6 5551.48 145.625  10
   1  -5  -6 5375.53 148.362  10
  -1   5  -6 5529.01 190.033  11
  -5  -1  -6 5355.44 192.946   3
  -1   5  -6 5515.10 176.025   2
   5   1  -5 8412.42 178.815  10
   1  -5  -5 9068.63 187.945  10
  -1   5  -5 9087.40 243.832  11
  -5  -1  -5 8751.84 244.949   3
  -1   5  -5 8946.18 212.474   2
   5   1  -4 773.662 51.1465  10
  -1   5  -4 750.596 73.3162  11
   1  -5  -4 790.760 51.8467  10
  -5  -1  -4 679.977 71.7756   3
  -1   5  -4 786.262 57.6228   2
  -1   5  -3 7776.62 220.883  11
   5   1  -3 7397.52 152.058  10
   1  -5  -3 7776.11 161.585  10
  -5  -1  -3 7556.32 222.773   3
  -1   5  -3 7975.76 170.960   2
   1  -5  -2 10215.1 187.216  10
  -1   5  -2 10291.1 256.136  11
   5   1  -2 10202.3 178.673  10
  -5  -1  -2 10052.3 258.205   3
  -1   5  -2 10521.2 181.038   2
  -5  -1  -1 3830.16 155.493   3
  -1   5  -1 3953.04 153.456  11
   5   1  -1 3888.64 102.292  10
   1  -5  -1 3787.16 107.042  10
  -5  -1   0 4897.82 175.669   3
   5   1   0 4855.03 116.109  10
   1  -5   0 4608.84 120.882  10
  -1   5   0 4591.45 166.060  11
   5   1   0 4808.72 148.225   9
  -5  -1   1 3629.50 151.133   3
   1  -5   1 3734.53 111.640  10
  -1   5   1 3826.90 150.053  11
   5   1   1 3953.82 107.205  10
   5   1   1 3518.54 128.645   9
  -5  -1   2 10023.1 254.859   3
  -1   5   2 9865.83 248.396  11
   5   1   2 10426.4 191.624  10
   1  -5   2 9900.95 197.425  10
   5   1   2 9469.19 225.610   9
  -5  -1   3 7789.81 223.458   3
  -1   5   3 8076.65 222.807  11
   1  -5   3 7709.75 180.652  10
   5   1   3 7578.43 171.857  10
   5   1   3 7755.58 210.954   9
  -1   5   4 781.590 71.2529  11
  -5  -1   4 645.503 57.6374   1
  -5  -1   4 797.222 74.5660   3
   1  -5   4 660.786 57.9707  10
   5   1   4 733.291 55.8760  10
   5   1   4 793.566 75.9815   9
  -1   5   5 8848.57 238.667  11
   5   1   5 8915.99 208.965  11
  -5  -1   5 8643.72 237.866   3
  -5  -1   5 8603.33 218.983   1
   1  -5   5 8730.60 235.451   1
   5   1   5 9149.43 210.272  10
   1  -5   5 8636.15 216.402  10
   5   1   5 9301.32 255.295   9
  -5  -1   6 5513.03 186.964   3
  -5  -1   6 5031.37 173.096   1
   1  -5   6 5530.50 193.845   1
   5   1   6 5705.22 204.118   9
  -5  -1   7 16624.1 342.814   3
   1  -5   7 16329.2 366.495   1
  -5  -1   7 15939.7 339.615   1
   5   1   7 16437.3 330.482   1
   5   1   7 17217.4 382.707   9
  -5  -1   8 1230.82 89.2730   3
   1  -5   8 1258.50 104.612   1
  -5  -1   8 1200.55 92.5158   1
   5   1   8 1314.21 93.9728   1
   5   1   8 1357.33 110.314   9
   5   1   9 5021.07 192.581   1
   1  -5   9 5405.68 224.130   1
  -5  -1   9 5043.43 201.819   1
   5   1   9 5452.50 225.544   9
   1  -5  10 101.739 41.8012   1
  -5  -1  10 176.497 48.6913   1
   5   1  10 129.653 50.9601   9
   1  -5  11 1576.89 133.711   1
  -5  -1  11 1413.79 119.553   1
  -5  -1  11 1486.86 60.9770   5
   1  -5  11 1375.01 60.2136   5
   5   1  11 1502.98 130.804   9
  -5  -1  11 1468.86 60.1880   4
  -5  -1  11 1504.31 64.1161   8
   1  -5  11 1387.68 60.6800  13
   1  -5  12 6711.42 141.905  13
   1  -5  12 6968.43 288.374   1
  -5  -1  12 6676.92 263.943   1
  -5  -1  12 7017.97 141.446   5
   1  -5  12 6375.60 136.760   5
   5   1  12 7167.18 292.633   9
  -5  -1  12 6944.84 139.856   4
  -5  -1  12 6930.08 145.035   8
  -5  -1  12 6871.50 140.388  15
  -1   5  12 6817.89 132.080  15
   1  -5  13 1097.64 56.9109  13
   1  -5  13 1103.70 122.118   1
  -5  -1  13 1104.37 111.398   1
  -5  -1  13 1114.82 57.2231   5
   1  -5  13 962.928 54.2037   5
   5   1  13 1062.77 116.383   9
  -5  -1  13 1203.42 57.5015   4
  -5  -1  13 1086.35 57.7884   8
  -5  -1  13 1193.74 58.6360  15
  -1   5  13 1100.87 52.6890  15
  -5  -1  14 853.930 104.342   1
   1  -5  14 813.990 107.443   1
  -5  -1  14 930.569 53.8915   5
   1  -5  14 853.576 53.3605   5
   5   1  14 979.989 120.776   9
  -5  -1  14 930.872 55.6677   8
  -5  -1  14 893.904 50.6977  15
   1  -5  14 952.792 53.6936  13
  -5  -1  14 974.004 53.4328   4
   1  -5  15 1498.56 68.0967   5
  -5  -1  15 1601.13 70.2934   5
   1  -5  15 1545.52 67.1267  13
  -5  -1  15 1568.76 66.6250  15
  -5  -1  15 1465.47 68.9497   8
  -5  -1  16 1485.89 66.2163   5
  -5  -1  16 1499.86 68.9670   8
   1  -5  16 1426.65 63.3702  13
  -5  -1  16 1483.41 63.9880  15
  -5  -1  17 106.569 29.7335   8
   5   1  17 136.665 26.5822  16
   1  -5  17 138.418 25.2719  13
  -5  -1  17 103.685 27.8160   5
  -5  -1  18 1265.87 59.4420   5
  -5  -1  18 1238.92 60.3500   8
   5   1  18 1214.95 52.8367  16
   1  -5  18 1255.31 53.6255  13
  -5  -1  19 1528.81 61.7355   8
  -5  -1  19 1591.95 62.1451   5
   5   1  19 1474.96 54.6232  16
  -5  -1  20 30.4337 19.9830   8
   5   1  20 35.5994 16.9673  16
  -5  -1  20-6.49733 20.5704   5
  -5  -1  21 1047.12 43.7388   8
   5   1  21 1059.31 37.0824  16
  -5  -1  21 1137.38 44.3530   5
  -5  -1  22 24.4555 13.9396   5
  -5  -1  22 55.8589 14.8668   8
  -2   5 -22 425.135 21.9522   7
   5   2 -22 414.360 21.9309   7
  -2   5 -22 448.790 21.0883   6
   5   2 -22 446.261 24.4319   6
  -2   5 -21 484.992 26.8070   7
  -2   5 -21 467.977 25.9104   6
   5   2 -21 519.713 30.8040   6
  -2   5 -20 324.161 26.1966   6
  -2   5 -20 330.281 25.9638   7
   5   2 -20 374.803 31.4790   6
   5   2 -20 340.720 24.9668  12
  -2   5 -19 2436.41 69.9796   6
  -2   5 -19 2363.67 67.6200   7
   5   2 -19 2402.84 77.3738   6
   5   2 -19 2425.46 70.1044  12
  -2   5 -18 157.432 25.1461   7
  -2   5 -18 183.621 26.1330   6
   5   2 -18 186.129 25.8693  12
  -2   5 -17 658.601 40.7050   7
  -2   5 -17 741.475 44.8200   6
   5   2 -17 657.259 43.6906  12
  -2   5 -16 94.3519 24.1407   7
  -2   5 -16 71.7498 23.6030   6
   5   2 -16 74.0389 23.1961  12
  -2   5 -15 349.897 31.1154   7
  -2   5 -15 381.672 34.8837   6
   5   2 -15 387.434 37.8206  12
  -2   5 -14 225.383 26.8571   7
  -2   5 -14 256.638 30.0378   6
   5   2 -14 229.904 30.4300  12
  -5  -2 -13 2682.71 189.100   2
   5   2 -13 2491.66 85.2077  12
  -2   5 -13 2702.63 78.2572   7
   2  -5 -13 2535.99 140.527  10
  -2   5 -13 2602.52 80.0370   6
  -2   5 -13 2578.34 173.941   2
   5   2 -13 2430.14 153.533   2
  -5  -2 -12 1684.75 150.189   2
   5   2 -12 1503.35 96.8026  10
   2  -5 -12 1517.07 104.476  10
   5   2 -12 1604.45 67.3579  12
  -2   5 -12 1612.84 59.4367   7
  -2   5 -12 1546.45 127.510   2
   5   2 -12 1521.45 120.187   2
  -2   5 -12 1601.10 61.7380   6
   5   2 -11 241.637 52.4766  11
   5   2 -11 121.986 32.6071  10
   2  -5 -11 120.346 36.1013  10
  -2   5 -11 152.568 22.5394   7
  -2   5 -11 164.590 23.6699   6
  -5  -2 -11 69.2716 41.5349   2
  -2   5 -11 126.591 42.3319   2
   5   2 -11 121.861 36.5770   2
   5   2 -11 173.136 26.9155  12
  -5  -2 -10 5368.79 244.991   2
   5   2 -10 4853.54 114.167  12
  -2   5 -10 4955.38 212.889   2
   5   2 -10 4928.70 198.251   2
  -2   5 -10 4995.66 101.635   7
   2  -5 -10 5013.47 176.589  10
   5   2 -10 4993.21 162.209  10
   5   2 -10 4765.74 205.857  11
  -2   5 -10 5079.02 106.339   6
  -5  -2  -9 11790.7 353.943   2
  -2   5  -9 10982.2 307.606   2
   5   2  -9 10689.6 287.359   2
   2  -5  -9 11058.8 258.353  10
   5   2  -9 11337.1 317.253  11
   5   2  -9 10464.2 231.777  10
  -5  -2  -8 12993.1 314.590   3
  -2   5  -8 12137.4 311.921   2
   5   2  -8 12461.2 304.499   2
   5   2  -8 12139.6 324.529  11
   2  -5  -8 12277.6 264.612  10
  -2   5  -8 12408.6 304.698  11
   5   2  -8 12582.2 241.921  10
  -5  -2  -7 5189.32 191.427   3
  -2   5  -7 5286.15 190.453   2
   5   2  -7 5139.49 181.911   2
   5   2  -7 5367.10 206.529  11
   2  -5  -7 5162.59 160.577  10
  -2   5  -7 4995.56 186.518  11
   5   2  -7 5189.04 139.718  10
  -5  -2  -6 1605.84 107.810   3
  -2   5  -6 1621.40 97.7040   2
   5   2  -6 1523.29 70.7808  10
   5   2  -6 1524.87 108.240  11
  -2   5  -6 1723.04 108.586  11
   2  -5  -6 1678.84 87.3238  10
  -5  -2  -5 14385.0 327.196   3
  -2   5  -5 13943.7 284.734   2
   5   2  -5 14590.2 337.499  11
   5   2  -5 14053.2 225.990  10
  -2   5  -5 14068.4 320.483  11
   2  -5  -5 14117.0 262.392  10
  -5  -2  -4 11260.5 287.121   3
  -2   5  -4 11776.0 241.180   2
   5   2  -4 12326.1 301.545  11
  -2   5  -4 11647.0 289.496  11
   2  -5  -4 11456.2 224.615  10
   5   2  -4 12206.7 195.515  10
  -5  -2  -3 5942.79 201.450   3
  -2   5  -3 5980.47 152.136   2
   5   2  -3 6012.61 201.500  11
  -2   5  -3 6073.53 201.892  11
   5   2  -3 5863.36 121.233  10
   2  -5  -3 5842.05 152.954  10
  -5  -2  -2 1523.05 103.482   3
   2  -5  -2 1486.95 73.9595  10
   5   2  -2 1531.59 57.7223  10
   5   2  -2 1414.05 96.7594  11
  -2   5  -2 1442.62 99.4955  11
  -2   5  -2 1477.68 65.3924   2
   5   2  -1 3248.50 125.657   9
   5   2  -1 3108.49 140.647  11
   2  -5  -1 3046.90 107.763  10
  -2   5  -1 3076.95 142.056  11
  -5  -2  -1 3053.21 143.287   3
   5   2   0 814.656 65.1635   9
   5   2   0 841.956 72.9297  11
  -2   5   0 936.902 79.7315  11
   2  -5   0 860.983 58.2830  10
  -5  -2   0 929.834 84.7188   3
   5   2   1 2976.82 119.846   9
   5   2   1 3045.25 133.439  11
  -2   5   1 3183.70 143.271  11
   2  -5   1 3071.27 110.858  10
  -5  -2   1 3217.95 147.452   3
   2  -5   2 1472.25 79.3079  10
   5   2   2 1516.91 89.3399   9
   5   2   2 1588.70 94.6040  11
  -2   5   2 1492.42 100.060  11
  -5  -2   2 1350.30 99.1348   3
  -5  -2   3 6162.47 205.154   3
   5   2   3 5813.59 177.324  11
  -2   5   3 5972.36 202.139  11
   2  -5   3 5674.81 163.111  10
   5   2   3 5877.18 184.274   9
  -5  -2   3 5886.77 157.221   1
  -5  -2   4 11772.4 290.639   3
   5   2   4 11952.2 256.256  11
   2  -5   4 11295.1 250.557  10
   5   2   4 11897.0 280.435   9
  -5  -2   4 11634.7 241.098   1
  -5  -2   5 14236.1 323.228   3
   5   2   5 14493.4 280.415  11
   2  -5   5 13666.2 290.169  10
   5   2   5 13977.5 316.277   9
  -5  -2   5 13381.8 277.172   1
   5   2   6 1600.08 109.536   9
   2  -5   6 1489.38 98.1784  10
  -5  -2   6 1605.60 105.655   3
  -5  -2   6 1566.74 93.5039   1
   2  -5   6 1698.11 113.675   1
   5   2   7 5042.45 200.484   9
   2  -5   7 5443.11 193.829  10
  -5  -2   7 5151.36 188.913   3
  -5  -2   7 5130.88 182.776   1
   2  -5   7 5072.41 207.788   1
   5   2   8 12685.0 337.396   9
  -5  -2   8 12832.2 307.191   3
  -5  -2   8 12505.1 308.109   1
   2  -5   8 12789.4 348.774   1
   2  -5   9 11097.6 337.055   1
  -5  -2   9 10629.6 297.311   1
   5   2   9 11389.3 330.445   9
   5   2  10 5080.54 227.026   9
  -5  -2  10 5019.35 117.850   8
   2  -5  10 4829.87 113.023  13
   2  -5  10 4954.69 231.683   1
  -5  -2  10 5059.00 210.856   1
   2  -5  11 102.099 22.4990  13
  -2   5  11 148.439 25.0061  15
   5   2  11 89.7989 39.1428   9
  -2   5  11 132.632 26.5249   4
  -2   5  11 122.172 22.7432   5
  -5  -2  11 155.164 22.3924   5
  -5  -2  11 172.780 30.9949   8
  -5  -2  11 195.960 54.8552   1
   2  -5  11 120.192 54.1600   1
   2  -5  12 1850.98 153.583   1
  -5  -2  12 1593.96 129.196   1
  -5  -2  12 1624.84 64.3512   5
  -2   5  12 1543.70 64.0453   5
   5   2  12 1625.24 138.919   9
  -5  -2  12 1586.67 62.8258   4
  -5  -2  12 1691.40 71.4254   8
   2  -5  12 1467.36 63.9037  13
  -2   5  12 1654.83 65.8496  15
   2  -5  13 2524.62 182.134   1
  -5  -2  13 2522.95 165.092   1
  -2   5  13 2605.55 83.2309   5
  -5  -2  13 2434.55 80.7637   5
   5   2  13 2614.33 181.218   9
  -5  -2  13 2545.78 89.9626   8
   2  -5  13 2605.81 85.6303  13
  -2   5  13 2524.02 82.4448  15
   5   2  13 2592.69 78.4752  16
  -2   5  14 228.544 30.8183   5
  -5  -2  14 209.101 30.1202   5
  -5  -2  14 233.543 31.8811   8
   5   2  14 246.858 29.6841  16
  -5  -2  14 208.090 26.7648  15
  -2   5  14 258.386 31.8970  15
   2  -5  14 254.195 31.5210  13
  -2   5  15 369.924 36.3930   5
  -5  -2  15 385.465 37.5868   5
  -5  -2  15 362.210 40.2449   8
   2  -5  15 384.103 36.6278  13
  -2   5  15 388.215 36.5506  15
   5   2  15 290.866 29.1181  16
  -5  -2  15 337.944 31.7666  15
  -5  -2  16 90.4099 29.6515   8
   5   2  16 102.928 24.3214  16
   2  -5  16 104.231 23.7504  13
  -2   5  16 73.4554 20.5278   5
  -5  -2  16 127.064 26.6956   5
  -2   5  17 571.324 39.2833   5
  -5  -2  17 635.689 44.0750   5
  -5  -2  17 673.148 49.3863   8
   2  -5  17 691.502 42.9230  13
   5   2  17 668.425 40.8452  16
  -2   5  18 129.922 22.9680   5
  -5  -2  18 253.975 31.8660   5
  -5  -2  18 189.608 31.1494   8
   2  -5  18 187.932 23.5343  13
   5   2  18 194.441 25.5774  16
   5   2  19 2509.20 66.4480  16
  -5  -2  19 2509.64 79.8379   8
  -5  -2  19 2410.89 73.9721   5
   5   2  20 313.106 23.6684  16
  -5  -2  20 360.559 32.0939   8
  -5  -2  20 396.932 31.1866   5
   5   2  21 440.038 22.8775  16
  -5  -2  21 529.342 32.6223   8
  -5  -2  21 495.337 30.0907   5
  -5  -2  22 491.211 25.8363   8
  -5  -2  22 425.502 23.4018   5
  -3   5 -22 43.7822 10.7948   7
   5   3 -22 32.9078 10.3805   6
  -3   5 -21 193.908 17.2206   6
  -3   5 -21 189.780 18.1907   7
   5   3 -21 153.654 16.2925   7
   5   3 -21 172.592 19.2290   6
   5   3 -20 131.121 18.5582  12
  -3   5 -20 129.210 18.8803   7
  -3   5 -20 162.380 18.9704   6
   5   3 -20 143.197 21.8274   6
   5   3 -19 2130.35 63.7493  12
  -3   5 -19 2141.78 61.4531   6
  -3   5 -19 2161.09 62.1820   7
   5   3 -19 2081.59 68.4010   6
   5   3 -18 126.032 22.9950  12
  -3   5 -18 158.504 24.4803   7
  -3   5 -18 144.886 23.2287   6
   5   3 -18 133.146 25.7649   6
   5   3 -17 215.309 29.4101  12
  -3   5 -17 207.571 25.8818   7
  -3   5 -17 233.231 27.9695   6
   5   3 -17 204.024 31.3296   6
   5   3 -16 349.741 35.3090  12
  -3   5 -16 354.450 32.3024   7
  -3   5 -16 322.544 31.0749   6
   5   3 -15 1382.65 64.4160  12
  -3   5 -15 1326.32 56.7969   7
  -3   5 -15 1347.29 59.0569   6
   5   3 -14 479.231 40.1710  12
  -3   5 -14 466.075 35.6756   7
  -3   5 -14 525.369 39.0949   6
  -3   5 -13 6608.85 128.879   7
  -3   5 -13 6933.53 136.185   6
   3  -5 -13 6398.75 231.526  10
  -3   5 -13 6463.91 277.764   2
   5   3 -13 6380.18 256.212   2
   5   3 -13 6494.63 141.850  12
  -5  -3 -12 2552.91 178.779   2
   5   3 -12 2407.00 82.7145  12
  -3   5 -12 2514.75 78.6286   6
  -3   5 -12 2535.01 74.6993   7
   3  -5 -12 2444.00 137.840  10
  -3   5 -12 2614.56 170.081   2
   5   3 -12 2275.59 149.064   2
   5   3 -12 2569.50 88.8283  16
  -5  -3 -11 2742.65 179.697   2
   5   3 -11 2618.16 84.8782  12
  -3   5 -11 2818.92 80.8393   6
  -3   5 -11 2654.64 75.5887   7
   3  -5 -11 2705.77 140.610  10
   5   3 -11 2742.10 163.772  11
  -3   5 -11 2703.93 169.002   2
   5   3 -11 2689.37 156.975   2
   5   3 -11 2892.40 92.6117  16
  -5  -3 -10 4213.12 217.909   2
   5   3 -10 3753.06 100.075  12
  -3   5 -10 3580.37 86.2829   7
  -3   5 -10 3744.66 91.7021   6
   3  -5 -10 3726.48 160.830  10
   5   3 -10 3792.90 189.960  11
  -3   5 -10 3739.14 189.128   2
   5   3 -10 3426.59 171.903   2
   5   3 -10 3750.97 103.993  16
   5   3  -9 3930.76 99.7360  12
   3  -5  -9 3953.58 159.776  10
   5   3  -9 3969.73 190.669  11
  -3   5  -9 4023.92 188.572   2
  -5  -3  -9 4190.29 211.062   2
  -3   5  -9 3688.06 85.2730   7
  -3   5  -9 4133.23 93.7325   6
   5   3  -9 3751.17 175.250   2
   3  -5  -8 610.138 62.1165  10
   5   3  -8 485.889 71.6548  11
  -5  -3  -8 474.589 66.5720   3
   5   3  -8 505.451 64.7793   2
  -3   5  -8 470.261 67.7038   2
   3  -5  -7 200.579 40.5196  10
   5   3  -7 125.592 37.7807  11
  -5  -3  -7 148.503 38.3642   3
  -3   5  -7 128.160 41.4426   2
   5   3  -7 207.987 46.4965   2
   5   3  -6 7248.24 245.695  11
   3  -5  -6 7128.70 196.228  10
  -3   5  -6 6737.36 212.836   2
  -5  -3  -6 7158.73 233.751   3
   5   3  -5 681.892 76.7953  11
  -3   5  -5 578.933 70.3859  11
   3  -5  -5 633.493 55.9539  10
  -3   5  -5 616.484 61.0028   2
  -5  -3  -5 764.954 79.2756   3
   5   3  -4 11884.8 308.709  11
  -3   5  -4 12475.3 308.787  11
   3  -5  -4 11708.0 246.080  10
  -3   5  -4 11778.8 256.008   2
  -5  -3  -4 11756.1 302.239   3
   5   3  -3 1120.31 94.9474  11
  -3   5  -3 1003.99 87.8965  11
   3  -5  -3 1016.00 70.3410  10
  -3   5  -3 1037.81 67.4650   2
  -5  -3  -3 943.185 86.5850   3
   5   3  -2 8338.66 245.353  11
   3  -5  -2 8021.40 195.288  10
  -3   5  -2 7525.69 241.026  11
  -5  -3  -2 8014.62 246.438   3
   5   3  -1 11280.7 283.337  11
   3  -5  -1 10833.7 230.969  10
   5   3  -1 10587.9 243.454   9
  -5  -3  -1 10964.8 289.504   3
   5   3   0 926.068 81.5562  11
   3  -5   0 842.710 64.8735  10
   5   3   0 796.109 63.5000   9
  -5  -3   0 908.138 88.0775   3
   5   3   1 10754.6 267.529  11
   3  -5   1 10804.2 238.220  10
   5   3   1 10170.8 239.413   9
  -5  -3   1 10930.1 290.681   3
   5   3   2 8055.64 224.346  11
   3  -5   2 7816.43 203.019  10
   5   3   2 7757.45 210.907   9
  -5  -3   2 7793.28 244.655   3
   5   3   3 1102.46 81.3863  11
  -5  -3   3 1086.21 94.0637   3
   3  -5   3 982.066 74.8978  10
   5   3   3 1037.58 80.4073   9
   3  -5   4 11572.3 267.752  10
   5   3   4 11763.5 281.140   9
   5   3   4 11966.5 269.548  11
  -5  -3   4 12069.8 309.647   3
  -5  -3   4 11437.1 231.112   1
   3  -5   5 598.250 64.3558  10
   5   3   5 710.630 73.6940   9
   5   3   5 692.686 64.6093  11
  -5  -3   5 630.561 73.7766   3
  -5  -3   5 600.689 56.2476   1
  -5  -3   6 7031.61 200.849   1
  -5  -3   6 7222.30 238.009   3
   5   3   6 7453.47 235.744   9
   3  -5   6 7166.47 225.222  10
  -5  -3   7 154.666 38.8142   1
  -5  -3   7 137.644 38.3455   3
   5   3   7 114.345 38.5671   9
   3  -5   7 102.814 34.4664  10
  -5  -3   8 644.029 70.5008   1
   3  -5   8 436.039 72.9708   1
  -5  -3   8 522.101 69.0077   3
   5   3   8 443.464 66.2150   9
   5   3   9 4026.72 90.4798  16
  -5  -3   9 3887.12 99.6758   8
   5   3   9 3813.31 188.964   9
   3  -5   9 3818.24 98.5280  13
  -5  -3   9 3679.56 171.021   1
   3  -5   9 3946.88 205.715   1
   3  -5  10 3778.01 210.415   1
  -5  -3  10 3819.06 181.554   1
  -3   5  10 3683.88 101.227   5
   5   3  10 3693.77 194.309   9
  -3   5  10 3671.52 96.1730   4
  -5  -3  10 3653.80 99.9174   8
   5   3  10 3719.94 89.5246  16
   3  -5  10 3657.61 98.3290  13
   3  -5  11 2538.15 82.7024  13
   3  -5  11 2621.06 180.129   1
  -5  -3  11 2651.14 158.535   1
  -3   5  11 2716.78 88.4866   5
  -5  -3  11 2586.27 77.1653   5
   5   3  11 2604.46 170.373   9
  -3   5  11 2608.93 82.5642   4
  -5  -3  11 2623.98 87.1990   8
  -3   5  11 2782.00 87.1125  15
   5   3  11 2686.60 76.5366  16
   3  -5  12 2477.87 82.3550  13
   3  -5  12 2452.98 182.703   1
  -5  -3  12 2482.03 157.375   1
  -5  -3  12 2395.80 76.3448   5
  -3   5  12 2275.58 83.5933   5
   5   3  12 2555.62 173.186   9
  -3   5  12 2418.21 80.1956   4
  -5  -3  12 2387.42 84.6561   8
   5   3  12 2555.41 75.6796  16
  -3   5  12 2502.79 83.8105  15
   3  -5  13 6355.09 296.600   1
  -5  -3  13 6163.43 259.396   1
  -3   5  13 6625.56 144.588   5
  -5  -3  13 6317.17 129.730   5
  -5  -3  13 6490.64 145.112   8
   5   3  13 6398.79 281.642   9
   3  -5  13 6282.08 137.716  13
   5   3  13 6522.51 127.362  16
  -3   5  13 6638.74 142.262  15
  -3   5  14 480.575 40.6147  15
   5   3  14 471.943 35.1701  16
  -5  -3  14 400.213 41.1375   8
  -5  -3  14 429.369 35.4238   5
  -3   5  14 436.544 40.7971   5
   3  -5  14 467.455 38.7873  13
   5   3  15 1308.14 53.9125  16
  -3   5  15 1294.52 61.2548  15
  -5  -3  15 1217.20 63.2050   8
   3  -5  15 1313.55 60.6980  13
  -5  -3  15 1333.41 59.1654   5
  -3   5  15 1292.89 62.1656   5
  -3   5  16 333.736 34.9411   5
  -5  -3  16 315.401 32.4551   5
   5   3  16 349.150 30.1288  16
  -5  -3  16 375.277 39.2844   8
  -3   5  16 353.413 33.9860  15
   3  -5  16 386.670 35.1340  13
  -5  -3  17 220.862 27.8906   5
  -3   5  17 152.563 25.7132   5
   3  -5  17 223.750 26.2350  13
   5   3  17 219.254 26.4896  16
  -5  -3  17 254.223 34.6794   8
  -3   5  18 149.541 23.4238   5
  -5  -3  18 202.748 27.9619   5
  -5  -3  18 164.952 29.0458   8
   3  -5  18 217.668 24.3192  13
   5   3  18 179.013 23.0005  16
  -5  -3  19 2072.17 68.8648   8
   5   3  19 2082.45 56.0725  16
  -5  -3  19 2112.84 64.7822   5
  -3   5  19 1938.97 60.0903   5
  -5  -3  20 107.638 20.3806   8
  -5  -3  20 128.681 20.7615   5
  -3   5  20 131.400 18.0852   5
  -5  -3  21 166.145 19.9162   8
  -5  -3  21 160.694 17.9112   5
  -5  -3  22 44.3541 11.6940   8
   5   4 -21 930.714 32.6780   6
  -4   5 -21 982.980 32.0531   7
   5   4 -20 897.982 35.1239  12
   5   4 -20 904.525 37.3668   6
  -4   5 -20 915.468 35.1459   7
  -4   5 -20 851.434 32.3433   6
   5   4 -20 881.007 32.3949   7
   5   4 -19 1312.52 48.1485  12
   5   4 -19 1352.77 49.8740   6
  -4   5 -19 1305.91 44.5161   6
  -4   5 -19 1350.34 46.5414   7
   5   4 -18 170.982 24.2798  12
  -4   5 -18 157.153 21.7484   6
   5   4 -18 176.316 24.9389   6
  -4   5 -18 218.366 25.3423   7
   5   4 -17 2046.09 70.3045  12
   5   4 -17 2044.81 70.9003   6
  -4   5 -17 2067.92 65.1817   7
  -4   5 -17 2065.27 64.4501   6
   5   4 -16 713.884 46.2038  12
   5   4 -16 633.844 44.0785   6
  -4   5 -16 658.396 40.7293   7
  -4   5 -16 727.866 41.5824   6
   5   4 -15 846.027 50.7127  12
   5   4 -15 885.924 51.7753   6
  -4   5 -15 823.608 45.2239   7
  -4   5 -15 847.292 45.4438   6
   5   4 -14 1825.40 73.2379  12
   5   4 -14 1702.94 69.7755   6
  -4   5 -14 1882.93 67.4422   6
  -4   5 -14 1860.77 66.1299   7
  -4   5 -13 1098.24 51.8920   7
  -4   5 -13 1013.58 51.1809   6
   5   4 -13 1111.84 57.9430  12
   5   4 -12 1095.75 57.6221  12
  -4   5 -12 1212.95 54.8517   6
  -4   5 -12 1123.92 51.6473   7
   5   4 -12 1317.57 68.9774  16
   4  -5 -12 1201.99 102.136  10
   5   4 -12 928.853 99.6881   2
  -4   5 -12 986.559 112.669   2
   5   4 -11 1095.95 105.417   2
   5   4 -11 1196.62 58.3838  12
  -4   5 -11 1155.05 51.1727   7
  -4   5 -11 1165.25 52.7347   6
   5   4 -11 1251.02 67.0071  16
   4  -5 -11 1356.30 105.280  10
   5   4 -11 1066.53 108.751  11
  -4   5 -11 1181.08 118.308   2
   5   4 -10 2024.00 135.120   2
   5   4 -10 1935.08 72.1894  12
  -4   5 -10 2144.35 66.9953   7
  -4   5 -10 2097.42 68.6373   6
   5   4 -10 2265.46 85.9579  16
   4  -5 -10 2144.35 130.578  10
   5   4 -10 2124.67 148.455  11
  -4   5 -10 2055.19 147.888   2
   5   4  -9 9997.73 296.965   2
   4  -5  -9 10638.9 282.989  10
   5   4  -9 10494.1 329.363  11
   5   4  -9 10537.8 178.184  12
  -4   5  -9 10351.0 164.345   6
  -4   5  -9 10447.5 160.853   7
   5   4  -9 11167.5 193.210  16
  -4   5  -9 10162.9 317.279   2
  -5  -4  -9 11161.9 343.769   2
   5   4  -8 476.475 69.8460  11
   4  -5  -8 321.865 51.9281  10
  -4   5  -8 350.572 28.0484   7
  -4   5  -8 316.079 27.9822   6
   5   4  -8 357.657 31.7472  12
  -4   5  -8 323.156 58.6077   2
   5   4  -8 343.549 57.1873   2
   5   4  -8 381.969 37.9080  16
  -4   5  -7 1229.05 100.712   2
  -5  -4  -7 1125.77 99.1794   3
   4  -5  -7 1166.07 86.6541  10
   5   4  -7 1221.05 107.194  11
  -4   5  -6 3373.27 157.251   2
  -5  -4  -6 3178.19 163.133   3
   4  -5  -6 3143.21 135.318  10
   5   4  -6 3367.17 174.864  11
  -5  -4  -5 9886.77 292.828   3
  -4   5  -5 10229.5 265.728   2
   4  -5  -5 9504.50 240.643  10
   5   4  -5 9768.02 297.446  11
  -4   5  -4 5184.23 175.940   2
  -5  -4  -4 5124.57 206.935   3
   4  -5  -4 5111.48 168.831  10
   5   4  -4 4970.48 204.884  11
   5   4  -3 18773.6 352.907   9
  -5  -4  -3 17980.7 403.688   3
   4  -5  -3 17913.7 336.007  10
   5   4  -3 18433.3 405.577  11
   5   4  -2 8489.79 222.040   9
  -5  -4  -2 8575.15 269.709   3
   4  -5  -2 8369.60 217.506  10
   5   4  -2 8633.92 263.292  11
   5   4  -1 5680.37 177.302   9
  -5  -4  -1 5845.40 221.414   3
   4  -5  -1 5661.30 176.145  10
   5   4  -1 5450.32 204.688  11
   5   4   0 271.081 41.8587   9
   4  -5   0 409.699 51.2839  10
  -5  -4   0 248.759 54.9083   3
   5   4   0 303.687 52.3385  11
   5   4   1 5590.13 179.015   9
  -5  -4   1 6039.66 226.880   3
   4  -5   1 5517.53 179.188  10
   5   4   1 5561.17 199.909  11
   5   4   2 8490.65 229.196   9
  -5  -4   2 8936.47 279.430   3
   4  -5   2 8370.11 228.817  10
   5   4   2 8010.31 240.655  11
   4  -5   3 18526.8 366.318  10
   5   4   3 18687.4 362.299   9
  -5  -4   3 18654.1 418.545   3
   5   4   3 17752.2 367.593  11
   4  -5   4 4817.06 184.061  10
   5   4   4 4853.76 180.118   9
  -5  -4   4 4885.58 206.843   3
   5   4   4 4991.90 181.550  11
   5   4   5 9671.32 268.073   9
   4  -5   5 9851.21 276.470  10
  -5  -4   5 10247.4 304.107   3
   5   4   5 9964.50 256.494  11
   5   4   6 3179.90 155.749   9
   4  -5   6 3219.79 160.183  10
  -5  -4   6 3176.27 168.117   3
   4  -5   7 1099.00 100.826  10
   5   4   7 1177.32 100.019   9
  -5  -4   7 1140.83 104.413   3
   4  -5   8 352.915 31.5202  13
  -5  -4   8 404.966 69.5300   3
   5   4   8 327.456 29.1946  16
  -5  -4   8 348.375 31.1899   8
  -4   5   8 414.421 39.2425   5
   4  -5   8 366.134 66.3663  10
   5   4   8 386.733 62.7832   9
  -4   5   8 461.138 40.2174  14
   4  -5   8 403.699 68.7230   1
   4  -5   9 10307.1 352.370   1
   5   4   9 10452.0 162.520  16
  -5  -4   9 10431.9 178.193   8
  -4   5   9 10300.2 175.673   4
   5   4   9 10379.5 323.340   9
  -4   5   9 10394.6 188.207  14
   4  -5   9 10270.5 177.432  13
   4  -5  10 2048.08 74.8527  13
  -5  -4  10 1999.24 129.302   1
   4  -5  10 2121.91 163.822   1
  -4   5  10 2231.34 85.9154   5
   5   4  10 1969.40 142.848   9
  -4   5  10 2082.07 74.1811   4
  -5  -4  10 2018.44 75.0088   8
   5   4  10 2148.21 67.8970  16
  -4   5  10 1858.42 75.6120  14
   4  -5  11 1115.93 55.9152  13
  -5  -4  11 1235.53 106.840   1
   4  -5  11 968.352 116.619   1
  -4   5  11 1275.03 67.5044   5
   5   4  11 1086.58 111.598   9
  -4   5  11 1267.65 60.3596   4
  -5  -4  11 1200.03 59.9107   8
   5   4  11 1221.59 52.4418  16
  -4   5  11 1186.90 61.4993  14
   4  -5  12 1067.69 55.9939  13
   4  -5  12 1081.58 125.345   1
  -4   5  12 1153.19 65.4771   5
   5   4  12 1129.27 112.532   9
  -5  -4  12 1113.04 58.7882   8
  -4   5  12 1114.84 58.7068  15
   5   4  12 1123.98 51.1849  16
  -4   5  12 1171.95 58.4666   4
   5   4  13 1075.56 50.7026  16
  -5  -4  13 1086.31 59.2134   8
  -4   5  13 1064.61 56.7210   4
  -4   5  13 1127.01 64.3295   5
  -5  -4  13 1018.25 48.3363   5
   4  -5  13 1052.72 55.9779  13
  -4   5  13 1007.66 57.0309  15
  -4   5  14 1886.63 80.2075   5
  -5  -4  14 1937.56 67.3147   5
   5   4  14 1837.01 64.0304  16
  -4   5  14 1840.80 73.5922  15
  -5  -4  14 1870.40 75.7181   8
   4  -5  14 1807.40 70.9398  13
  -5  -4  15 888.995 46.9353   5
  -4   5  15 959.845 56.7649   5
   5   4  15 777.904 41.5537  16
  -4   5  15 910.987 52.7731  15
  -5  -4  15 801.693 50.9356   8
   4  -5  15 794.955 47.0383  13
  -5  -4  16 659.035 40.2461   5
  -4   5  16 711.687 48.9715   5
  -4   5  16 682.802 46.2057  15
   5   4  16 718.489 38.7326  16
  -5  -4  16 673.643 45.9282   8
   4  -5  16 723.818 42.7661  13
  -5  -4  17 2147.54 67.6064   5
  -4   5  17 2041.70 72.9323   5
  -4   5  17 1908.25 68.9910  15
   5   4  17 2088.26 60.1894  16
  -5  -4  17 2014.95 72.2123   8
  -5  -4  17 2051.17 70.5856  13
   4  -5  17 2095.45 67.4342  13
  -5  -4  18 184.695 26.4422   8
  -5  -4  18 172.643 23.1237   5
  -4   5  18 189.450 25.7157   5
  -5  -4  19 1373.41 51.9690   8
  -5  -4  19 1326.12 47.1824   5
  -4   5  19 1209.09 48.3805   5
  -5  -4  20 910.227 38.4433   8
  -5  -4  20 872.323 34.0329   5
  -4   5  20 893.841 35.8749   5
  -5  -4  21 942.283 33.0253   8
   5   5 -20-3.11005 10.4532   6
  -5   5 -20-13.4642 11.1497   7
   5   5 -20 2.31453 9.87760  12
  -5   5 -19 656.305 28.2400   6
  -5   5 -19 689.434 31.9459   7
   5   5 -19 698.029 33.2919  12
  -5   5 -18 69.9963 15.5505   6
   5   5 -18 78.5054 17.3069   6
   5   5 -18 72.6850 13.7425   7
  -5   5 -18 85.9628 17.8387   7
   5   5 -18 126.392 21.0060  12
  -5   5 -17 442.438 31.4728   7
   5   5 -17 436.261 26.8872   7
  -5   5 -17 436.293 28.9433   6
   5   5 -17 463.449 32.3990   6
  -5   5 -17 439.950 27.5140   4
   5   5 -17 438.118 33.8815  12
  -5   5 -16 353.905 30.9050   7
  -5   5 -16 354.396 28.5969   6
   5   5 -16 384.700 32.3550   6
  -5   5 -16 321.072 26.0471   4
   5  -5 -16 349.396 33.5485  12
   5   5 -16 343.977 33.0759  12
  -5   5 -15 732.163 41.0717   6
  -5   5 -15 655.995 40.3646   7
   5   5 -15 683.359 42.3210   6
  -5   5 -15 715.311 38.6393   4
   5   5 -15 776.045 48.5762  12
  -5   5 -14 3618.00 92.1319   6
  -5   5 -14 3719.74 93.4469   7
   5   5 -14 3708.16 96.5469   6
  -5   5 -14 3781.87 88.3759   4
   5   5 -14 3670.46 102.993  12
  -5   5 -13 7537.12 139.427   7
  -5   5 -13 7746.68 141.331   6
   5   5 -13 7528.32 153.459  12
   5   5 -13 7402.88 143.000   6
  -5   5 -13 7587.06 133.572   4
  -5   5 -12 1647.30 62.5282   7
  -5   5 -12 1650.20 63.0174   6
  -5   5 -12 1671.23 59.5363   4
   5   5 -12 1635.40 70.0039  12
   5   5 -12 1751.48 81.8435  16
   5   5 -12 1556.22 62.5352   6
   5   5 -11 2402.73 77.1069   6
   5   5 -11 2392.64 82.9976  12
  -5   5 -11 2527.85 71.8059   4
  -5   5 -11 2387.59 168.990   2
   5   5 -11 2555.80 94.9226  16
  -5   5 -11 2556.36 77.2904   6
  -5   5 -11 2401.71 74.5092   7
  -5   5 -10 1656.39 61.0483   7
  -5   5 -10 1599.79 60.5023   6
   5  -5 -10 1625.71 114.240  10
   5   5 -10 1661.73 136.049  11
   5   5 -10 1577.77 66.5177  12
  -5   5 -10 1640.99 57.1570   4
   5   5 -10 1754.91 77.8204  16
   5  -5  -9 902.427 83.4318  10
   5   5  -9 987.888 105.937  11
  -5   5  -9 917.783 100.378   2
  -5   5  -9 917.208 42.7416   4
   5   5  -9 1001.07 58.6334  16
  -5   5  -9 983.803 46.6307   7
  -5   5  -9 965.982 46.5975   6
   5   5  -9 986.492 52.7754  12
  -5   5  -8 3775.56 90.9691   6
  -5   5  -8 3549.89 87.0057   7
   5   5  -8 3702.63 98.4041  12
   5  -5  -8 3396.14 157.755  10
   5   5  -8 3634.03 199.365  11
  -5   5  -8 3534.71 82.7207   4
   5   5  -8 3805.37 105.324  16
  -5   5  -8 3623.39 188.264   2
  -5   5  -7 235.993 25.1772   7
   5   5  -7 292.662 28.8144  12
   5   5  -7 335.730 67.9326  11
   5  -5  -7 223.297 48.6660  10
  -5   5  -7 326.028 67.6368   2
   5   5  -7 247.906 33.1049  16
  -5   5  -7 239.037 25.4085   6
  -5  -5  -7 142.003 42.6111   3
   5   5  -6 10761.3 337.369  11
   5  -5  -6 10691.5 277.612  10
   5   5  -6 11051.9 182.649  16
  -5   5  -6 10585.2 161.508   7
  -5   5  -6 11250.6 166.726   6
   5   5  -6 10760.8 173.955  12
  -5   5  -6 10781.1 305.433   2
  -5  -5  -6 10958.4 327.731   3
  -5  -5  -5 1368.29 114.926   3
  -5   5  -5 1379.44 52.3634   6
  -5   5  -5 1386.33 51.4329   7
   5   5  -5 1417.01 121.891  11
   5  -5  -5 1295.02 94.4037  10
   5   5  -5 1407.92 58.4970  16
   5  -5  -4 977.323 81.3331  10
   5   5  -4 1111.98 106.934  11
  -5  -5  -4 1021.06 101.417   3
   5   5  -4 1124.59 83.0871   9
   5  -5  -3 1377.44 97.2361  10
   5   5  -3 1332.88 113.231  11
  -5  -5  -3 1374.63 116.599   3
   5   5  -3 1354.93 90.4119   9
   5  -5  -2 16196.2 341.467  10
   5   5  -2 16609.7 400.481  11
  -5  -5  -2 16294.5 406.054   3
   5   5  -2 16639.2 328.250   9
   5  -5  -1 2223.08 120.934  10
   5   5  -1 2332.01 143.052  11
  -5  -5  -1 2471.17 154.650   3
   5   5  -1 2200.23 112.816   9
   5  -5   0 6219.44 203.576  10
   5   5   0 6164.12 230.260  11
  -5  -5   0 6315.68 247.292   3
   5   5   0 6363.12 195.160   9
   5  -5   1 2124.85 120.945  10
   5   5   1 2327.00 138.959  11
  -5  -5   1 2478.12 156.301   3
   5   5   1 2292.75 116.853   9
   5   5   2 17089.3 385.107  11
  -5  -5   2 17709.9 430.257   3
   5   5   2 16732.7 342.396   9
   5   5   3 1293.18 101.416  11
  -5  -5   3 1282.95 114.458   3
   5  -5   3 1250.84 97.9219  10
   5   5   3 1482.26 98.7032   9
   5   5   4 1062.83 92.9138  11
  -5  -5   4 1007.38 103.609   3
   5   5   4 950.981 82.3990   9
   5  -5   4 967.297 91.3983  10
  -5  -5   5 1467.54 123.651   3
   5   5   5 1438.00 104.565   9
   5  -5   5 1289.95 106.068  10
   5  -5   5 1426.29 58.0260  13
  -5   5   5 1296.41 62.3481  14
   5   5   6 10788.5 163.142  16
  -5   5   6 10856.3 177.528   7
  -5   5   6 10631.2 173.239   4
  -5  -5   6 10802.6 334.487   3
   5   5   6 10975.2 302.170   9
   5  -5   6 11188.3 330.560  10
  -5   5   6 10957.8 192.683  14
   5  -5   6 10487.6 176.292  13
  -5   5   7 267.738 30.9365   7
   5  -5   7 245.743 28.5210  13
   5   5   7 265.317 28.5499  16
  -5  -5   7 252.475 28.6922   8
  -5   5   7 266.583 33.0283   5
   5  -5   7 165.621 55.8248  10
   5   5   7 246.050 56.9702   9
  -5   5   7 240.043 35.1048  14
  -5   5   7 222.872 27.8669   4
  -5  -5   7 275.862 58.3060   3
  -5  -5   8 3778.87 196.429   3
  -5   5   8 3749.90 109.702  14
   5   5   8 3816.31 187.629   9
   5  -5   8 3951.31 206.809  10
  -5   5   8 3906.94 101.701   4
  -5   5   8 4015.93 109.724   5
  -5  -5   8 3870.38 100.417   8
   5   5   8 3710.84 90.1308  16
   5  -5   8 3689.50 100.127  13
   5  -5   9 865.476 112.096   1
  -5   5   9 999.873 59.2987  14
   5   5   9 1015.50 98.9659   9
  -5  -5   9 998.964 52.6964   8
   5  -5   9 959.444 52.7703  13
   5   5   9 957.041 45.7559  16
  -5   5   9 1022.50 59.1682   5
  -5   5   9 950.172 52.6742   4
  -5   5  10 1734.07 77.1787   5
  -5   5  10 1540.44 66.9090   4
   5   5  10 1557.50 58.9434  16
  -5  -5  10 1692.24 68.6567   8
  -5   5  10 1598.61 73.3222  14
   5  -5  10 1626.18 67.5291  13
  -5   5  11 2459.69 84.8082   4
   5   5  11 2336.10 71.9230  16
  -5  -5  11 2445.29 83.8096   8
  -5   5  11 2413.74 88.4262  14
   5  -5  11 2454.57 83.1673  13
  -5   5  12 1822.93 82.5244   5
  -5   5  12 1677.40 71.2795   4
   5   5  12 1631.38 59.9295  16
  -5  -5  12 1684.49 70.5337   8
  -5   5  12 1664.94 73.0128  14
   5  -5  12 1676.83 69.3259  13
  -5   5  13 7387.45 152.486   4
   5   5  13 7306.83 132.875  16
  -5  -5  13 7394.73 152.609   8
  -5   5  13 7366.52 153.185  14
  -5   5  13 7544.21 157.279  15
   5  -5  13 7424.74 150.711  13
  -5   5  14 3609.96 101.739   4
   5   5  14 3623.32 86.9486  16
  -5   5  14 3709.25 106.475  15
  -5  -5  14 3800.32 104.638   8
   5  -5  14 3772.00 101.629  13
  -5   5  15 666.821 45.8891  15
   5   5  15 701.355 38.3454  16
  -5  -5  15 743.416 47.0769   8
   5  -5  15 718.616 43.8841  13
  -5   5  15 771.878 56.6774   5
  -5  -5  16 346.126 33.9756   8
  -5   5  16 370.845 39.8849   5
   5  -5  16 356.890 31.3316  13
  -5   5  16 324.420 32.7367  15
  -5  -5  16 342.452 34.0107  13
  -5  -5  17 397.299 28.7719   5
  -5   5  17 523.261 41.9445   5
  -5  -5  17 460.521 34.5924   8
  -5  -5  17 485.011 36.0206  13
   5  -5  17 443.562 30.6791  13
  -5   5  17 462.207 35.1837  15
  -5  -5  18 72.1926 15.8437   5
  -5   5  18 68.3151 23.8793   5
  -5  -5  18 70.1583 17.3941  13
  -5  -5  18 59.0222 18.4492   8
  -5  -5  19 712.616 33.7137   8
  -5   5  19 741.305 37.4247   5
  -5  -5  20 18.0720 12.5952   8
  -5   5  20 5.61386 12.1923   5
  -6   5 -19 624.966 26.4695   7
   5   6 -19 614.426 24.9019   6
   5   6 -19 620.601 28.1726  12
   5   6 -18 931.450 39.2204  12
  -6   5 -18 886.987 35.1499   7
   5   6 -18 947.236 35.0543   6
  -6   5 -18 934.781 31.4347   4
   6  -5 -17 1207.81 48.5548  12
   5   6 -17 1197.07 48.6268  12
  -6   5 -17 1092.56 39.7749   6
  -6   5 -17 1185.49 43.9592   7
   5   6 -17 1174.99 42.1825   6
  -6   5 -17 1115.02 38.6486   4
   5   6 -16 849.259 44.8716  12
   6  -5 -16 924.596 47.2502  12
  -6   5 -16 823.928 36.5111   4
   5   6 -16 826.138 38.4941   6
  -6   5 -16 812.564 40.1442   7
  -6   5 -16 798.782 37.4243   6
  -6   5 -15 186.239 25.1002   7
   5   6 -15 204.212 28.7858  12
  -6   5 -15 206.053 24.3055   6
   5   6 -15 228.302 24.9110   6
  -6   5 -15 216.555 22.4659   4
   6  -5 -15 217.533 29.8178  12
  -6   5 -14 789.553 43.2695   7
  -6   5 -14 770.931 41.1769   6
  -6   5 -14 724.535 38.0890   4
   5   6 -14 808.001 48.3266  12
   5   6 -14 778.475 40.8698   6
  -6   5 -13 1962.02 67.5934   7
  -6   5 -13 1978.21 65.7856   6
   5   6 -13 1944.48 63.6856   6
   5   6 -13 2055.70 75.7718  12
  -6   5 -13 1957.45 62.6785   4
  -6   5 -12 1481.03 55.5920   4
  -6   5 -12 1569.05 60.1460   6
  -6   5 -12 1559.61 60.9813   7
   5   6 -12 1508.08 66.3411  12
   5   6 -12 1606.59 77.2760  16
  -6   5 -11 539.116 34.6070   4
  -6   5 -11 564.878 39.5015   7
  -6   5 -11 555.038 38.3494   6
   5   6 -11 555.956 42.5966  12
   5   6 -11 490.693 48.8939  16
  -6   5 -10 899.051 43.9333   4
  -6   5 -10 877.284 47.2967   7
  -6   5 -10 830.988 44.8091   6
   5   6 -10 942.465 53.0903  12
   5   6 -10 806.160 56.9370  16
   5   6  -9 447.587 70.5521  11
  -6   5  -9 385.905 33.4513   7
  -6   5  -9 376.928 32.0947   6
  -6   5  -9 380.599 30.7169   4
   5   6  -9 358.147 40.2253  16
   5   6  -9 420.336 37.3585  12
  -6   5  -8 250.625 26.5746   4
   5   6  -8 277.509 32.4853  12
   5   6  -8 344.662 69.9653  11
   6  -5  -8 215.682 46.1235  10
  -6   5  -8 226.730 26.4843   7
   5   6  -8 296.089 37.6085  16
  -6   5  -8 215.552 26.0356   6
  -6   5  -7 1309.21 54.0210   7
  -6   5  -7 1368.76 55.9307   6
  -6   5  -7 1380.73 51.8946   4
   5   6  -7 1321.63 123.223  11
   6  -5  -7 1314.38 103.135  10
   5   6  -7 1439.26 61.0573  12
   5   6  -7 1336.07 64.3050  16
   5   6  -6 3242.33 89.8614  12
   6  -5  -6 3129.82 156.920  10
   5   6  -6 3252.43 192.805  11
  -6   5  -6 3226.37 85.7666   6
  -6   5  -6 3386.55 85.3242   7
  -6   5  -6 3111.73 79.0726   4
   5   6  -6 3314.27 98.1200  16
  -5  -6  -6 3452.29 191.993   3
  -6   5  -5 69.1923 18.8558   4
  -5  -6  -5 150.430 58.7304   3
   5   6  -5 45.0181 18.9246  12
   5   6  -5 75.2414 42.0565  11
   6  -5  -5 103.051 44.5320  10
   5   6  -5 57.5902 22.7651  16
  -6   5  -5 86.9003 19.6021   7
  -6   5  -5 103.946 22.0570   6
  -6   5  -4 2071.18 65.5384   7
  -6   5  -4 2051.22 66.8458   6
   5   6  -4 2022.28 67.5360  12
  -6   5  -4 2062.60 63.0391   4
   6  -5  -4 1957.67 124.912  10
   5   6  -4 1877.16 143.946  11
  -5  -6  -4 1970.52 148.000   3
   5   6  -4 2022.68 73.5977  16
  -6   5  -3 20133.6 254.402   6
  -6   5  -3 20112.3 249.175   7
   5   6  -3 19762.6 251.657  12
   6  -5  -3 19986.6 411.150  10
   5   6  -3 19585.0 474.168  11
  -6   5  -3 19408.6 241.258   4
   5   6  -3 20190.9 266.751  16
  -5  -6  -3 20191.4 483.858   3
  -6   5  -2 427.382 33.6100   6
  -5  -6  -2 318.176 67.5811   3
   5   6  -2 285.548 60.8741  11
   6  -5  -2 349.841 56.9018  10
  -6   5  -2 377.273 29.8107   7
  -6   5  -2 337.526 34.4262  14
  -6   5  -2 334.249 27.7951   4
   5   6  -2 356.288 34.4881  16
  -6   5  -1 13041.8 191.751   6
  -5  -6  -1 12493.0 376.957   3
   6  -5  -1 12668.7 320.801  10
   5   6  -1 12933.4 367.438  11
  -6   5  -1 12647.6 181.971   4
  -6   5  -1 13022.8 186.169   7
   5   6  -1 12969.4 195.677  16
  -6   5  -1 12718.4 206.298  14
  -6   5   0 502.756 42.3872  14
   6  -5   0 593.952 39.0685  13
  -5  -6   0 569.048 85.3799   3
   5   6   0 458.639 73.6664  11
   6  -5   0 503.808 69.4647  10
  -6   5   0 559.396 37.0657   7
  -6   5   0 512.969 36.8227   6
  -6   5   0 512.818 34.0659   4
   5   6   0 618.991 41.3262  16
  -6   5   1 12743.7 210.012  14
   6  -5   1 12463.6 193.525  13
  -5  -6   1 13425.0 394.026   3
   5   6   1 12839.4 358.131  11
   6  -5   1 12886.5 328.127  10
  -6   5   1 12805.9 186.200   4
  -6   5   1 13189.6 190.558   7
  -6   5   1 13054.1 195.377   6
   5   6   1 13236.0 193.475  16
  -6   5   2 336.410 37.0873  14
   6  -5   2 407.284 34.7113  13
  -6   5   2 333.886 30.6101   4
  -5  -6   2 324.967 68.5890   3
   5   6   2 378.334 64.9048  11
   6  -5   2 277.041 52.5324  10
  -6   5   2 341.482 30.8365   7
   5   6   2 391.895 34.7591  16
  -6   5   2 357.833 32.7419   6
  -6   5   3 19422.4 279.522  14
   6  -5   3 19393.8 260.515  13
  -5  -6   3 21046.8 505.117   3
   5   6   3 20375.2 451.009  11
   6  -5   3 18781.1 420.877  10
  -6   5   3 19649.2 255.925   4
  -6   5   3 18799.9 252.352   7
   5   6   3 19770.2 252.913  16
  -6   5   3 20350.0 265.401   6
   6  -5   4 2002.18 71.5540  13
  -5  -6   4 1961.30 151.719   3
   5   6   4 2149.55 139.490  11
   6  -5   4 2046.53 135.177  10
  -6   5   4 2112.50 71.7175   4
  -6   5   4 1972.64 69.2461   7
  -6   5   4 2070.45 82.1017  14
   5   6   4 2054.42 68.2054  16
  -6   5   5 87.8478 20.7013   7
   6  -5   5 65.2660 20.5022  13
  -6   5   5 87.2912 22.7146   4
  -5  -6   5 37.1609 43.1134   3
   6  -5   5 86.6796 45.0471  10
  -6   5   5 65.0136 25.7328  14
   5   6   5 55.9070 22.1094  16
   5   6   6 3136.32 84.2586  16
  -6   5   6 3242.00 93.6097   7
  -6   5   6 3349.39 98.2530   5
  -6   5   6 3330.50 94.1327   4
  -5  -6   6 3274.92 195.853   3
   6  -5   6 3123.73 178.845  10
  -6   5   6 3259.67 103.543  14
   6  -5   6 3218.19 93.5054  13
   5   6   7 1295.42 54.0102  16
  -6   5   7 1411.69 63.4960   7
  -6   5   7 1410.22 65.1261   5
  -6   5   7 1362.49 61.6286   4
  -5  -6   7 1320.96 125.957   3
   6  -5   7 1459.55 128.870  10
  -6   5   7 1338.11 68.5350  14
   6  -5   7 1402.49 62.9154  13
   6  -5   8 237.113 31.3583  13
   5   6   8 258.215 28.2617  16
  -5  -6   8 228.817 27.2439   8
  -6   5   8 287.337 37.1039   5
  -6   5   8 156.359 24.7461   4
   6  -5   8 157.393 48.2647  10
  -6   5   8 287.232 38.0653  14
  -5  -6   8 222.297 60.5738   3
   6  -5   9 260.776 73.0190   1
  -6   5   9 395.448 40.8870   5
  -6   5   9 374.825 37.1352   4
   5   6   9 370.292 30.7287  16
  -5  -6   9 410.584 36.2687   8
  -6   5   9 365.347 40.2831  14
   6  -5   9 417.315 38.0922  13
  -6   5  10 914.415 56.5251   5
  -6   5  10 1011.83 56.5783   4
   5   6  10 909.713 45.4093  16
  -5  -6  10 977.896 51.9497   8
  -6   5  10 867.476 57.4971  14
   6  -5  10 827.355 50.4254  13
  -6   5  11 496.600 46.1464   5
  -6   5  11 550.635 43.0634   4
   5   6  11 474.285 34.8453  16
  -5  -6  11 536.135 40.6741   8
  -6   5  11 590.838 49.1775  14
   6  -5  11 525.690 41.5627  13
  -6   5  12 1591.23 74.5126   5
  -6   5  12 1438.60 66.5061   4
   5   6  12 1468.90 55.2894  16
  -5  -6  12 1617.55 65.7470   8
  -6   5  12 1360.98 69.9322  14
   6  -5  12 1467.04 64.0936  13
  -6   5  13 2138.03 84.9058   5
  -6   5  13 1869.54 74.2229   4
   5   6  13 1923.58 61.5614  16
   6  -5  13 1916.00 72.0798  13
  -6   5  13 1807.98 75.8818  14
  -6   5  13 1905.49 77.3289  15
  -5  -6  13 2026.15 72.4987   8
  -5  -6  14 816.577 46.2785   8
  -6   5  14 826.231 50.2224   4
  -6   5  14 751.527 52.6054   5
  -6   5  14 844.776 52.0019  15
   6  -5  14 808.067 46.5822  13
  -5  -6  15 210.081 27.8650   8
  -6   5  15 201.395 29.9855  15
  -6   5  15 220.800 34.1754   5
  -5  -6  15 222.106 32.1683  13
   6  -5  15 187.300 25.4649  13
  -6   5  16 851.777 46.8620  15
  -5  -6  16 839.952 41.5423   8
  -5  -6  16 835.435 47.2778  13
   6  -5  16 832.548 41.1490  13
  -6   5  16 885.746 51.0348   5
  -6   5  17 1142.92 49.9435  15
  -5  -6  17 1144.15 49.9231  13
   6  -5  17 1229.30 44.3127  13
  -5  -6  17 1231.10 45.4865   8
  -6   5  17 1248.39 52.8496   5
  -5  -6  18 933.929 40.0403  13
  -6   5  18 921.691 42.6013   5
  -5  -6  18 992.694 36.9699   8
  -6   5  19 592.535 30.2525   5
   4   6 -20 875.787 30.2511   6
  -6   4 -20 787.778 27.0268   7
   4   6 -19 1071.11 38.3255   6
   4   6 -19 1094.65 39.3704  12
  -6   4 -19 1124.45 36.1484   4
  -6   4 -19 1136.90 37.4079   7
   4   6 -18 243.813 23.0971   6
   4   6 -18 212.555 21.8300  12
   6  -4 -18 213.608 22.4851  12
  -6   4 -18 246.024 21.7814   4
  -6   4 -18 193.000 20.4812   7
   4   6 -17 417.243 30.5935   6
   6  -4 -17 363.504 31.1100  12
   4   6 -17 366.064 30.9386  12
  -6   4 -17 413.090 29.2356   4
  -6   4 -17 416.051 29.3617   7
   4   6 -16 3660.98 87.9644   6
   6  -4 -16 3631.63 96.9775  12
   4   6 -16 3550.16 93.0100  12
  -6   4 -16 3510.41 82.9856   4
  -6   4 -16 3568.07 84.5097   7
  -6   4 -16 3396.67 77.8521   6
   4   6 -15 905.064 45.5952   6
   4   6 -15 854.691 49.2578  12
   6  -4 -15 885.764 51.7248  12
  -6   4 -15 905.260 44.2457   4
  -6   4 -15 879.155 44.2351   7
  -6   4 -15 816.086 39.5538   6
   4   6 -14 2718.70 79.3881   6
   4   6 -14 2808.66 87.8262  12
  -6   4 -14 2815.83 79.1331   4
  -6   4 -14 2729.99 78.1244   7
  -6   4 -14 2685.12 74.5683   6
   4   6 -13 2214.71 72.3242   6
   4   6 -13 2384.87 82.3153  12
  -6   4 -13 2294.81 72.3780   4
  -6   4 -13 2437.21 74.5022   7
  -6   4 -13 2261.24 69.8455   6
   4   6 -12 3307.89 88.0994   6
  -6   4 -12 3338.73 87.8857   7
  -6   4 -12 3290.25 85.9265   6
   4   6 -12 3220.30 96.5444  12
  -6   4 -12 3244.50 87.0597   4
   4   6 -11 1822.92 63.9008   6
   4   6 -11 1694.51 70.0130  12
  -6   4 -11 1705.73 62.7452   4
  -6   4 -11 1754.25 63.5210   7
  -6   4 -11 1808.02 63.1875   6
   4   6 -11 1726.71 80.5214  16
  -6   4 -10 9780.55 159.373   7
  -6   4 -10 9274.93 155.219   6
   6  -4 -10 9233.49 279.011  10
   4   6 -10 9704.89 335.486  11
  -6   4 -10 9970.24 353.621   2
   4   6 -10 9699.35 174.119  12
  -6   4 -10 9441.97 157.220   4
   4   6 -10 8999.21 295.771   2
   4   6 -10 9976.64 190.379  16
  -6   4  -9 4117.75 96.1196   7
  -6   4  -9 4094.32 94.9964   6
   4   6  -9 4259.86 107.501  12
   6  -4  -9 4150.66 179.905  10
   4   6  -9 4055.71 213.132  11
  -6   4  -9 3877.63 212.167   2
  -6   4  -9 4099.62 95.4763   4
   4   6  -9 3703.88 181.633   2
   4   6  -9 4016.42 114.128  16
   4   6  -8 27.1921 24.8994  16
  -6   4  -8 39.5502 17.1585   7
   4   6  -8 39.9097 21.0947  12
   4   6  -8-13.1117 31.3697  11
   6  -4  -8 35.7267 31.3314  10
  -6   4  -8-22.9856 44.0626   2
   4   6  -8 37.8723 28.8618   2
  -6   4  -8 33.0325 18.6861   4
  -6   4  -8 54.4395 17.9090   6
   4   6  -7 7682.63 289.154  11
   6  -4  -7 7443.94 235.897  10
  -6   4  -7 7558.88 132.290   7
  -6   4  -7 7493.82 131.880   6
  -6   4  -7 7283.77 128.530   4
   4   6  -7 7577.35 143.043  12
   4   6  -7 7542.93 151.766  16
  -6   4  -7 7420.48 277.500   2
  -6   4  -6 664.308 86.5354   2
  -6   4  -6 705.744 38.8601   6
  -6   4  -6 683.820 37.6901   7
   4   6  -6 722.311 43.1964  12
  -6   4  -6 679.850 37.0585   4
   4   6  -6 839.451 99.4861  11
   6  -4  -6 763.558 76.9362  10
  -4  -6  -6 689.928 82.8415   3
   4   6  -6 680.345 46.3809  16
  -6   4  -5 6697.91 121.590   6
  -6   4  -5 6624.40 119.464   7
   4   6  -5 6543.32 127.185  12
   4   6  -5 6819.71 263.924  11
   6  -4  -5 6554.42 215.300  10
   4   6  -5 6770.78 135.625  16
  -6   4  -5 6630.54 117.849   4
  -4  -6  -5 6410.14 247.421   3
  -6   4  -5 6769.06 245.438   2
   6  -4  -4 2570.95 131.411  10
   4   6  -4 2360.28 152.966  11
  -4  -6  -4 2496.35 152.123   3
  -6   4  -4 2549.82 145.763   2
   4   6  -4 2506.24 77.9798  16
  -6   4  -3 6528.57 224.725   2
  -4  -6  -3 6784.03 255.316   3
   6  -4  -3 6334.29 208.524  10
   4   6  -3 6097.69 243.156  11
  -6   4  -2 1723.38 111.842   2
  -4  -6  -2 1899.54 136.630   3
   6  -4  -2 1939.05 114.633  10
   4   6  -2 1853.11 130.641  11
  -4  -6  -1 796.484 91.9836   3
   6  -4  -1 716.518 71.0934  10
   4   6  -1 763.041 88.1472  11
  -4  -6   0 4080.69 199.844   3
   6  -4   0 4077.03 165.661  10
   4   6   0 4111.04 191.342  11
  -4  -6   1 823.869 95.4605   3
   4   6   1 706.604 79.5009  11
   6  -4   1 659.003 70.3015  10
  -4  -6   2 1837.65 137.516   3
   4   6   2 1677.73 119.002  11
   6  -4   2 1735.12 111.840  10
  -4  -6   3 6399.37 255.628   3
   4   6   3 6233.58 228.999  11
   6  -4   3 6162.76 214.947  10
   6  -4   4 2535.62 76.7853  13
   4   6   4 2414.56 140.122  11
   6  -4   4 2311.61 136.212  10
  -6   4   4 2408.03 73.8230   7
  -4  -6   4 2581.19 163.924   3
  -6   4   4 2513.96 84.6697  14
   6  -4   5 6679.78 132.944  13
  -6   4   5 6985.30 134.030   7
  -6   4   5 6794.96 132.769   4
   4   6   5 6931.26 235.566  11
   6  -4   5 6714.12 242.863  10
  -4  -6   5 6746.46 266.009   3
  -6   4   5 6687.62 145.501  14
   4   6   6 700.690 39.2123  16
  -6   4   6 701.547 44.1631   7
  -6   4   6 693.498 44.2027   4
  -6   4   6 731.300 45.5560   5
  -4  -6   6 652.285 89.6460   3
   6  -4   6 689.672 84.5416  10
  -6   4   6 686.365 47.9322  14
   6  -4   6 763.859 44.7853  13
   4   6   7 7616.89 131.698  16
  -6   4   7 7484.79 150.019   7
  -4  -6   7 7756.30 287.130   3
   6  -4   7 7746.65 286.216  10
  -6   4   7 7530.59 160.727  14
   6  -4   7 7652.57 147.410  13
  -6   4   7 7392.11 148.466   5
  -6   4   7 7323.68 146.880   4
  -6   4   8 22.3475 22.0503   4
  -4  -6   8 60.1250 40.1882   3
   6  -4   8 8.13107 38.3494  10
  -6   4   8 55.4167 25.0044   5
  -6   4   8 60.1940 28.7246  14
   4   6   8 68.0678 19.9671  16
   6  -4   8 39.2559 19.5506  13
  -6   4   9 4024.99 116.741  14
  -6   4   9 4091.69 112.284   5
  -6   4   9 4111.45 110.056   4
  -4  -6   9 4125.26 209.030   3
   6  -4   9 4576.95 253.610   1
   6  -4   9 4192.55 107.804  13
   4   6   9 4087.29 93.6129  16
   6  -4  10 9404.42 170.747  13
  -6   4  10 10026.2 186.556   5
  -6   4  10 9749.40 179.696   4
  -6   4  10 9699.04 190.055  14
   4   6  10 9449.45 151.912  16
  -4  -6  11 1778.27 67.7934   8
  -6   4  11 1704.77 76.1334   5
  -6   4  11 1830.95 78.6302  14
   6  -4  11 1770.05 69.7000  13
  -6   4  11 1758.65 74.4121   4
  -4  -6  12 3266.39 92.0704   8
  -6   4  12 3068.36 101.769   5
  -6   4  12 3285.39 105.594  14
   6  -4  12 3244.03 93.2728  13
  -6   4  12 3200.40 100.530   4
  -4  -6  13 2363.32 77.9896   8
  -6   4  13 2201.59 85.7792   5
  -6   4  13 2067.94 83.4943  14
   6  -4  13 2189.96 76.1514  13
  -6   4  13 2253.36 84.4086   4
  -4  -6  14 2771.98 82.9119   8
  -6   4  14 2848.23 92.7564   4
  -6   4  14 2791.43 94.6701   5
  -6   4  14 2770.77 94.1230  15
  -6   4  14 2462.54 85.8375  14
   6  -4  14 2765.71 83.2858  13
  -6   4  15 854.782 54.9735   5
  -6   4  15 893.798 53.3599   4
  -4  -6  15 882.694 46.2059   8
  -4  -6  15 830.864 53.3219  13
   6  -4  15 862.214 45.1691  13
  -6   4  15 965.851 56.0713  15
  -6   4  16 3782.14 103.388   5
  -4  -6  16 3679.24 89.7182   8
  -4  -6  16 3537.92 99.2536  13
   6  -4  16 3561.78 86.5623  13
  -6   4  16 3637.28 101.643  15
  -4  -6  17 396.702 29.4391   8
  -6   4  17 302.122 34.6135   5
  -4  -6  17 320.527 30.4650  13
  -6   4  17 347.812 34.1911  15
  -6   4  18 241.697 29.4825   5
  -4  -6  18 232.438 21.6149   8
  -6   4  18 284.297 29.1293  15
  -4  -6  18 251.313 25.6802  13
  -4  -6  19 1099.53 35.9853   8
  -4  -6  19 1049.89 39.0745  13
  -6   4  20 840.052 33.9048   5
   6  -4  20 635.375 30.9383  16
   3   6 -21 189.893 15.4287   6
  -6   3 -20 913.688 32.7149   4
   3   6 -20 906.089 34.8782   6
   3   6 -20 831.267 27.8510   7
  -6   3 -20 815.762 28.3725   7
   3   6 -19 1709.64 52.6675   6
  -6   3 -19 1699.38 46.9462   7
   3   6 -19 1687.15 45.5258   7
   3   6 -19 1726.02 50.6261  12
  -6   3 -19 1739.82 51.0584   4
  -6   3 -18 12.3112 14.0529   7
   3   6 -18 15.6558 13.4088   7
   3   6 -18 10.9594 15.4253  12
   6  -3 -18 1.27764 15.1729  12
  -6   3 -18 37.8972 18.6870   4
   3   6 -18 21.0946 16.4521   6
  -6   3 -17 356.462 27.3977   7
   3   6 -17 380.460 27.2875   7
   3   6 -17 350.484 31.1372   6
   6  -3 -17 355.252 32.7293  12
   3   6 -17 383.358 31.9625  12
  -6   3 -16 2040.27 63.2951   7
   3   6 -16 1923.16 59.4039   7
   3   6 -16 1979.01 67.1920   6
   6  -3 -16 1855.23 71.3653  12
   3   6 -16 1983.34 69.7045  12
  -6   3 -15 3918.44 91.6116   7
   3   6 -15 3882.70 87.9909   7
   3   6 -15 4098.27 99.8926   6
   6  -3 -15 3861.71 107.163  12
   3   6 -15 3790.34 100.618  12
  -6   3 -14 2659.07 76.8886   7
   3   6 -14 2657.87 72.6955   7
   3   6 -14 2902.50 84.2273   6
   6  -3 -14 2604.69 91.0691  12
   3   6 -14 2716.85 86.5215  12
  -6   3 -13 4572.34 103.064   7
   3   6 -13 4683.93 108.937   6
   3   6 -13 4691.29 116.069  12
  -6   3 -12 2347.57 71.9433   7
  -6   3 -12 2421.11 70.1810   6
   3   6 -12 2308.21 80.5608  12
   3   6 -12 2563.87 78.0608   6
   3   6 -11 3389.87 109.461  16
   6  -3 -11 3463.24 170.162  10
  -6   3 -11 3733.20 220.759   2
  -6   3 -11 3535.79 85.3609   6
  -6   3 -11 3491.00 87.6123   7
   3   6 -11 3151.09 173.911   2
   3   6 -11 3403.81 97.2316  12
   3   6 -11 3491.88 90.7484   6
   3   6 -10 1739.79 76.1254  16
   6  -3 -10 1643.75 115.009  10
   3   6 -10 1756.81 135.570  11
  -6   3 -10 1618.37 142.601   2
  -6   3 -10 1787.67 60.9569   7
  -6   3 -10 1773.73 59.1433   6
   3   6 -10 1615.10 120.433   2
   3   6 -10 1788.03 69.3479  12
   3   6 -10 1781.86 62.7694   6
   3   6  -9 4307.60 116.646  16
   3   6  -9 4250.69 105.666  12
   6  -3  -9 4235.79 177.659  10
   3   6  -9 4287.01 210.668  11
  -6   3  -9 4127.68 222.382   2
  -6   3  -9 4382.10 95.5184   7
  -6   3  -9 4197.57 92.0798   6
   3   6  -9 4083.13 185.023   2
   3   6  -9 4362.64 96.8706   6
   3   6  -8 2811.59 146.583   2
   6  -3  -8 2952.25 143.814  10
   3   6  -8 2802.99 167.302  11
  -6   3  -8 2925.64 75.6007   7
  -6   3  -8 3005.80 75.9109   6
  -6   3  -8 2919.72 78.4311   4
   3   6  -8 2983.97 85.8200  12
   3   6  -8 2907.51 92.7127  16
  -6   3  -8 2793.58 176.166   2
   3   6  -7 4956.57 189.116   2
   6  -3  -7 5024.72 182.632  10
   3   6  -7 5214.19 225.647  11
  -6   3  -7 5078.39 100.947   7
  -6   3  -7 4927.53 102.422   4
   3   6  -7 4955.19 118.533  16
  -6   3  -7 4922.14 223.778   2
   3   6  -7 5139.37 112.238  12
   3   6  -6 4769.06 212.748  11
   6  -3  -6 4484.81 170.150  10
  -6   3  -6 4422.26 205.764   2
  -3  -6  -6 4925.01 202.042   3
   3   6  -6 4441.78 172.933   2
   3   6  -5 2718.55 158.294  11
   6  -3  -5 2673.63 127.910  10
  -6   3  -5 2561.35 150.708   2
  -3  -6  -5 2666.88 150.357   3
  -6   3  -5 2634.49 168.314   3
   3   6  -5 2596.74 126.712   2
  -3  -6  -4 10138.9 297.712   3
  -6   3  -4 10066.3 323.176   3
   3   6  -4 10158.0 308.147  11
   6  -3  -4 10226.1 255.294  10
   6  -3  -3 9653.98 243.534   9
  -3  -6  -3 9819.12 293.026   3
  -6   3  -3 9676.49 314.226   3
   6  -3  -3 9981.01 249.358  10
   3   6  -3 10114.5 301.822  11
   6  -3  -2 4195.90 152.749   9
  -3  -6  -2 4640.55 198.768   3
  -6   3  -2 4401.70 208.342   3
   6  -3  -2 4499.23 164.080  10
   3   6  -2 4500.18 196.120  11
   6  -3  -1 10307.2 243.983   9
  -3  -6  -1 10636.3 308.643   3
  -6   3  -1 10762.7 325.777   3
   3   6  -1 10712.7 302.115  11
   6  -3  -1 10331.7 251.755  10
   6  -3   0 1703.70 96.0951   9
  -3  -6   0 1912.42 132.159   3
  -6   3   0 1831.44 134.700   3
   6  -3   0 1766.99 103.006  10
   3   6   0 1865.72 124.014  11
   6  -3   1 10443.8 249.612   9
  -3  -6   1 10816.7 315.227   3
  -6   3   1 10711.0 320.349   3
   6  -3   1 9898.58 251.214  10
   3   6   1 10700.2 295.867  11
   6  -3   2 4714.66 166.298   9
  -3  -6   2 4620.87 205.540   3
  -6   3   2 4623.06 207.630   3
   6  -3   2 4361.01 165.979  10
   3   6   2 4592.28 188.565  11
   6  -3   3 9753.90 259.709  10
   6  -3   3 10250.4 258.867   9
  -3  -6   3 10331.5 312.900   3
  -6   3   3 10011.8 306.394   3
   3   6   3 10289.6 285.635  11
   6  -3   4 10267.9 268.676   9
   6  -3   4 9647.95 269.817  10
  -3  -6   4 10311.0 315.066   3
  -6   3   4 9672.57 300.499   3
   3   6   4 10142.3 281.415  11
   6  -3   5 2862.86 143.763   9
   6  -3   5 2582.82 143.396  10
  -3  -6   5 2539.43 156.108   3
  -6   3   5 2657.40 155.595   3
   3   6   5 2734.51 139.899  11
   6  -3   6 5015.18 198.908   9
   6  -3   6 4382.20 193.386  10
  -3  -6   6 4410.64 206.492   3
  -6   3   7 5148.35 116.675   7
   6  -3   7 5263.81 211.207   9
   6  -3   7 5224.89 220.330  10
  -3  -6   7 5299.15 226.471   3
   6  -3   7 4853.90 110.483  13
  -6   3   7 5195.24 126.217  14
  -6   3   7 4912.31 114.630   5
  -6   3   7 5174.35 118.459   4
   6  -3   8 3186.12 170.808   9
   6  -3   8 3062.31 176.750  10
  -3  -6   8 3017.75 172.576   3
   6  -3   8 3009.66 86.1958  13
  -6   3   8 2950.01 95.4831  14
  -6   3   8 2949.35 90.1231   4
  -6   3   8 2971.65 90.8716   5
  -6   3   9 4203.50 111.988   5
   6  -3   9 4331.99 203.821   9
  -3  -6   9 4334.28 208.144   3
   6  -3   9 4235.02 104.360  13
  -6   3   9 4302.32 111.813   4
  -6   3   9 4388.15 118.606  14
   6  -3  10 1672.30 65.0629  13
   6  -3  10 1598.52 131.638   9
  -6   3  10 1663.92 71.8753   5
  -6   3  10 1739.24 72.9869   4
  -6   3  10 1729.83 75.8851  14
   6  -3  11 3395.74 94.1444  13
   6  -3  11 3326.17 189.300   9
  -6   3  11 3314.94 103.195   5
  -6   3  11 3556.90 106.994  14
  -6   3  11 3399.25 103.263   4
   6  -3  11 3501.04 232.601   1
  -6   3  12 2510.63 89.8113   4
  -6   3  12 2424.08 89.1130  14
   6  -3  12 2538.25 80.5807  13
  -6   3  12 2491.67 90.4838   5
  -6   3  13 4696.02 124.153   4
  -3  -6  13 4672.12 108.310   5
  -6   3  13 4422.89 122.004   5
  -6   3  13 4513.69 123.967  14
   6  -3  13 4617.67 109.788  13
  -3  -6  14 2803.69 82.6909   8
  -6   3  14 2716.85 93.9679   4
  -3  -6  14 2702.16 81.0134   5
  -6   3  14 2737.83 94.5606   5
  -6   3  14 2758.22 98.8264  15
  -3  -6  14 2914.49 97.8598  13
   6  -3  14 2657.17 80.4592  13
  -6   3  15 4003.04 112.079   4
  -6   3  15 3980.11 111.354   5
  -3  -6  15 3931.51 97.2027   5
  -6   3  15 3999.82 116.651  15
  -3  -6  15 3953.53 96.8030   8
  -3  -6  15 4130.40 114.067  13
  -3  -6  16 1921.29 64.1507   8
  -6   3  16 1904.60 75.9541   5
  -3  -6  16 1869.03 63.5416   5
  -6   3  16 2009.56 80.7523  15
  -3  -6  16 1929.84 75.0551  13
  -3  -6  17 369.141 29.3446   8
  -3  -6  17 355.349 33.7779  13
  -6   3  17 338.641 36.4070   5
  -6   3  17 384.617 38.8869  15
  -6   3  18 24.6071 21.0917  15
  -3  -6  18 20.9006 15.4150   8
  -3  -6  18-8.84431 16.7131  13
  -6   3  18 7.13949 20.4353   5
  -6   3  19 1638.66 58.4891   5
  -3  -6  19 1638.70 51.7990  13
   6  -3  20 749.666 34.8073  16
  -6   3  20 898.520 38.0474   5
   6  -3  21 136.693 15.8757  16
  -6   3  21 203.306 18.4729   5
   6  -2 -21 292.377 23.4148   6
  -6   2 -21 356.441 21.0408   4
   2   6 -21 262.785 16.4317   7
   2   6 -21 324.978 20.8021   6
   2   6 -20 665.378 32.4425   6
  -6   2 -20 710.227 32.3822   4
   2   6 -20 687.484 28.7700   7
   6  -2 -19 548.087 32.2136  12
   2   6 -19 565.789 33.0797   6
   2   6 -19 500.639 28.1524   7
   2   6 -18 1093.94 45.3678  12
   6  -2 -18 1018.20 47.9856  12
   2   6 -18 1106.35 48.4994   6
   2   6 -18 1028.94 42.1564   7
  -6   2 -18 1064.12 39.7751   7
   2   6 -17 1515.87 57.2227  12
   6  -2 -17 1437.37 60.3382  12
   2   6 -17 1558.88 59.9903   6
   2   6 -17 1514.16 52.8338   7
  -6   2 -17 1427.01 49.7956   7
   6  -2 -16 1664.07 68.6344  12
   2   6 -16 1702.43 64.0002  12
   2   6 -16 1770.20 65.4255   6
   2   6 -16 1696.34 57.9170   7
  -6   2 -16 1659.16 55.8131   7
   6  -2 -15 5260.11 127.888  12
   2   6 -15 5378.08 120.608  12
   2   6 -15 5446.69 119.175   6
  -6   2 -15 5274.67 106.433   7
   2   6 -15 5384.40 108.473   7
   6  -2 -14 396.821 39.9621  12
   2   6 -14 526.484 39.9514  12
   2   6 -14 510.081 38.8647   6
  -6   2 -14 454.116 33.2500   7
   2   6 -14 491.470 33.5184   7
   2   6 -13 1148.91 57.0857  12
   6  -2 -13 1126.72 61.4370  12
   2   6 -13 1093.42 53.9074   6
  -6   2 -13 1184.58 50.3531   7
   2   6 -13 1098.07 48.4355   7
  -6   2 -12 12744.8 182.052   7
   2   6 -12 12196.1 178.871   7
   2   6 -12 12682.1 202.673  12
   2   6 -12 12506.9 193.759   6
   6  -2 -12 12047.9 324.378  10
   2   6 -12 12002.1 349.042   2
  -6   2 -11 10807.9 379.851   2
   6  -2 -11 10857.5 298.359  10
  -6   2 -11 10767.1 162.777   7
   2   6 -11 10986.8 184.123  12
   2   6 -11 10131.3 311.205   2
   2   6 -11 10874.9 173.943   6
  -6   2 -10 6434.45 281.521   2
   6  -2 -10 6000.04 213.346  10
   2   6 -10 6114.80 242.986  11
  -6   2 -10 6029.55 112.165   7
   2   6 -10 5757.02 222.699   2
   2   6 -10 6015.14 127.394  12
   2   6 -10 5567.99 137.190  16
   2   6 -10 5917.11 118.377   6
   6  -2  -9 569.618 67.4197  10
   2   6  -9 513.782 73.1702  11
  -6   2  -9 463.918 30.8846   7
   2   6  -9 521.495 47.0405  16
   2   6  -9 479.977 33.1584   6
  -6   2  -9 533.465 86.5546   2
   2   6  -9 402.712 60.3267   2
   2   6  -9 486.723 37.0940  12
   2   6  -8 3731.04 94.7959  12
  -6   2  -8 3985.04 208.129   2
   2   6  -8 3347.32 156.205   2
   2   6  -8 3698.55 103.447  16
   6  -2  -8 3645.60 156.413  10
   2   6  -8 3547.98 180.622  11
   6  -2  -7 1856.41 108.576  10
   2   6  -7 1789.59 127.059  11
  -6   2  -7 1748.08 135.791   2
  -6   2  -7 1666.81 129.005   3
   2   6  -7 1679.25 103.812   2
   6  -2  -6 2619.92 121.966  10
   2   6  -6 2622.00 151.536  11
  -2  -6  -6 2610.03 140.509   3
  -6   2  -6 2596.83 157.491   3
   2   6  -6 2515.58 123.045   2
   2   6  -5 5006.19 205.976  11
   6  -2  -5 5082.70 169.089  10
  -2  -6  -5 4984.14 194.627   3
  -6   2  -5 5109.16 219.164   3
   2   6  -5 4926.38 165.387   2
   2   6  -4 9903.17 292.497  11
   6  -2  -4 10439.3 243.129  10
  -2  -6  -4 10309.1 285.403   3
  -6   2  -4 10381.7 312.646   3
   2   6  -4 10517.8 238.629   2
   6  -2  -3 1904.62 100.230  10
   2   6  -3 1934.38 125.521  11
  -2  -6  -3 2190.74 130.409   3
  -6   2  -3 1792.22 129.891   3
   2   6  -3 1989.22 94.4187   2
  -2  -6  -2 2101.78 129.718   3
  -6   2  -2 2423.61 146.806   3
   6  -2  -2 2436.14 112.443  10
   2   6  -2 2331.68 135.346  11
   6  -2  -2 2031.76 111.378   9
  -6   2  -1 602.406 81.3191   3
   2   6  -1 672.036 73.6878  11
   6  -2  -1 506.268 55.8778  10
   6  -2  -1 460.726 55.0666   9
  -6   2   0 2703.18 154.236   3
   6  -2   0 2485.92 113.989  10
   2   6   0 2732.49 143.693  11
   6  -2   0 2648.64 118.984   9
   2   6   1 551.847 67.4449  11
   6  -2   1 482.626 53.7442  10
   6  -2   1 421.451 52.1719   9
  -6   2   2 2193.88 137.759   3
   6  -2   2 2042.96 105.778  10
   2   6   2 2326.80 129.608  11
   6  -2   2 2078.97 111.124   9
  -6   2   3 1906.46 127.230   3
   2   6   3 2012.34 119.194  11
   6  -2   3 1760.27 102.809  10
   6  -2   3 1985.23 111.228   9
  -6   2   4 10598.3 301.624   3
   2   6   4 10592.2 279.116  11
   6  -2   4 10093.5 257.732  10
   6  -2   4 10076.5 266.579   9
  -6   2   5 5270.04 208.307   3
   2   6   5 5173.34 191.248  11
   6  -2   5 5311.85 198.224   9
   6  -2   5 4930.37 186.205  10
  -6   2   6 2738.17 149.518   3
   2   6   6 2714.53 136.539  11
   6  -2   6 2832.12 149.233   9
   6  -2   6 2695.24 142.497  10
  -2  -6   7 1647.14 125.375   3
  -6   2   7 1819.66 122.991   3
   6  -2   7 1746.33 123.298   9
   6  -2   7 1683.08 120.088  10
  -2  -6   8 3307.29 175.331   3
   6  -2   8 3613.99 182.370   9
   6  -2   8 3853.43 190.140  10
  -6   2   8 3609.67 97.5683   5
   6  -2   8 3699.62 93.2736  13
  -6   2   8 3768.45 102.592   4
  -6   2   8 3638.31 105.116  14
  -2  -6   9 470.842 71.5506   3
  -6   2   9 534.618 42.0106   5
   6  -2   9 504.740 75.5503   9
   6  -2   9 507.871 36.9492  13
  -6   2   9 491.987 43.3729  14
  -6   2   9 520.536 42.4434   4
   6  -2  10 5990.50 124.035  13
  -2  -6  10 5983.44 119.121   5
  -6   2  10 5777.33 135.043   5
   6  -2  10 6113.08 257.155   9
   6  -2  10 6373.70 283.797   1
  -6   2  10 6508.69 143.901   4
  -6   2  10 6272.18 143.742  14
  -6   2  10 6144.62 127.812   8
   6  -2  11 10520.8 173.913  13
  -2  -6  11 10930.0 174.522   5
  -6   2  11 10650.0 192.674   5
   6  -2  11 10611.7 352.198   9
   6  -2  11 11257.4 389.472   1
  -6   2  11 11215.6 200.456   4
  -6   2  11 10770.9 197.942  14
  -6   2  11 10595.7 179.721   8
  -2  -6  12 12665.9 217.218  13
   6  -2  12 12085.5 189.208  13
  -2  -6  12 12336.9 192.975   5
  -6   2  12 12185.5 211.588   5
   6  -2  12 12443.4 393.673   9
   6  -2  12 12987.1 428.618   1
  -6   2  12 11553.3 354.815   1
  -6   2  12 11395.5 213.241  14
  -6   2  12 12536.7 199.916   8
  -6   2  12 12876.3 220.357   4
  -2  -6  13 1140.82 55.1530   5
  -6   2  13 1087.22 61.8861   5
  -2  -6  13 1133.44 63.2051  13
  -6   2  13 1182.18 57.2909   8
  -6   2  13 1322.13 69.3697   4
  -6   2  14 509.293 39.5170   8
  -6   2  14 472.088 44.4709   5
  -2  -6  14 453.812 37.9926   5
  -2  -6  14 542.410 45.4734  13
  -6   2  14 458.115 43.7861  15
  -6   2  14 522.448 48.4097   4
  -6   2  15 5286.73 119.932   8
  -6   2  15 5920.78 142.748   4
  -6   2  15 5262.75 131.177   5
  -2  -6  15 5066.90 116.624   5
  -6   2  15 5596.78 140.132  15
  -2  -6  15 5513.96 133.182  13
  -6   2  16 1798.02 77.1063  15
  -6   2  16 1709.73 64.0692   8
  -6   2  16 1588.52 70.7504   5
  -2  -6  16 1728.29 71.8286  13
  -6   2  17 1481.52 57.1547   8
  -6   2  17 1479.69 64.0669   5
  -2  -6  17 1534.61 64.0031  13
  -6   2  17 1665.62 71.1790  15
  -6   2  18 1065.24 44.2321   8
  -6   2  18 961.886 51.4554   5
  -2  -6  18 948.675 46.6853  13
  -6   2  18 1097.00 55.3411  15
  -6   2  19 512.903 28.8157   8
  -6   2  19 539.269 36.7256   5
  -2  -6  19 533.742 31.8471  13
   6  -2  20 646.481 32.8120  16
  -6   2  20 611.212 34.6457   5
   6  -2  21 253.663 20.1796  16
  -6   2  21 351.116 23.8268   5
  -6   1 -21 119.404 16.2408   4
   1   6 -21 106.425 15.3096   6
   6  -1 -21 101.658 17.5639   6
   1   6 -21 116.111 13.7627   7
   1   6 -20 289.410 21.3580   7
   1   6 -20 317.018 24.7516   6
   1   6 -19 381.454 29.8564   6
   1   6 -19 406.073 27.2122   7
   6  -1 -19 343.357 27.0503  12
   1   6 -18 26.8636 19.7643   6
   1   6 -18 41.6597 17.0943   7
   6  -1 -18 33.2753 15.9139  12
   1   6 -17 384.760 33.4229   6
   1   6 -17 394.202 30.6965   7
   6  -1 -17 312.026 32.6277  12
   1   6 -17 398.760 31.2089  12
   1   6 -16 755.122 45.4054   6
   1   6 -16 793.735 41.6815   7
   1   6 -16 812.209 44.4694  12
   6  -1 -16 740.109 47.8261  12
   1   6 -15 303.034 28.7125   7
   6  -1 -15 318.739 36.0342  12
   1   6 -15 300.225 31.7096   6
   1   6 -15 265.486 29.4014  12
   6  -1 -14 1669.59 72.8794  12
   1   6 -14 1583.73 63.9647  12
   1   6 -14 1668.63 65.2177   6
   1   6 -14 1648.99 59.7637   7
   6  -1 -13 1243.24 63.6623  12
   1   6 -13 1256.72 57.9466  12
  -6   1 -13 1316.26 50.0302   7
   1   6 -13 1335.78 53.2214   7
   1   6 -13 1357.10 59.9545   6
   6  -1 -12 7029.63 237.123  10
   1   6 -12 7448.43 131.415   7
  -6   1 -12 7420.18 126.190   7
  -6   1 -12 7652.14 327.015   2
   6  -1 -12 7286.04 155.311  12
   1   6 -12 7266.73 143.685  12
   1   6 -12 7318.44 268.269   2
   1   6 -12 7677.45 143.368   6
   6  -1 -11 3630.08 163.478  10
   1   6 -11 3762.07 87.0103   7
  -6   1 -11 3634.34 82.4213   7
  -6   1 -11 3916.50 226.857   2
   1   6 -11 3686.14 97.3097  12
   1   6 -11 3700.41 184.109   2
   1   6 -11 3764.62 94.6806   6
   6  -1 -10 17532.4 369.256  10
   1   6 -10 18047.6 417.993  11
   1   6 -10 17722.5 221.140   7
  -6   1 -10 18195.7 484.741   2
   1   6 -10 17914.2 235.178   6
   1   6 -10 17052.1 398.951   2
   1   6 -10 17370.0 241.809  12
   1   6  -9 4334.20 184.672   2
   1   6  -9 4250.63 101.854  12
   1   6  -9 4250.50 95.7924   6
  -6   1  -9 4351.88 224.783   2
  -6   1  -9 4465.82 204.769   3
   1   6  -9 4253.59 114.787  16
   6  -1  -9 4326.44 166.754  10
   1   6  -9 4388.08 196.557  11
   1   6  -8 5781.30 224.091  11
   6  -1  -8 5345.84 182.212  10
  -6   1  -8 5613.23 246.025   2
  -6   1  -8 5311.08 225.211   3
   1   6  -8 5258.59 192.942   2
   1   6  -7 9238.35 283.449  11
   6  -1  -7 9514.28 238.691  10
  -6   1  -7 9744.08 303.194   3
   1   6  -7 9158.13 245.654   2
   6  -1  -6 12778.6 273.938  10
   1   6  -6 13050.5 336.919  11
  -1  -6  -6 12776.9 307.981   3
  -6   1  -6 12580.0 345.659   3
   1   6  -6 12505.3 276.553   2
   1   6  -5 8028.34 256.344  11
   6  -1  -5 7762.60 200.563  10
  -6   1  -5 7979.59 267.344   3
   1   6  -5 7888.70 201.725   2
   1   6  -4 5296.26 205.519  11
   6  -1  -4 5341.31 160.433  10
  -6   1  -4 5623.88 220.248   3
   1   6  -4 5617.32 159.606   2
   1   6  -3 4710.97 188.706  11
   6  -1  -3 4558.33 147.158  10
   1   6  -3 4527.30 133.982   2
  -6   1  -3 4809.01 201.471   3
  -6   1  -2 390.996 66.1544   3
   1   6  -2 411.104 61.6252  11
   6  -1  -2 473.872 50.6611  10
   6  -1  -2 308.411 49.7975   9
  -6   1  -1 16474.8 381.634   3
   1   6  -1 16078.2 357.666  11
   6  -1  -1 16661.6 293.949  10
   6  -1  -1 15367.2 315.055   9
  -6   1   0 13199.2 337.410   3
   6  -1   0 13292.3 259.538  10
   1   6   0 13684.4 321.986  11
   6  -1   0 12632.9 275.539   9
  -6   1   1 16711.2 380.739   3
   6  -1   1 16075.0 294.967  10
   1   6   1 16359.3 354.139  11
   6  -1   1 15406.3 311.388   9
  -6   1   2 479.699 69.7436   3
   1   6   2 401.175 57.9900  11
   6  -1   2 418.396 53.6608   9
   6  -1   2 317.674 41.7285  10
  -6   1   3 4814.94 195.671   3
   1   6   3 4599.14 179.213  11
   6  -1   3 4480.15 153.964  10
   6  -1   3 4448.39 166.448   9
  -6   1   4 5722.86 213.826   3
   1   6   4 5615.86 200.131  11
   6  -1   4 5363.24 176.566  10
   6  -1   4 5407.81 191.076   9
  -6   1   5 7923.78 252.707   3
   1   6   5 8177.34 241.974  11
   6  -1   5 8019.33 227.651  10
   6  -1   5 7982.21 244.301   9
  -6   1   6 12719.5 324.905   3
   1   6   6 13162.0 312.081  11
   6  -1   6 13160.8 334.704   9
   6  -1   6 12481.2 304.260  10
   6  -1   7 9302.89 287.483   9
   6  -1   7 9145.84 272.007  10
  -6   1   7 9557.97 277.211   3
  -1  -6   7 9509.78 259.226   1
   6  -1   8 5494.37 226.615   9
  -1  -6   8 5232.61 201.099   1
  -6   1   8 5165.42 207.310   1
  -1  -6   9 4351.10 193.092   1
  -6   1   9 4386.65 195.324   1
   6  -1   9 4258.80 212.046   1
  -6   1   9 4524.64 110.202   5
   6  -1   9 4194.55 206.764   9
  -1  -6   9 4508.07 112.037  13
  -6   1   9 4763.10 117.457   4
  -6   1   9 4453.04 106.565   8
  -6   1   9 4109.34 115.832  14
  -6   1  10 17467.5 420.560   1
  -1  -6  10 16524.4 409.914   1
   6  -1  10 18113.6 462.138   1
  -6   1  10 18047.8 255.847   5
  -1  -6  10 17227.0 235.418   5
   6  -1  10 17437.1 449.389   9
  -1  -6  10 17560.4 256.612  13
  -6   1  10 18732.9 262.983   4
  -6   1  10 17721.7 248.493   8
  -6   1  10 17568.9 265.802  14
   6  -1  11 3793.37 210.999   1
  -6   1  11 3552.27 189.007   1
  -1  -6  11 3929.07 199.924   1
  -6   1  11 3804.59 105.952   5
  -1  -6  11 3489.55 93.8467   5
   6  -1  11 3530.63 202.248   9
  -1  -6  11 3643.97 105.001  13
  -6   1  11 3944.08 110.047   4
  -6   1  11 3663.57 100.676   8
  -6   1  11 3679.89 109.210  14
  -6   1  12 7422.81 154.591   5
  -1  -6  12 7265.08 143.189   5
   6  -1  12 7450.41 306.143   9
  -1  -6  12 7415.04 156.730  13
   6  -1  12 7502.76 307.306   1
  -6   1  12 7448.58 281.173   1
  -1  -6  12 7040.73 280.177   1
  -6   1  12 7627.53 159.305   4
  -6   1  12 7474.58 150.999   8
  -6   1  13 1249.70 60.9122   8
  -1  -6  13 1292.38 64.7413  13
  -6   1  13 1337.64 66.4161   5
  -1  -6  13 1208.25 58.4605   5
  -6   1  13 1314.94 67.5910   4
  -6   1  14 1631.59 73.7472   4
  -6   1  14 1695.95 73.6693   5
  -1  -6  14 1497.49 64.5394   5
  -1  -6  14 1754.56 75.5722  13
  -6   1  14 1682.67 75.1543  15
  -6   1  14 1687.67 69.7769   8
  -6   1  15 347.090 39.4264   5
  -6   1  15 340.003 39.5433   4
  -6   1  15 286.657 33.7076   8
  -6   1  15 256.597 34.4330  15
  -1  -6  15 298.286 35.5997  13
  -6   1  16 808.079 51.7594  15
  -6   1  16 804.555 47.4442   8
  -6   1  16 751.197 49.0516   5
  -1  -6  16 801.578 51.3284  13
  -6   1  17 400.883 35.4309   8
  -6   1  17 412.707 36.6591  15
  -6   1  17 395.386 36.7652   5
  -1  -6  17 416.735 35.8940  13
  -6   1  18 8.06048 17.9711   8
  -1  -6  18 28.2865 16.6417  13
  -6   1  18 16.5411 18.8213  15
  -6   1  18 45.1177 22.0864   5
  -6   1  19 346.849 31.3541   5
   6  -1  19 375.504 31.0470  16
  -1  -6  19 328.263 26.0908  13
  -6   1  19 377.176 28.6354   8
  -6   1  20 309.265 23.0658   8
  -6   1  20 351.953 28.5345   5
   6  -1  20 310.518 24.4244  16
  -6   1  21 116.272 13.6196   8
   6  -1  21 83.0870 15.8030  16
  -6   1  21 106.474 17.2567   5
  -6   0 -22 748.769 26.3089   4
  -6   0 -21 55.3608 14.2140   4
   0   6 -21 30.8742 10.9516   7
   0   6 -21 38.7695 13.3747   6
   6   0 -21 15.9280 13.5291   6
   0   6 -20 29.4024 13.1040   7
   0   6 -20 21.8993 14.9828   6
   6   0 -20 53.5208 15.0327  12
   0   6 -19 546.139 34.4582   6
   0   6 -19 594.731 32.4160   7
   6   0 -19 536.509 33.8490  12
   0   6 -18 556.189 34.0209   7
   0   6 -18 569.662 37.8503   6
   6   0 -18 479.981 35.1624  12
   0   6 -17 782.153 41.3188   7
   0   6 -17 854.829 46.7817   6
   6   0 -17 753.699 46.0142  12
   0   6 -16 2569.14 74.6631   7
   0   6 -16 2557.35 80.0979   6
   6   0 -16 2466.42 84.3524  12
   0   6 -15 9.34317 17.6981   7
   0   6 -15-16.7210 21.7765   6
   6   0 -15 2.06720 20.8831  12
   0   6 -15 19.3970 17.1860  12
   0   6 -14 2666.80 76.8715   7
   0   6 -14 2712.38 83.5080   6
   6   0 -14 2598.60 89.8056  12
   0   6 -14 2633.67 80.1858  12
   6   0 -13 1803.44 75.0447  12
   0   6 -13 1695.95 65.1942  12
   0   6 -13 1824.79 62.8414   7
   0   6 -13 1869.96 141.117   2
   6   0 -13 1635.08 111.949  10
   0   6 -13 1816.81 68.2343   6
  -6   0 -12 1453.03 145.615   2
   6   0 -12 1325.00 98.6256  10
   0   6 -12 1285.37 52.1914   7
   0   6 -12 1167.81 108.666   2
   0   6 -12 1248.10 56.3975  12
   6   0 -12 1250.01 62.3740  12
   0   6 -12 1352.68 58.2919   6
   6   0 -11 787.080 74.7478  10
   6   0 -11 763.147 96.7580  11
   6   0 -11 699.643 47.2757  12
   0   6 -11 676.073 42.5270  12
   0   6 -11 718.294 38.7120   7
  -6   0 -11 645.963 98.0973   2
   0   6 -11 684.673 83.1634   2
   0   6 -11 661.384 40.8993   6
   6   0 -10 558.083 76.4932  11
   6   0 -10 460.248 57.3912  10
   0   6 -10 462.161 30.0707   7
   6   0 -10 492.292 39.4443  12
   0   6 -10 453.905 34.7872  12
  -6   0 -10 547.236 95.1037   2
   0   6 -10 409.534 64.7223   2
   0   6 -10 511.882 36.3503   6
  -6   0  -9 862.384 89.4943   3
   6   0  -9 758.906 46.1015  12
   0   6  -9 762.148 42.0752  12
   0   6  -9 804.654 41.2728   6
   6   0  -9 850.644 73.1864  10
   0   6  -9 780.554 84.0407  11
   0   6  -9 823.598 81.8779   2
  -6   0  -9 724.953 97.8574   2
   6   0  -8 1490.59 90.7797  10
   0   6  -8 1661.43 117.487  11
   0   6  -8 1534.01 104.653   2
  -6   0  -8 1642.67 122.308   3
   0   6  -7-20.2528 28.2589  11
   0   6  -7-14.8048 22.4985   2
  -6   0  -7-25.9203 41.0916   3
   6   0  -7 20.6672 17.4956  10
   0   6  -6 63.8578 35.5202  11
   0   6  -6 25.5666 22.8932   2
  -6   0  -6 22.9957 30.8897   3
   6   0  -6 54.6237 24.8301  10
   0   6  -5 2861.66 150.159  11
   6   0  -5 2710.42 110.168  10
  -6   0  -5 2809.01 155.250   3
   0   6  -5 2674.44 112.885   2
   0   6  -4 1113.43 93.9510  11
   6   0  -4 1145.31 69.9692  10
  -6   0  -4 1232.60 105.143   3
   0   6  -4 1242.81 71.2615   2
  -6   0  -3 6483.37 231.786   3
   0   6  -3 6958.63 229.309  11
   6   0  -3 6603.46 167.935  10
  -6   0  -2 12026.0 319.112   3
   6   0  -2 11974.3 233.523  10
   0   6  -2 11966.5 305.971  11
  -6   0  -1 630.286 76.5416   3
   0   6  -1 516.774 66.2937  11
   6   0  -1 532.600 47.0952  10
   6   0  -1 518.404 57.6629   9
  -6   0   0 5863.41 215.468   3
   0   6   0 5590.89 200.951  11
   6   0   0 5619.84 151.941  10
   6   0   0 5435.30 176.248   9
  -6   0   1 551.698 73.6710   3
   6   0   1 551.210 49.4791  10
   0   6   1 592.015 70.0254  11
   6   0   1 479.275 58.1227   9
  -6   0   2 12303.4 316.861   3
   0   6   2 11785.3 297.167  11
   6   0   2 11930.2 242.899  10
  -6   0   3 6835.66 231.849   3
   0   6   3 6493.31 216.439  11
   6   0   3 6661.52 181.455  10
   6   0   3 6329.64 203.010   9
   0   6   4 1408.53 101.758  11
   0  -6   4 994.842 71.9240   1
  -6   0   4 1161.81 97.7418   3
   6   0   4 1264.28 82.1975  10
   6   0   4 1184.08 93.1090   9
   0   6   5 2736.52 140.385  11
   0  -6   5 2827.06 130.253   1
  -6   0   5 2860.64 148.985   3
   6   0   5 2843.84 129.243  10
   6   0   5 2718.46 144.101   9
   0   6   6 29.8250 26.8974  11
   0  -6   6 58.0849 32.4263   1
  -6   0   6 25.9504 30.7847   3
   6   0   6 48.0800 38.2091   9
   6   0   6 54.8670 25.3009  10
   0   6   7-7.86950 27.1841  11
   6   0   7 25.4729 31.3833   9
  -6   0   7-2.16452 30.3037   3
   0  -6   7-18.7759 32.1636   1
  -6   0   7-10.7380 32.5830   1
   6   0   8 1600.58 126.624   9
   0  -6   8 1579.47 115.602   1
  -6   0   8 1485.32 109.857   1
  -6   0   9 731.693 50.7626  14
   6   0   9 948.162 103.886   9
   0  -6   9 735.815 44.8465  13
  -6   0   9 831.065 47.5693   4
  -6   0   9 830.574 86.3429   1
   0  -6   9 756.916 86.1067   1
   6   0   9 879.446 94.5470   1
  -6   0   9 729.306 45.0055   8
  -6   0  10 495.663 38.9133   5
   6   0  10 482.035 80.5860   9
   0  -6  10 497.290 38.7077  13
  -6   0  10 522.234 40.5099   4
   0  -6  10 528.147 75.0733   1
  -6   0  10 453.246 67.8738   1
   6   0  10 531.323 75.9392   1
  -6   0  10 513.381 40.1469   8
  -6   0  11 659.860 44.2754   5
   6   0  11 747.820 102.560   9
   0  -6  11 664.167 45.8377  13
  -6   0  11 737.016 47.2873   4
   0  -6  11 664.246 82.9648   1
  -6   0  11 642.896 84.1088   1
  -6   0  11 657.111 45.0061   8
  -6   0  12 1357.39 63.5737   5
   6   0  12 1330.79 133.692   9
   0  -6  12 1306.25 62.8198  13
  -6   0  12 1229.12 61.2076   8
   0  -6  12 1194.14 117.611   1
  -6   0  12 1412.02 65.3491   4
  -6   0  13 1830.18 74.5344   4
  -6   0  13 1742.71 72.3287   5
  -6   0  13 1782.77 73.7914   8
  -6   0  13 1746.17 73.8534  15
   0  -6  13 1738.19 73.4624  13
  -6   0  14 2747.94 90.8593   4
  -6   0  14 2709.82 89.5997   5
   0  -6  14 2704.83 91.4769  13
  -6   0  14 2650.88 90.6386   8
  -6   0  14 2638.95 90.2026  15
  -6   0  15-27.2998 26.1134   5
  -6   0  15-20.8504 24.0690   4
  -6   0  15 40.2740 26.7488   8
  -6   0  15 7.05793 21.5285  15
   0  -6  15-20.8645 21.7556  13
  -6   0  16 2379.84 84.1213   5
  -6   0  16 2561.06 85.3334  15
  -6   0  16 2494.33 85.6861   8
   0  -6  16 2588.62 86.9029  13
  -6   0  17 714.762 46.9912   5
   6   0  17 746.382 44.7230  16
  -6   0  17 800.874 46.9938  15
  -6   0  17 811.077 49.0122   8
   0  -6  17 761.882 46.0923  13
  -6   0  18 505.994 39.2163   5
  -6   0  18 539.033 39.2588   8
   6   0  18 611.974 38.6789  16
   0  -6  18 507.058 35.9189  13
  -6   0  19 539.993 36.6946   5
  -6   0  19 542.514 35.7666   8
   6   0  19 573.603 34.4325  16
   0  -6  19 558.959 32.5541  13
  -6   0  20 27.3035 15.6425   8
   6   0  20 49.4858 16.1383  16
  -6   0  20 37.2640 17.9809   5
  -6   0  21 24.9187 11.5945   8
  -6   0  21 9.97895 13.5667   5
   6   0  21 35.7249 13.3269  16
  -6  -1 -21 661.614 28.4576   4
  -1   6 -21 640.304 28.5829   6
  -1   6 -21 639.457 26.7546   7
   6   1 -21 623.863 31.0656   6
   6   1 -20 146.050 17.8735  12
  -1   6 -20 178.879 20.8761   6
   6   1 -20 147.887 21.3910   6
  -1   6 -19 521.448 31.3336   7
  -1   6 -19 516.110 33.6282   6
   6   1 -19 462.686 32.1278  12
  -1   6 -18 1497.75 53.2802   7
   6   1 -18 1486.67 58.5798  12
  -1   6 -17 198.117 25.1039   7
   6   1 -17 154.655 25.6837  12
  -1   6 -17 158.689 26.5225   6
  -1   6 -16 741.454 42.1362   7
   6   1 -16 724.529 46.3121  12
  -1   6 -16 685.795 43.2659   6
  -1   6 -15 92.3571 21.5454   7
   6   1 -15 56.5357 24.2798  12
  -1   6 -15 55.3226 20.4839   6
  -1   6 -14 526.647 36.9580   7
   6   1 -14 505.596 42.7153  12
  -1   6 -14 527.338 40.2618   6
  -1   6 -13 1940.21 65.7395   7
  -1   6 -13 2167.25 74.1350   6
   6   1 -13 1974.52 77.6281  12
  -1   6 -13 1928.64 67.2706  12
   6   1 -12 165.427 37.0836  10
  -1   6 -12 38.4611 19.2487   7
  -1   6 -12 44.5232 18.1879  12
   6   1 -12 73.5244 24.3983  12
  -6  -1 -12 70.2769 45.9888   2
  -1   6 -12 80.6429 38.9586   2
  -1   6 -12 71.1315 22.0953   6
   6   1 -11 1554.01 98.9982  10
   6   1 -11 1392.85 123.303  11
  -6  -1 -11 1488.85 147.631   2
  -1   6 -11 1522.67 55.8534   7
   6   1 -11 1512.55 66.7953  12
  -1   6 -11 1502.38 59.7697  12
  -1   6 -11 1557.78 124.830   2
  -1   6 -11 1587.95 61.5143   6
   6   1 -10 1821.83 102.717  10
   6   1 -10 1915.02 136.377  11
  -6  -1 -10 1849.26 158.605   2
  -1   6 -10 1830.17 64.9719  12
   6   1 -10 1886.93 72.5673  12
  -1   6 -10 1816.61 59.5069   7
  -1   6 -10 1942.75 132.010   2
  -1   6 -10 2017.20 66.9721   6
  -1   6  -9 1228.50 102.512   2
   6   1  -9 1218.89 57.2562  12
  -1   6  -9 1171.13 51.5814  12
   6   1  -9 1131.97 78.4624  10
   6   1  -9 1057.27 104.220  11
   1  -6  -9 1147.95 78.4876  10
  -1   6  -9 1222.44 105.323  11
  -1   6  -9 1207.11 50.5022   6
  -6  -1  -9 1228.44 127.819   2
   6   1  -9 1202.67 55.7449  13
  -1   6  -9 1158.30 45.8542   7
   6   1  -8-33.0432 22.0835  10
   1  -6  -8 38.2318 26.8133  10
  -1   6  -8-10.1363 30.9110   2
  -6  -1  -8 13.7013 32.1379   3
  -1   6  -8 11.8244 27.4081  11
   6   1  -8 25.5446 33.1610  11
  -1   6  -7 3697.58 156.402   2
  -6  -1  -7 3622.72 177.966   3
   6   1  -7 3739.69 183.210  11
   6   1  -7 3652.24 130.123  10
  -1   6  -7 3794.32 176.652  11
   1  -6  -7 3632.91 129.016  10
  -1   6  -6 7560.09 212.337   2
  -6  -1  -6 7113.36 249.676   3
  -1   6  -6 7357.53 246.504  11
   6   1  -6 7219.17 180.222  10
   1  -6  -6 7227.35 177.634  10
  -1   6  -5 4623.76 151.999   2
  -6  -1  -5 5060.22 205.861   3
  -1   6  -5 4534.24 189.868  11
   6   1  -5 4643.61 135.800  10
   1  -6  -5 4516.62 134.930  10
  -6  -1  -4 2294.95 138.708   3
   1  -6  -4 2234.46 91.8953  10
  -1   6  -4 2264.16 132.900  11
   6   1  -4 2145.52 88.5402  10
  -6  -1  -3 22193.5 451.318   3
   6   1  -3 22197.9 324.706  10
  -1   6  -3 23262.8 450.017  11
   1  -6  -3 22048.8 327.370  10
  -6  -1  -2 472.875 69.1407   3
   6   1  -2 312.998 51.7789   9
  -1   6  -2 353.577 60.9540  11
   6   1  -2 416.825 40.2299  10
   1  -6  -2 384.671 38.2647  10
  -6  -1  -1 857.036 85.5732   3
   6   1  -1 833.222 73.9745   9
   6   1  -1 888.287 55.7391  10
  -1   6  -1 859.377 83.5894  11
   1  -6  -1 908.354 57.5697  10
  -6  -1   0 821.361 85.2611   3
   6   1   0 933.285 74.9618   9
  -1   6   0 868.335 85.4138  11
   1  -6   0 843.948 56.3584  10
   6   1   0 914.707 57.3946  10
  -6  -1   1 739.524 80.2382   3
   6   1   1 877.385 57.8242  10
   1  -6   1 839.467 58.2093  10
   6   1   1 689.981 66.4949   9
  -1   6   1 917.263 84.7846  11
  -6  -1   2 416.475 66.7013   3
   6   1   2 382.479 40.8994  10
   6   1   2 288.685 47.2676   9
   1  -6   2 349.800 41.9163  10
  -1   6   2 371.765 62.3606  11
   6   1   3 22849.3 352.449  10
   1  -6   3 21730.2 357.384  10
   6   1   3 21603.8 405.442   9
   1  -6   3 21812.5 385.133   1
  -6  -1   3 22223.8 445.132   3
  -1   6   3 22141.8 435.263  11
   6   1   4 2025.18 97.8597  10
   1  -6   4 2201.65 106.711  10
   6   1   4 2185.61 125.724   9
   1  -6   4 2155.75 116.148   1
  -6  -1   4 2302.35 135.062   3
  -1   6   4 2264.66 130.381  11
   6   1   4 2061.98 112.951  11
   6   1   5 4966.60 162.130  10
   1  -6   5 4754.52 165.600  10
   6   1   5 4787.33 196.858   9
   1  -6   5 4482.08 176.975   1
  -6  -1   5 4809.27 196.529   3
  -1   6   5 4595.16 189.406  11
   6   1   5 4571.34 164.185  11
   1  -6   6 7204.50 236.076   1
  -6  -1   6 7002.74 217.019   1
   6   1   6 7515.28 263.011   9
  -6  -1   6 7443.52 244.711   3
   1  -6   7 3572.05 173.138   1
  -6  -1   7 3518.77 157.413   1
   6   1   7 3898.43 196.032   9
  -6  -1   7 3919.72 177.174   3
  -6  -1   8 12.7624 28.1915   1
   1  -6   8 26.6515 36.8793   1
   6   1   8-61.6251 48.3941   9
  -6  -1   8 6.02890 31.5927   3
   6   1   9 1204.11 120.242   9
   1  -6   9 1178.86 55.5378  13
  -6  -1   9 1217.98 102.855   1
   1  -6   9 1137.55 110.639   1
  -6  -1   9 1209.15 59.1704   8
  -6  -1  10 1774.01 65.4896   5
   6   1  10 1899.45 151.825   9
   1  -6  10 1730.63 69.3430  13
  -6  -1  10 1906.91 70.1200   4
  -6  -1  10 1946.07 135.525   1
   1  -6  10 1944.98 146.394   1
  -6  -1  10 1913.37 74.6081   8
  -6  -1  11 1496.13 62.9595   5
   6   1  11 1561.36 145.704   9
   1  -6  11 1585.47 67.2131  13
  -6  -1  11 1538.67 64.3999   4
  -6  -1  11 1585.04 70.8711   8
   1  -6  11 1647.16 138.131   1
  -6  -1  11 1416.20 121.859   1
   1  -6  12 135.890 48.3919   1
  -6  -1  12 138.958 45.1858   1
   6   1  12 74.1550 49.5845   9
   1  -6  12 42.0120 20.9417  13
  -6  -1  12 57.8658 24.6052   8
  -6  -1  12 63.2020 22.1296   5
  -6  -1  12 124.289 26.8411   4
  -6  -1  12 44.3413 21.3559  15
  -6  -1  13 2008.39 75.1520   5
  -6  -1  13 2091.64 77.1769   4
  -6  -1  13 2107.15 82.4132   8
  -6  -1  13 1986.65 75.8361  15
   1  -6  13 2113.08 79.4795  13
  -6  -1  14 550.545 41.7653   4
  -6  -1  14 545.616 41.4421  15
   6   1  14 550.065 40.5774  16
  -6  -1  14 565.779 46.7802   8
   1  -6  14 523.724 42.0485  13
  -6  -1  14 586.566 41.8993   5
  -6  -1  15 63.7567 24.8015   5
  -6  -1  15 36.3643 26.0319   8
   6   1  15 53.3243 22.3608  16
  -6  -1  15 53.7505 20.9517  15
   1  -6  15 23.8672 20.7001  13
  -6  -1  16 759.853 47.6310   5
  -6  -1  16 714.750 50.0291   8
   1  -6  16 758.395 47.9104  13
   6   1  16 770.110 45.3356  16
  -6  -1  16 815.976 46.1736  15
  -6  -1  17 192.497 31.4157   8
   6   1  17 197.603 28.3761  16
   1  -6  17 243.429 28.6126  13
  -6  -1  17 174.682 28.8106   5
  -6  -1  18 1617.34 62.1912   5
  -6  -1  18 1580.36 65.3364   8
   6   1  18 1702.73 58.1618  16
   1  -6  18 1553.41 59.0052  13
  -6  -1  19 505.938 35.3911   5
  -6  -1  19 466.006 36.3388   8
   6   1  19 526.026 32.1670  16
   1  -6  19 453.677 29.9731  13
  -6  -1  20 155.617 22.2089   8
   6   1  20 184.710 20.8758  16
  -6  -1  20 157.629 20.8794   5
  -6  -1  21 590.559 29.4481   8
   6   1  21 583.723 25.7894  16
  -6  -1  21 650.910 30.5154   5
   6   2 -21 413.090 24.2595   6
  -6  -2 -21 405.254 20.9981   4
  -2   6 -21 393.281 21.4518   7
  -2   6 -21 437.957 22.6405   6
  -2   6 -20 742.461 33.0875   6
  -2   6 -20 689.449 31.7109   7
   6   2 -20 619.264 34.2350   6
   6   2 -20 657.535 31.2802  12
  -2   6 -19 2522.47 66.5846   6
  -2   6 -19 2554.13 64.6899   7
   6   2 -19 2428.36 71.5695   6
   6   2 -19 2423.75 67.3279  12
  -2   6 -18 983.777 45.4528   6
  -2   6 -18 1000.84 43.9240   7
   6   2 -18 966.872 50.1792   6
   6   2 -18 901.403 45.6694  12
  -2   6 -17 1531.92 55.9059   7
  -2   6 -17 1549.61 59.7756   6
   6   2 -17 1513.28 62.3012  12
  -2   6 -16 700.657 40.8285   7
  -2   6 -16 687.623 43.2792   6
   6   2 -16 731.560 47.2714  12
  -2   6 -15 484.290 34.9810   7
  -2   6 -15 475.826 38.7141   6
   6   2 -15 394.207 38.2063  12
  -2   6 -14 1079.23 53.7879   6
  -2   6 -14 1006.27 49.1252   7
   6   2 -14 993.743 56.0647  12
  -2   6 -13 427.758 35.8195   6
  -2   6 -13 430.987 33.6660   7
   6   2 -13 462.284 40.7791  12
   2  -6 -12 395.126 59.1501  10
  -6  -2 -12 378.328 76.4748   2
  -2   6 -12 362.281 65.3640   2
  -2   6 -12 462.377 34.4290   7
  -2   6 -12 486.413 38.5327   6
   6   2 -12 414.668 39.4986  12
   6   2 -11 752.270 48.0265  12
  -2   6 -11 767.469 42.6732  12
  -6  -2 -11 839.161 118.531   2
  -2   6 -11 851.897 98.3859   2
  -2   6 -11 789.060 45.3032   6
  -2   6 -11 783.463 41.6477   7
   2  -6 -11 791.211 75.5188  10
   6   2 -11 593.753 85.5742  11
  -6  -2 -10 3615.10 223.982   2
  -2   6 -10 3258.57 86.8778  12
   6   2 -10 3305.52 96.9258  12
  -2   6 -10 3422.68 83.8305   7
  -2   6 -10 3354.77 88.9308   6
  -2   6 -10 3122.16 172.547   2
   6   2 -10 3374.14 185.884  11
   2  -6 -10 3417.53 149.935  10
  -2   6  -9 2223.95 70.6375  12
   6   2  -9 2288.26 78.0356  12
  -2   6  -9 2238.27 138.599   2
  -2   6  -9 2319.45 66.5283   7
  -2   6  -9 2456.01 73.5694   6
   6   2  -9 2293.05 152.082  11
   2  -6  -9 2309.15 119.171  10
  -6  -2  -8 2157.99 138.915   3
   6   2  -8 2196.11 74.2015  12
  -2   6  -8 2207.62 130.503   2
   6   2  -8 2250.76 148.714  11
  -2   6  -8 2218.23 140.331  11
   2  -6  -8 2308.33 114.212  10
  -2   6  -8 2269.72 68.8708   6
  -2   6  -8 2197.48 62.8132   7
   6   2  -7 1710.33 127.762  11
  -2   6  -7 1601.85 121.145  11
   2  -6  -7 1781.29 96.6863  10
  -6  -2  -7 2065.77 135.569   3
  -2   6  -7 1853.93 113.906   2
  -6  -2  -6 794.070 86.5261   3
  -2   6  -6 741.413 83.2677  11
   6   2  -6 655.039 76.9734  11
   2  -6  -6 702.565 60.2100  10
  -6  -2  -5 695.832 81.7236   3
   6   2  -5 668.878 80.0656  11
  -2   6  -5 667.121 80.4968  11
   2  -6  -5 700.175 59.2938  10
  -6  -2  -4 475.091 68.1951   3
   2  -6  -4 582.060 52.9665  10
  -2   6  -4 614.610 72.8721  11
   6   2  -4 493.101 70.0541  11
   2  -6  -3 342.417 44.3701  10
  -6  -2  -3 222.040 55.2847   3
  -2   6  -3 307.745 55.1726  11
   6   2  -3 315.296 56.0642  11
   6   2  -2 1898.57 110.897   9
  -6  -2  -2 1982.85 130.398   3
   6   2  -2 1980.11 126.521  11
  -2   6  -2 1873.30 126.231  11
   2  -6  -2 1845.87 92.3604  10
   6   2  -1 13865.5 302.973   9
  -6  -2  -1 13604.9 345.113   3
   6   2  -1 14228.2 339.962  11
  -2   6  -1 13696.6 343.088  11
   2  -6  -1 13593.0 264.067  10
   6   2   0 1499.66 95.5747   9
  -6  -2   0 1636.16 119.254   3
   6   2   0 1758.03 113.994  11
  -2   6   0 1673.29 116.287  11
   2  -6   0 1572.42 86.2442  10
   2  -6   1 13768.0 273.698  10
   6   2   1 13335.3 296.322   9
  -6  -2   1 14154.4 352.654   3
  -2   6   1 13999.4 344.912  11
   6   2   1 13701.6 322.426  11
   2  -6   2 1819.15 96.7893  10
   6   2   2 1728.18 105.013   9
  -6  -2   2 1762.65 123.374   3
   6   2   2 1689.92 109.129  11
  -2   6   2 1952.21 125.802  11
   6   2   3 302.941 53.0301   9
   2  -6   3 288.345 44.2789  10
  -6  -2   3 322.545 61.1684   3
  -2   6   3 392.909 65.9802  11
   6   2   3 354.941 53.7812  11
   2  -6   4 571.001 60.9488  10
   6   2   4 480.693 63.2155   9
   6   2   4 520.571 60.5248  11
  -6  -2   4 585.603 73.0045   3
   2  -6   5 832.703 74.3277  10
   6   2   5 722.858 78.6650   9
   6   2   5 815.109 71.3752  11
  -6  -2   5 795.037 85.4282   3
   2  -6   5 725.760 77.3153   1
  -6  -2   6 660.857 66.8364   1
   2  -6   6 680.891 82.0491   1
  -6  -2   6 677.587 79.7219   3
   6   2   6 738.958 84.7511   9
   2  -6   6 599.416 70.1013  10
  -6  -2   7 1833.64 111.778   1
   2  -6   7 1887.82 133.832   1
   6   2   7 1921.08 135.503   9
  -6  -2   7 1829.07 124.869   3
  -6  -2   8 2226.72 139.344   3
   6   2   8 2339.22 157.646   9
   2  -6   8 2289.34 76.2203  13
  -6  -2   8 2333.74 80.4508   8
   6   2   8 2152.83 66.3310  16
   2  -6   8 2104.82 146.413   1
  -6  -2   8 1997.21 124.406   1
   6   2   9 2367.92 163.081   9
   2  -6   9 2218.59 76.9737  13
  -6  -2   9 2476.77 85.6206   8
   6   2   9 2318.30 71.4187  16
  -6  -2   9 2255.83 138.280   1
   2  -6   9 2250.65 157.274   1
   2  -6  10 3501.57 203.522   1
  -6  -2  10 3040.61 166.549   1
   6   2  10 3586.40 203.916   9
  -2   6  10 3024.35 88.2851   5
  -6  -2  10 3598.17 106.403   8
   6   2  10 3541.97 89.7148  16
   2  -6  10 3265.65 96.2908  13
  -6  -2  11 653.587 83.1055   1
   2  -6  11 884.259 106.741   1
  -6  -2  11 748.446 43.6725   5
  -2   6  11 764.705 47.5682   5
   6   2  11 875.831 105.235   9
  -6  -2  11 846.113 54.8282   8
   6   2  11 795.898 44.7744  16
   2  -6  11 758.155 47.6014  13
   2  -6  12 412.390 79.4914   1
  -6  -2  12 556.442 81.8847   1
  -2   6  12 372.469 35.6256   5
  -6  -2  12 433.756 36.0136   5
   6   2  12 342.554 71.7576   9
  -6  -2  12 410.724 43.2461   8
  -2   6  12 452.759 36.0294  15
   6   2  12 505.132 38.2401  16
   2  -6  12 472.658 39.3874  13
  -6  -2  12 505.032 38.4042   4
  -2   6  13 331.995 33.2842   5
  -6  -2  13 405.668 35.4402   4
  -6  -2  13 399.509 41.6097   8
   6   2  13 444.268 36.1892  16
  -2   6  13 423.221 36.0135  15
  -6  -2  13 396.433 35.7688   5
   2  -6  13 361.230 36.2890  13
   6   2  14 947.812 49.5461  16
  -2   6  14 961.010 49.7309  15
  -6  -2  14 1109.11 64.0121   8
   2  -6  14 876.868 52.4403  13
  -2   6  14 925.762 50.8401   5
  -6  -2  14 931.353 49.9568   5
   6   2  15 413.646 35.4759  16
  -6  -2  15 484.544 46.2152   8
   2  -6  15 495.472 40.7420  13
  -6  -2  15 455.875 37.0775   5
   6   2  16 674.126 42.0044  16
  -6  -2  16 763.993 53.6912   8
   2  -6  16 717.541 46.0467  13
  -6  -2  16 685.543 43.2587   5
   6   2  17 1557.39 57.4765  16
  -6  -2  17 1632.99 72.9860   8
   2  -6  17 1481.00 60.7781  13
  -6  -2  17 1665.07 61.4569   5
   6   2  18 1020.56 45.3945  16
  -6  -2  18 1035.67 55.4505   8
  -6  -2  18 906.076 45.5116   5
   2  -6  18 1056.28 47.0966  13
  -6  -2  19 2534.97 68.3895   5
   2  -6  19 2498.13 64.7297  13
   6   2  19 2576.78 64.6995  16
  -6  -2  20 687.945 37.0643   8
  -6  -2  20 723.172 34.0770   5
   6   2  20 709.715 30.6652  16
  -6  -2  21 417.739 24.6617   8
  -6  -2  21 413.191 22.8118   5
   6   3 -21 325.921 19.4480   6
  -3   6 -21 361.603 19.4302   7
  -3   6 -20 80.9778 14.7291   7
  -3   6 -20 69.1275 14.6618   6
   6   3 -20 55.7775 14.7714   6
   6   3 -20 67.6575 14.0413  12
  -6  -3 -20 67.9047 12.6520   4
  -3   6 -19 1185.64 42.9151   6
  -3   6 -19 1163.78 42.4834   7
   6   3 -19 1128.74 45.6969   6
   6   3 -19 1141.44 44.4129  12
  -3   6 -18 689.030 36.9330   6
  -3   6 -18 661.442 35.9441   7
   6   3 -18 682.528 40.4463   6
   6   3 -18 673.167 39.3567  12
  -3   6 -17 3077.96 78.4368   7
  -3   6 -17 3089.75 81.0012   6
   6   3 -17 2953.32 85.9801   6
   6   3 -17 3066.87 86.3185  12
  -3   6 -16 1444.16 56.1085   7
  -3   6 -16 1439.09 57.7956   6
   6   3 -16 1433.36 62.6411  12
  -3   6 -15 404.578 33.9956   7
  -3   6 -15 368.732 33.8349   6
   6   3 -15 354.724 35.7219  12
  -3   6 -14 68.5512 23.1547   7
  -3   6 -14 50.9037 22.8729   6
   6   3 -14 41.9788 21.4055  12
   6   3 -13 3770.18 106.320  12
  -3   6 -13 3669.29 93.0891   7
  -3   6 -13 3636.06 96.5034   6
   6   3 -12 653.112 45.8147  12
  -3   6 -12 684.292 43.5887   6
  -3   6 -12 654.195 39.8055   7
   6   3 -11 70.0053 41.1294  11
   3  -6 -11 50.2438 36.0778  10
  -3   6 -11 185.288 25.2579   7
  -6  -3 -11 256.756 59.0929   2
  -3   6 -11 136.666 52.9215   2
   6   3 -11 142.307 27.6102  12
  -3   6 -11 189.719 26.6670   6
   6   3 -10 116.987 42.5607  11
   3  -6 -10-16.0510 32.5850  10
  -6  -3 -10 87.4916 51.1556   2
  -3   6 -10-67.0738 36.0692   2
  -3   6 -10 20.8823 16.7480   6
  -3   6 -10 74.5266 20.9398   7
   6   3 -10 46.7492 21.4210  12
   3  -6  -9 1229.22 91.8435  10
   6   3  -9 1132.28 111.674  11
  -3   6  -9 1252.82 53.2904  12
   6   3  -9 1200.98 57.9340  12
  -3   6  -9 1324.72 54.4158   6
  -3   6  -9 1176.85 49.0543   7
   6   3  -9 1360.19 63.7016  16
  -3   6  -9 1358.71 112.039   2
   6   3  -8 586.587 83.9325  11
  -3   6  -8 524.010 34.7567   6
  -3   6  -8 517.548 33.2363   7
   6   3  -8 690.907 47.6492  16
  -3   6  -8 491.088 34.3695  12
   6   3  -8 589.479 40.6277  12
  -3   6  -8 597.957 73.8470   2
   3  -6  -7 1199.71 85.3755  10
   6   3  -7 1349.87 118.509  11
  -3   6  -7 1276.33 48.3903   7
  -3   6  -7 1316.72 51.2894   6
   6   3  -7 1266.72 55.7613  12
  -6  -3  -7 1204.12 109.561   3
  -6  -3  -6 1084.46 102.133   3
   6   3  -6 1113.69 104.663  11
   3  -6  -6 1192.52 83.9948  10
  -6  -3  -5 82.3634 37.4645   3
  -3   6  -5 37.5911 36.9034  11
   6   3  -5 30.4027 31.7916  11
   3  -6  -5 68.7823 27.5133  10
  -6  -3  -4 4331.99 199.301   3
   6   3  -4 4491.79 202.212  11
   3  -6  -4 4333.23 154.226  10
  -3   6  -4 4696.81 205.080  11
  -6  -3  -3 5184.35 216.062   3
   6   3  -3 5327.15 216.379  11
  -3   6  -3 5208.42 215.429  11
   3  -6  -3 4947.95 165.608  10
   6   3  -3 5006.10 185.780   9
  -6  -3  -2 4628.97 204.037   3
   6   3  -2 4428.27 194.486  11
  -3   6  -2 4338.32 199.784  11
   3  -6  -2 4321.80 153.401  10
   6   3  -2 4551.35 173.538   9
  -6  -3  -1 8397.69 277.148   3
   6   3  -1 8815.42 272.054  11
   3  -6  -1 8176.93 217.368  10
   6   3  -1 7884.26 229.138   9
  -6  -3   0 11490.3 327.604   3
   6   3   0 11095.7 303.053  11
   3  -6   0 11349.8 261.878  10
   6   3   0 10559.5 268.031   9
  -6  -3   1 8227.29 274.939   3
   6   3   1 7977.84 250.802  11
   3  -6   1 7930.07 218.805  10
   6   3   1 7872.07 229.619   9
  -6  -3   2 4798.11 208.872   3
   6   3   2 4614.97 185.544  11
   6   3   2 4156.56 167.024   9
   3  -6   2 4447.13 163.118  10
  -6  -3   3 5088.69 216.881   3
   6   3   3 5092.68 191.382  11
   3  -6   3 4794.75 175.373  10
   6   3   3 4802.56 184.841   9
  -6  -3   4 4638.05 206.823   3
   6   3   4 4702.92 180.643  11
   3  -6   4 4227.12 170.469  10
   6   3   4 4402.60 182.051   9
   6   3   5-14.8225 27.9125   9
   3  -6   5 50.8153 35.5363  10
  -6  -3   5 96.0101 40.0148   3
   6   3   6 1116.33 101.989   9
   3  -6   6 1248.43 102.085  10
  -6  -3   6 1105.83 80.8417   1
  -6  -3   6 1356.66 114.234   3
   3  -6   7 1209.48 55.5319  13
  -6  -3   7 1292.33 110.501   3
   6   3   7 1275.33 51.3563  16
  -6  -3   7 1349.69 58.6548   8
  -3   6   7 1338.38 57.9720   5
   6   3   7 1316.80 113.879   9
   3  -6   7 1302.88 106.529  10
  -3   6   7 1355.04 61.2051  14
  -6  -3   7 1151.00 86.5793   1
   3  -6   7 1440.98 123.681   1
   3  -6   8 484.850 37.9667  13
  -6  -3   8 586.074 78.5178   3
  -3   6   8 487.777 40.2119  14
   6   3   8 585.432 82.1009   9
  -3   6   8 489.279 37.8713   5
  -6  -3   8 590.737 41.1776   8
   3  -6   8 602.264 82.7974   1
  -6  -3   8 496.065 61.6191   1
   6   3   8 601.831 37.8517  16
   3  -6   9 1247.88 59.2761  13
   3  -6   9 1410.42 131.518   1
  -6  -3   9 1262.57 102.116   1
  -3   6   9 1255.04 59.2786   5
   6   3   9 1271.40 120.658   9
  -6  -3   9 1303.61 61.6492   8
   6   3   9 1342.91 55.2001  16
  -3   6   9 1189.76 57.7999  14
   3  -6  10 26.3527 19.6453  13
  -6  -3  10-30.1677 27.0000   1
   3  -6  10 87.3871 48.9366   1
   6   3  10 34.7134 34.2543   9
  -3   6  10 27.1368 21.1012   5
  -6  -3  10 59.7559 24.7491   8
   6   3  10 36.6311 17.9797  16
  -3   6  10 55.0052 19.9701  15
  -3   6  10 55.4340 22.6188  14
   3  -6  11 174.991 27.0743  13
  -3   6  11 177.692 26.8517  15
   6   3  11 186.247 53.1234   9
  -3   6  11 158.066 29.7204   5
  -3   6  11 143.750 24.3663   4
  -6  -3  11 219.201 33.3758   8
  -6  -3  11 232.926 52.8467   1
   3  -6  11 191.121 61.5866   1
   6   3  11 185.838 25.4907  16
  -3   6  12 704.177 44.8388  15
   6   3  12 713.992 43.6077  16
  -6  -3  12 665.824 49.7117   8
  -3   6  12 684.911 47.4032   5
   3  -6  12 691.843 47.9882  13
  -3   6  13 3731.85 100.747  15
   6   3  13 3827.37 96.3277  16
  -6  -3  13 3716.69 110.711   8
   3  -6  13 3395.66 101.645  13
  -3   6  13 3636.92 102.680   5
  -6  -3  13 3709.72 93.8859   5
  -6  -3  14 76.9066 20.2122   5
  -3   6  14 62.2055 25.5821   5
  -6  -3  14 89.8843 28.3977   8
   6   3  14 92.9311 25.3711  16
  -3   6  14 80.5537 22.7532  15
   3  -6  14 107.558 26.4319  13
   6   3  15 320.621 31.6498  16
  -6  -3  15 321.220 39.2755   8
  -6  -3  15 334.500 31.4444   5
  -3   6  15 334.666 33.6346   5
   3  -6  15 349.380 35.4048  13
  -3   6  15 307.762 30.5623  15
  -3   6  16 1360.74 56.8692   5
  -6  -3  16 1412.67 55.9093   5
   6   3  16 1415.29 55.3047  16
  -6  -3  16 1546.44 69.1719   8
   3  -6  16 1463.43 61.4807  13
  -3   6  17 2987.01 79.7551   5
  -6  -3  17 3117.04 81.0146   5
   6   3  17 3114.86 77.8244  16
  -6  -3  17 3280.16 94.8304   8
   3  -6  17 3167.93 85.8350  13
  -6  -3  18 685.067 36.8042   5
  -3   6  18 597.977 34.3606   5
  -6  -3  18 703.800 43.8309   8
   6   3  18 615.264 33.9039  16
   3  -6  18 604.324 35.2675  13
  -6  -3  19 1189.37 49.3829   8
  -6  -3  19 1212.40 43.6005   5
   6   3  19 1182.72 40.2565  16
  -6  -3  20 54.4326 15.8914   8
  -6  -3  20 34.5119 13.1384   5
   6   3  20 74.3239 13.4719  16
  -6  -3  21 350.827 21.1553   8
   6   4 -20 298.236 19.2427   6
  -4   6 -20 355.127 19.8629   6
  -4   6 -20 361.631 21.6626   7
   6   4 -20 313.432 19.9187  12
   6   4 -19 769.712 33.3385   6
  -4   6 -19 777.301 33.2749   7
  -4   6 -19 751.821 31.8192   6
   6   4 -19 723.902 28.0941   7
   6   4 -19 742.720 34.2280  12
   6   4 -18 1199.17 46.0186   6
  -4   6 -18 1141.52 43.7083   7
  -4   6 -18 1119.96 42.7327   6
   6   4 -18 1093.18 46.0477  12
   6   4 -17 1191.06 49.9937   6
  -4   6 -17 1257.56 48.5670   7
  -4   6 -17 1247.44 48.7964   6
   6   4 -17 1292.80 53.7025  12
   6   4 -16 304.842 30.4329   6
  -4   6 -16 327.451 29.9392   7
  -4   6 -16 315.545 29.7178   6
   6   4 -16 343.930 33.7416  12
  -4   6 -15 2679.86 76.5869   7
  -4   6 -15 2531.80 75.8545   6
   6   4 -15 2743.30 86.0030  12
   6   4 -14 3808.81 100.677   6
   6   4 -14 4066.96 108.992  12
  -4   6 -14 4143.11 97.6415   7
  -4   6 -14 4155.03 99.8273   6
   6   4 -13 1140.00 58.3243  12
  -4   6 -13 1156.48 52.5992   7
  -4   6 -13 1088.42 52.5950   6
   6   4 -12 286.126 34.0125  12
   6   4 -12 331.024 38.7849  16
  -4   6 -12 277.081 29.7629   7
  -4   6 -12 304.467 32.5649   6
   6   4 -11 7532.54 154.562  12
  -4   6 -11 7507.02 138.232   7
  -4   6 -11 7276.51 141.158   6
   6   4 -10 2309.45 87.7096  16
  -4   6 -10 2100.28 68.1208   7
  -4   6 -10 2206.68 72.4996   6
   4  -6 -10 1972.00 123.338  10
   6   4 -10 2002.04 155.347  11
   6   4 -10 2074.86 76.8377  12
   4  -6  -9 1648.44 111.169  10
   6   4  -9 1779.08 139.976  11
  -4   6  -9 1565.54 57.6939   7
  -4   6  -9 1624.43 61.7045   6
   6   4  -9 1769.93 75.4464  16
  -6  -4  -9 1658.47 137.921   2
   6   4  -9 1633.18 66.8466  12
   6   4  -8 169.327 45.6491  11
   4  -6  -8 135.479 38.9496  10
   6   4  -8 167.008 29.7422  16
  -4   6  -8 217.222 26.4183   6
  -4   6  -8 176.464 24.0533   7
   6   4  -8 174.561 27.0461  12
   4  -6  -7 3315.45 149.976  10
   6   4  -7 3268.14 189.482  11
   6   4  -7 3372.88 96.0272  16
  -4   6  -7 3189.72 80.2427   7
  -4   6  -7 3109.92 82.3261   6
  -6  -4  -7 2968.17 172.075   3
   6   4  -7 3079.62 88.5620  12
   4  -6  -6 2249.98 124.308  10
   6   4  -6 2479.29 161.139  11
  -4   6  -6 2383.74 70.1159   6
  -4   6  -6 2257.33 66.5203   7
   6   4  -6 2433.14 77.7327  16
  -6  -4  -6 2349.56 152.552   3
   6   4  -6 2193.31 72.0963  12
   6   4  -5-52.8823 40.1679  11
   4  -6  -5 12.4484 25.1846  10
  -4   6  -5 27.9097 15.8801   6
   6   4  -5 61.7259 23.4707  16
  -4   6  -5-6.75011 13.4242   7
  -6  -4  -5 29.0623 40.6739   3
   6   4  -4 168.480 46.3717   9
   4  -6  -4 185.911 42.3045  10
  -4   6  -4 164.431 22.4418   6
  -6  -4  -4 180.232 52.8529   3
   6   4  -4 172.884 45.9964  11
  -6  -4  -3 4644.97 214.406   3
   6   4  -3 4490.66 180.175   9
   4  -6  -3 4535.41 169.822  10
   6   4  -3 4563.29 208.972  11
  -6  -4  -2 177.060 52.7220   3
   6   4  -2 93.4376 30.2972   9
   4  -6  -2 150.834 41.6974  10
   6   4  -2 105.078 39.4604  11
  -6  -4  -1 1466.88 119.680   3
   6   4  -1 1287.67 93.0178   9
   4  -6  -1 1425.46 96.5042  10
   6   4  -1 1457.85 115.636  11
  -6  -4   0 3.08485 39.9916   3
   6   4   0-5.49209 25.4175   9
   4  -6   0 29.7135 31.8775  10
   6   4   0-18.2991 32.3447  11
  -6  -4   1 1439.87 121.838   3
   6   4   1 1423.15 101.427   9
   4  -6   1 1608.77 105.242  10
   6   4   1 1452.56 112.931  11
  -6  -4   2 158.668 50.7866   3
   6   4   2 176.655 43.8394   9
   4  -6   2 211.987 41.7225  10
   6   4   2 184.234 47.5696  11
  -6  -4   3 4225.21 207.748   3
   4  -6   3 4492.56 183.884  10
   6   4   3 4546.98 186.706   9
   6   4   3 4407.71 188.899  11
   6   4   4 164.958 45.4793  11
   6   4   4 157.713 40.3495   9
   4  -6   4 174.221 47.0634  10
   6   4   4 183.337 25.1891  16
  -4   6   4 135.165 26.0607  14
  -6  -4   4 118.285 54.7698   3
  -6  -4   5 12.4482 36.8172   3
   6   4   5-17.4326 28.0009   9
   4  -6   5 49.1611 33.6231  10
   4  -6   5-17.2490 17.1220  13
  -6  -4   5-4.96729 16.5164   8
  -4   6   5 16.7659 21.6681  14
   6   4   5 3.00973 14.9789  16
   6   4   6 2296.22 69.8016  16
  -6  -4   6 2411.30 77.3648   8
  -4   6   6 2328.11 73.3767   7
  -6  -4   6 2491.94 160.249   3
   6   4   6 2356.75 146.257   9
   4  -6   6 2280.85 144.219  10
   4  -6   6 2375.04 77.6870  13
  -4   6   6 2391.51 83.7818  14
   6   4   7 3242.52 84.9438  16
  -4   6   7 3295.01 90.0187   7
  -6  -4   7 3310.88 93.3777   8
  -4   6   7 3404.10 97.7236   5
  -6  -4   7 3163.44 179.701   3
   4  -6   7 3242.02 179.541  10
   6   4   7 3143.85 176.084   9
  -4   6   7 3350.04 100.834  14
   4  -6   7 3318.35 94.5099  13
   4  -6   8 142.694 50.2128   1
   4  -6   8 167.942 26.6821  13
   6   4   8 186.959 25.6197  16
  -6  -4   8 151.489 27.5576   8
  -4   6   8 189.941 32.0402   5
   6   4   8 158.511 52.4393   9
   4  -6   8 110.623 48.2164  10
  -4   6   8 177.417 29.1654  14
  -6  -4   8 220.142 57.5091   3
   4  -6   9 1533.55 142.334   1
  -4   6   9 1681.49 72.6817  14
   6   4   9 1581.21 129.224   9
  -4   6   9 1683.00 72.8145   5
  -4   6   9 1606.72 64.4893   4
  -6  -4   9 1555.35 67.8334   8
   6   4   9 1634.02 61.1846  16
   4  -6   9 1634.31 68.6184  13
   4  -6  10 2105.25 78.5801  13
   4  -6  10 2002.84 169.235   1
  -4   6  10 2266.41 85.4833   5
   6   4  10 1927.44 149.296   9
  -6  -4  10 2204.93 81.3610   8
   6   4  10 2124.28 70.9775  16
  -4   6  10 2187.94 75.6856   4
  -4   6  10 2135.21 82.2938  14
  -4   6  11 7459.58 160.250   5
  -4   6  11 7695.28 149.026   4
   4  -6  11 7604.80 155.185  13
  -6  -4  11 7496.39 157.878   8
   6   4  11 7405.73 139.515  16
  -4   6  11 7624.44 157.420  14
  -4   6  11 7565.09 153.032  15
  -4   6  12 273.054 37.5322   5
  -4   6  12 279.971 33.7308   4
  -6  -4  12 264.077 34.1029   8
  -4   6  12 267.912 32.9757  15
   4  -6  12 288.771 34.7204  13
   6   4  12 321.509 31.8206  16
   6   4  13 1175.87 52.3076  16
  -4   6  13 1141.69 57.6472  15
  -6  -4  13 1129.34 61.8095   8
  -4   6  13 1078.44 60.0823   5
   4  -6  13 1214.40 59.7196  13
   6   4  14 4112.21 97.3917  16
  -4   6  14 4225.38 108.157  15
  -6  -4  14 4212.42 113.803   8
  -4   6  14 4191.02 110.820   5
   4  -6  14 4229.11 109.708  13
  -4   6  15 2640.22 82.0334  15
   6   4  15 2679.35 75.0059  16
  -6  -4  15 2651.07 87.3475   8
  -4   6  15 2676.07 84.9573   5
   4  -6  15 2637.23 83.8248  13
  -4   6  16 299.444 30.6226  15
   6   4  16 321.563 28.1406  16
  -6  -4  16 311.256 35.0282   8
  -4   6  16 345.578 32.8887   5
   4  -6  16 367.126 33.1981  13
   6   4  17 1246.91 46.1631  16
  -6  -4  17 1212.59 55.2054   8
  -6  -4  17 1210.46 52.1058  13
   4  -6  17 1246.50 51.2168  13
  -4   6  17 1163.89 50.7571   5
  -6  -4  18 1159.93 49.1579   8
   4  -6  18 1173.67 44.6090  13
  -4   6  18 1082.71 43.7874   5
   6   4  18 1142.73 40.1083  16
  -6  -4  19 729.005 35.2897   8
  -4   6  19 715.813 31.5631   5
  -6  -4  20 358.766 22.8448   8
  -5   6 -19 164.658 16.4349   7
   6   5 -19 168.978 15.7219   6
  -5   6 -19 134.917 14.3227   6
   6   5 -19 175.890 17.3552  12
  -5   6 -18 272.033 22.6342   7
  -5   6 -18 261.769 20.9195   6
   6   5 -18 251.417 20.2827   6
   6   5 -18 277.563 24.3921  12
  -5   6 -17 874.744 39.3599   7
  -5   6 -17 842.835 37.4018   6
   6   5 -17 931.186 38.7535   6
   6   5 -17 845.171 41.5893  12
  -5   6 -16 143.650 22.6830   7
  -5   6 -16 120.596 20.8963   6
   6   5 -16 125.375 19.9126   6
   6   5 -16 129.829 23.4645  12
  -5   6 -15 1288.26 51.9422   7
  -5   6 -15 1173.65 49.7241   6
   6   5 -15 1248.74 50.9929   6
   6   5 -15 1318.25 58.0624  12
  -5   6 -14 2638.26 76.2638   7
  -5   6 -14 2515.27 75.4406   6
   6   5 -14 2485.22 73.2695   6
   6   5 -14 2590.98 83.9367  12
  -5   6 -13 363.160 33.2872   6
  -5   6 -13 372.354 33.8771   7
   6   5 -13 332.342 35.0001  12
   6   5 -13 362.236 31.0169   6
  -5   6 -12 3295.10 88.4573   7
  -5   6 -12 3081.67 86.6765   6
   6   5 -12 3235.05 96.4490  12
   6   5 -12 3121.08 104.648  16
  -5   6 -11 753.058 44.2178   7
  -5   6 -11 716.271 43.4121   6
   6   5 -11 772.666 48.9015  12
   6   5 -11 770.490 56.3158  16
  -5   6 -10 1984.20 68.5052   7
  -5   6 -10 2084.96 71.2829   6
   6   5 -10 2069.33 77.4507  12
   6   5 -10 2218.96 87.1264  16
   6   5  -9 1787.72 71.0197  12
  -5   6  -9 1772.05 63.7665   7
  -5   6  -9 1791.89 65.4643   6
   6   5  -9 1873.36 149.539  11
   5  -6  -9 1623.44 117.859  10
   6   5  -9 1740.07 75.7843  16
   6   5  -8 3571.48 98.4847  12
  -5   6  -8 3555.33 92.1123   6
  -5   6  -8 3495.96 89.2760   7
   6   5  -8 3650.50 209.243  11
   6   5  -8 3639.09 106.572  16
   6   5  -7 2101.14 73.4047  12
   6   5  -7 2047.04 77.1415  16
  -5   6  -7 2060.81 66.9803   7
  -5   6  -7 2013.52 67.9814   6
   5  -6  -7 1932.55 124.085  10
   6   5  -7 2169.92 160.056  11
   6   5  -6 453.804 80.2376  11
   6   5  -6 460.878 60.9607   9
   5  -6  -6 503.821 63.3390  10
   6   5  -6 578.033 39.3842  12
   6   5  -6 578.441 43.9786  16
  -5   6  -6 522.898 35.8755   6
  -5   6  -6 487.242 33.7868   7
  -6  -5  -6 509.898 75.9208   3
   5  -6  -5 1526.26 109.972  10
   6   5  -5 1270.54 120.464  11
   6   5  -5 1205.40 96.1132   9
   6   5  -5 1374.67 56.3582  12
   6   5  -5 1394.89 61.0633  16
  -5   6  -5 1423.44 54.2652   7
  -5   6  -5 1370.07 54.8704   6
  -6  -5  -5 1264.75 118.637   3
  -5   6  -4 1173.48 49.3114   7
  -5   6  -4 1135.50 50.4400   6
   5  -6  -4 1144.99 95.5212  10
   6   5  -4 1122.12 115.001  11
   6   5  -4 1044.51 87.8172   9
   6   5  -4 1111.12 49.8668  12
  -5   6  -4 1103.82 54.0098  14
   6   5  -4 1196.69 56.8372  16
  -6  -5  -4 1026.45 111.390   3
  -6  -5  -3 6625.50 270.244   3
   6   5  -3 6249.16 260.005  11
   5  -6  -3 6553.13 221.574  10
   6   5  -3 6051.10 213.392   9
  -5   6  -3 6573.11 125.625   6
  -5   6  -3 6537.34 120.352   7
  -5   6  -3 6537.54 136.173  14
   6   5  -3 6466.75 130.765  16
  -6  -5  -2 1368.70 126.034   3
   5  -6  -2 1520.25 108.934  10
   6   5  -2 1353.25 121.224  11
   6   5  -2 1569.74 107.920   9
  -5   6  -2 1464.88 56.9274   6
  -5   6  -2 1450.22 53.6885   7
  -5   6  -2 1387.56 63.6295  14
   6   5  -2 1477.57 60.1226  16
  -6  -5  -1 1150.97 114.451   3
   6   5  -1 1070.42 105.686  11
   5  -6  -1 955.359 85.0184  10
   6   5  -1 1046.58 86.2436   9
  -5   6  -1 1083.80 48.8807   6
  -5   6  -1 1039.48 46.0223   7
  -5   6  -1 1050.00 55.2252  14
   6   5  -1 1087.69 51.0204  16
  -6  -5   0 2005.96 150.422   3
   5  -6   0 1828.82 119.132  10
   6   5   0 1877.82 136.270  11
   6   5   0 1946.23 118.655   9
  -5   6   0 2001.56 66.0166   6
  -5   6   0 1904.96 62.1564   7
   6   5   0 1978.26 67.3576  16
  -5   6   0 1879.80 73.0733  14
  -5   6   1 1035.95 56.7219  14
  -6  -5   1 992.936 110.332   3
   6   5   1 974.603 97.8130  11
   5  -6   1 1070.51 94.5990  10
   6   5   1 928.629 83.6030   9
   5  -6   1 987.702 46.9682  13
  -5   6   1 1046.06 46.6521   7
  -5   6   1 1031.30 48.4796   6
   6   5   1 1049.29 49.3017  16
  -5   6   2 1453.90 66.3013  14
  -6  -5   2 1530.81 134.298   3
   6   5   2 1480.73 117.926  11
   5  -6   2 1498.36 113.485  10
   6   5   2 1474.22 106.633   9
   5  -6   2 1486.41 58.6799  13
  -5   6   2 1447.80 55.4076   7
  -6  -5   2 1510.54 56.5620   8
  -5   6   2 1450.71 57.5170   6
   6   5   2 1397.58 55.9038  16
  -5   6   3 6182.44 139.590  14
  -6  -5   3 6416.30 272.056   3
   6   5   3 6547.38 241.799  11
   5  -6   3 5879.71 224.761  10
   6   5   3 6376.37 227.125   9
   5  -6   3 6140.25 126.306  13
  -6  -5   3 6281.95 122.776   8
  -5   6   3 6001.01 120.260   7
  -5   6   3 6190.26 125.582   6
   6   5   3 6220.15 121.920  16
  -5   6   4 1217.34 62.0352  14
  -6  -5   4 1107.86 117.700   3
   6   5   4 1214.50 102.249  11
   6   5   4 1269.06 102.631   9
   5  -6   4 1127.30 104.941  10
  -5   6   4 1038.76 51.2451   6
  -5   6   4 1062.93 49.5584   7
  -6  -5   4 1116.10 51.6597   8
   5  -6   4 1234.20 55.6458  13
   6   5   4 1166.37 51.1580  16
  -6  -5   5 1321.25 122.596   3
   6   5   5 1449.56 57.2032  16
  -6  -5   5 1429.34 59.7002   8
  -5   6   5 1393.24 58.7492   7
   6   5   5 1385.71 111.996   9
   5  -6   5 1479.25 121.739  10
   5  -6   5 1383.00 60.3178  13
  -5   6   5 1423.13 67.8561  14
  -6  -5   6 656.058 93.5856   3
   6   5   6 528.109 37.5456  16
  -5   6   6 583.232 39.5304   7
  -6  -5   6 544.547 39.6386   8
  -5   6   6 495.578 36.4953   4
   6   5   6 617.308 77.7423   9
   5  -6   6 522.333 81.7365  10
   5  -6   6 487.686 38.3496  13
  -5   6   6 548.621 46.1101  14
  -6  -5   7 2111.64 156.337   3
   6   5   7 1985.75 67.0863  16
  -5   6   7 2078.90 75.1739   7
  -6  -5   7 2189.50 76.3774   8
  -5   6   7 2195.25 74.6219   4
  -5   6   7 2065.66 78.2156   5
   6   5   7 2029.46 142.107   9
   5  -6   7 1933.47 147.095  10
  -5   6   7 2205.81 85.7252  14
   5  -6   7 2155.60 77.4569  13
   5  -6   8 3550.60 101.161  13
  -6  -5   8 3445.92 199.860   3
  -5   6   8 3574.59 110.311  14
   6   5   8 3425.59 189.043   9
   5  -6   8 3549.09 201.049  10
  -6  -5   8 3517.04 99.2113   8
   5  -6   8 3505.48 217.286   1
  -5   6   8 3516.57 103.594   5
  -5   6   8 3454.24 96.3620   4
   6   5   8 3653.96 92.0101  16
   5  -6   9 1761.79 72.3231  13
  -5   6   9 1721.77 68.5801   4
  -5   6   9 1738.50 75.4106   5
  -6  -5   9 1898.57 74.1030   8
   6   5   9 1751.85 63.7246  16
  -5   6   9 1760.70 77.5736  14
  -5   6  10 2141.56 83.8595   5
  -5   6  10 2103.69 76.1842   4
   6   5  10 2078.84 70.2232  16
  -6  -5  10 2137.49 79.4662   8
   5  -6  10 2070.01 78.3080  13
  -5   6  10 1877.86 81.8098  14
  -5   6  11 765.593 55.3637   5
  -5   6  11 743.733 47.2360   4
   6   5  11 736.599 43.5837  16
  -6  -5  11 716.858 48.1685   8
   5  -6  11 767.682 48.8582  13
  -5   6  11 764.445 53.1229  14
  -5   6  12 3156.38 93.0573   4
   6   5  12 2994.57 83.9546  16
  -6  -5  12 3191.84 97.4380   8
   5  -6  12 3064.30 94.8836  13
  -5   6  12 3061.59 95.5711  15
  -5   6  12 2928.14 96.6724  14
  -5   6  13 358.350 41.0013   5
  -5   6  13 371.152 36.1555   4
  -6  -5  13 356.652 37.7122   8
   6   5  13 390.325 32.8369  16
   5  -6  13 400.962 38.1895  13
  -5   6  13 401.254 38.0479  15
  -5   6  14 2589.09 83.2830  15
   6   5  14 2632.62 73.6543  16
  -6  -5  14 2796.42 87.6475   8
   5  -6  14 2576.81 83.0620  13
  -5   6  14 2612.51 91.0034   5
  -5   6  15 1203.62 54.9951  15
   6   5  15 1249.04 48.2003  16
  -6  -5  15 1266.37 57.7766   8
   5  -6  15 1215.29 54.5999  13
  -5   6  15 1273.67 61.6966   5
  -5   6  16 122.631 25.2317   5
  -6  -5  16 161.607 26.2946   8
  -5   6  16 157.235 24.4178  15
   6   5  16 142.302 19.8606  16
   5  -6  16 120.250 21.6890  13
   6   5  17 867.823 34.7077  16
  -6  -5  17 839.741 42.1628   8
  -5   6  17 789.986 42.3636   5
  -6  -5  17 878.499 43.6650  13
   5  -6  17 882.992 40.5190  13
  -6  -5  18 254.849 23.4873   8
   5  -6  18 275.580 20.9300  13
  -6  -5  18 266.318 22.1703  13
  -5   6  18 244.374 24.2459   5
  -6  -5  19 158.171 17.0483   8
  -5   6  19 123.058 16.5530   5
  -6   6 -18 113.944 14.9874   7
  -6   6 -18 89.1816 12.1335   6
   6   6 -18 90.7927 14.9279  12
  -6   6 -17 656.493 31.1307   7
  -6   6 -17 584.991 28.5511   6
   6   6 -17 690.067 35.3183  12
  -6   6 -16 380.674 27.4820   7
  -6   6 -16 371.879 26.4176   6
   6  -6 -16 387.569 29.8056  12
   6   6 -16 411.343 30.1706  12
  -6   6 -15 811.887 39.2431   6
  -6   6 -15 796.922 39.6936   7
   6   6 -15 844.568 45.0933  12
   6  -6 -15 910.799 48.4901  12
  -6   6 -14 3162.58 80.7259   6
  -6   6 -14 3345.48 83.5301   7
   6   6 -14 3324.89 90.5683  12
  -6   6 -13 268.655 29.7582   7
   6   6 -13 216.084 30.6968  12
  -6   6 -13 229.577 28.1141   6
  -6   6 -12 34.2859 20.7347   7
   6   6 -12 78.9703 25.9320  12
   6   6 -12 39.9900 27.9897  16
  -6   6 -12 41.4144 20.0017   6
   6   6 -11 347.867 41.8398  16
   6   6 -11 341.800 34.8996  12
  -6   6 -11 330.168 31.8199   6
  -6   6 -11 328.990 32.5958   7
   6   6 -10 4463.92 124.169  16
   6   6 -10 4420.28 113.139  12
  -6   6 -10 4511.34 106.516   6
  -6   6 -10 4471.60 104.445   7
   6   6  -9 1830.78 79.6903  16
   6   6  -9 1974.40 73.7342  12
  -6   6  -9 1884.02 67.1225   7
  -6   6  -9 1975.08 69.5416   6
   6   6  -8 2542.65 91.0053  16
   6   6  -8 2541.88 83.0301  12
  -6   6  -8 2405.80 77.6026   6
  -6   6  -8 2538.08 77.1822   7
  -6   6  -7 215.426 27.6584   7
   6   6  -7 187.850 28.2399  12
   6   6  -7 243.584 36.7639  16
  -6   6  -7 275.343 30.3093   6
   6   6  -6 1748.14 73.0183  16
   6  -6  -6 1784.77 125.307  10
   6   6  -6 1901.24 154.958  11
   6   6  -6 1703.26 65.6352  12
  -6   6  -6 1741.26 65.7697   6
  -6   6  -6 1712.84 62.6261   7
  -6  -6  -6 1917.25 150.676   3
   6   6  -5 6092.64 136.424  16
   6  -6  -5 6130.58 229.706  10
   6   6  -5 6374.44 281.089  11
   6   6  -5 5961.21 124.334  12
  -6   6  -5 6165.97 126.051   6
  -6   6  -5 6216.83 122.711   7
  -6  -6  -5 5861.38 263.809   3
  -6   6  -4 5490.22 118.658   6
  -6   6  -4 5609.62 115.453   7
   6   6  -4 5780.48 265.745  11
   6  -6  -4 5478.69 216.125  10
   6   6  -4 5830.91 130.102  16
   6   6  -4 5575.25 116.649  12
  -6  -6  -4 5424.06 256.172   3
  -6   6  -4 5505.95 127.573  14
  -6  -6  -3 1078.78 118.178   3
   6  -6  -3 1026.67 95.8475  10
   6   6  -3 1073.77 115.751  11
  -6   6  -3 1006.21 55.2315  14
  -6   6  -3 1070.00 49.2410   7
   6   6  -3 1080.83 56.0128  16
  -6   6  -3 1127.51 53.2924   6
  -6   6  -2 58.2121 20.3471   7
  -6   6  -2 28.2056 20.5081   6
   6   6  -2 20.4771 35.9677  11
   6   6  -2 27.7995 22.9892  16
   6  -6  -2-66.6280 47.0537  10
  -6  -6  -2 35.4639 57.6856   3
  -6   6  -2 24.4964 23.7941  14
  -6   6  -1 9670.99 180.586  14
   6  -6  -1 9938.94 300.143  10
   6   6  -1 9753.86 332.803  11
   6  -6  -1 9459.63 163.094  13
  -6   6  -1 9733.42 161.240   7
  -6  -6  -1 10021.6 353.753   3
  -6   6  -1 9796.84 167.162   6
   6   6  -1 9677.95 168.986  16
  -6   6   0 1587.14 71.3095  14
   6  -6   0 1603.19 62.4644  13
  -6  -6   0 1575.49 141.762   3
   6   6   0 1584.10 132.007  11
   6  -6   0 1659.33 124.364  10
  -6   6   0 1533.31 60.4273   7
   6   6   0 1691.99 66.6501  16
  -6   6   0 1647.74 64.6196   6
  -6   6   1 9468.90 181.488  14
   6  -6   1 9244.42 163.959  13
   6   6   1 9875.36 168.025  16
  -6   6   1 9478.33 161.713   7
  -6   6   1 9623.93 159.106   4
   6  -6   1 9804.80 302.871  10
  -6  -6   1 9663.64 352.726   3
   6   6   1 9644.27 322.476  11
  -6   6   1 9510.63 167.092   6
   6   6   2 44.7428 22.4458  16
  -6  -6   2 2.94803 19.4549   8
  -6   6   2 42.6130 24.3917  14
  -6   6   2 41.1457 20.8747   7
   6  -6   2 76.6128 21.7489  13
   6   6   2-36.3197 41.4507  11
   6  -6   2-23.6616 46.8519  10
  -6   6   2 29.5130 20.1496   4
  -6  -6   2 107.532 59.6173   3
  -6   6   2 15.2986 17.2640   6
  -6   6   3 1131.41 61.2199  14
   6  -6   3 1064.16 53.1645  13
  -6  -6   3 1075.19 123.911   3
   6   6   3 1256.57 115.206  11
   6  -6   3 1051.68 103.101  10
  -6   6   3 1095.62 51.8529   4
  -6  -6   3 1033.89 49.8539   8
  -6   6   3 1016.91 51.9569   7
  -6   6   3 1139.68 56.0062   6
   6   6   3 1076.89 53.1584  16
   6   6   4 5582.36 119.623  16
  -6   6   4 5437.14 121.209   7
  -6  -6   4 5761.22 121.328   8
  -6   6   4 5804.36 123.996   4
  -6  -6   4 6066.62 277.135   3
   6  -6   4 5562.35 238.188  10
   6  -6   4 5520.90 125.198  13
  -6   6   4 5535.56 138.485  14
   6   6   5 6025.19 124.346  16
  -6   6   5 6044.51 130.385   7
  -6  -6   5 6300.30 128.790   8
  -6   6   5 6172.82 129.590   4
  -6  -6   5 6272.36 282.579   3
   6  -6   5 5540.19 242.875  10
   6  -6   5 5885.37 132.143  13
  -6   6   5 6132.43 148.331  14
   6   6   6 1709.67 65.2437  16
  -6   6   6 1586.60 66.3749   7
  -6  -6   6 1847.56 68.4698   8
  -6   6   6 1851.05 69.8416   4
  -6   6   6 1773.05 72.9536   5
  -6  -6   6 1594.51 144.573   3
   6  -6   6 1759.43 140.901  10
  -6   6   6 1634.53 78.8870  14
   6  -6   6 1801.46 71.8342  13
   6  -6   7 221.658 30.4163  13
   6   6   7 221.946 29.0976  16
  -6  -6   7 221.574 29.0189   8
  -6   6   7 210.328 34.9752   5
  -6   6   7 170.630 28.1291   4
  -6   6   7 179.490 35.5947  14
  -6   6   7 187.484 29.0119   7
  -6  -6   7 230.769 69.4132   3
  -6   6   8 2451.51 82.9148   4
  -6   6   8 2422.57 88.2951   5
   6   6   8 2589.90 78.3833  16
  -6  -6   8 2551.83 83.6384   8
  -6   6   8 2605.89 95.8991  14
   6  -6   8 2613.11 88.2960  13
  -6   6   9 1893.07 77.5044   5
  -6   6   9 1892.26 73.2683   4
   6   6   9 1758.58 65.6926  16
  -6  -6   9 1959.24 73.7395   8
  -6   6   9 1957.80 84.2077  14
   6  -6   9 1929.08 76.3465  13
  -6   6  10 4443.50 121.330   5
  -6   6  10 4488.67 114.096   4
   6  -6  10 4440.95 116.355  13
  -6  -6  10 4606.25 113.990   8
   6   6  10 4403.04 102.865  16
  -6   6  10 4335.78 123.594  14
  -6   6  11 344.374 39.9946   5
  -6   6  11 336.286 36.4362   4
   6  -6  11 327.559 35.5157  13
  -6  -6  11 342.037 35.2384   8
   6   6  11 351.499 32.5171  16
  -6   6  11 334.341 39.4545  14
  -6   6  12 50.6765 22.2749   4
  -6   6  12 49.9575 28.6510   5
   6  -6  12 10.8608 19.7387  13
  -6  -6  12 17.5403 21.0437   8
   6   6  12 28.9493 18.7427  16
  -6   6  12 50.9205 24.1470  15
  -6   6  12 39.1306 24.6115  14
  -6   6  13 260.879 35.4255   5
  -6   6  13 231.373 30.5471   4
  -6  -6  13 237.366 30.0330   8
   6   6  13 297.037 28.6781  16
  -6   6  13 188.196 28.5258  15
  -6   6  13 232.704 30.8950  14
   6  -6  13 303.908 33.0919  13
  -6   6  14 3344.93 95.9629   5
   6  -6  14 3427.49 91.8701  13
   6   6  14 3256.16 77.9618  16
  -6   6  14 3349.44 92.2574  15
  -6  -6  14 3301.19 87.7636   8
  -6   6  15 818.571 46.2341   5
   6  -6  15 852.460 44.0896  13
   6   6  15 862.554 37.2697  16
  -6   6  15 809.683 44.4829  15
  -6  -6  15 869.251 43.2091   8
  -6   6  16 390.236 31.6371   5
  -6  -6  16 352.602 27.3820   8
  -6  -6  16 371.604 31.3612  13
   6  -6  16 384.440 28.4587  13
  -6   6  16 382.775 29.8269  15
  -6  -6  17 683.654 32.1354   8
  -6   6  17 608.483 35.3418   5
  -6  -6  17 680.397 35.6598  13
   6  -6  17 642.780 31.1850  13
  -6  -6  18 101.350 13.8016   8
  -6  -6  18 85.5800 14.2851  13
  -6   6  18 104.985 17.2786   5
   6   7 -17 314.580 22.0854  12
  -7   6 -17 261.133 18.5151   7
  -7   6 -16 247.632 20.6427   7
  -7   6 -16 224.226 17.6645   6
   7  -6 -16 280.038 23.4921  12
   6   7 -16 251.283 22.9036  12
   6   7 -15 119.588 19.8022  12
  -7   6 -15 135.428 19.0851   7
  -7   6 -15 160.783 18.4904   6
   7  -6 -15 137.013 22.3414  12
  -7   6 -14 1140.41 44.1888   6
  -7   6 -14 1197.83 46.6409   7
   6   7 -14 1216.36 50.7898  12
  -7   6 -13 153.969 23.1608   7
   6   7 -13 154.983 24.7549  12
  -7   6 -13 139.344 21.6573   6
   6   7 -12 6.66185 19.6424  12
  -7   6 -12 11.5951 16.7619   6
  -7   6 -12 39.0076 20.8554   7
  -7   6 -12 26.1317 14.7166   4
   6   7 -11 1379.83 67.8222  16
   6   7 -11 1499.08 62.2413  12
  -7   6 -11 1533.18 58.7505   7
  -7   6 -11 1416.17 56.7320   6
  -7   6 -11 1333.51 48.7704   4
   6   7 -10 92.6074 24.0797  12
  -7   6 -10 76.7620 22.3340   6
  -7   6 -10 67.7894 17.3698   4
  -7   6 -10 100.132 23.6789   7
   6   7 -10 88.7669 30.6905  16
   6   7  -9 429.117 45.3368  16
   6   7  -9 480.840 38.3316  12
  -7   6  -9 389.705 33.6357   6
  -7   6  -9 395.073 33.6806   7
  -7   6  -9 427.666 30.3987   4
   6   7  -8 588.227 49.6983  16
   6   7  -8 662.455 42.7366  12
  -7   6  -8 637.033 42.2885   6
  -7   6  -8 673.499 42.3553   7
  -7   6  -8 625.835 37.2541   4
   6   7  -7 2678.76 94.3237  16
  -7   6  -7 2651.93 74.5259   4
   6   7  -7 2679.20 83.3193  12
  -7   6  -7 2637.96 81.5479   6
  -7   6  -7 2611.56 78.5791   7
   6   7  -6 948.307 58.3865  16
  -7   6  -6 1012.32 51.2873   7
  -7   6  -6 989.707 46.9037   4
   6   7  -6 940.258 49.4831  12
  -7   6  -6 980.259 51.7205   6
   6   7  -5 6695.53 148.297  16
  -7   6  -5 6464.73 130.218   7
  -7   6  -5 6607.15 123.925   4
   6   7  -5 6612.46 132.388  12
  -7   6  -5 6722.14 135.526   6
   6   7  -4 6005.55 137.481  16
  -7   6  -4 5704.58 122.387   7
  -7   6  -4 5705.87 115.015   4
   6   7  -4 5708.84 119.676  12
  -7   6  -4 5856.95 126.183   6
  -7   6  -3 7383.53 136.009   4
  -7   6  -3 7460.84 146.425   6
  -7   6  -3 7637.17 144.058   7
   6   7  -3 7667.80 156.655  16
  -7   6  -3 7869.20 159.698  14
   6   7  -2 2938.66 93.1610  16
  -7   6  -2 2835.52 84.7208   7
  -7   6  -2 2774.91 79.8322   4
   7  -6  -2 2954.30 86.7339  13
  -7   6  -2 2866.04 87.6838   6
  -7   6  -2 2891.28 96.8623  14
  -7   6  -1 6955.12 154.981  14
   7  -6  -1 6991.84 140.593  13
  -6  -7  -1 7339.17 315.543   3
   6   7  -1 7468.98 303.378  11
  -7   6  -1 7077.83 134.033   4
  -7   6  -1 7154.85 140.441   7
   6   7  -1 7185.54 147.260  16
  -7   6  -1 7123.01 144.078   6
  -7   6   0 4061.05 117.018  14
   7  -6   0 3964.01 102.966  13
  -6  -7   0 4068.28 236.184   3
   6   7   0 4391.49 229.629  11
   7  -6   0 4039.20 201.075  10
  -7   6   0 3985.51 103.139   7
   6   7   0 4048.06 107.036  16
  -7   6   0 3941.36 98.1689   4
  -7   6   0 4019.65 106.502   6
   7  -6   1 6982.11 142.946  13
  -6  -7   1 6888.56 310.278   3
   6   7   1 7173.05 289.173  11
  -7   6   1 7276.68 139.051   4
   6   7   1 7316.32 146.475  16
  -7   6   1 7208.98 144.410   7
  -7   6   1 7259.63 148.354   6
  -7   6   1 7220.43 160.430  14
  -7   6   2 2721.60 98.7211  14
   6   7   2 2957.66 184.049  11
  -7   6   2 2864.71 85.2443   4
   6   7   2 2937.53 90.1493  16
  -7   6   2 2883.13 88.6687   7
  -7   6   2 2915.00 92.6379   6
   7  -6   2 2864.34 88.5045  13
  -7   6   3 7416.88 145.764   4
   6   7   3 7488.99 147.285  16
  -7   6   3 7395.35 148.529   7
   7  -6   3 7684.25 152.381  13
  -7   6   3 7638.90 167.747  14
  -7   6   4 5922.93 128.924   4
   6   7   4 5852.83 127.492  16
  -7   6   4 5766.33 129.915   7
   7  -6   4 5789.84 131.982  13
  -7   6   4 5761.29 144.697  14
  -7   6   5 6674.55 138.746   4
  -7   6   5 6433.12 146.216   5
   6   7   5 6520.74 133.851  16
  -7   6   5 6441.91 139.466   7
   7  -6   5 6532.24 142.572  13
  -7   6   5 6473.49 155.546  14
  -7   6   6 957.985 52.9049   4
  -7   6   6 893.253 57.1338   5
   6   7   6 965.607 52.0175  16
  -7   6   6 976.207 56.0085   7
   7  -6   6 956.692 55.4288  13
  -7   6   6 943.505 61.9124  14
   6   7   7 2614.79 81.7711  16
  -7   6   7 2624.55 99.7421  14
   7  -6   7 2602.22 88.3041  13
  -7   6   7 2594.15 85.6689   4
  -7   6   7 2605.05 91.8042   5
   6   7   8 602.081 41.7049  16
  -7   6   8 599.226 50.5851  14
   7  -6   8 711.606 48.6915  13
  -7   6   8 658.579 50.5787   5
  -7   6   8 618.990 45.3231   4
   6   7   9 421.506 34.1876  16
  -7   6   9 459.518 44.8330  14
   7  -6   9 470.198 42.0920  13
  -7   6   9 372.290 39.8413   5
  -7   6   9 444.850 40.0030   4
   6   7  10 66.6529 20.9132  16
  -7   6  10 38.0790 26.4929  14
   7  -6  10 101.065 26.3110  13
  -7   6  10 60.4409 27.1463   5
  -7   6  10 66.7657 22.7126   4
  -7   6  11 1448.13 62.5488   4
  -7   6  11 1363.69 64.6135   5
   6   7  11 1382.60 54.9250  16
   7  -6  11 1530.36 65.6119  13
  -7   6  11 1570.04 71.2664  14
   6   7  12 16.2385 16.1596  16
  -7   6  12 1.06485 21.9071  14
  -7   6  12-29.3934 22.4105  15
   7  -6  12 17.5554 19.4025  13
  -7   6  12 23.6335 21.7645   4
  -7   6  12 30.8833 24.6570   5
  -7   6  13 156.056 26.6557  15
  -7   6  13 116.770 24.4540  14
   7  -6  13 129.988 22.5649  13
  -7   6  13 167.072 29.1373   5
  -7   6  13 156.378 26.5729   4
  -7   6  14 1244.60 54.2707   5
  -7   6  14 1224.78 52.5285  15
  -6  -7  14 1261.16 57.0192  13
   7  -6  14 1161.79 49.5623  13
  -7   6  15 138.502 21.4058  15
  -7   6  15 114.459 22.4361   5
   7  -6  15 157.164 20.0778  13
  -6  -7  15 154.537 23.6343  13
   7  -6  16 292.600 22.2811  13
  -6  -7  16 272.594 25.7209  13
  -7   6  16 247.808 24.1621   5
  -7   6  16 270.268 23.5511  15
   7  -6  16 235.458 18.3733  16
  -6  -7  17 285.374 21.6243  13
  -7   6  17 305.446 22.4771   5
   5   7 -18 387.613 23.1711  12
  -7   5 -18 358.530 20.2268   7
   5   7 -17 738.747 34.8313  12
   7  -5 -17 723.331 34.6323  12
  -7   5 -17 751.950 31.1664   7
  -7   5 -17 645.438 26.7705   4
   5   7 -16 108.589 20.0306  12
  -7   5 -16 103.740 15.9608   4
  -7   5 -16 153.203 19.6988   7
   7  -5 -16 81.7655 19.1558  12
  -7   5 -15 61.3045 17.1752   7
   5   7 -15 50.1208 19.0753  12
  -7   5 -15 44.1913 14.9080   6
  -7   5 -15 76.8513 16.6075   4
   7  -5 -15 51.5413 19.9007  12
  -7   5 -14 106.762 18.6581   6
  -7   5 -14 134.845 20.5158   4
  -7   5 -14 138.304 22.1562   7
   5   7 -14 150.063 26.3614  12
   5   7 -13 2893.26 86.9154  12
  -7   5 -13 2795.76 76.8324   7
  -7   5 -13 2737.63 74.4931   6
  -7   5 -13 2750.09 72.1781   4
   5   7 -12 829.686 49.0352  12
  -7   5 -12 790.762 41.1795   4
  -7   5 -12 804.565 44.0314   7
  -7   5 -12 825.140 43.3847   6
  -7   5 -11 77.6653 19.7394   6
  -7   5 -11 79.4186 20.1741   4
   5   7 -11 73.7702 31.7378  16
  -7   5 -11 132.570 25.5255   7
   5   7 -11 86.7407 24.1448  12
   5   7 -10 651.199 52.8073  16
  -7   5 -10 602.742 37.8882   4
  -7   5 -10 598.329 39.1816   6
  -7   5 -10 681.418 42.1459   7
   5   7 -10 669.436 45.4444  12
   5   7  -9 7122.85 159.647  16
  -7   5  -9 6738.78 127.100   4
  -7   5  -9 7163.19 135.731   6
  -7   5  -9 6901.66 133.062   7
   5   7  -9 7185.33 146.935  12
   5   7  -8 4913.99 129.916  16
  -7   5  -8 5145.49 107.906   4
  -7   5  -8 5060.38 111.642   7
  -7   5  -8 5139.47 113.227   6
   5   7  -8 5029.02 120.391  12
   5   7  -7 10066.9 189.765  16
  -7   5  -7 9620.78 158.248   4
  -7   5  -7 10001.1 167.336   6
  -7   5  -7 10191.9 166.043   7
   5   7  -7 10176.7 176.593  12
   7  -5  -6 2906.53 160.202  10
   5   7  -6 2964.35 194.932  11
  -7   5  -6 2865.70 79.2866   4
   5   7  -6 2860.56 96.3439  16
  -7   5  -6 2916.93 84.6722   6
  -7   5  -6 3047.68 85.0018   7
   5   7  -6 2877.85 87.1964  12
   5   7  -5 15244.2 222.053  12
   7  -5  -5 15105.8 373.591  10
   5   7  -5 15999.7 456.197  11
  -7   5  -5 15050.4 209.565   4
   5   7  -5 15662.2 239.629  16
  -7   5  -5 15382.1 215.076   7
  -7   5  -5 14889.0 216.706   6
  -5  -7  -5 15100.2 430.275   3
   5   7  -4 21143.3 272.059  12
  -5  -7  -4 21568.9 525.092   3
   5   7  -4 22237.7 538.888  11
   7  -5  -4 21492.6 453.160  10
  -7   5  -4 20747.3 261.478   4
  -7   5  -4 20765.0 266.305   7
   5   7  -4 21260.5 289.245  16
  -7   5  -4 20672.1 270.198   6
   5   7  -3 10205.1 179.883  16
  -7   5  -3 9824.51 163.948   7
   7  -5  -3 10167.6 171.508  13
   5   7  -3 10082.8 165.385  12
   7  -5  -3 9945.65 302.614  10
   5   7  -3 10292.2 354.920  11
  -7   5  -3 9800.77 160.276   4
  -7   5  -3 10111.3 169.425   6
  -7   5  -3 9959.78 178.800  14
  -5  -7  -3 10229.7 354.337   3
  -7   5  -2 1649.14 71.0655  14
  -5  -7  -2 1675.73 144.573   3
   5   7  -2 1750.41 148.498  11
   7  -5  -2 1736.73 128.103  10
  -7   5  -2 1807.11 64.3424   4
   7  -5  -2 1664.07 65.4766  13
  -7   5  -2 1846.01 65.8527   7
  -7   5  -2 1713.22 66.1178   6
   5   7  -2 1722.09 70.5758  16
  -7   5  -1 7300.93 154.886  14
  -5  -7  -1 7173.78 299.609   3
   7  -5  -1 7431.75 259.618  10
   5   7  -1 7369.59 290.622  11
  -7   5  -1 7270.04 136.776   4
   7  -5  -1 7229.73 142.071  13
  -7   5  -1 7340.45 139.113   7
  -7   5  -1 7520.01 144.162   6
   5   7  -1 7410.80 146.011  16
  -7   5   0 1646.29 73.1158  14
   7  -5   0 1682.88 65.4133  13
  -5  -7   0 1670.74 147.754   3
   5   7   0 1485.71 129.676  11
   7  -5   0 1517.72 119.648  10
  -7   5   0 1677.83 62.9018   4
  -7   5   0 1804.47 66.0079   7
   5   7   0 1686.60 66.9375  16
  -7   5   0 1634.97 65.9531   6
  -7   5   1 7405.49 158.450  14
   7  -5   1 7421.57 144.697  13
  -5  -7   1 7441.11 307.007   3
   5   7   1 7227.42 282.348  11
   7  -5   1 7286.47 260.038  10
  -7   5   1 7352.02 139.090   4
  -7   5   1 6942.68 138.679   7
   5   7   1 7345.11 143.013  16
  -7   5   1 7592.59 147.670   6
  -7   5   2 1828.54 78.0887  14
   7  -5   2 1865.88 70.8583  13
  -5  -7   2 1687.52 147.745   3
   5   7   2 1822.59 138.600  11
   7  -5   2 1544.99 121.377  10
  -7   5   2 1753.74 65.5351   4
  -7   5   2 1880.79 70.3852   7
   5   7   2 1855.60 69.1557  16
  -7   5   2 1817.62 71.2840   6
   7  -5   3 9706.80 174.583  13
   5   7   3 9983.64 169.112  16
  -7   5   3 10242.7 174.746   7
  -7   5   3 10142.4 172.173   4
   5   7   3 9809.06 323.953  11
   7  -5   3 9584.83 309.600  10
  -7   5   3 9778.01 190.372  14
  -5  -7   3 10085.0 363.647   3
  -5  -7   4 21341.7 540.773   3
  -7   5   4 20754.5 305.045  14
   7  -5   4 20334.7 472.849  10
  -7   5   4 21071.2 280.498   4
  -7   5   4 21278.3 282.841   7
   5   7   4 20960.1 272.398  16
   7  -5   4 21333.2 286.166  13
  -5  -7   5 15623.1 456.982   3
  -7   5   5 15448.7 251.387  14
   7  -5   5 14534.0 401.275  10
  -7   5   5 15135.6 234.634   5
  -7   5   5 15186.1 228.272   4
  -7   5   5 14332.9 225.382   7
   5   7   5 15267.5 217.503  16
   7  -5   5 15171.5 232.359  13
  -5  -7   6 2978.25 197.089   3
   7  -5   6 2947.03 93.5573  13
   7  -5   6 2936.51 180.762  10
  -7   5   6 2672.54 88.9950   7
   5   7   6 2966.58 84.7886  16
  -7   5   6 2835.27 101.743  14
  -7   5   6 2936.95 92.1241   4
  -7   5   6 2875.90 95.1475   5
   5   7   7 10137.7 168.507  16
  -7   5   7 10378.8 201.121  14
   7  -5   7 10473.9 186.403  13
  -7   5   7 9992.27 185.820   5
  -7   5   7 10089.5 182.479   4
   5   7   8 4892.93 109.550  16
  -7   5   8 5197.34 139.706  14
   7  -5   8 5273.23 127.641  13
  -7   5   8 5254.55 130.289   5
  -7   5   8 5049.68 125.904   4
  -7   5   9 7111.12 150.963   4
  -7   5   9 7007.69 163.479  14
   5   7   9 7262.39 134.289  16
   7  -5   9 7201.48 151.258  13
  -7   5   9 7332.66 157.369   5
  -7   5  10 616.410 47.3518   4
  -7   5  10 705.686 53.3010  14
   5   7  10 636.071 39.9497  16
   7  -5  10 687.823 47.8102  13
  -7   5  10 662.031 51.2109   5
   5   7  11 110.603 21.7188  16
   7  -5  11 102.368 26.0020  13
  -7   5  11 109.721 32.3832  14
  -7   5  11 73.7359 29.2348   5
  -7   5  11 107.395 27.5655   4
  -7   5  12 695.224 52.0090  14
  -7   5  12 771.070 49.8171   4
   7  -5  12 780.112 47.2037  13
  -7   5  12 858.843 53.8316   5
  -7   5  13 2688.28 88.7078  15
  -7   5  13 2682.24 88.4464  14
  -7   5  13 2830.11 88.1342   4
   7  -5  13 2905.83 84.5174  13
  -7   5  13 2859.73 91.9698   5
  -5  -7  14 155.142 28.6397  13
   7  -5  14 167.344 24.4983  13
  -7   5  14 128.785 29.9848   5
  -7   5  14 121.345 26.5000   4
  -7   5  14 130.883 26.7726  15
  -7   5  14 119.901 24.9930  14
   7  -5  15 69.1359 17.8083  13
  -5  -7  15 51.9133 20.9349  13
  -7   5  15 51.6311 22.7628   5
  -7   5  15 46.7868 20.1812  15
  -7   5  16 135.959 24.9342   5
  -7   5  16 104.044 20.7902  15
  -5  -7  16 120.548 22.7132  13
   7  -5  16 106.825 16.9722  13
  -5  -7  17 731.258 37.0638  13
  -7   5  17 724.536 36.9761   5
   7  -5  17 664.254 31.2831  16
  -7   5  17 695.238 34.9206  15
  -5  -7  18 323.689 22.1543  13
  -7   5  18 364.726 24.5230   5
   7  -5  18 334.733 20.4027  16
  -7   4 -18 1559.83 42.3961   4
   7  -4 -18 1547.28 47.9554  12
   4   7 -18 1465.06 46.2381  12
  -7   4 -18 1506.62 41.0421   7
   4   7 -18 1472.94 40.9418   6
  -7   4 -17 264.046 21.5731   7
   7  -4 -17 259.126 26.1649  12
   4   7 -17 266.112 25.0917  12
  -7   4 -17 266.173 22.3737   4
   4   7 -17 262.463 21.6372   6
   7  -4 -16 55.3515 19.3439  12
   4   7 -16 64.5326 20.4632  12
  -7   4 -16 55.8152 17.0103   7
   4   7 -16 70.8886 16.4320   6
  -7   4 -16 59.4123 17.5397   4
  -7   4 -15 3515.67 81.7471   7
   7  -4 -15 3482.06 96.1763  12
   4   7 -15 3581.37 92.3495  12
   4   7 -15 3601.82 81.0687   6
  -7   4 -15 3531.64 82.1631   4
  -7   4 -14 2635.12 73.0024   7
   7  -4 -14 2530.39 85.6579  12
   4   7 -14 2523.21 80.7885  12
   4   7 -14 2560.89 69.8750   6
  -7   4 -14 2447.45 70.9719   4
  -7   4 -13 592.144 37.6250   7
  -7   4 -13 532.625 33.7042   6
   4   7 -13 495.309 40.4048  12
   4   7 -13 545.482 34.6722   6
  -7   4 -13 574.370 37.1816   4
  -7   4 -12 1914.62 65.6888   7
  -7   4 -12 1900.28 63.0011   6
   4   7 -12 1882.62 72.8594  12
  -7   4 -12 1791.43 63.3638   4
   4   7 -11 339.655 42.5168  16
  -7   4 -11 337.626 30.0087   6
  -7   4 -11 344.533 31.1047   7
   4   7 -11 366.472 35.9268  12
  -7   4 -11 362.614 31.0100   4
   4   7 -10 461.314 43.7410  16
  -7   4 -10 580.773 39.5246   7
  -7   4 -10 534.755 37.2250   6
   4   7 -10 563.868 43.0448  12
  -7   4 -10 520.036 37.0873   4
   4   7  -9 5073.97 132.685  16
  -7   4  -9 5270.27 112.342   7
  -7   4  -9 5147.04 110.497   6
   4   7  -9 5337.26 124.002  12
  -7   4  -9 4998.94 108.589   4
   4   7  -8 1788.80 150.947  11
   7  -4  -8 1540.21 113.763  10
  -7   4  -8 1602.26 60.2339   4
  -7   4  -8 1570.12 59.7153   7
  -7   4  -8 1613.35 59.7634   6
   4   7  -8 1551.26 73.1048  16
   4   7  -8 1679.39 68.0251  12
  -7   4  -8 1793.80 150.895   2
   7  -4  -7 1465.76 110.164  10
   4   7  -7 1400.39 130.965  11
  -7   4  -7 1528.93 58.4221   4
  -7   4  -7 1703.97 60.9463   7
  -7   4  -7 1588.24 59.8993   6
   4   7  -7 1503.99 70.7367  16
  -7   4  -7 1687.94 140.535   2
   4   7  -7 1590.50 65.4983  12
   4   7  -6 577.730 40.1958  12
   7  -4  -6 626.972 77.4792  10
   4   7  -6 578.701 88.2446  11
  -7   4  -6 634.886 39.2302   4
  -7   4  -6 725.576 97.0124   2
  -7   4  -6 583.237 37.4321   6
  -7   4  -6 638.972 38.7912   7
   4   7  -6 659.005 48.2404  16
  -4  -7  -6 535.269 71.0697   3
   7  -4  -5 1342.66 57.0495  13
   4   7  -5 1415.36 58.9246  12
   7  -4  -5 1460.71 109.126  10
   4   7  -5 1333.05 126.954  11
  -7   4  -5 1222.91 51.6708   4
  -7   4  -5 1380.32 55.7230   6
  -7   4  -5 1405.68 55.0557   7
  -4  -7  -5 1200.74 114.377   3
  -7   4  -5 1469.87 126.935   2
   4   7  -5 1333.64 63.0998  16
   7  -4  -4 4432.65 105.468  13
   4   7  -4 4391.57 103.413  12
   7  -4  -4 4395.18 187.118  10
   4   7  -4 4158.64 217.822  11
  -7   4  -4 4422.16 98.7236   4
  -7   4  -4 4400.08 100.602   6
  -7   4  -4 4372.46 98.7498   7
  -4  -7  -4 4321.03 216.524   3
  -7   4  -4 4239.66 203.219   2
   4   7  -4 4510.88 112.337  16
   7  -4  -3 1483.11 60.2086  13
   4   7  -3 1513.16 58.5600  12
  -4  -7  -3 1561.78 134.745   3
   4   7  -3 1591.45 134.805  11
   7  -4  -3 1570.75 111.970  10
  -7   4  -3 1563.73 58.1240   4
  -7   4  -3 1518.47 56.9878   7
   4   7  -3 1482.55 63.5474  16
  -7   4  -3 1636.02 60.3480   6
   4   7  -2 2614.25 81.6904  16
  -7   4  -2 2648.39 75.9212   7
   7  -4  -2 2509.16 78.6806  13
   4   7  -2 2548.99 74.4807  12
   7  -4  -2 2606.26 144.944  10
   4   7  -2 2546.30 166.981  11
  -7   4  -2 2601.87 74.4257   4
  -7   4  -2 2663.90 77.7601   6
  -7   4  -2 2623.73 84.8491  14
  -4  -7  -2 2577.36 170.820   3
  -7   4  -1 1996.17 76.0287  14
   7  -4  -1 1920.87 69.1348  13
  -4  -7  -1 2210.32 158.911   3
   4   7  -1 2013.60 147.344  11
   7  -4  -1 2004.92 126.731  10
  -7   4  -1 1995.47 65.4924   4
  -7   4  -1 2016.04 66.4779   7
  -7   4  -1 2073.07 69.3317   6
   4   7  -1 2052.30 71.1284  16
   4   7   0 33.8639 19.6159  16
  -7   4   0 7.09006 20.9347  14
   7  -4   0 44.8242 17.9111  13
  -7   4   0 70.0664 20.3718   6
   4   7   0 110.509 43.2580  11
   7  -4   0-23.0221 38.2827  10
  -7   4   0 17.2223 18.5361   7
  -7   4   0 14.9000 18.4106   4
  -4  -7   0 8.10207 37.8628   3
  -7   4   1 1963.85 76.6836  14
   7  -4   1 1972.89 70.3535  13
  -4  -7   1 1926.15 151.920   3
   4   7   1 2042.75 145.902  11
   7  -4   1 1936.31 126.960  10
  -7   4   1 1962.74 66.7536   4
  -7   4   1 2027.48 68.3862   7
   4   7   1 2042.43 69.5805  16
  -7   4   1 1914.46 68.9411   6
  -7   4   2 2654.99 90.4119  14
   7  -4   2 2538.36 80.6851  13
  -4  -7   2 2522.47 171.695   3
   4   7   2 2514.26 157.537  11
   7  -4   2 2470.88 144.819  10
  -7   4   2 2629.90 78.3589   4
  -7   4   2 2656.19 80.2653   7
   4   7   2 2628.15 78.1522  16
  -7   4   2 2861.74 85.1806   6
   7  -4   3 1395.71 60.1402  13
   4   7   3 1475.79 58.8325  16
  -7   4   3 1494.11 60.7587   7
  -7   4   3 1487.56 60.4498   4
   4   7   3 1537.07 124.231  11
   7  -4   3 1285.05 107.572  10
  -7   4   3 1473.92 69.3819  14
  -4  -7   3 1454.69 132.317   3
   7  -4   4 4391.56 108.625  13
   4   7   4 4345.67 100.595  16
  -7   4   4 4345.29 106.597   7
  -7   4   4 4251.05 105.069   4
   4   7   4 4145.92 199.172  11
   7  -4   4 4006.17 194.205  10
  -7   4   4 4300.90 118.563  14
  -4  -7   4 4608.20 234.938   3
  -4  -7   5 1331.43 128.196   3
  -7   4   5 1345.74 67.4704  14
   7  -4   5 1292.96 114.710  10
  -7   4   5 1342.95 63.0899   5
  -7   4   5 1473.82 63.2850   4
  -7   4   5 1361.26 60.8021   7
   4   7   5 1396.39 56.8338  16
   7  -4   5 1394.30 62.2426  13
  -4  -7   6 655.120 94.2337   3
  -7   4   6 562.629 48.3465  14
   7  -4   6 592.071 81.8741  10
  -7   4   6 566.367 42.7840   4
  -7   4   6 607.310 44.0563   5
  -7   4   6 590.738 41.9435   7
   4   7   6 572.124 39.0372  16
   7  -4   6 631.591 43.7126  13
   7  -4   7 1653.81 67.9145  13
   7  -4   7 1653.66 134.827  10
   4   7   7 1552.21 58.9574  16
  -7   4   7 1630.11 69.6100   5
  -7   4   7 1562.19 66.9645   4
  -4  -7   7 1548.28 139.651   3
  -7   4   7 1681.18 76.2881  14
   7  -4   8 1569.04 138.320  10
  -7   4   8 1594.07 77.3395  14
  -4  -7   8 1439.46 135.198   3
   7  -4   8 1697.54 70.3283  13
  -7   4   8 1646.67 70.7510   4
  -7   4   8 1700.98 72.2402   5
  -7   4   9 5297.07 140.091  14
  -7   4   9 5213.92 129.031   4
   7  -4   9 5449.56 126.455  13
  -7   4   9 5151.57 129.172   5
  -7   4  10 532.917 49.6502  14
  -7   4  10 511.175 44.6771   4
   7  -4  10 537.190 41.1849  13
  -7   4  10 542.536 45.8869   5
   7  -4  11 335.282 33.8351  13
  -7   4  11 316.858 38.3746   4
  -7   4  11 297.490 38.2893   5
  -7   4  11 322.286 39.8745  14
   7  -4  12 1803.63 68.6236  13
  -7   4  12 1689.49 75.3448   5
  -7   4  12 1764.05 79.4454  14
  -7   4  13 590.546 46.9426   4
  -4  -7  13 589.124 47.3600  13
   7  -4  13 521.726 38.3538  13
  -7   4  13 579.419 46.1612   5
  -7   4  13 506.291 44.7853  14
  -7   4  14 2570.20 86.0666   4
  -7   4  14 2501.97 87.3219  15
  -4  -7  14 2751.13 91.4258  13
   7  -4  14 2551.14 76.5409  13
  -7   4  14 2541.74 86.2477   5
  -7   4  15 3724.01 101.512  15
  -7   4  15 3606.03 98.1601   4
  -4  -7  15 3587.20 101.316  13
   7  -4  15 3661.29 87.3476  13
  -7   4  15 3644.09 99.5120   5
  -4  -7  16 43.0166 20.9091  13
  -7   4  16 88.9919 24.3722   5
  -7   4  16 71.6250 23.1547  15
  -7   4  17 276.176 27.6941  15
  -7   4  17 217.200 27.3889   5
  -4  -7  17 281.417 27.5074  13
  -4  -7  18 1528.55 49.7508  13
   7  -4  18 1472.17 45.8645  16
  -7   4  18 1586.25 51.2881  15
  -7   4  19 1565.55 45.2421   5
   7  -4  19 1454.39 39.2865  16
  -7   3 -19 841.540 31.7436   4
   3   7 -19 851.319 31.6762   6
   3   7 -19 803.402 30.4733  12
   7  -3 -19 800.383 32.0223  12
   7  -3 -18 624.942 33.7153  12
   3   7 -18 656.643 32.4132  12
  -7   3 -18 620.707 31.2025   4
   3   7 -18 648.356 31.2661   6
  -7   3 -18 591.825 26.9881   7
   3   7 -17 800.187 39.4807  12
   7  -3 -17 842.490 42.8365  12
  -7   3 -17 812.364 38.5714   4
   3   7 -17 860.120 38.4916   6
  -7   3 -17 749.381 33.4004   7
   7  -3 -16 3847.75 98.6326  12
   3   7 -16 3977.90 94.5064  12
  -7   3 -16 4000.90 89.6893   4
   3   7 -16 4045.00 88.4305   6
  -7   3 -16 3929.20 83.1703   7
   7  -3 -15 602.419 43.4340  12
   3   7 -15 610.703 40.4544  12
  -7   3 -15 610.288 35.2669   7
   3   7 -15 627.629 36.9320   6
  -7   3 -15 709.368 40.7185   4
  -7   3 -14 210.161 27.6988   4
   3   7 -14 179.979 28.3129  12
   3   7 -14 132.411 22.2420   6
  -7   3 -14 149.817 22.6119   7
   7  -3 -14 174.682 28.1877  12
  -7   3 -13 279.089 32.2309   4
   3   7 -13 237.915 31.4350  12
   3   7 -13 243.174 27.3082   6
  -7   3 -13 199.664 24.8857   7
   7  -3 -13 173.501 31.2883  12
   3   7 -12 230.597 31.8731  12
   3   7 -12 197.135 25.6474   6
  -7   3 -12 227.169 29.5533   4
  -7   3 -12 197.515 25.0846   7
   3   7 -11 3059.27 81.4888   6
  -7   3 -11 3087.22 86.5112   4
  -7   3 -11 3008.17 82.1969   7
   3   7 -11 2875.83 90.3863  12
   3   7 -10 2428.01 93.0253  16
  -7   3 -10 2405.08 75.0584   4
  -7   3 -10 2480.78 73.4237   7
   3   7 -10 2359.26 81.8654  12
   3   7  -9 708.753 45.8747  12
   3   7  -9 531.750 88.6682  11
   7  -3  -9 494.885 67.6912  10
  -7   3  -9 680.077 41.4318   4
  -7   3  -9 614.713 37.6913   7
   3   7  -9 618.383 51.5832  16
  -7   3  -9 581.925 90.1064   2
   3   7  -9 447.652 66.8152   2
  -7   3  -8 3435.00 207.391   2
   3   7  -8 3393.69 198.465  11
   3   7  -8 3283.27 104.010  16
  -7   3  -8 3356.45 86.4965   4
   3   7  -8 3322.89 94.4445  12
  -7   3  -8 3232.42 81.5637   6
  -7   3  -8 3239.97 82.8745   7
   3   7  -8 3167.01 158.717   2
  -7   3  -7 2500.20 172.178   2
   3   7  -7 2417.29 79.0552  12
   3   7  -7 2405.18 164.389  11
   7  -3  -7 2251.40 130.535  10
   3   7  -7 2356.33 85.7442  16
  -7   3  -7 2493.45 72.7621   4
   3   7  -7 2128.20 127.766   2
  -7   3  -7 2375.66 69.8573   7
  -7   3  -7 2411.19 69.4888   6
  -7   3  -6 482.763 32.4171   6
  -7   3  -6 478.061 32.2946   7
   7  -3  -6 547.479 37.4996  13
   3   7  -6 541.037 38.1235  12
   3   7  -6 481.856 79.5339  11
   7  -3  -6 378.025 58.0923  10
   3   7  -6 621.493 46.2282  16
  -7   3  -6 497.934 34.5892   4
  -7   3  -6 574.800 81.4948   2
  -3  -7  -6 572.138 75.9408   3
  -7   3  -5 113.418 42.6925   2
   3   7  -5 85.3399 26.5536  16
  -7   3  -5 99.6111 20.1329   7
   7  -3  -5 77.9639 20.2062  13
   3   7  -5 88.8594 21.5614  12
   3   7  -5 11.9878 37.0651  11
   7  -3  -5 84.1704 36.8569   9
   7  -3  -5 142.618 42.5439  10
  -7   3  -5 117.795 21.4349   6
  -7   3  -5 101.484 22.5462   4
  -3  -7  -5 66.6767 40.0919   3
  -7   3  -4 7785.37 133.527   6
   7  -3  -4 7674.88 143.562  13
   3   7  -4 7615.82 140.804  12
   7  -3  -4 7987.91 241.398  10
   3   7  -4 7878.86 290.608  11
   7  -3  -4 7757.74 237.608   9
  -7   3  -4 7744.05 133.961   4
  -7   3  -4 7865.88 133.360   7
   3   7  -4 7656.99 148.444  16
  -3  -7  -4 7459.83 275.850   3
  -7   3  -4 7817.71 309.003   3
  -7   3  -3 93.8366 20.6745   7
   3   7  -3 166.196 50.8980  11
   7  -3  -3 177.099 39.9383   9
   7  -3  -3 117.699 34.1121  10
   3   7  -3 123.271 21.6868  12
  -7   3  -3 173.533 63.3374   3
  -7   3  -3 110.323 21.6575   4
  -3  -7  -3 134.152 41.3756   3
   7  -3  -3 131.438 21.4931  13
   3   7  -3 106.166 27.0175  16
   7  -3  -2 153.449 22.9090  13
  -7   3  -2 100.558 19.9267   4
  -7   3  -2 32.9381 39.8660   3
  -3  -7  -2 112.771 40.1695   3
   3   7  -2 32.2366 34.6055  11
   7  -3  -2 136.257 39.3799   9
   7  -3  -2 57.9455 27.5813  10
   3   7  -2 112.622 24.0294  16
  -7   3  -2 72.0783 18.0686   7
   7  -3  -1 3792.44 163.821  10
   3   7  -1 3740.95 192.274  11
   7  -3  -1 3825.28 162.612   9
  -7   3  -1 3772.41 88.8738   7
  -7   3  -1 3505.61 86.3336   4
   7  -3  -1 3770.28 95.5302  13
  -3  -7  -1 3627.57 193.013   3
  -7   3  -1 3567.34 203.023   3
  -7   3   0 8.82435 15.6101   4
  -7   3   0 81.1432 52.8456   3
  -3  -7   0 15.6567 44.1739   3
   3   7   0 5.99677 33.6350  11
   7  -3   0-17.7455 31.3874   9
   7  -3   0-18.7994 31.5375  10
   7  -3   0 7.20868 15.0002  13
  -7   3   0 1.92188 16.2893   7
   3   7   1 3810.77 189.733  11
   7  -3   1 3599.58 163.557  10
   7  -3   1 3758.29 161.635   9
  -7   3   1 3665.24 89.8195   7
  -7   3   1 3530.41 88.0971   4
   7  -3   1 3547.25 92.9912  13
  -3  -7   1 3479.54 193.464   3
  -7   3   1 3764.75 207.437   3
  -7   3   2 120.833 22.8399   7
   7  -3   2 59.6190 29.1498   9
   7  -3   2 31.4574 31.4591  10
   3   7   2 67.7810 33.6141  11
   7  -3   2 142.942 24.3891  13
  -7   3   2 85.4526 22.9804  14
  -7   3   2 94.9761 52.8749   3
  -7   3   2 122.553 22.0332   4
  -3  -7   2 65.6976 40.4234   3
  -7   3   3 92.6731 21.5829   7
   7  -3   3 88.2858 18.5832  13
   3   7   3 116.808 46.1623  11
   7  -3   3 123.216 41.4700   9
   7  -3   3 79.5320 33.4106  10
  -7   3   3 126.173 27.0222  14
  -7   3   3 95.2154 20.7964   4
  -7   3   3 116.511 51.1864   3
  -3  -7   3 85.9664 41.1307   3
  -3  -7   4 7839.25 296.530   3
  -7   3   4 7555.61 290.115   3
   3   7   4 8052.32 272.276  11
   7  -3   4 8026.03 256.159   9
   7  -3   4 7711.21 254.250  10
  -7   3   4 7541.31 141.689   7
  -7   3   4 7473.13 140.550   4
   7  -3   4 7848.72 147.539  13
  -7   3   4 7834.32 161.174  14
  -7   3   5 77.1343 22.6814   7
   7  -3   5 78.7348 20.3803  13
   3   7   5 121.472 47.8300  11
   7  -3   5 126.637 44.2116   9
   7  -3   5 144.096 49.8228  10
  -7   3   5 86.2107 24.1077   5
  -7   3   5 97.9821 27.6778  14
  -7   3   5 98.0722 23.8511   4
  -7   3   5 50.0504 45.9927   3
  -3  -7   5 94.5876 45.0812   3
  -7   3   6 554.480 46.2467  14
   7  -3   6 571.609 78.3468   9
   7  -3   6 448.404 68.0099  10
   7  -3   6 507.302 38.2060  13
  -7   3   6 470.033 38.6830   5
  -7   3   6 539.836 41.0806   4
  -7   3   6 508.381 38.4711   7
  -3  -7   6 521.007 85.2149   3
   7  -3   7 2482.93 156.115   9
   7  -3   7 2336.39 154.022  10
  -3  -7   7 2280.15 161.643   3
  -7   3   7 2431.38 82.0451   4
  -7   3   7 2518.30 84.3435   5
  -7   3   7 2357.39 88.6061  14
   7  -3   7 2394.35 79.6904  13
  -7   3   8 3496.09 102.006   5
   7  -3   8 3499.17 191.503   9
   7  -3   8 3379.60 188.610  10
  -3  -7   8 3276.46 194.310   3
  -7   3   8 3286.75 98.2521   4
  -7   3   8 3360.72 107.875  14
   7  -3   8 3293.64 94.4782  13
  -7   3   9 692.395 49.8832   5
   7  -3   9 480.128 78.3162   9
  -7   3   9 724.152 53.9067  14
  -3  -7   9 420.485 74.0170   3
   7  -3   9 643.208 43.7868  13
  -7   3   9 578.092 45.0917   4
  -7   3  10 2482.90 93.8049  14
  -7   3  10 2457.16 88.5579   4
   7  -3  10 2348.29 79.4714  13
  -7   3  10 2341.51 86.9002   5
  -7   3  11 2915.26 103.421  14
  -7   3  11 3132.30 101.629   4
   7  -3  11 3062.41 90.0341  13
  -7   3  11 2975.72 97.9064   5
   7  -3  12 202.646 26.9912  13
  -3  -7  12 195.801 31.3889  13
  -7   3  12 196.754 32.6903  14
  -7   3  12 202.864 34.9790   4
  -7   3  12 171.157 31.6361   5
  -3  -7  13 225.604 35.5882  13
   7  -3  13 257.358 28.1742  13
  -7   3  13 228.592 34.9583  14
  -7   3  13 236.534 36.4794   4
  -7   3  13 210.437 34.5114   5
   7  -3  14 163.309 24.1496  13
  -3  -7  14 142.685 29.8911  13
  -7   3  14 160.784 30.0368   5
  -7   3  14 192.860 35.3849   4
  -7   3  14 179.022 31.9168  15
  -7   3  15 666.392 48.1689   4
  -7   3  15 527.098 43.1688   5
  -3  -7  15 689.711 47.0426  13
  -7   3  15 684.628 49.9506  15
  -3  -7  16 4027.47 103.993  13
  -7   3  16 3927.65 100.739   5
  -7   3  16 4094.77 107.140  15
  -3  -7  17 846.853 44.3784  13
  -7   3  17 800.171 44.7211   5
  -7   3  17 818.052 46.0516  15
  -3  -7  18 638.480 35.3998  13
  -7   3  18 592.876 36.7259   5
  -7   3  18 666.440 37.6420  15
   7  -3  18 616.990 33.9410  16
  -3  -7  19 847.448 33.8443  13
  -7   3  19 884.047 36.8556   5
   7  -3  19 829.839 33.3580  16
  -7   3  20 1244.03 37.9708   5
   7  -3  20 1205.78 34.5958  16
  -7   2 -20 487.608 23.7390   4
   2   7 -20 512.476 23.8196   6
  -7   2 -19 659.554 31.0213   4
   2   7 -19 644.682 30.4674   6
   2   7 -19 611.726 24.3823   7
   7  -2 -19 630.447 30.6620  12
  -7   2 -18 597.752 33.1457   4
   7  -2 -18 576.921 33.8163  12
   2   7 -18 610.547 31.8077  12
   2   7 -18 628.556 27.8262   7
   2   7 -18 680.087 34.8893   6
  -7   2 -17 45.7301 20.0938   4
   2   7 -17 63.5480 17.6454   6
   2   7 -17 50.7218 18.6624  12
   7  -2 -17 42.2598 17.6127  12
   2   7 -17 61.2520 14.4936   7
  -7   2 -16 296.453 29.1858   4
   2   7 -16 294.284 28.3772   6
   2   7 -16 234.963 26.6297  12
   7  -2 -16 270.709 31.4140  12
  -7   2 -16 268.538 23.1301   7
   2   7 -16 265.711 22.1299   7
  -7   2 -15 1080.25 51.7546   4
   2   7 -15 1030.78 48.2885   6
   7  -2 -15 1013.98 55.6716  12
   2   7 -15 1036.43 51.7132  12
   2   7 -15 964.077 40.8829   7
  -7   2 -15 978.081 42.3047   7
  -7   2 -14 8564.72 152.305   4
  -7   2 -14 8247.43 136.577   7
   2   7 -14 8387.96 146.995   6
   2   7 -14 8067.50 153.405  12
   7  -2 -14 8008.43 163.569  12
   2   7 -13 276.799 32.2194  12
  -7   2 -13 210.803 31.3336   4
   2   7 -13 251.250 27.9982   6
  -7   2 -13 280.128 26.7887   7
   7  -2 -13 262.980 36.0550  12
   2   7 -12 2899.94 89.8071  12
   7  -2 -12 2723.22 94.5546  12
  -7   2 -12 2901.74 77.5612   7
  -7   2 -12 2950.00 86.6253   4
   2   7 -12 2819.22 81.0642   6
   2   7 -11 334.227 34.3083  12
   2   7 -11 295.315 29.8654   6
  -7   2 -11 289.442 26.9974   7
  -7   2 -11 336.071 34.2890   4
   2   7 -10 377.584 43.5131  16
  -7   2 -10 422.142 36.3172   4
  -7   2 -10 359.586 76.3844   2
   2   7 -10 412.808 65.4924   2
   2   7 -10 398.557 35.6847  12
   2   7 -10 315.180 61.0929  11
   7  -2 -10 453.644 65.5674  10
  -7   2 -10 396.824 30.3768   7
   2   7 -10 416.086 31.8604   6
  -7   2  -9 1794.21 158.015   2
   2   7  -9 1925.79 71.7714  12
   2   7  -9 1905.62 145.613  11
   7  -2  -9 1669.56 111.268  10
   2   7  -9 1666.02 115.825   2
  -7   2  -9 1981.82 62.7740   7
  -7   2  -9 1912.49 66.4645   4
   2   7  -9 1877.34 62.0601   6
   2   7  -9 1823.64 78.5915  16
  -7   2  -8 4015.87 89.7699   7
   2   7  -8 4026.83 104.124  12
   2   7  -8 4101.35 210.091  11
   7  -2  -8 3644.05 162.371  10
   2   7  -8 3982.54 114.013  16
  -7   2  -8 4238.20 98.2006   4
   7  -2  -8 4204.57 103.632  13
   2   7  -8 3931.55 173.439   2
  -7   2  -8 4383.49 232.870   2
   7  -2  -7 1060.74 50.6399  13
   2   7  -7 893.898 100.149  11
   7  -2  -7 1041.95 87.4627  10
  -7   2  -7 1005.11 43.2918   7
   2   7  -7 1060.20 52.5408  12
  -7   2  -7 973.200 46.1090   4
   2   7  -7 984.365 56.5712  16
  -7   2  -7 1105.55 118.101   2
  -7   2  -7 1116.49 114.957   3
   7  -2  -6 5060.65 113.350  13
   2   7  -6 5375.43 116.568  12
   2   7  -6 5301.79 233.880  11
   7  -2  -6 5089.45 184.747  10
   2   7  -6 5126.46 123.010  16
  -7   2  -6 5087.39 106.922   4
  -7   2  -6 5369.06 102.843   7
  -2  -7  -6 5371.75 217.886   3
  -7   2  -6 5233.14 246.060   3
   2   7  -5 297.045 59.6588  11
   7  -2  -5 357.640 52.4708  10
  -7   2  -5 331.272 69.5357   3
  -2  -7  -5 379.443 64.0572   3
  -7   2  -5 360.069 28.1897   4
   2   7  -5 375.145 32.3355  12
   2   7  -5 371.843 34.9668  16
   7  -2  -4 447.866 66.7266   9
   7  -2  -4 476.864 58.3421  10
   2   7  -4 514.704 35.9345  12
  -7   2  -4 496.345 32.4168   4
  -7   2  -4 506.311 78.0628   3
  -2  -7  -4 419.163 67.8483   3
   2   7  -4 478.727 75.5955  11
   2   7  -3 24.4124 32.1822  11
  -7   2  -3 12.5758 42.0902   3
  -2  -7  -3-0.52356 40.8634   3
   7  -2  -3-4.12962 24.9105   9
   7  -2  -3-18.1607 27.5764  10
   2   7  -2 2203.89 145.116  11
   7  -2  -2 2337.55 122.128  10
  -2  -7  -2 2431.84 151.589   3
  -7   2  -2 2247.83 159.349   3
   7  -2  -2 2056.58 121.713   9
   7  -2  -1 2005.16 112.635  10
   2   7  -1 2243.70 145.173  11
  -2  -7  -1 2203.14 145.604   3
  -7   2  -1 2186.67 154.808   3
   7  -2  -1 2034.58 120.195   9
   2   7   0 435.828 70.7033  11
  -7   2   0 437.465 75.9022   3
   7  -2   0 383.291 52.8286   9
   7  -2   0 394.943 55.9378  10
   7  -2   1 2062.45 115.333  10
   2   7   1 2057.29 137.978  11
  -7   2   1 2225.96 154.408   3
   7  -2   1 2020.72 120.315   9
   2   7   2 2403.94 145.719  11
  -7   2   2 2200.14 151.929   3
   7  -2   2 2175.06 120.663  10
   7  -2   2 2205.61 126.020   9
   2   7   3 68.3310 42.6135  11
  -7   2   3-40.6917 44.8472   3
   7  -2   3-2.75848 27.1378   9
   7  -2   3-13.2995 29.1575  10
  -7   2   4 545.138 44.3121  14
   2   7   4 703.119 83.2508  11
   7  -2   4 460.402 65.5615   9
   7  -2   4 511.073 65.5530  10
  -7   2   4 508.867 35.6348   4
   7  -2   4 476.083 34.9145  13
  -7   2   4 478.811 78.2859   3
  -7   2   5 409.097 38.8219  14
   2   7   5 375.545 61.6873  11
  -7   2   5 388.609 32.5440   7
  -7   2   5 407.618 34.2608   4
   7  -2   5 354.256 60.8956   9
   7  -2   5 269.626 55.2098  10
   7  -2   5 422.638 34.2786  13
  -7   2   5 442.611 76.7424   3
  -2  -7   5 432.689 79.7592   3
  -7   2   6 5276.13 118.060   7
   7  -2   6 4904.97 213.295   9
   7  -2   6 5222.97 211.518  10
  -7   2   6 5086.73 116.845   4
  -7   2   6 5227.51 119.610   5
  -7   2   6 5131.23 129.270  14
   7  -2   6 5150.95 115.784  13
  -2  -7   6 5304.62 239.283   3
  -7   2   6 5055.12 224.781   3
  -2  -7   7 986.794 108.064   3
  -7   2   7 1057.49 54.2746   5
   7  -2   7 1071.21 104.730   9
   7  -2   7 964.050 94.9945  10
  -7   2   7 1027.52 58.9249  14
   7  -2   7 1031.63 50.5168  13
  -7   2   7 1028.32 55.1185   4
  -2  -7   8 3794.81 205.872   3
  -7   2   8 4095.95 109.997   5
   7  -2   8 4245.62 211.267   9
   7  -2   8 4253.26 203.241  10
  -7   2   8 4270.87 118.290  14
  -7   2   8 4084.31 110.639   4
  -7   2   8 3993.06 100.265   8
   7  -2   8 4001.53 102.081  13
   7  -2   9 1836.55 67.7447  13
  -2  -7   9 1993.82 148.593   3
  -7   2   9 1842.52 74.5891   5
   7  -2   9 1799.04 142.751   9
  -7   2   9 1886.58 69.4853   8
  -7   2   9 1921.46 77.9976   4
   7  -2   9 1856.46 154.300   1
  -7   2   9 1883.43 81.4059  14
   7  -2  10 463.222 89.5627   1
   7  -2  10 417.759 80.5862   9
  -7   2  10 395.327 35.6132   8
  -7   2  10 415.563 44.6035  14
  -2  -7  10 401.625 39.8747  13
   7  -2  10 396.320 34.4732  13
  -7   2  10 388.055 38.3765   5
  -7   2  10 437.212 41.8705   4
  -7   2  11 379.818 43.9079   4
  -7   2  11 353.607 38.8704   5
  -7   2  11 308.424 39.5921  14
  -7   2  11 345.309 34.0127   8
   7  -2  11 323.795 31.5141  13
  -2  -7  11 310.389 37.8346  13
  -7   2  12 3086.15 104.497   4
  -7   2  12 2736.85 92.8790   5
  -7   2  12 2787.99 86.7976   8
   7  -2  12 2779.33 82.0480  13
  -2  -7  12 2819.04 97.2302  13
  -7   2  12 2786.76 99.4970  14
  -7   2  13 281.194 31.2449   8
  -2  -7  13 265.858 36.7854  13
  -7   2  13 334.951 44.0580   4
  -7   2  13 311.812 37.4845   5
  -7   2  14 8162.22 163.423   5
  -7   2  14 8201.14 150.816   8
  -2  -7  14 8493.34 170.606  13
  -7   2  14 8210.14 172.707  15
  -7   2  15 1147.86 62.0534   4
  -7   2  15 945.137 54.7732   5
  -7   2  15 996.180 49.3213   8
  -2  -7  15 1078.45 58.2663  13
  -7   2  15 1040.65 58.9271  15
  -7   2  16 213.202 30.8767   5
  -7   2  16 284.427 28.6123   8
  -7   2  16 324.483 35.2897  15
  -2  -7  16 276.752 33.4081  13
  -7   2  17 37.6912 20.2298   5
  -7   2  17 66.6294 17.5217   8
  -2  -7  17 65.8446 20.6897  13
   7  -2  17 88.5957 22.0725  16
  -7   2  17 69.0027 21.9625  15
  -2  -7  18 644.569 36.7321  13
   7  -2  18 642.251 35.1911  16
  -7   2  18 670.711 38.0164  15
  -7   2  18 594.237 37.5283   5
  -2  -7  19 617.860 31.1272  13
   7  -2  19 684.992 32.4531  16
  -7   2  19 580.685 33.2628   5
   7  -2  20 513.974 25.1776  16
  -7   2  20 420.389 24.9145   5
   1   7 -20 347.265 21.4230   6
   1   7 -20 328.732 17.4488   7
   1   7 -19 120.844 15.0369   7
  -7   1 -19 139.133 19.0421   4
   7  -1 -19 99.1153 16.8313  12
   1   7 -19 138.659 18.5787   6
   1   7 -18 273.098 21.0932   7
  -7   1 -18 265.364 24.9269   4
   7  -1 -18 255.695 25.8980  12
   1   7 -18 259.038 24.8544   6
   1   7 -17 29.6453 14.5005   7
  -7   1 -17 10.9903 18.9397   4
   1   7 -17 48.6056 15.6769  12
   7  -1 -17 9.56331 18.3838  12
   1   7 -17 41.8564 19.2305   6
   1   7 -16 454.435 33.0926  12
   7  -1 -16 414.815 37.0832  12
   1   7 -16 486.291 34.9677   6
[truncated: 361,793 more chars]
