# Supplementary material for: Chiral arylsulfinylamides as reagents for visible light-mediated asymmetric alkene aminoarylations
Source: Nat Chem. 2024 Jan 16;16(4):607–14. doi: 10.1038/s41557-023-01414-8 (PMC10997517; doi:10.1038/s41557-023-01414-8)
Supplement: Supplementary file 4 — Crystallographic data for compounds 2.11; CCDC reference, 2212932. [file 41557_2023_1414_MOESM4_ESM.cif]

data_NV2112
 
_publ_contact_author_name         'Prof. Dr. Anthony Linden'
_publ_contact_author_address
; Department of Chemistry
  University of Zurich
  Winterthurerstrasse 190
  CH-8057 Zurich
  Switzerland
;
_publ_contact_author_email        anthony.linden@chem.uzh.ch

_audit_creation_method            'SHELXL-2018/3'
_shelx_SHELXL_version_number      '2018/3'
_chemical_name_systematic         ?
_chemical_name_common             ?
_chemical_melting_point           ?
_chemical_formula_moiety          'C20 H24 Br N O2' 
_chemical_formula_sum             'C20 H24 Br N O2' 
_chemical_formula_weight          390.31

loop_
 _atom_type_symbol
 _atom_type_description
 _atom_type_scat_dispersion_real
 _atom_type_scat_dispersion_imag
 _atom_type_scat_source
 'C'  'C'   0.0181   0.0091
 'International Tables Vol C Tables 4.2.6.8 and 6.1.1.4'
 'H'  'H'   0.0000   0.0000
 'International Tables Vol C Tables 4.2.6.8 and 6.1.1.4'
 'Br'  'Br'  -0.6763   1.2805
 'International Tables Vol C Tables 4.2.6.8 and 6.1.1.4'
 'N'  'N'   0.0311   0.0180
 'International Tables Vol C Tables 4.2.6.8 and 6.1.1.4'
 'O'  'O'   0.0492   0.0322
 'International Tables Vol C Tables 4.2.6.8 and 6.1.1.4'
 
_space_group_crystal_system       monoclinic
_space_group_IT_number            5
_space_group_name_H-M_alt         'C 2'
_space_group_name_Hall            'C 2y'
 
_shelx_space_group_comment
;
The symmetry employed for this shelxl refinement is uniquely defined
by the following loop, which should always be used as a source of
symmetry information in preference to the above space-group names.
They are only intended as comments.
;
 
loop_
 _space_group_symop_operation_xyz
 'x, y, z'
 '-x, y, -z'
 'x+1/2, y+1/2, z'
 '-x+1/2, y+1/2, -z'
 
_cell_length_a                    19.9825(4)
_cell_length_b                    9.4160(2)
_cell_length_c                    10.3129(2)
_cell_angle_alpha                 90
_cell_angle_beta                  97.590(2)
_cell_angle_gamma                 90
_cell_volume                      1923.43(7)
_cell_formula_units_Z             4
_cell_measurement_temperature     160(2)
_cell_measurement_reflns_used   14142
_cell_measurement_theta_min     4.3130
_cell_measurement_theta_max     76.4890

_exptl_crystal_description        'irregular prism'
_exptl_crystal_colour             'colourless'
_exptl_crystal_size_max           0.10
_exptl_crystal_size_mid           0.06
_exptl_crystal_size_min           0.05
loop_
_exptl_crystal_face_index_h
_exptl_crystal_face_index_k
_exptl_crystal_face_index_l
_exptl_crystal_face_perp_dist
   1    0    0 0.0217
  -1    0    0 0.0252
   1    2    0 0.0417
  -1   -2    0 0.0530
  -1    0    1 0.0269
   1    0   -1 0.0234
  -5    0   -2 0.0211
   5   -5   -1 0.0518
  -5    3    2 0.0367
  -3   -4    5 0.0385
   4    0    5 0.0197
loop_
_exptl_oxdiff_crystal_face_indexfrac_h
_exptl_oxdiff_crystal_face_indexfrac_k
_exptl_oxdiff_crystal_face_indexfrac_l
_exptl_oxdiff_crystal_face_x
_exptl_oxdiff_crystal_face_y
_exptl_oxdiff_crystal_face_z
 1.0017  0.0000 -0.0009 -0.0692  0.0246 -0.0259
-1.0017 -0.0000  0.0009  0.0692 -0.0246  0.0259
 1.0032  1.9949 -0.0016 -0.2045 -0.2576  0.0674
-1.0032 -1.9949  0.0016  0.2045  0.2576 -0.0674
-0.9943  0.0002  0.9965  0.0219  0.0401  0.1528
 0.9943 -0.0002 -0.9965 -0.0219 -0.0401 -0.1528
-5.0230 -0.0003 -1.9867  0.4407 -0.2521 -0.1242
 4.9971 -4.9875 -0.9983  0.0394  0.7636 -0.4898
-4.9912  2.9927  1.9945  0.0485 -0.4168  0.5234
-2.9711 -3.9890  4.9820  0.2414  0.8138  0.5257
 4.0435  0.0008  4.9744 -0.5136  0.4214  0.5308
_exptl_crystal_density_meas       ?
_exptl_crystal_density_method     ?
_exptl_crystal_density_diffrn     1.348          
_exptl_crystal_F_000              808
_exptl_transmission_factor_min    ?
_exptl_transmission_factor_max    ?
_exptl_absorpt_coefficient_mu     2.994
_shelx_estimated_absorpt_T_min    ?
_shelx_estimated_absorpt_T_max    ?
_exptl_absorpt_correction_T_min                     0.808
_exptl_absorpt_correction_T_max                     0.946
_exptl_absorpt_correction_type            gaussian
_exptl_absorpt_process_details
;
Numerical absorption correction based on gaussian integration over
a multifaceted crystal model 
plus an empirical absorption correction using spherical harmonics, 
implemented in the SCALE3 ABSPACK scaling algorithm.
CrysAlisPro, Version 1.171.41.105a (Rigaku Oxford Diffraction, 2021)
;
_oxdiff_exptl_absorpt_empirical_full_min           0.684
_oxdiff_exptl_absorpt_empirical_full_max           1.760
_oxdiff_exptl_absorpt_empirical_details
;
Empirical correction (ABSPACK) includes:
- Absorption correction using spherical harmonics
- Frame scaling
- B-factor correction
;

_exptl_special_details
;
Data collection and full structure determination
done by Prof. Anthony Linden: anthony.linden@chem.uzh.ch

Solvent used: dichloromethane / n-pentane
Cooling Device: Oxford Instruments Cryojet XL
Crystal mount: on a cryo-loop
Frames collected: 3259
Seconds exposure per frame: 7.0-28.0
Degrees rotation per frame: 1.0
Crystal-detector distance (mm): 53.0
Client: Cedric Hervieu
Sample code: HER-HK-08-A  (NV2112)
;

_diffrn_ambient_temperature       160(2)
_diffrn_ambient_environment       N~2~
_diffrn_radiation_wavelength      1.54184
_diffrn_radiation_type            'Cu K\a'
_diffrn_source                    'micro-focus sealed X-ray tube'
_diffrn_source_type               'SuperNova (Cu) X-ray source'
_diffrn_radiation_probe           x-ray
_diffrn_radiation_monochromator   mirror
_diffrn_measurement_device        'four-circle \k-geometry diffractometer'
_diffrn_measurement_device_type 
'Oxford Diffraction SuperNova, dual radiation diffractometer'
_diffrn_detector                  'CCD area detector'
_diffrn_detector_type             'Atlas CCD area detector on \k goniostat'
_diffrn_detector_area_resol_mean  10.3801
_diffrn_measurement_method '\w scans'
_diffrn_reflns_number             19868
_diffrn_reflns_av_unetI/netI      0.0207
_diffrn_reflns_av_R_equivalents   0.0293
_diffrn_reflns_limit_h_min        -25
_diffrn_reflns_limit_h_max        25
_diffrn_reflns_limit_k_min        -11
_diffrn_reflns_limit_k_max        11
_diffrn_reflns_limit_l_min        -12
_diffrn_reflns_limit_l_max        12
_diffrn_reflns_theta_min          4.325
_diffrn_reflns_theta_max          76.661
_diffrn_reflns_theta_full         67.684
_diffrn_measured_fraction_theta_max   0.995
_diffrn_measured_fraction_theta_full  1.000
_diffrn_reflns_Laue_measured_fraction_max    0.995
_diffrn_reflns_Laue_measured_fraction_full   1.000
_diffrn_reflns_point_group_measured_fraction_max   0.990
_diffrn_reflns_point_group_measured_fraction_full  1.000
_reflns_number_total              3999
_reflns_number_gt                 3892
_reflns_threshold_expression      'I > 2\s(I)'
_reflns_Friedel_coverage          0.871
_reflns_Friedel_fraction_max      0.984
_reflns_Friedel_fraction_full     0.999
 
_reflns_special_details
;
 Reflections were merged by SHELXL according to the crystal
 class for the calculation of statistics and refinement.
 
 _reflns_Friedel_fraction is defined as the number of unique
 Friedel pairs measured divided by the number that would be
 possible theoretically, ignoring centric projections and
 systematic absences.
;
 
_computing_data_collection
'CrysAlisPro, Version 1.171.41.105a (Rigaku Oxford Diffraction, 2021)'
_computing_cell_refinement
'CrysAlisPro, Version 1.171.41.105a (Rigaku Oxford Diffraction, 2021)'
_computing_data_reduction
'CrysAlisPro, Version 1.171.41.105a (Rigaku Oxford Diffraction, 2021)'
_computing_structure_solution     'SHELXT-2018 (Sheldrick, 2015a)'
_computing_structure_refinement   'SHELXL-2018 (Sheldrick, 2015b)'
_computing_molecular_graphics     'ORTEPII (Johnson, 1976)'
_computing_publication_material   'SHELXL-2018 and PLATON (Spek, 2015)'

_refine_special_details
;
?
;

_refine_ls_structure_factor_coef  Fsqd
_refine_ls_matrix_type            full
_refine_ls_weighting_scheme       calc
_refine_ls_weighting_details
'w=1/[\s^2^(Fo^2^)+(0.0382P)^2^+1.1179P] where P=(Fo^2^+2Fc^2^)/3'
_atom_sites_solution_primary      dual
_atom_sites_solution_secondary    difmap
_atom_sites_solution_hydrogens    'geom & difmap'
_refine_ls_hydrogen_treatment     mixed
_refine_ls_extinction_method      none
_refine_ls_extinction_coef        .
_refine_ls_abs_structure_details
;
 Flack x determined using 1748 quotients [(I+)-(I-)]/[(I+)+(I-)]
 (Parsons, Flack and Wagner, Acta Cryst. B69 (2013) 249-259).
;
_refine_ls_abs_structure_Flack    -0.036(7)
_chemical_absolute_configuration  ad
_refine_ls_number_reflns          3999
_refine_ls_number_parameters      224
_refine_ls_number_restraints      1
_refine_ls_R_factor_all           0.0272
_refine_ls_R_factor_gt            0.0264
_refine_ls_wR_factor_ref          0.0693
_refine_ls_wR_factor_gt           0.0686
_refine_ls_goodness_of_fit_ref    1.029
_refine_ls_restrained_S_all       1.029
_refine_ls_shift/su_max           0.001
_refine_ls_shift/su_mean          0.000
_refine_diff_density_max    0.478
_refine_diff_density_min   -0.408
_refine_diff_density_rms    0.044
 
loop_
 _atom_site_label
 _atom_site_type_symbol
 _atom_site_fract_x
 _atom_site_fract_y
 _atom_site_fract_z
 _atom_site_U_iso_or_equiv
 _atom_site_adp_type
 _atom_site_occupancy
 _atom_site_site_symmetry_order  
 _atom_site_calc_flag
 _atom_site_refinement_flags_posn
 _atom_site_refinement_flags_adp
 _atom_site_refinement_flags_occupancy
 _atom_site_disorder_assembly
 _atom_site_disorder_group
Br1 Br 0.91589(2) 0.55752(4) 0.59735(3) 0.04818(11) Uani 1 1 d . . . . .
O1 O 0.78532(13) 0.3090(2) 0.0516(3) 0.0475(6) Uani 1 1 d . . . . .
O2 O 0.40528(11) 0.5148(3) 0.3736(2) 0.0429(5) Uani 1 1 d . . . . .
N1 N 0.72880(15) 0.5170(3) 0.0209(3) 0.0334(6) Uani 1 1 d . . . . .
H1 H 0.730(2) 0.596(5) -0.003(4) 0.024(9) Uiso 1 1 d . . . . .
C1 C 0.65947(13) 0.5802(3) 0.1880(3) 0.0298(6) Uani 1 1 d . . . . .
H1A H 0.658389 0.676875 0.147701 0.036 Uiso 1 1 calc R U . . .
C2 C 0.66890(14) 0.4735(3) 0.0778(3) 0.0330(6) Uani 1 1 d . . . . .
H2 H 0.676279 0.376264 0.116147 0.040 Uiso 1 1 calc R U . . .
C3 C 0.78132(15) 0.4332(3) 0.0112(3) 0.0348(6) Uani 1 1 d . . . . .
C4 C 0.83701(16) 0.4991(4) -0.0549(3) 0.0440(7) Uani 1 1 d . . . . .
H41 H 0.830850 0.603403 -0.058327 0.053 Uiso 1 1 calc R U . . .
H42 H 0.833581 0.463796 -0.145962 0.053 Uiso 1 1 calc R U . . .
C5 C 0.90686(18) 0.4652(5) 0.0155(4) 0.0536(9) Uani 1 1 d . . . . .
H51 H 0.912232 0.360858 0.022082 0.064 Uiso 1 1 calc R U . . .
H52 H 0.941211 0.501770 -0.036893 0.064 Uiso 1 1 calc R U . . .
C6 C 0.9195(2) 0.5285(5) 0.1511(4) 0.0605(11) Uani 1 1 d . . . . .
H61 H 0.914648 0.631978 0.145336 0.091 Uiso 1 1 calc R U . . .
H62 H 0.965300 0.504583 0.191257 0.091 Uiso 1 1 calc R U . . .
H63 H 0.886709 0.490066 0.204610 0.091 Uiso 1 1 calc R U . . .
C7 C 0.59268(11) 0.5617(4) 0.2423(2) 0.0301(5) Uani 1 1 d . . . . .
C8 C 0.55384(18) 0.6797(3) 0.2606(4) 0.0345(7) Uani 1 1 d . . . . .
H8 H 0.570437 0.770828 0.241305 0.041 Uiso 1 1 calc R U . . .
C9 C 0.49155(18) 0.6707(4) 0.3059(4) 0.0362(7) Uani 1 1 d . . . . .
H9 H 0.466024 0.753809 0.317272 0.043 Uiso 1 1 calc R U . . .
C10 C 0.46738(14) 0.5377(4) 0.3343(3) 0.0337(6) Uani 1 1 d . . . . .
C11 C 0.50579(18) 0.4183(4) 0.3203(4) 0.0381(7) Uani 1 1 d . . . . .
H11 H 0.489762 0.327845 0.342916 0.046 Uiso 1 1 calc R U . . .
C12 C 0.56730(18) 0.4290(4) 0.2737(4) 0.0362(7) Uani 1 1 d . . . . .
H12 H 0.592692 0.345542 0.262809 0.043 Uiso 1 1 calc R U . . .
C13 C 0.36387(19) 0.6358(5) 0.3845(4) 0.0522(9) Uani 1 1 d . . . . .
H131 H 0.356387 0.685234 0.300256 0.078 Uiso 1 1 calc R U . . .
H132 H 0.386275 0.699942 0.451447 0.078 Uiso 1 1 calc R U . . .
H133 H 0.320396 0.605505 0.409377 0.078 Uiso 1 1 calc R U . . .
C14 C 0.72063(12) 0.5772(3) 0.2937(3) 0.0276(5) Uani 1 1 d . . . . .
C15 C 0.76553(15) 0.6905(3) 0.3070(3) 0.0329(6) Uani 1 1 d . . . . .
H15 H 0.756537 0.771499 0.252594 0.040 Uiso 1 1 calc R U . . .
C16 C 0.82345(15) 0.6881(3) 0.3984(3) 0.0345(6) Uani 1 1 d . . . . .
H16 H 0.853885 0.766079 0.407167 0.041 Uiso 1 1 calc R U . . .
C17 C 0.83526(12) 0.5686(4) 0.4761(3) 0.0317(5) Uani 1 1 d . . . . .
C18 C 0.79171(15) 0.4545(3) 0.4667(3) 0.0340(6) Uani 1 1 d . . . . .
H18 H 0.800688 0.374143 0.521993 0.041 Uiso 1 1 calc R U . . .
C19 C 0.73450(15) 0.4596(3) 0.3748(3) 0.0340(6) Uani 1 1 d . . . . .
H19 H 0.704171 0.381457 0.366912 0.041 Uiso 1 1 calc R U . . .
C20 C 0.60865(18) 0.4703(5) -0.0293(4) 0.0507(9) Uani 1 1 d . . . . .
H201 H 0.599078 0.566822 -0.062290 0.076 Uiso 1 1 calc R U . . .
H202 H 0.569123 0.432965 0.006421 0.076 Uiso 1 1 calc R U . . .
H203 H 0.618987 0.409239 -0.100979 0.076 Uiso 1 1 calc R U . . .
 
loop_
 _atom_site_aniso_label
 _atom_site_aniso_U_11
 _atom_site_aniso_U_22
 _atom_site_aniso_U_33
 _atom_site_aniso_U_23
 _atom_site_aniso_U_13
 _atom_site_aniso_U_12
Br1 0.03931(16) 0.04414(17) 0.05726(19) -0.00060(19) -0.00787(12) -0.00191(17)
O1 0.0449(13) 0.0341(12) 0.0664(16) -0.0028(11) 0.0185(12) 0.0039(10)
O2 0.0314(10) 0.0467(13) 0.0543(13) 0.0107(9) 0.0189(9) 0.0025(8)
N1 0.0300(12) 0.0345(14) 0.0375(14) 0.0004(10) 0.0109(10) 0.0003(8)
C1 0.0250(11) 0.0279(17) 0.0375(13) -0.0003(10) 0.0077(9) -0.0003(10)
C2 0.0275(13) 0.0373(15) 0.0356(14) -0.0037(12) 0.0093(11) -0.0027(11)
C3 0.0327(14) 0.0403(16) 0.0326(14) -0.0096(12) 0.0084(11) -0.0018(12)
C4 0.0353(15) 0.0545(18) 0.0451(17) -0.0075(14) 0.0165(13) -0.0027(14)
C5 0.0356(17) 0.063(2) 0.064(2) -0.0133(18) 0.0141(16) -0.0017(16)
C6 0.053(2) 0.061(3) 0.066(2) -0.0116(19) 0.0012(17) -0.0031(17)
C7 0.0259(10) 0.0312(11) 0.0343(11) 0.0001(15) 0.0077(8) -0.0012(15)
C8 0.0347(16) 0.0263(14) 0.0444(18) 0.0016(12) 0.0128(13) -0.0017(12)
C9 0.0319(16) 0.0348(16) 0.0441(18) 0.0015(13) 0.0136(13) 0.0059(13)
C10 0.0267(11) 0.0394(19) 0.0367(12) 0.0051(13) 0.0110(9) -0.0015(12)
C11 0.0316(16) 0.0315(15) 0.0524(19) 0.0088(13) 0.0101(14) -0.0013(12)
C12 0.0282(15) 0.0301(15) 0.0519(19) 0.0048(13) 0.0117(13) 0.0037(11)
C13 0.0366(17) 0.060(2) 0.065(2) 0.0075(18) 0.0256(16) 0.0110(16)
C14 0.0258(10) 0.0268(15) 0.0320(11) 0.0007(11) 0.0105(9) 0.0022(10)
C15 0.0321(14) 0.0279(13) 0.0404(15) 0.0018(11) 0.0107(12) 0.0003(10)
C16 0.0314(14) 0.0287(13) 0.0441(16) -0.0036(12) 0.0074(12) -0.0047(11)
C17 0.0270(10) 0.0337(14) 0.0347(11) -0.0072(14) 0.0055(9) -0.0010(14)
C18 0.0343(14) 0.0296(13) 0.0390(15) 0.0033(11) 0.0077(12) 0.0023(11)
C19 0.0290(13) 0.0285(13) 0.0451(16) 0.0022(12) 0.0077(12) -0.0047(11)
C20 0.0358(16) 0.072(3) 0.0441(18) -0.0125(17) 0.0042(14) -0.0021(16)
 
_geom_special_details
;
 All esds (except the esd in the dihedral angle between two l.s. planes)
 are estimated using the full covariance matrix.  The cell esds are taken
 into account individually in the estimation of esds in distances, angles
 and torsion angles; correlations between esds in cell parameters are only
 used when they are defined by crystal symmetry.  An approximate (isotropic)
 treatment of cell esds is used for estimating esds involving l.s. planes.
;
 
loop_
 _geom_bond_atom_site_label_1
 _geom_bond_atom_site_label_2
 _geom_bond_distance
 _geom_bond_site_symmetry_2
 _geom_bond_publ_flag
Br1 C17 1.907(3) . ?
O1 C3 1.241(4) . ?
O2 C10 1.373(3) . ?
O2 C13 1.421(4) . ?
N1 C3 1.327(4) . ?
N1 C2 1.460(4) . ?
N1 H1 0.79(4) . ?
C1 C7 1.524(3) . ?
C1 C14 1.527(4) . ?
C1 C2 1.547(4) . ?
C1 H1A 1.0000 . ?
C2 C20 1.523(4) . ?
C2 H2 1.0000 . ?
C3 C4 1.513(4) . ?
C4 C5 1.520(5) . ?
C4 H41 0.9900 . ?
C4 H42 0.9900 . ?
C5 C6 1.510(6) . ?
C5 H51 0.9900 . ?
C5 H52 0.9900 . ?
C6 H61 0.9800 . ?
C6 H62 0.9800 . ?
C6 H63 0.9800 . ?
C7 C8 1.382(5) . ?
C7 C12 1.403(5) . ?
C8 C9 1.389(5) . ?
C8 H8 0.9500 . ?
C9 C10 1.387(5) . ?
C9 H9 0.9500 . ?
C10 C11 1.380(5) . ?
C11 C12 1.381(5) . ?
C11 H11 0.9500 . ?
C12 H12 0.9500 . ?
C13 H131 0.9800 . ?
C13 H132 0.9800 . ?
C13 H133 0.9800 . ?
C14 C15 1.389(4) . ?
C14 C19 1.393(4) . ?
C15 C16 1.393(4) . ?
C15 H15 0.9500 . ?
C16 C17 1.383(5) . ?
C16 H16 0.9500 . ?
C17 C18 1.378(5) . ?
C18 C19 1.386(4) . ?
C18 H18 0.9500 . ?
C19 H19 0.9500 . ?
C20 H201 0.9800 . ?
C20 H202 0.9800 . ?
C20 H203 0.9800 . ?
 
loop_
 _geom_angle_atom_site_label_1
 _geom_angle_atom_site_label_2
 _geom_angle_atom_site_label_3
 _geom_angle
 _geom_angle_site_symmetry_1
 _geom_angle_site_symmetry_3
 _geom_angle_publ_flag
C10 O2 C13 117.1(3) . . ?
C3 N1 C2 124.2(3) . . ?
C3 N1 H1 119(3) . . ?
C2 N1 H1 117(3) . . ?
C7 C1 C14 113.1(2) . . ?
C7 C1 C2 113.2(2) . . ?
C14 C1 C2 110.4(2) . . ?
C7 C1 H1A 106.5 . . ?
C14 C1 H1A 106.5 . . ?
C2 C1 H1A 106.5 . . ?
N1 C2 C20 109.0(3) . . ?
N1 C2 C1 107.4(2) . . ?
C20 C2 C1 112.6(3) . . ?
N1 C2 H2 109.3 . . ?
C20 C2 H2 109.3 . . ?
C1 C2 H2 109.3 . . ?
O1 C3 N1 123.5(3) . . ?
O1 C3 C4 121.3(3) . . ?
N1 C3 C4 115.2(3) . . ?
C3 C4 C5 112.5(3) . . ?
C3 C4 H41 109.1 . . ?
C5 C4 H41 109.1 . . ?
C3 C4 H42 109.1 . . ?
C5 C4 H42 109.1 . . ?
H41 C4 H42 107.8 . . ?
C6 C5 C4 113.0(3) . . ?
C6 C5 H51 109.0 . . ?
C4 C5 H51 109.0 . . ?
C6 C5 H52 109.0 . . ?
C4 C5 H52 109.0 . . ?
H51 C5 H52 107.8 . . ?
C5 C6 H61 109.5 . . ?
C5 C6 H62 109.5 . . ?
H61 C6 H62 109.5 . . ?
C5 C6 H63 109.5 . . ?
H61 C6 H63 109.5 . . ?
H62 C6 H63 109.5 . . ?
C8 C7 C12 117.3(2) . . ?
C8 C7 C1 119.6(3) . . ?
C12 C7 C1 123.2(3) . . ?
C7 C8 C9 122.7(3) . . ?
C7 C8 H8 118.6 . . ?
C9 C8 H8 118.6 . . ?
C10 C9 C8 118.6(3) . . ?
C10 C9 H9 120.7 . . ?
C8 C9 H9 120.7 . . ?
O2 C10 C11 116.1(3) . . ?
O2 C10 C9 123.9(3) . . ?
C11 C10 C9 120.0(2) . . ?
C10 C11 C12 120.7(3) . . ?
C10 C11 H11 119.7 . . ?
C12 C11 H11 119.7 . . ?
C11 C12 C7 120.7(3) . . ?
C11 C12 H12 119.7 . . ?
C7 C12 H12 119.7 . . ?
O2 C13 H131 109.5 . . ?
O2 C13 H132 109.5 . . ?
H131 C13 H132 109.5 . . ?
O2 C13 H133 109.5 . . ?
H131 C13 H133 109.5 . . ?
H132 C13 H133 109.5 . . ?
C15 C14 C19 118.4(3) . . ?
C15 C14 C1 120.2(3) . . ?
C19 C14 C1 121.3(3) . . ?
C14 C15 C16 121.5(3) . . ?
C14 C15 H15 119.2 . . ?
C16 C15 H15 119.2 . . ?
C17 C16 C15 117.9(3) . . ?
C17 C16 H16 121.0 . . ?
C15 C16 H16 121.0 . . ?
C18 C17 C16 122.4(3) . . ?
C18 C17 Br1 118.3(3) . . ?
C16 C17 Br1 119.3(2) . . ?
C17 C18 C19 118.5(3) . . ?
C17 C18 H18 120.8 . . ?
C19 C18 H18 120.8 . . ?
C18 C19 C14 121.3(3) . . ?
C18 C19 H19 119.4 . . ?
C14 C19 H19 119.4 . . ?
C2 C20 H201 109.5 . . ?
C2 C20 H202 109.5 . . ?
H201 C20 H202 109.5 . . ?
C2 C20 H203 109.5 . . ?
H201 C20 H203 109.5 . . ?
H202 C20 H203 109.5 . . ?
 
loop_
 _geom_torsion_atom_site_label_1
 _geom_torsion_atom_site_label_2
 _geom_torsion_atom_site_label_3
 _geom_torsion_atom_site_label_4
 _geom_torsion
 _geom_torsion_site_symmetry_1
 _geom_torsion_site_symmetry_2
 _geom_torsion_site_symmetry_3
 _geom_torsion_site_symmetry_4
 _geom_torsion_publ_flag
C3 N1 C2 C20 -113.2(4) . . . . ?
C3 N1 C2 C1 124.5(3) . . . . ?
C7 C1 C2 N1 171.0(3) . . . . ?
C14 C1 C2 N1 -61.0(3) . . . . ?
C7 C1 C2 C20 51.1(4) . . . . ?
C14 C1 C2 C20 179.1(3) . . . . ?
C2 N1 C3 O1 -1.1(5) . . . . ?
C2 N1 C3 C4 178.2(3) . . . . ?
O1 C3 C4 C5 -43.7(4) . . . . ?
N1 C3 C4 C5 137.0(3) . . . . ?
C3 C4 C5 C6 -64.8(5) . . . . ?
C14 C1 C7 C8 99.7(3) . . . . ?
C2 C1 C7 C8 -133.8(3) . . . . ?
C14 C1 C7 C12 -81.3(4) . . . . ?
C2 C1 C7 C12 45.2(4) . . . . ?
C12 C7 C8 C9 -1.0(5) . . . . ?
C1 C7 C8 C9 178.0(3) . . . . ?
C7 C8 C9 C10 0.1(6) . . . . ?
C13 O2 C10 C11 -177.9(3) . . . . ?
C13 O2 C10 C9 0.4(5) . . . . ?
C8 C9 C10 O2 -176.7(3) . . . . ?
C8 C9 C10 C11 1.5(5) . . . . ?
O2 C10 C11 C12 176.1(3) . . . . ?
C9 C10 C11 C12 -2.3(5) . . . . ?
C10 C11 C12 C7 1.4(6) . . . . ?
C8 C7 C12 C11 0.3(5) . . . . ?
C1 C7 C12 C11 -178.7(3) . . . . ?
C7 C1 C14 C15 -123.5(3) . . . . ?
C2 C1 C14 C15 108.5(3) . . . . ?
C7 C1 C14 C19 59.3(4) . . . . ?
C2 C1 C14 C19 -68.7(3) . . . . ?
C19 C14 C15 C16 0.3(4) . . . . ?
C1 C14 C15 C16 -177.0(3) . . . . ?
C14 C15 C16 C17 0.1(4) . . . . ?
C15 C16 C17 C18 -0.7(4) . . . . ?
C15 C16 C17 Br1 177.4(2) . . . . ?
C16 C17 C18 C19 0.8(4) . . . . ?
Br1 C17 C18 C19 -177.3(2) . . . . ?
C17 C18 C19 C14 -0.4(4) . . . . ?
C15 C14 C19 C18 -0.2(4) . . . . ?
C1 C14 C19 C18 177.0(3) . . . . ?
 
loop_
 _geom_hbond_atom_site_label_D 
 _geom_hbond_atom_site_label_H 
 _geom_hbond_atom_site_label_A 
 _geom_hbond_distance_DH 
 _geom_hbond_distance_HA 
 _geom_hbond_distance_DA 
 _geom_hbond_angle_DHA 
 _geom_hbond_site_symmetry_A 
 _geom_hbond_publ_flag
N1 H1 O1  0.79(4) 2.08(5) 2.853(4) 168(4) 4_655 yes
 

_shelx_res_file
;
TITL nv2112_cu_a.res in C2
    x.res
    created by SHELXL-2018/3 at 08:38:09 on 02-May-2021
REM Old TITL NV2112_cu in C17
REM SHELXT solution in C2: R1 0.107, Rweak 0.029, Alpha 0.020
REM <I/s> 0.000 for 0 systematic absences, Orientation as input
REM Flack x = 0.010 ( 0.007 ) from 1741 Parsons' quotients
REM Formula found by SHELXT: C10 O1 Br
CELL 1.54184 19.9825 9.416 10.3129 90 97.59 90
ZERR 4 0.0004 0.0002 0.0002 0 0.002 0
LATT -7
SYMM -X,+Y,-Z
SFAC C H Br N O
UNIT 80 96 4 4 8

L.S. 8
PLAN  10
TEMP -113
CONF
EQIV $1 -x+3/2, y+1/2, -z
HTAB N1 O1_$1
BOND $H
fmap 2
acta
WGHT    0.038200    1.117900
FVAR       3.04488
BR1   3    0.915893    0.557516    0.597345    11.00000    0.03931    0.04414 =
         0.05726   -0.00060   -0.00787   -0.00191
O1    5    0.785322    0.308963    0.051622    11.00000    0.04490    0.03412 =
         0.06637   -0.00278    0.01850    0.00395
O2    5    0.405277    0.514818    0.373650    11.00000    0.03136    0.04666 =
         0.05429    0.01074    0.01891    0.00246
N1    4    0.728802    0.517028    0.020896    11.00000    0.02995    0.03447 =
         0.03748    0.00039    0.01089    0.00031
H1    2    0.730107    0.596452   -0.002877    11.00000    0.02393
C1    1    0.659474    0.580163    0.187990    11.00000    0.02496    0.02795 =
         0.03749   -0.00027    0.00774   -0.00030
AFIX  13
H1A   2    0.658389    0.676875    0.147701    11.00000   -1.20000
AFIX   0
C2    1    0.668901    0.473456    0.077832    11.00000    0.02755    0.03731 =
         0.03561   -0.00369    0.00928   -0.00275
AFIX  13
H2    2    0.676279    0.376264    0.116147    11.00000   -1.20000
AFIX   0
C3    1    0.781316    0.433245    0.011242    11.00000    0.03268    0.04030 =
         0.03263   -0.00964    0.00845   -0.00179
C4    1    0.837013    0.499085   -0.054896    11.00000    0.03527    0.05448 =
         0.04511   -0.00750    0.01646   -0.00269
AFIX  23
H41   2    0.830850    0.603403   -0.058327    11.00000   -1.20000
H42   2    0.833581    0.463796   -0.145962    11.00000   -1.20000
AFIX   0
C5    1    0.906855    0.465235    0.015540    11.00000    0.03563    0.06279 =
         0.06444   -0.01330    0.01406   -0.00166
AFIX  23
H51   2    0.912232    0.360858    0.022082    11.00000   -1.20000
H52   2    0.941211    0.501770   -0.036893    11.00000   -1.20000
AFIX   0
C6    1    0.919486    0.528517    0.151075    11.00000    0.05255    0.06136 =
         0.06575   -0.01160    0.00119   -0.00312
AFIX 137
H61   2    0.914648    0.631978    0.145336    11.00000   -1.50000
H62   2    0.965300    0.504583    0.191257    11.00000   -1.50000
H63   2    0.886709    0.490066    0.204610    11.00000   -1.50000
AFIX   0
C7    1    0.592681    0.561738    0.242326    11.00000    0.02587    0.03115 =
         0.03425    0.00012    0.00765   -0.00117
C8    1    0.553837    0.679745    0.260582    11.00000    0.03471    0.02632 =
         0.04443    0.00160    0.01278   -0.00172
AFIX  43
H8    2    0.570437    0.770828    0.241305    11.00000   -1.20000
AFIX   0
C9    1    0.491548    0.670661    0.305940    11.00000    0.03187    0.03479 =
         0.04415    0.00151    0.01365    0.00586
AFIX  43
H9    2    0.466024    0.753809    0.317272    11.00000   -1.20000
AFIX   0
C10   1    0.467380    0.537749    0.334340    11.00000    0.02670    0.03944 =
         0.03670    0.00510    0.01100   -0.00146
C11   1    0.505788    0.418326    0.320305    11.00000    0.03162    0.03150 =
         0.05242    0.00885    0.01006   -0.00132
AFIX  43
H11   2    0.489762    0.327845    0.342916    11.00000   -1.20000
AFIX   0
C12   1    0.567303    0.428991    0.273712    11.00000    0.02817    0.03014 =
         0.05190    0.00475    0.01167    0.00365
AFIX  43
H12   2    0.592692    0.345542    0.262809    11.00000   -1.20000
AFIX   0
C13   1    0.363873    0.635753    0.384526    11.00000    0.03656    0.06016 =
         0.06497    0.00748    0.02556    0.01098
AFIX 137
H131  2    0.356387    0.685234    0.300256    11.00000   -1.50000
H132  2    0.386275    0.699942    0.451447    11.00000   -1.50000
H133  2    0.320396    0.605505    0.409377    11.00000   -1.50000
AFIX   0
C14   1    0.720628    0.577249    0.293696    11.00000    0.02578    0.02684 =
         0.03203    0.00074    0.01054    0.00219
C15   1    0.765531    0.690514    0.307049    11.00000    0.03211    0.02787 =
         0.04040    0.00180    0.01074    0.00030
AFIX  43
H15   2    0.756537    0.771499    0.252594    11.00000   -1.20000
AFIX   0
C16   1    0.823452    0.688106    0.398449    11.00000    0.03136    0.02873 =
         0.04407   -0.00360    0.00737   -0.00471
AFIX  43
H16   2    0.853885    0.766079    0.407167    11.00000   -1.20000
AFIX   0
C17   1    0.835260    0.568622    0.476110    11.00000    0.02704    0.03372 =
         0.03471   -0.00721    0.00551   -0.00101
C18   1    0.791710    0.454495    0.466724    11.00000    0.03432    0.02959 =
         0.03901    0.00335    0.00772    0.00231
AFIX  43
H18   2    0.800688    0.374143    0.521993    11.00000   -1.20000
AFIX   0
C19   1    0.734496    0.459623    0.374781    11.00000    0.02900    0.02854 =
         0.04515    0.00217    0.00774   -0.00474
AFIX  43
H19   2    0.704171    0.381457    0.366912    11.00000   -1.20000
AFIX   0
C20   1    0.608652    0.470343   -0.029304    11.00000    0.03575    0.07209 =
         0.04410   -0.01249    0.00420   -0.00210
AFIX 137
H201  2    0.599078    0.566822   -0.062290    11.00000   -1.50000
H202  2    0.569123    0.432965    0.006421    11.00000   -1.50000
H203  2    0.618987    0.409239   -0.100979    11.00000   -1.50000
AFIX   0
HKLF 4


REM  nv2112_cu_a.res in C2
REM wR2 = 0.0693, GooF = S = 1.029, Restrained GooF = 1.029 for all data
REM R1 = 0.0264 for 3892 Fo > 4sig(Fo) and 0.0272 for all 3999 data
REM 224 parameters refined using 1 restraints

END

WGHT      0.0382      1.1178

REM Highest difference peak  0.478,  deepest hole -0.408,  1-sigma level  0.044
Q1    1   0.9269  0.5578  0.5258  11.00000  0.05    0.48
Q2    1   0.8011  0.6300 -0.1954  11.00000  0.05    0.34
Q3    1   0.8812  0.5530  0.5997  11.00000  0.05    0.30
Q4    1   0.8730  0.5565  0.5287  11.00000  0.05    0.29
Q5    1   0.8845  0.5801  0.0535  11.00000  0.05    0.25
Q6    1   0.5789  0.5039  0.2567  11.00000  0.05    0.24
Q7    1   0.6218  0.5610  0.2141  11.00000  0.05    0.23
Q8    1   0.4877  0.6040  0.3163  11.00000  0.05    0.21
Q9    1   0.5773  0.6152  0.2589  11.00000  0.05    0.20
Q10   1   0.8301  0.4818  0.4489  11.00000  0.05    0.18
;
_shelx_res_checksum   95963

_shelx_hkl_file
;
   0 -10   0 10496.1 511.541  37
   0 -10   0 10384.0 534.262  41
   0 -10   0 8972.77 333.573  11
   0 -10   1 9668.72 489.259  37
   0 -10  -1 9580.69 485.989  37
   0 -10  -1 8829.13 322.067  11
   0 -10   1 8923.12 335.462  11
   0 -10   1 8950.42 404.898  33
   0 -10  -1 9142.42 496.842  41
   0 -10   1 9203.83 509.710  41
   0 -10   2 706.526 177.430  41
   0 -10  -2 680.393 174.780  41
   0 -10   2 786.132 111.887  11
   0 -10   2 728.299 140.979  24
   0 -10   2 736.758 130.231  33
   0 -10  -2 894.292 172.394  37
   0 -10   2 831.650 172.747  37
   0 -10   3 151.225 97.3740  24
   0 -10   3 62.5614 60.6798  11
   0 -10   3 81.5788 120.726  41
   0 -10  -3 54.4469 118.550  41
   0 -10  -3 55.9508 113.517  37
   0 -10   3 34.5323 105.742  37
   0 -10   4 1528.20 167.023  24
   0 -10   4 1539.58 191.737  37
   0 -10  -4 1483.53 175.021  37
   0 -10   4 1613.16 138.432  11
   0 -10   4 1395.19 207.709  41
   0 -10  -4 1515.73 208.583  41
   0 -10   4 1373.12 154.402  16
   0 -10   5 2928.74 199.373  24
   0 -10  -5 2590.70 183.523  37
   0 -10   5 2624.31 211.477  37
   0 -10   5 2921.08 251.308  41
   0 -10  -5 3024.21 247.130  41
   0 -10   5 2688.16 159.716  11
   0 -10   5 2895.40 197.917  16
   0 -10   6 1861.02 135.111  24
   0 -10   6 1804.78 113.603  11
   0 -10   6 1920.85 140.347  16
   0 -10  -6 1930.15 175.959  41
   0 -10   6 1804.85 177.213  41
   0  -8   0 61844.5 989.610  11
   0  -8   0 66331.2 1308.70  41
   0  -8  -1 18597.2 539.998  11
   0  -8   1 18774.8 548.561  11
   0  -8   1 19713.4 704.400  37
   0  -8   1 19735.2 716.267  41
   0  -8  -2 823.698 129.012  11
   0  -8   2 730.570 124.027  11
   0  -8   2 1053.88 195.893  37
   0  -8   3 5514.46 406.109  41
   0  -8  -3 4153.53 257.241  11
   0  -8   3 4180.84 273.213  11
   0  -8   3 5482.54 382.088  37
   0  -8   3 5141.83 326.855  33
   0  -8   4 2051.66 198.619  11
   0  -8  -4 1871.04 177.053  11
   0  -8   4 1893.02 255.014  41
   0  -8   4 2271.37 261.907  37
   0  -8   4 1991.54 225.931  24
   0  -8   5 2772.78 254.106  24
   0  -8   5 2824.89 300.060  41
   0  -8   5 3033.97 230.288  11
   0  -8  -5 2824.45 203.410  11
   0  -8   5 2576.50 265.773  37
   0  -8   5 2884.42 253.163  16
   0  -8   6 3195.42 266.620  24
   0  -8   6 3237.95 316.310  41
   0  -8   6 3796.53 252.801  11
   0  -8   6 3097.14 272.492  37
   0  -8   6 3570.31 268.888  16
   0  -8   7 2833.01 228.320  24
   0  -8   7 2719.35 282.230  41
   0  -8   7 3155.00 215.255  11
   0  -8   7 2460.07 215.940  37
   0  -8   7 2708.87 217.761  16
   0  -8   8 211.426 74.6124  11
   0  -8   8 55.8919 66.5180  16
   0  -8   8 339.039 111.380  41
   0  -8   8 277.026 92.0108  24
   0  -8   9 940.878 94.6183  16
   0  -8   9 891.648 92.2670  17
   0  -8   9 813.312 85.8961  24
   0  -8   9 848.849 112.976  41
   0  -6   0 23873.6 990.678   2
   0  -6   0 23987.5 1005.95  30
   0  -6  -1 56216.3 1414.80   2
   0  -6   1 55936.9 1596.85   2
   0  -6  -1 55189.1 1653.09  30
   0  -6   2 3427.32 433.478   2
   0  -6  -2 4078.47 492.053  30
   0  -6   3 3514.42 461.913   2
   0  -6   4 14128.5 507.484  24
   0  -6   4 14335.5 558.599  41
   0  -6   4 13945.2 456.065  11
   0  -6   4 12729.8 918.995   2
   0  -6  -4 14318.2 1097.73  27
   0  -6  -5 8821.80 916.572  27
   0  -6   5 8535.60 413.771  24
   0  -6   5 7971.94 442.161  41
   0  -6   5 9215.96 393.770  11
   0  -6   5 9543.45 826.671   2
   0  -6   5 8456.74 430.297  37
   0  -6   5 8654.95 440.220  38
   0  -6   6 6008.38 352.168  16
   0  -6  -6 5929.95 808.690  27
   0  -6   6 5471.18 344.788  24
   0  -6   6 5158.83 381.014  41
   0  -6   6 5798.75 325.409  11
   0  -6   6 6035.34 680.261   2
   0  -6   6 5438.95 352.497  37
   0  -6   7 3327.49 251.859  11
   0  -6   7 3426.29 274.813  16
   0  -6   7 3172.06 272.662  24
   0  -6   7 2455.01 290.012  41
   0  -6   8 293.127 116.103  11
   0  -6   8 156.823 97.2752  16
   0  -6   8 389.441 114.143  24
   0  -6   9 1049.08 142.241  11
   0  -6   9 1090.20 151.130  17
   0  -6   9 851.084 129.446  16
   0  -6   9 1211.16 193.048  41
   0  -6   9 946.710 144.921  24
   0  -6  10 2711.84 183.707  17
   0  -6  10 2723.44 178.817  16
   0  -6  10 2658.95 216.311  41
   0  -6  10 2680.21 183.087  24
   0  -6  11 2310.94 119.474  17
   0  -4   0 70622.8 1307.22  30
   0  -4   0 77859.7 1378.71   2
   0  -4   1 27672.5 757.442  30
   0  -4   1 29736.9 925.789   2
   0  -4  -1 29411.1 780.969   2
   0  -4  -2 29648.4 1059.31  27
   0  -4  -2 30638.2 735.517   2
   0  -4   2 30151.2 1008.45   2
   0  -4  -3 13973.3 797.786  27
   0  -4   3 13707.0 736.727   2
   0  -4  -4 27015.5 1224.74  28
   0  -4  -4 27283.0 1218.54  27
   0  -4   4 26630.6 1101.37   2
   0  -4  -5 42280.8 1674.83  27
   0  -4  -5 42456.0 1709.75  28
   0  -4   5 43290.3 1503.50   2
   0  -4  -6 15082.4 1129.67  28
   0  -4   6 16484.9 987.229   2
   0  -4   7 524.267 219.099   2
   0  -4  -7 620.639 271.158  27
   0  -4  -7 940.900 344.140  28
   0  -4   7 785.389 146.150  24
   0  -4   7 505.111 110.251  11
   0  -4   7 530.264 110.889  21
   0  -4   7 574.304 126.255  16
   0  -4   7 871.279 161.727  41
   0  -4   8 397.378 117.808  24
   0  -4   8 435.504 118.608  11
   0  -4   8 374.848 112.391  21
   0  -4   8 700.733 173.413  41
   0  -4   8 252.183 98.0659  16
   0  -4   9 4064.48 274.089  11
   0  -4   9 4938.14 373.651  41
   0  -4   9 4064.47 291.041  17
   0  -4   9 4130.04 279.997  16
   0  -4   9 4365.95 309.950  24
   0  -4  10 1235.64 191.484  41
   0  -4  10 1035.53 157.855  17
   0  -4  10 1188.25 152.472  16
   0  -4  10 965.361 152.384  24
   0  -4  11 2685.40 175.821  16
   0  -4  11 2802.98 191.860  17
   0  -4  11 2475.05 187.860  24
   0  -4  12 228.302 50.4232  17
   0  -2   0 977967. 3356.92   2
   0  -2  -1 159764. 1573.88  27
   0  -2   1 157769. 1171.00  30
   0  -2  -1 161189. 1174.89   2
   0  -2   1 160353. 1561.91   2
   0  -2  -2 115328. 1576.33  28
   0  -2   2 118098. 1538.98   2
   0  -2  -2 116964. 1344.24   6
   0  -2  -2 115085. 853.256   5
   0  -2  -3 30467.7 951.630  28
   0  -2   3 29235.4 855.462   2
   0  -2   3 27665.1 446.874   4
   0  -2  -3 28374.4 608.988   5
   0  -2  -3 29229.7 823.462   6
   0  -2  -4 33804.4 1157.64  28
   0  -2  -4 32160.5 768.679  29
   0  -2   4 34586.1 1037.58   2
   0  -2   4 33518.0 577.580   4
   0  -2  -4 33181.5 817.865   5
   0  -2  -4 33259.5 1031.34   6
   0  -2  -5 75412.6 1977.42  28
   0  -2   5 80330.8 1702.99   2
   0  -2  -5 75994.1 1451.28   5
   0  -2  -5 76896.5 1787.47   6
   0  -2  -6 10938.4 860.514  28
   0  -2   6 12536.6 731.395   2
   0  -2  -6 11862.5 796.642   6
   0  -2  -7 2440.81 468.841  28
   0  -2  -7 2204.24 408.554  26
   0  -2   7 3806.26 435.211   2
   0  -2  -7 3479.98 490.486   6
   0  -2  -8 2560.87 466.093   6
   0  -2  -8 3275.42 586.543  28
   0  -2  -8 3701.96 560.326  26
   0  -2   8 3634.93 277.393  24
   0  -2   8 2741.42 228.752  11
   0  -2   8 4235.75 330.183  41
   0  -2   8 3467.10 252.473  21
   0  -2   8 3204.62 241.706  19
   0  -2   8 2943.23 241.900  17
   0  -2   8 3179.53 244.097  16
   0  -2   8 3121.16 237.036  18
   0  -2   9 6494.06 377.619  24
   0  -2   9 6749.79 430.932  41
   0  -2   9 5984.01 339.520  16
   0  -2   9 6000.74 335.137  18
   0  -2   9 6374.81 359.225  17
   0  -2   9 5904.63 329.071  21
   0  -2  10 6078.02 346.857  17
   0  -2  10 5681.54 319.653  16
   0  -2  10 5723.86 315.078  18
   0  -2  10 6067.36 360.068  24
   0  -2  10 5798.60 315.334  21
   0  -2  11 1676.39 157.060  18
   0  -2  11 1849.84 166.695  16
   0  -2  11 2006.80 189.151  17
   0  -2  11 1852.13 190.997  24
   0  -2  12 252.656 73.6744  17
   0   0   1 47381.9 470.453   2
   0   0   1 47627.5 453.821   4
   0   0   1 48156.3 510.226   1
   0   0  -1 48090.3 542.429   5
   0   0   2 49106.5 658.332   4
   0   0   2 46882.7 656.868   2
   0   0   2 49091.8 729.450   1
   0   0  -2 47885.1 778.425   5
   0   0  -3 327065. 1888.98  31
   0   0  -3 314596. 2399.09  29
   0   0   3 318529. 2279.75   1
   0   0   3 319127. 2077.37   4
   0   0   3 313471. 2090.44   2
   0   0  -3 305434. 2486.88   5
   0   0  -4 5330.41 285.585  31
   0   0  -4 5027.82 379.920  26
   0   0  -4 4888.55 348.620  29
   0   0   4 4824.95 309.801   4
   0   0   4 4701.31 334.312   1
   0   0   4 4706.37 303.931   2
   0   0  -4 4874.29 377.087   5
   0   0  -5 65556.1 1474.10  29
   0   0  -5 61954.5 1509.92  26
   0   0   5 69111.9 1425.25   1
   0   0   5 66988.6 1283.13   4
   0   0   5 67110.7 1240.22   2
   0   0  -5 69651.7 1659.81   6
   0   0  -5 65369.2 1535.78   5
   0   0  -6 7618.48 614.439  26
   0   0   6 8789.71 516.637   4
   0   0  -6 9151.19 686.364   6
   0   0  -6 9216.66 655.091   5
   0   0  -7 5523.94 593.173  26
   0   0  -7 7165.73 673.562   6
   0   0  -8 874.055 295.622   6
   0   0  -8 1413.18 340.624  26
   0   0   8 1537.68 184.757  24
   0   0   8 1582.87 202.339  41
   0   0   8 1458.14 170.257  21
   0   0   8 1246.95 168.135  19
   0   0   8 1114.05 154.869  17
   0   0   8 1120.41 159.307  18
   0   0   8 1062.96 145.736  16
   0   0   9 12903.4 503.176  21
   0   0   9 14124.2 550.129  24
   0   0   9 13560.1 515.401  17
   0   0   9 13304.1 501.060  16
   0   0   9 13355.6 513.890  18
   0   0  10 7798.52 376.871  16
   0   0  10 8039.42 394.692  18
   0   0  10 7993.96 394.620  17
   0   0  10 8231.24 399.831  21
   0   0  11 2250.88 198.642  18
   0   0  11 2137.95 185.443  16
   0   0  11 2053.03 197.113  17
   0   0  12 98.0558 66.4600  17
   0   0  12 32.4592 55.6692  18
   0   2   0 999999. 3632.15  26
   0   2   0 929862. 3005.88   4
   0   2  -1 173497. 1474.66   5
   0   2   1 168528. 675.617   7
   0   2  -1 167066. 1582.29  26
   0   2   1 173684. 1527.02   4
   0   2   1 173185. 1568.52   1
   0   2  -2 108015. 1441.36   5
   0   2  -2 106275. 1421.14  26
   0   2   2 108912. 1352.02   1
   0   2  -3 27800.5 868.341   5
   0   2  -3 29831.9 870.364  26
   0   2   3 27195.7 768.104   1
   0   2   3 26860.1 795.459   4
   0   2  -4 36102.0 1135.90   5
   0   2  -4 34904.6 1076.91  26
   0   2   4 37592.7 1050.00   4
   0   2   4 37325.4 1001.87   1
   0   2  -5 73276.3 1821.09   5
   0   2  -5 72467.4 1762.53  26
   0   2   5 73440.1 1623.64   4
   0   2   5 73640.6 1551.34   1
   0   2  -6 15473.0 935.028   5
   0   2  -6 14058.6 887.375  26
   0   2   6 15916.3 789.683   1
   0   2   6 15331.6 815.656   4
   0   2  -7 3921.67 518.568   6
   0   2   7 3997.17 463.205   4
   0   2   7 4423.00 458.961   1
   0   2  -8 3014.95 514.330  26
   0   2   8 3195.98 256.757  21
   0   2   8 2593.49 387.739   4
   0   2   8 3064.79 244.222  16
   0   2   8 2928.32 246.073  18
   0   2   8 2833.17 235.363  17
   0   2  -8 2135.81 414.823   6
   0   2   8 2484.22 206.159   8
   0   2   8 2853.50 230.473  14
   0   2   9 6526.67 383.013  21
   0   2   9 5939.50 316.447   8
   0   2   9 6111.56 334.710  14
   0   2   9 6520.37 371.828  17
   0   2   9 6765.79 376.901  18
   0   2  10 6048.52 299.347   8
   0   2  10 6013.68 321.391  14
   0   2  10 6396.88 357.968  18
   0   2  10 6354.08 359.738  17
   0   2  11 2250.84 161.104   8
   0   2  11 2240.62 172.410  14
   0   2  11 2278.64 205.721  17
   0   2  11 2392.01 211.456  18
   0   2  12 186.950 72.4351  17
   0   2  12 233.818 74.2943  18
   0   4   0 65456.5 1175.72   4
   0   4   0 63913.0 1404.08  26
   0   4  -1 31397.5 735.449   4
   0   4   1 33462.4 925.422   4
   0   4   1 33717.2 1017.55   1
   0   4  -1 32180.2 1021.97  26
   0   4   2 27766.8 928.038   4
   0   4   2 28322.9 952.455   1
   0   4  -2 26914.7 987.824  26
   0   4   3 12008.0 653.856   1
   0   4   3 12605.1 683.574   4
   0   4  -3 12595.7 736.938  26
   0   4   4 25720.2 1008.72   1
   0   4   4 25045.8 1039.53   4
   0   4  -4 26360.1 1151.98  26
   0   4   5 40201.2 1345.63   1
   0   4   5 39766.8 1420.65   4
   0   4  -5 36828.5 1508.11  26
   0   4   6 17075.5 925.612   1
   0   4   6 16222.7 980.467   4
   0   4  -6 15023.6 1057.87  26
   0   4   7 877.921 153.322  18
   0   4   7 880.100 159.071  17
   0   4  -7 1049.51 328.240  26
   0   4   7 745.637 135.930  14
   0   4   7 923.340 265.540   4
   0   4   7 1277.33 198.327  39
   0   4  -7 611.441 245.243   6
   0   4   7 694.191 128.176   8
   0   4  -8 307.161 114.100  25
   0   4   8 278.787 106.292   8
   0   4   8 343.670 117.969  14
   0   4   8 469.352 144.814  39
   0   4   8 286.114 119.524  18
   0   4   8 175.398 109.374  17
   0   4   9 3766.57 287.918  18
   0   4   9 4167.09 301.986  17
   0   4  -9 3856.29 300.754  23
   0   4  -9 3930.24 290.545  25
   0   4   9 3592.26 250.182   8
   0   4   9 4429.98 349.393  39
   0   4   9 3915.86 281.549  14
   0   4  10 1389.42 165.067  14
   0   4 -10 1266.57 165.166  23
   0   4  10 1524.63 199.364  39
   0   4  10 1219.91 142.632   8
   0   4  10 1496.03 180.113  17
   0   4  10 1583.96 188.323  18
   0   4  11 2754.04 164.495   8
   0   4  11 2775.67 199.851  18
   0   4  11 2442.43 184.407  17
   0   4  11 2653.96 177.996  14
   0   4  12 227.310 53.6633  17
   0   4  12 154.367 51.8085  18
   0   6   0 21219.8 862.172   4
   0   6  -1 55144.1 1815.23  26
   0   6   1 58203.0 1757.67   1
   0   6   1 55704.6 1510.88   4
   0   6  -2 3921.08 505.040  26
   0   6   2 3913.51 442.572   4
   0   6   2 3530.12 448.818   1
   0   6  -3 2945.23 469.132  26
   0   6   3 3273.30 427.359   4
   0   6   3 2643.99 403.969   1
   0   6  -4 12675.5 538.023  34
   0   6  -4 12750.8 1007.56  26
   0   6   4 12409.4 874.302   4
   0   6   4 12118.9 839.124   1
   0   6   4 11997.3 467.341  17
   0   6   4 12998.1 530.553  36
   0   6   5 8560.27 354.446   8
   0   6   5 8559.51 473.835  39
   0   6   5 7742.98 434.756  36
   0   6  -5 8474.14 458.285  34
   0   6  -5 8380.55 873.642  26
   0   6   5 8224.76 763.481   4
   0   6   5 8080.00 708.855   1
   0   6   5 8331.30 399.445  18
   0   6   5 9067.94 370.537   9
   0   6   5 8165.30 410.532  17
   0   6   5 8745.49 382.160  14
   0   6   5 8437.61 373.964  15
   0   6   6 5407.69 296.520   8
   0   6  -6 4828.48 359.721  34
   0   6  -6 5492.57 742.378  26
   0   6  -6 5243.56 375.307  25
   0   6   6 4582.53 372.742  39
   0   6   6 5604.98 342.241  18
   0   6   6 5049.34 361.841  36
   0   6   6 5549.59 354.623  17
   0   6   6 5530.84 322.905  14
   0   6   7 3476.34 285.720  17
   0   6  -7 2597.68 273.096  34
   0   6  -7 2595.31 275.616  25
   0   6   7 2494.59 297.382  39
   0   6   7 3156.19 266.730  18
   0   6   7 3123.90 250.857  14
   0   6   7 3275.34 238.273   8
   0   6  -8 377.944 117.352  34
   0   6  -8 268.206 127.887  23
   0   6  -8 392.820 132.063  25
   0   6   8 168.032 105.587  18
   0   6   8 198.826 114.621  17
   0   6   8 402.462 146.434  39
   0   6   8 95.5252 75.6162   8
   0   6   8 297.777 114.091  14
   0   6  -9 871.631 156.640  23
   0   6  -9 854.645 163.058  25
   0   6   9 879.427 139.447  18
   0   6   9 876.053 144.640  17
   0   6   9 619.257 108.523   8
   0   6   9 1109.55 186.004  39
   0   6   9 831.461 134.748  14
   0   6 -10 2547.13 185.885  25
   0   6 -10 2944.14 211.483  23
   0   6  10 2849.49 229.878  39
   0   6  10 3094.84 194.054  14
   0   6  10 2921.01 170.163   8
   0   6  10 2864.80 195.058  18
   0   6 -11 1995.19 151.140  35
   0   6  11 2085.74 117.679  14
   0   6  11 1759.09 111.774  18
   0   8   0 63253.9 2221.54   1
   0   8   0 64694.3 1235.37  34
   0   8   0 67069.6 1402.80  42
   0   8   0 65122.7 1089.91   9
   0   8   1 19178.2 1212.06   1
   0   8  -1 18991.3 1249.64   1
   0   8   1 18033.1 586.352   9
   0   8  -1 17992.2 567.658   9
   0   8  -1 18117.7 686.507  34
   0   8   1 18495.0 638.280  34
   0   8   1 18021.5 731.495  42
   0   8  -1 17945.4 735.220  42
   0   8  -2 1182.44 216.827  42
   0   8   2 1268.72 220.071  42
   0   8  -2 1341.12 196.093  25
   0   8   2 966.637 278.718   1
   0   8   2 1008.03 163.941   9
   0   8  -2 998.398 143.495   9
   0   8  -2 1123.30 202.621  34
   0   8  -3 4768.58 344.472  25
   0   8  -3 4343.46 308.812  23
   0   8   3 5092.02 387.141  42
   0   8  -3 5173.85 402.883  42
   0   8   3 3883.02 279.952   9
   0   8   3 5188.08 370.052  39
   0   8  -3 4809.98 382.813  34
   0   8   4 1244.06 215.404  39
   0   8  -4 1275.03 209.436  25
   0   8  -4 1261.47 190.844  23
   0   8   4 1168.84 159.123   9
   0   8  -4 1476.95 234.204  34
   0   8  -4 1237.29 216.038  42
   0   8   4 1229.12 201.529  42
   0   8  -5 2900.01 303.719  34
   0   8  -5 2616.44 281.505  25
   0   8  -5 2641.11 257.639  23
   0   8   5 2945.08 308.970  39
   0   8   5 2822.85 232.981  15
   0   8   5 2746.95 215.663   9
   0   8  -6 3310.49 310.479  34
   0   8  -6 4078.01 331.709  25
   0   8  -6 3275.22 288.273  23
   0   8   6 3335.00 222.154  15
   0   8   6 3439.76 250.670  18
   0   8   6 3204.64 320.362  39
   0   8   6 3481.96 220.363  14
   0   8  -7 2815.99 265.770  25
   0   8  -7 2572.87 249.603  23
   0   8  -7 2320.15 238.363  34
   0   8   7 2596.61 205.627  18
   0   8   7 2663.58 188.481  14
   0   8   7 2701.30 195.791  13
   0   8   7 2302.29 260.934  39
   0   8  -8 253.069 97.7754  34
   0   8   8 355.982 123.573  39
   0   8   8 110.349 56.8836  14
   0   8  -8 186.555 107.865  23
   0   8  -8 404.566 121.037  25
   0   8   9 848.180 79.7086  14
   0   8  -9 1123.13 125.323  25
   0   8  -9 1101.43 122.686  23
   0   8   9 1049.21 139.738  39
   0   8  -9 860.782 103.605  35
   0  10   0 9128.02 377.896   9
   0  10   0 9293.32 361.955  13
   0  10   0 9666.43 447.121  34
   0  10   1 8910.87 374.903   9
   0  10  -1 8768.06 355.136   9
   0  10  -1 8296.35 435.431  34
   0  10   1 8812.64 369.266  13
   0  10  -1 8701.77 520.522  42
   0  10   1 8836.05 515.685  42
   0  10   2 840.626 137.645   9
   0  10   2 564.513 174.240  42
   0  10  -2 325.440 159.133  42
   0  10  -2 767.914 176.619  34
   0  10   2 644.226 121.476  13
   0  10  -3 113.800 84.7198  25
   0  10   3 173.737 76.2101   9
   0  10  -3 149.084 129.770  42
   0  10   3 133.707 140.732  42
   0  10   3 149.266 89.0707  15
   0  10   3 103.712 81.1703  13
   0  10  -3 103.240 118.562  34
   0  10  -4 1244.68 154.729  25
   0  10  -4 1040.33 167.888  42
   0  10   4 1168.75 163.598  42
   0  10  -4 1225.20 182.403  34
   0  10   4 1316.83 154.047  39
   0  10   4 1250.46 141.044  15
   0  10   4 1015.00 135.908  13
   0  10   5 2230.90 149.677  15
   0  10  -5 2395.73 196.182  25
   0  10  -5 2546.91 234.801  34
   0  10   5 2238.05 189.665  39
   0  10   5 2755.57 185.683  13
   0  10  -6 2158.93 169.196  25
   0  10  -6 2030.03 132.430  23
   0  10   6 2187.13 139.474  13
   0  10  -6 2071.51 184.961  34
   0  10   6 1853.16 159.349  39
  -1 -11   4 967.697 110.237  37
  -1 -11   4 1010.75 135.007  41
   1 -11  -4 1087.28 133.190  41
  -1 -11   4 913.840 94.6727  16
  -1 -11   3 1456.26 123.979  24
   1 -11  -3 1612.02 149.232  37
  -1 -11   3 1669.53 169.574  37
  -1 -11   3 1381.88 99.3589  11
  -1 -11   3 1680.28 139.306  16
   1 -11  -3 1615.57 173.608  41
  -1 -11   3 1769.00 188.089  41
   1 -11  -2 815.260 153.349  41
  -1 -11   2 764.181 146.721  41
  -1 -11   2 691.381 81.3706  11
  -1 -11   2 956.655 119.452  24
  -1 -11   2 660.082 102.080  16
   1 -11  -2 548.860 107.550  33
   1 -11  -2 563.823 116.165  37
  -1 -11   2 775.123 143.757  37
  -1 -11   1 1896.19 168.348  24
   1 -11  -1 2106.62 207.144  37
  -1 -11   1 1946.85 200.592  37
  -1 -11   1 1983.39 220.336  41
   1 -11  -1 2162.15 225.312  41
  -1 -11   1 1750.52 121.753  11
   1 -11  -1 2350.96 185.655  33
   1 -11   0 4075.09 281.958  37
  -1 -11   0 4170.26 286.823  37
  -1 -11   0 3789.40 170.299  11
  -1 -11   0 4142.38 301.277  41
   1 -11   0 4200.91 299.996  41
  -1 -11   0 3843.85 207.262  33
   1 -11   0 4049.51 236.522  33
  -1 -11  -1 6055.45 337.314  37
   1 -11   1 6509.53 346.354  37
   1 -11   1 5959.73 347.928  41
  -1 -11  -1 6283.35 356.187  41
   1 -11   1 6189.87 292.553  24
  -1 -11  -1 5418.58 255.814  33
   1 -11   1 5811.66 259.058  33
   1 -11   2 2040.06 199.162  37
  -1 -11  -2 2032.85 192.074  37
   1 -11   2 1786.84 161.943  24
  -1 -11  -2 1743.44 154.977  33
  -1 -11  -2 1950.01 207.738  41
   1 -11   2 1977.20 207.691  41
   1 -11   3 0.59952 59.1358  24
  -1 -11  -3 69.6818 84.3399  41
   1 -11   3 24.5434 87.1806  41
  -1 -11  -3 19.4351 71.7266  37
   1 -11   3 58.4542 75.2555  37
   1 -11   3 60.6838 54.4404  16
   1 -11   4 360.920 69.4505  24
   1 -11   4 302.876 64.9968  16
   1 -11   4 405.659 103.395  41
  -1 -11  -4 522.195 104.164  41
   1 -11   4 416.242 87.4960  37
  -1  -9   8 1584.20 105.606  11
  -1  -9   8 1332.90 123.224  41
  -1  -9   8 1605.27 117.787  16
  -1  -9   8 1281.09 94.8213  17
  -1  -9   7 248.733 65.7554  11
  -1  -9   7 272.788 77.6602  16
  -1  -9   7 381.978 123.914  41
  -1  -9   7 506.259 92.6808  24
  -1  -9   6 878.278 137.770  24
  -1  -9   6 1165.57 151.622  16
  -1  -9   6 1050.76 129.275  11
  -1  -9   6 846.236 167.551  41
  -1  -9   6 911.275 144.942  37
  -1  -9   5 4007.74 328.668  41
  -1  -9   5 3995.19 247.626  11
  -1  -9   5 3941.85 273.376  24
  -1  -9   5 3872.26 291.328  37
  -1  -9   5 3994.93 279.348  16
   1  -9  -5 3810.89 270.666  37
  -1  -9   4 10024.3 445.225  24
  -1  -9   4 9927.71 486.759  37
  -1  -9   4 9819.81 390.062  11
   1  -9  -4 9194.49 457.953  37
  -1  -9   4 9862.10 518.198  41
  -1  -9   3 3100.93 262.627  24
  -1  -9   3 2668.23 219.060  11
  -1  -9   3 3360.87 310.044  37
   1  -9  -3 3029.10 287.705  37
  -1  -9   3 3371.49 333.101  41
  -1  -9   2 6239.70 426.220  41
   1  -9  -2 5670.50 409.579  41
  -1  -9   2 5450.33 306.676  11
  -1  -9   2 5248.49 385.137  37
  -1  -9   2 5784.85 337.657  33
   1  -9  -2 5950.87 398.934  37
   1  -9  -1 15996.1 472.987  11
  -1  -9   1 15604.6 504.722  11
   1  -9  -1 16583.8 667.311  37
  -1  -9   1 18111.9 695.204  37
  -1  -9   1 17326.2 708.080  41
   1  -9  -1 18284.9 719.013  41
  -1  -9   0 3967.40 259.818  11
   1  -9   0 3778.73 240.084  11
   1  -9   0 2916.84 296.058  37
  -1  -9   0 4532.26 362.347  37
  -1  -9   0 3195.76 316.450  41
   1  -9   0 3544.92 336.459  41
   1  -9   1 4463.59 369.595  37
  -1  -9  -1 4158.12 364.196  41
   1  -9   1 4207.99 360.460  41
  -1  -9  -1 4457.26 269.388  11
   1  -9   1 4187.82 258.688  11
   1  -9   2 11213.5 552.981  37
   1  -9   2 10937.9 408.025  11
  -1  -9  -2 11344.6 419.156  11
   1  -9   2 11477.5 492.401  33
   1  -9   2 10790.8 566.623  41
   1  -9   3 1667.22 261.298  41
  -1  -9  -3 1604.34 162.376  11
   1  -9   3 1696.11 169.264  11
   1  -9   3 1954.44 242.719  24
   1  -9   3 1464.17 188.789  33
   1  -9   3 1736.85 239.282  37
  -1  -9  -4 3120.23 206.152  11
   1  -9   4 3008.66 214.096  11
   1  -9   4 3792.41 317.979  37
   1  -9   4 3947.01 293.081  24
   1  -9   4 4169.30 347.298  41
   1  -9   5 9190.48 415.876  24
   1  -9   5 9739.71 463.396  37
   1  -9   5 8204.00 329.986  11
  -1  -9  -5 8672.30 309.881  11
   1  -9   5 8518.15 386.554  16
   1  -9   5 9207.84 495.626  41
   1  -9   6 2800.50 220.213  24
   1  -9   6 2702.70 235.051  37
   1  -9   6 2841.45 182.328  11
   1  -9   6 2766.60 207.340  16
   1  -9   6 2938.48 274.727  41
   1  -9   7 1538.10 148.377  24
   1  -9   7 1219.32 125.385  37
   1  -9   7 1428.82 131.338  16
   1  -9   7 1331.44 176.681  41
   1  -9   7 1527.32 120.377  11
   1  -9   8 171.248 49.1010  17
   1  -9   8 225.314 51.0495  16
   1  -9   8 188.845 76.6209  41
  -1  -7  10 2636.59 147.086  16
  -1  -7  10 2497.87 136.049  17
  -1  -7   9 3773.13 220.973  24
  -1  -7   9 4066.05 225.518  17
  -1  -7   9 4286.71 235.946  16
  -1  -7   9 3539.74 258.287  41
  -1  -7   9 4143.65 220.074  11
  -1  -7   8 1584.81 180.973  24
  -1  -7   8 1339.56 164.500  16
  -1  -7   8 1698.24 220.393  41
  -1  -7   8 1250.44 152.752  11
  -1  -7   7 1338.19 177.137  24
  -1  -7   7 1366.14 169.358  11
  -1  -7   7 1454.24 193.151  16
  -1  -7   7 1615.47 238.113  41
  -1  -7   6 1933.98 218.947  24
  -1  -7   6 1617.25 213.764  37
  -1  -7   6 2038.28 205.856  11
  -1  -7   6 1566.45 196.271  16
  -1  -7   6 1592.75 237.666  41
  -1  -7   5 12308.4 510.714  24
  -1  -7   5 11291.1 528.578  38
  -1  -7   5 11975.4 526.127  37
  -1  -7   5 12600.8 474.766  11
  -1  -7   5 12879.9 515.275  16
  -1  -7   5 11630.8 562.997  41
   1  -7  -4 25345.6 1542.57  30
  -1  -7   4 27938.1 747.624  24
  -1  -7   4 27927.7 733.103  22
  -1  -7   4 26996.4 782.746  37
  -1  -7   4 26220.5 758.882  38
  -1  -7   4 27831.9 685.416  11
  -1  -7   4 26893.0 1409.18   2
  -1  -7   4 27721.3 832.528  41
   1  -7  -3 7476.15 787.929  30
  -1  -7   3 8260.05 386.718  22
  -1  -7   3 7384.83 352.153  11
  -1  -7   3 7241.73 708.391   2
  -1  -7   3 8840.53 422.445  38
  -1  -7   3 8651.24 442.491  37
  -1  -7   3 8668.69 456.655  41
  -1  -7   2 5027.38 348.061  41
  -1  -7   2 5122.53 287.111  11
   1  -7  -2 5204.30 615.810  30
  -1  -7   2 5162.54 342.741  37
  -1  -7   2 4605.99 539.800   2
   1  -7  -1 25555.6 1267.09  30
  -1  -7   1 22340.5 1120.37   2
  -1  -7   1 25099.8 738.659  41
  -1  -7   0 8670.78 666.131   2
   1  -7   0 8291.93 636.421   2
   1  -7   1 10797.4 770.069   2
   1  -7   1 9907.59 468.069  41
   1  -7   1 9788.85 460.213  37
   1  -7   2 21679.7 708.129  41
   1  -7   2 22686.4 574.956  11
  -1  -7  -2 21371.7 566.644  11
  -1  -7  -2 22731.0 1253.75  30
   1  -7   2 20906.7 1142.92   2
   1  -7   2 22122.5 699.093  37
   1  -7   3 10078.3 441.389  33
  -1  -7  -3 10814.6 940.891  30
   1  -7   3 9653.61 494.843  41
  -1  -7  -3 11247.6 418.789  11
   1  -7   3 10643.8 407.630  11
   1  -7   3 9872.10 483.037  37
   1  -7   3 10955.6 866.268   2
   1  -7   4 6143.26 350.311  33
  -1  -7  -4 5427.55 720.080  30
   1  -7   4 6041.70 360.511  24
   1  -7   4 6805.34 429.256  41
   1  -7   4 5133.64 297.639  11
   1  -7   4 6068.26 359.074  38
   1  -7   4 6753.02 407.869  37
   1  -7   4 5115.94 625.363   2
   1  -7   5 14701.9 648.852  41
   1  -7   5 14656.7 502.927  11
   1  -7   5 14884.0 579.650  24
   1  -7   5 15293.3 609.342  37
   1  -7   5 15047.8 552.865  16
   1  -7   6 10489.5 551.712  41
   1  -7   6 10852.2 431.993  11
   1  -7   6 10024.5 470.046  24
   1  -7   6 9947.57 489.946  37
   1  -7   6 10381.7 459.201  16
   1  -7   7 3845.59 345.110  41
   1  -7   7 4424.60 274.898  11
   1  -7   7 4395.99 313.747  24
   1  -7   7 3826.42 295.632  37
   1  -7   7 4332.45 293.716  16
   1  -7   8 143.465 94.9820  24
   1  -7   8 115.630 82.5607  16
   1  -7   8 95.8350 118.784  41
   1  -7   8 10.1931 76.8678  11
   1  -7   9 889.808 123.557  24
   1  -7   9 997.371 159.273  41
   1  -7   9 676.680 103.007  16
   1  -7   9 776.909 116.246  17
   1  -7  10 2662.64 142.589  24
   1  -7  10 2724.90 175.458  41
   1  -7  10 2286.93 120.351  16
   1  -7  10 2517.56 137.776  17
  -1  -5  11 504.149 82.0499  24
  -1  -5  11 577.024 85.8132  16
  -1  -5  11 683.355 94.2189  17
  -1  -5  10 1775.81 175.549  24
  -1  -5  10 1948.36 179.122  17
  -1  -5  10 1664.58 164.265  16
  -1  -5  10 1334.85 178.004  41
  -1  -5   9 8194.89 397.498  24
  -1  -5   9 9415.26 391.783  11
  -1  -5   9 8153.39 350.436  21
  -1  -5   9 8303.13 388.703  16
  -1  -5   9 8166.81 383.799  17
  -1  -5   9 8225.58 452.483  41
  -1  -5   8 2707.16 251.191  24
  -1  -5   8 2231.78 211.543  11
  -1  -5   8 2333.43 209.034  21
  -1  -5   8 2526.71 236.442  16
  -1  -5   8 2620.09 279.637  41
  -1  -5   7 345.054 182.185   2
   1  -5  -7 612.640 290.977  27
  -1  -5   7 360.469 115.778  24
  -1  -5   7 360.271 121.388  11
  -1  -5   7 357.899 108.818  21
  -1  -5   7 283.922 108.871  16
  -1  -5   7 713.407 166.392  41
  -1  -5   6 5636.88 327.154  16
   1  -5  -6 4606.39 674.372  27
  -1  -5   6 4962.99 318.451  24
  -1  -5   6 5092.87 295.410  11
  -1  -5   6 4583.32 332.142  38
  -1  -5   6 5538.63 615.173   2
  -1  -5   6 4483.72 332.802  41
  -1  -5   5 6925.36 652.270   2
   1  -5  -5 6870.76 752.149  27
  -1  -5   4 26044.6 1189.11   2
   1  -5  -4 25863.5 1321.32  27
  -1  -5   3 44365.0 1463.36   2
   1  -5  -3 50731.1 1709.43  27
  -1  -5   2 9853.95 652.756   2
  -1  -5   1 13871.4 721.621   2
   1  -5  -1 12919.5 589.679   2
   1  -5  -1 13003.2 724.411  30
  -1  -5   1 13256.0 579.278  30
  -1  -5   0 50545.5 1288.36   2
   1  -5   0 50863.9 1272.23   2
  -1  -5   0 49587.7 1238.89  30
   1  -5   0 50099.5 1324.88  30
   1  -5   1 53186.5 1401.63   2
  -1  -5  -1 52759.1 1243.59   2
   1  -5   1 52193.6 1276.80  30
   1  -5   2 49212.4 1448.59   2
  -1  -5  -2 46313.9 1094.92   2
  -1  -5  -2 46062.8 1498.94  27
   1  -5   3 12572.2 795.455   2
  -1  -5  -3 12250.6 839.705  27
   1  -5   4 5245.22 558.461   2
  -1  -5  -4 6005.35 646.117  27
   1  -5   5 7133.49 679.469   2
  -1  -5  -5 7366.04 777.920  27
   1  -5   6 18614.2 583.963  16
  -1  -5  -6 19353.2 1358.34  27
   1  -5   6 17973.7 601.047  24
   1  -5   6 17527.5 655.331  41
   1  -5   6 18759.4 555.609  11
   1  -5   6 17532.2 600.931  37
   1  -5   6 19796.4 1175.59   2
   1  -5   7 15072.2 569.528  24
   1  -5   7 14858.5 536.492  16
   1  -5   7 14262.8 622.627  41
   1  -5   7 15755.3 524.954  11
   1  -5   8 393.684 134.564  24
   1  -5   8 616.029 133.255  16
   1  -5   8 645.841 143.263  11
   1  -5   9 2171.81 216.816  24
   1  -5   9 1815.17 193.952  17
   1  -5   9 1721.43 179.065  16
   1  -5  10 3823.06 252.240  24
   1  -5  10 4015.37 299.964  41
   1  -5  10 3324.63 211.727  16
   1  -5  10 3392.34 229.313  17
   1  -5  11 1546.96 118.085  16
   1  -5  11 1472.75 126.848  17
   1  -5  11 1372.24 124.194  24
  -1  -3  12 297.957 66.6595  17
  -1  -3  12 255.131 63.7604  16
  -1  -3  11 1148.34 138.026  16
  -1  -3  11 1257.44 149.008  17
  -1  -3  11 1012.26 137.929  24
  -1  -3  10 4405.93 294.088  24
  -1  -3  10 4893.80 298.956  16
  -1  -3  10 4575.99 293.268  17
  -1  -3  10 3956.64 315.992  41
  -1  -3  10 4195.82 267.025  21
  -1  -3   9 10576.5 473.881  24
  -1  -3   9 10407.8 441.756  21
  -1  -3   9 10648.4 456.252  16
  -1  -3   9 11098.6 464.785  17
  -1  -3   9 10290.2 408.985  18
  -1  -3   9 10464.4 526.663  41
  -1  -3   8 6359.38 406.499  41
   1  -3  -8 4835.48 641.840  26
   1  -3  -8 5337.50 750.770  28
  -1  -3   8 5168.08 328.917  24
  -1  -3   8 4621.02 287.392  11
  -1  -3   8 5138.91 315.275  16
  -1  -3   8 5122.90 315.508  17
   1  -3  -8 4455.30 567.917   6
  -1  -3   8 5329.73 316.443  21
   1  -3  -7 2049.09 366.131   6
  -1  -3   7 2712.21 214.184  11
   1  -3  -7 3005.53 540.175  28
  -1  -3   7 2924.29 404.018   2
  -1  -3   7 2727.12 223.093  16
  -1  -3   6 2522.79 356.950   2
   1  -3  -6 2967.79 398.153   6
   1  -3  -6 1631.17 355.231  28
  -1  -3   5 5190.61 482.335   2
   1  -3  -5 5615.37 484.263   6
  -1  -3   4 25820.4 970.032   2
   1  -3  -4 25565.4 896.771   6
   1  -3  -4 27293.1 1098.76  28
  -1  -3   3 61814.6 1380.94   2
   1  -3  -3 60538.2 1166.29   6
   1  -3  -3 59511.3 771.024   5
   1  -3  -2 37513.8 620.702   2
  -1  -3   2 38910.3 1001.07   2
   1  -3  -1 9427.04 364.634   2
  -1  -3   1 8006.46 312.168  30
   1  -3  -1 8621.14 464.583  27
   1  -3   0 102551. 1348.72   2
  -1  -3   0 101326. 1356.19   2
   1  -3   0 102307. 1387.03  30
   1  -3   1 97368.6 1485.26   2
  -1  -3  -1 97079.2 1240.05   2
   1  -3   1 97894.2 1280.67  30
  -1  -3  -1 98115.4 1481.84  27
   1  -3   2 101005. 1674.51   2
  -1  -3  -2 102483. 1207.75   2
  -1  -3  -2 99923.2 1661.90  27
   1  -3   3 35234.8 1090.13   2
  -1  -3  -3 34688.7 1151.88  28
   1  -3   4 7330.15 547.601   2
  -1  -3  -4 7514.67 619.676  28
   1  -3   5 8746.41 646.222   2
  -1  -3  -5 8850.57 640.601   6
  -1  -3  -5 9056.10 754.310  28
   1  -3   6 36765.8 1393.89   2
  -1  -3  -6 34127.4 1615.63  28
   1  -3   7 30570.3 833.313  41
   1  -3   7 34741.0 738.155  11
   1  -3   7 33345.0 788.599  24
  -1  -3  -7 33884.5 1779.33  28
   1  -3   7 37406.3 1473.91   2
   1  -3   7 34286.3 755.803  16
  -1  -3  -8 2924.99 533.328  26
  -1  -3  -8 2858.22 594.326  28
   1  -3   8 3397.05 280.627  24
   1  -3   8 3953.59 281.944  17
   1  -3   8 4372.05 287.073  16
   1  -3   8 2586.73 277.633  41
   1  -3   8 4377.27 279.801  11
   1  -3   9 1853.09 252.553  41
   1  -3   9 1625.59 189.107  16
   1  -3   9 1601.49 194.655  17
   1  -3   9 1612.94 188.104  18
   1  -3   9 1420.03 200.562  24
   1  -3  10 2833.68 277.764  41
   1  -3  10 2390.24 203.059  16
   1  -3  10 2540.03 226.426  17
   1  -3  10 2342.84 197.619  18
   1  -3  10 2848.34 245.917  24
   1  -3  11 2303.19 162.857  18
   1  -3  11 2267.85 187.243  17
   1  -3  11 2390.14 174.206  16
   1  -3  11 2188.85 193.965  24
   1  -3  12 1117.25 104.055  17
  -1  -1  12 249.728 81.5806  17
  -1  -1  12 113.394 55.2914  18
  -1  -1  11 4657.83 262.136  18
  -1  -1  11 4975.27 280.629  16
  -1  -1  11 5015.55 292.563  17
  -1  -1  11 4515.10 262.965  21
  -1  -1  10 7863.82 387.552  21
  -1  -1  10 7341.91 400.881  24
  -1  -1  10 7993.84 378.763  18
  -1  -1  10 7974.60 396.560  17
  -1  -1  10 7696.15 378.485  16
  -1  -1   9 11193.0 467.934  21
  -1  -1   9 11221.1 476.486  19
  -1  -1   9 11626.0 542.847  41
  -1  -1   9 11519.2 467.916  16
  -1  -1   9 11911.1 471.472  18
  -1  -1   9 11860.6 481.841  17
  -1  -1   9 11044.8 487.100  24
  -1  -1   8 3984.38 268.184  16
  -1  -1   8 3748.76 255.830  18
  -1  -1   8 3807.17 269.751  17
   1  -1  -8 3776.95 617.868  28
   1  -1  -8 3389.61 504.666  26
  -1  -1   8 4127.83 281.927  24
  -1  -1   8 3983.75 272.466  21
  -1  -1   8 4037.67 279.389  19
  -1  -1   8 4908.86 344.357  41
   1  -1  -8 3584.99 521.387   6
   1  -1  -7 1480.49 324.305  26
   1  -1  -7 937.805 247.511   6
   1  -1  -7 1048.71 259.744   5
   1  -1  -6 2744.38 344.005  29
   1  -1  -6 2293.26 347.216  26
   1  -1  -6 2422.32 361.924   6
   1  -1  -6 3004.58 364.224   5
  -1  -1   6 2423.39 279.696   2
   1  -1  -5 29291.4 980.128   5
   1  -1  -5 30312.0 1104.02   6
  -1  -1   5 30336.2 901.016   2
  -1  -1   5 29352.2 699.097   4
   1  -1  -4 53150.1 1108.05  29
   1  -1  -4 51389.4 1112.59   5
  -1  -1   4 49487.3 783.285   4
  -1  -1   4 51166.9 1057.38   2
  -1  -1   3 23743.5 644.082   2
  -1  -1   3 23070.4 425.823   4
  -1  -1   2 44623.6 762.642   2
  -1  -1   2 43650.9 376.791   4
   1  -1  -1 89057.1 877.231  28
  -1  -1   1 90752.8 880.741   7
  -1  -1   0 568.983 63.5530  27
   1  -1   0 757.416 84.3117  30
  -1  -1   0 914.940 58.2852   7
  -1  -1   0 699.717 78.1236   2
   1  -1   0 887.159 83.8328   2
  -1  -1  -1 1828.14 151.838   6
  -1  -1  -1 2258.29 124.573   2
   1  -1   1 2268.76 175.373   2
  -1  -1  -2 310280. 1347.60  29
  -1  -1  -2 306843. 1729.73   5
  -1  -1  -2 311994. 2213.23   6
   1  -1   2 305777. 2196.03   2
  -1  -1  -3 139950. 1276.54  29
  -1  -1  -3 144037. 1852.71   6
  -1  -1  -3 144445. 1547.06   5
   1  -1   3 140040. 1324.11   4
   1  -1   3 147969. 1754.27   2
  -1  -1  -4 19307.6 593.332  29
  -1  -1  -4 21025.8 713.240   5
  -1  -1  -4 20552.4 820.867   6
   1  -1   4 20203.7 590.452   4
   1  -1   4 21074.2 748.118   2
  -1  -1  -5 85830.3 1880.00   6
  -1  -1  -5 81281.3 1617.44   5
   1  -1   5 81103.3 1326.08   4
   1  -1   5 82102.8 1624.29   2
  -1  -1  -6 51045.7 1627.20  26
  -1  -1  -6 50388.0 1631.46   6
   1  -1   6 50973.5 1379.51   2
  -1  -1  -7 39385.8 1594.53   6
  -1  -1  -7 36328.2 1543.19  26
  -1  -1  -8 993.626 327.079  28
  -1  -1  -8 1215.69 352.521  26
   1  -1   8 996.161 159.882  24
  -1  -1  -8 1499.67 374.131   6
   1  -1   8 1107.41 144.917  21
   1  -1   8 817.116 172.977  41
   1  -1   8 1446.89 174.805  17
   1  -1   8 1296.72 164.781  16
   1  -1   8 1368.85 171.994  18
   1  -1   9 926.349 148.277  21
   1  -1   9 1235.55 204.887  41
   1  -1   9 750.091 134.649  16
   1  -1   9 761.415 145.579  17
   1  -1   9 819.554 148.574  18
   1  -1   9 860.863 164.376  24
   1  -1  10 1877.40 184.619  21
   1  -1  10 1935.97 226.010  24
   1  -1  10 1902.23 206.135  17
   1  -1  10 1962.96 203.227  18
   1  -1  10 1872.52 188.893  16
   1  -1  11 830.201 123.604  18
   1  -1  11 938.931 144.682  17
   1  -1  11 878.956 124.222  16
   1  -1  12 861.535 112.169  17
   1  -1  12 945.330 102.936  18
  -1   1  12 261.721 78.6571  18
  -1   1  12 244.932 81.8822  17
  -1   1  11 4757.17 291.275  18
  -1   1  11 4976.51 297.121  17
  -1   1  11 4859.14 220.745   8
  -1   1  10 7548.68 324.672   8
  -1   1  10 7347.89 385.245  17
  -1   1  10 7523.45 385.436  18
  -1   1  10 7644.17 375.584  16
  -1   1  10 7173.16 334.574  14
  -1   1  10 7389.72 391.878  21
  -1   1   9 9956.79 390.953   8
  -1   1   9 10525.6 479.896  19
  -1   1   9 10575.9 471.734  21
  -1   1   9 10608.8 462.275  17
  -1   1   9 11364.5 476.735  18
  -1   1   9 10503.9 449.516  16
  -1   1   9 10297.5 419.594  14
  -1   1   8 3882.60 251.560  14
   1   1  -8 3864.70 562.429  26
  -1   1   8 4152.52 291.508  24
  -1   1   8 4096.89 289.617  19
  -1   1   8 4106.35 282.616  21
  -1   1   8 3939.68 279.607  20
  -1   1   8 3975.43 276.126  18
  -1   1   8 3980.67 267.982  16
  -1   1   8 3908.99 274.017  17
   1   1  -8 3720.44 545.111   6
  -1   1   8 3442.51 228.877   8
  -1   1   7 529.960 164.254   4
   1   1  -7 831.959 258.724   5
   1   1  -7 1101.01 298.198   6
   1   1  -7 1475.63 327.562  26
   1   1  -6 1622.05 310.018   5
  -1   1   6 1486.61 240.230   4
  -1   1   6 1597.20 232.732   1
   1   1  -6 1653.84 303.182  26
  -1   1   5 32613.7 964.544   4
  -1   1   5 31681.3 919.607   1
   1   1  -5 32127.6 1137.05   5
   1   1  -5 27927.1 1006.08  26
   1   1  -5 28290.3 1074.67  29
  -1   1   4 50735.2 1074.13   4
  -1   1   4 50316.2 674.777   2
  -1   1   4 52212.5 1043.53   1
   1   1  -4 51767.7 1270.14   5
   1   1  -4 52738.7 1194.75  26
   1   1  -4 52399.1 1291.17  29
  -1   1   3 29583.2 409.508   2
  -1   1   3 29209.6 675.255   1
  -1   1   3 29806.4 722.451   4
  -1   1   3 30975.0 661.744   7
   1   1  -3 29478.8 818.021   5
   1   1  -3 30270.9 763.278  26
   1   1  -3 29784.4 850.249  29
  -1   1   2 44256.0 752.981   4
  -1   1   2 43110.9 672.423   1
  -1   1   2 42668.0 624.435   7
  -1   1   1 92429.6 780.528   1
  -1   1   1 92865.0 694.464   7
   1   1  -1 92026.0 870.085  26
   1   1  -1 93627.4 1001.88  29
   1   1   0 22.0385 30.9194   4
  -1   1   0-1.64416 37.4901   4
   1   1   0 74.0978 44.3339  26
   1   1   0 23.8895 37.6223  29
  -1   1   0 34.3771 34.8422  26
   1   1   1 5747.10 248.505   1
  -1   1  -1 6943.31 259.536  26
   1   1   2 301465. 2049.69   4
   1   1   2 304435. 2123.22   1
   1   1   3 148643. 1727.12   1
   1   1   3 146319. 1679.04   4
  -1   1  -3 146395. 1852.88   5
  -1   1  -3 141763. 1778.28  26
   1   1   4 22055.9 771.609   1
   1   1   4 22529.1 754.768   4
   1   1   4 22210.1 632.272   2
  -1   1  -4 22384.9 848.828   5
  -1   1  -4 21543.3 813.854  26
   1   1   5 78901.8 1611.84   1
   1   1   5 80281.1 1578.92   4
   1   1   5 79699.2 1305.60   2
  -1   1  -5 79237.1 1804.19   5
  -1   1  -5 80193.3 1809.83   6
  -1   1  -5 77254.5 1763.86  26
   1   1   6 52142.5 1405.42   4
   1   1   6 53126.6 1464.34   1
  -1   1  -6 50565.7 1626.54   6
   1   1   7 39855.4 1337.86   4
   1   1   7 41291.9 1413.77   1
  -1   1  -7 40467.9 1607.70   6
   1   1   8 833.689 153.300  33
  -1   1  -8 977.724 318.159  26
   1   1   8 1152.93 169.350  24
   1   1   8 958.971 152.962  21
   1   1   8 1235.93 148.025  14
   1   1   8 1241.16 161.369  18
   1   1   8 1348.17 164.907  16
   1   1   8 1363.80 169.170  17
  -1   1  -8 1362.57 341.390   6
   1   1   8 1673.75 164.974   8
   1   1   9 1001.47 163.284  21
   1   1   9 792.054 121.013   8
   1   1   9 1044.05 165.237  17
   1   1   9 1070.87 171.530  18
   1   1   9 963.456 152.494  16
   1   1   9 917.571 138.630  14
   1   1  10 1795.82 160.574   8
   1   1  10 1938.56 209.437  17
   1   1  10 1988.05 209.056  18
   1   1  10 2005.93 180.758  14
   1   1  11 863.303 147.862  17
   1   1  11 992.797 147.167  18
   1   1  11 822.019 96.6975   8
   1   1  12 902.647 110.474  17
   1   1  12 886.344 110.331  18
  -1   3  12 154.415 45.6807  14
   1   3 -12 328.183 82.4808  35
  -1   3  12 268.663 74.0001  17
  -1   3  12 177.063 58.1618  18
  -1   3  11 1525.66 135.004   8
  -1   3  11 1748.24 182.926  17
  -1   3  11 1150.42 151.000  18
  -1   3  11 1302.61 140.078  14
  -1   3  10 4336.74 258.121   8
  -1   3  10 3543.67 282.889  39
  -1   3  10 4135.74 294.032  17
  -1   3  10 4256.52 296.530  18
  -1   3  10 4244.96 272.991  14
  -1   3   9 10089.9 411.732   8
  -1   3   9 9683.20 432.169  14
  -1   3   9 10228.7 508.888  39
  -1   3   9 10299.7 468.031  17
  -1   3   9 10504.7 475.562  18
  -1   3   8 4538.45 308.220  18
  -1   3   8 4758.81 313.733  17
   1   3  -8 5080.17 693.419  26
  -1   3   8 5369.37 371.341  21
  -1   3   8 4036.72 505.966   4
  -1   3   8 4671.69 302.575  14
  -1   3   8 5189.49 367.823  39
   1   3  -8 4209.22 580.381   6
  -1   3   8 4343.17 275.151   8
   1   3  -7 2530.78 447.887  26
  -1   3   7 2704.45 236.178  21
  -1   3   7 2939.73 236.735  19
  -1   3   7 2911.78 415.503   4
  -1   3   7 2835.74 212.643   8
  -1   3   7 2668.50 222.425  17
  -1   3   7 2517.65 220.148  18
  -1   3   7 3014.08 233.717  14
  -1   3   6 3020.93 357.006   1
  -1   3   6 2398.03 354.998   4
   1   3  -6 1793.57 345.193  26
   1   3  -6 2983.48 439.820   5
  -1   3   5 4295.49 437.241   4
  -1   3   5 4517.97 399.872   1
   1   3  -5 3775.60 444.913  26
   1   3  -5 4471.73 488.390   5
  -1   3   4 31597.9 1058.80   4
  -1   3   4 31225.3 960.367   1
   1   3  -4 30565.2 1100.47  26
   1   3  -4 30568.9 1104.73   5
  -1   3   3 62779.0 1355.88   4
  -1   3   3 62210.4 1250.03   1
   1   3  -3 63757.3 1396.84   5
  -1   3   3 59337.8 677.829   7
  -1   3   2 37795.9 918.029   1
  -1   3   2 36981.3 947.263   4
  -1   3   2 36292.2 477.798   7
   1   3  -2 38790.8 932.691   5
  -1   3   1 10732.7 466.836   4
   1   3  -1 10154.1 328.344   4
  -1   3   1 10265.2 296.900   7
   1   3  -1 10912.6 419.912   5
  -1   3   0 95743.2 1249.61   4
  -1   3   0 98742.0 1436.24  26
   1   3   1 93018.6 1336.52   4
   1   3   1 97087.5 1491.77   1
  -1   3  -1 95754.0 1479.24  26
   1   3   2 102503. 1619.25   1
   1   3   2 102496. 1575.32   4
  -1   3  -2 98251.3 1634.40  26
   1   3   3 33673.0 1013.13   4
   1   3   3 34495.6 1005.45   1
  -1   3  -3 33088.3 1061.33  26
   1   3   4 6585.68 494.402   4
   1   3   4 6542.39 489.756   1
  -1   3  -4 7352.00 562.484  26
   1   3   5 8055.05 578.240   1
   1   3   5 8201.82 611.950   4
  -1   3  -5 8680.06 683.866  26
   1   3   6 37090.7 1322.09   1
   1   3   6 38605.8 1413.67   4
  -1   3  -6 35279.6 1531.14  26
  -1   3  -6 35753.1 1408.18   6
   1   3   7 35422.6 794.560  17
   1   3   7 34594.2 791.584  18
   1   3   7 35241.7 773.951  14
   1   3   7 36266.0 1470.47   4
   1   3   7 35210.4 1361.32   1
  -1   3  -7 33646.8 1643.62  26
  -1   3  -7 33836.5 1502.36   6
   1   3   7 35110.9 733.225   8
   1   3   7 31291.4 819.984  39
   1   3   8 3706.85 284.830  18
   1   3   8 3884.22 289.877  17
  -1   3  -8 2886.80 553.614  26
   1   3   8 4385.47 274.506   8
  -1   3  -8 4374.63 595.835   6
   1   3   8 4362.88 546.314   4
   1   3   8 3823.03 279.401  14
   1   3   8 2930.89 273.669  39
   1   3   9 1347.85 166.378   8
   1   3   9 1604.31 203.139  18
   1   3   9 1526.87 195.618  17
  -1   3  -9 1781.28 203.230  23
   1   3   9 1444.31 184.688  14
   1   3   9 1905.50 228.229  39
   1   3  10 2302.54 190.929   8
   1   3  10 2418.31 230.385  17
   1   3  10 2553.75 233.054  18
   1   3  10 2050.01 200.248  14
   1   3  11 2435.66 162.611   8
   1   3  11 2381.48 190.063  17
   1   3  11 2394.26 201.900  18
   1   3  11 2234.57 171.822  14
   1   3  12 1039.17 102.584  18
  -1   3 -12 745.908 94.4521  35
   1   3  12 1046.75 102.285  17
   1   5 -11 419.112 77.9646  23
  -1   5  11 524.541 85.9466  14
  -1   5  11 554.738 96.7706  18
  -1   5  11 408.864 94.0926  39
  -1   5  10 1803.90 188.220  17
   1   5 -10 1665.25 175.513  25
   1   5 -10 1782.39 185.515  23
  -1   5  10 1949.42 181.823  14
  -1   5  10 1667.65 176.890  18
  -1   5  10 1643.46 152.497   8
  -1   5  10 1595.74 202.447  39
  -1   5   9 7566.98 391.435  17
   1   5  -9 8154.38 423.470  25
   1   5  -9 7942.34 424.417  23
  -1   5   9 7697.16 461.406  39
  -1   5   9 7814.51 350.806   8
  -1   5   9 8366.96 393.806  14
  -1   5   9 8329.19 414.833  18
  -1   5   8 3035.58 256.047  14
   1   5  -8 2828.01 275.832  25
  -1   5   8 3070.77 273.222  18
  -1   5   8 2839.37 259.693  17
  -1   5   8 2852.57 227.756   8
  -1   5   8 3367.84 326.515  39
   1   5  -7 648.651 144.334  34
   1   5  -7 819.669 352.582  26
  -1   5   7 749.659 175.486  39
  -1   5   7 599.752 146.017  17
  -1   5   7 116.713 152.730   4
  -1   5   7 359.682 101.755  14
  -1   5   7 402.565 95.1227   8
  -1   5   6 5119.69 287.269   8
   1   5  -6 4572.62 328.561  34
   1   5  -6 5060.77 660.708  26
  -1   5   6 4671.89 351.807  39
  -1   5   6 5855.60 637.549   4
  -1   5   6 4368.23 312.887  36
  -1   5   6 5081.09 300.631  14
  -1   5   6 5006.98 320.055  17
  -1   5   6 4752.97 312.532  18
  -1   5   5 6708.57 642.169   4
  -1   5   5 7329.08 603.745   1
   1   5  -5 6106.52 671.384  26
  -1   5   4 24121.8 1047.00   1
  -1   5   4 23536.9 1103.51   4
   1   5  -4 23585.1 1210.50  26
  -1   5   3 45206.3 1385.64   1
  -1   5   3 45728.5 1437.47   4
   1   5  -3 48081.7 1614.58  26
  -1   5   2 9405.52 625.577   1
  -1   5   2 8766.39 589.668   4
   1   5  -2 10168.9 707.993  26
  -1   5   1 13712.1 686.436   4
   1   5  -1 12768.8 527.290   4
  -1   5   1 13186.5 721.650   1
   1   5  -1 13461.4 780.395  26
   1   5   0 47052.2 1125.28   4
  -1   5   0 47311.9 1174.39   4
  -1   5   0 49323.8 1441.55  26
   1   5   0 47106.5 1436.73  26
   1   5   1 52899.9 1306.37   4
   1   5   1 54278.1 1514.27   1
  -1   5  -1 55434.1 1571.30  26
   1   5   2 46230.2 1422.98   1
   1   5   2 46645.8 1338.15   4
  -1   5  -2 45557.5 1490.78  26
   1   5   3 13147.0 775.276   4
   1   5   3 12629.2 771.871   1
  -1   5  -3 12142.4 828.170  26
   1   5   4 5285.93 535.181   4
   1   5   4 5288.72 532.740   1
  -1   5  -4 6187.45 645.958  26
   1   5   5 6595.96 618.221   1
   1   5   5 6483.03 631.447   4
  -1   5  -5 8080.74 795.408  26
   1   5   6 20107.6 560.026   8
  -1   5  -6 18179.2 630.424  34
  -1   5  -6 17813.3 640.568  25
  -1   5  -6 18096.5 1274.91  26
   1   5   6 18731.4 644.031  36
   1   5   6 17715.8 1106.31   4
   1   5   6 20340.9 1106.49   1
   1   5   6 18644.7 689.533  39
   1   5   6 18844.2 608.548  17
   1   5   6 18696.8 595.142  18
   1   5   6 19389.0 581.808  14
   1   5   7 13506.6 556.899  36
   1   5   7 15566.8 544.444  14
  -1   5  -7 14411.2 591.041  25
   1   5   7 14001.9 624.755  39
   1   5   7 14471.7 555.619  17
   1   5   7 15340.0 564.872  18
   1   5   7 15089.6 504.024   8
   1   5   8 580.220 119.614   8
  -1   5  -8 332.808 130.014  25
  -1   5  -8 304.044 133.138  23
   1   5   8 205.247 144.179  39
   1   5   8 431.059 124.632  18
   1   5   8 350.827 117.024  17
   1   5   8 398.718 114.501  14
   1   5   9 1825.78 193.814  14
  -1   5  -9 1619.36 199.736  25
  -1   5  -9 1868.52 218.262  23
   1   5   9 2331.79 262.340  39
   1   5   9 2046.01 213.289  18
   1   5   9 1648.82 192.544  17
   1   5   9 1513.51 164.604   8
   1   5  10 2883.65 191.066   8
  -1   5 -10 3474.17 239.648  23
   1   5  10 3202.86 230.979  18
   1   5  10 3082.08 247.724  39
   1   5  10 3393.64 226.719  14
   1   5  10 3345.28 229.024  17
   1   5  11 1400.41 127.934  18
   1   5  11 1360.08 116.053  14
  -1   5 -11 1210.72 148.670  35
   1   7 -10 2819.56 179.083  23
  -1   7  10 2589.08 191.870  39
   1   7 -10 2507.87 159.130  25
  -1   7  10 2742.28 147.505  14
   1   7  -9 3513.27 256.603  23
  -1   7   9 3976.88 237.117  18
  -1   7   9 3908.64 298.687  39
   1   7  -9 3784.35 266.691  25
  -1   7   9 3793.03 220.375  14
   1   7  -8 1777.20 205.660  34
   1   7  -8 2012.73 231.654  25
   1   7  -8 1812.79 217.395  23
  -1   7   8 1480.30 175.953  18
  -1   7   8 1980.91 256.751  39
  -1   7   8 1518.28 150.392   8
  -1   7   8 1711.84 171.580  14
  -1   7   7 1362.29 169.569  14
  -1   7   7 1398.27 162.062  13
   1   7  -7 1415.19 220.127  25
   1   7  -7 1401.31 210.924  23
   1   7  -7 1847.19 232.376  34
  -1   7   7 1609.59 243.397  39
  -1   7   7 1128.85 136.550   8
  -1   7   7 1328.88 179.660  18
   1   7  -6 1749.53 245.742  34
  -1   7   6 1906.37 189.298  14
  -1   7   6 2055.79 199.351  15
   1   7  -6 1797.57 243.276  25
  -1   7   6 1709.58 203.498  18
  -1   7   6 1732.82 254.309  39
  -1   7   6 1870.58 171.848   8
   1   7  -5 11264.1 564.738  34
   1   7  -5 11076.5 538.449  25
  -1   7   5 11965.9 442.777   9
  -1   7   5 11398.0 484.313  18
  -1   7   5 11282.8 429.899  14
  -1   7   5 11545.4 465.794  15
  -1   7   5 11198.7 566.185  39
   1   7  -4 26574.4 842.021  34
   1   7  -4 27709.2 1611.71  26
   1   7  -4 27361.0 810.517  25
  -1   7   4 28017.5 693.041   9
  -1   7   4 28611.8 847.256  39
  -1   7   4 26519.9 712.242  18
   1   7  -4 25686.4 813.442  42
  -1   7   4 26588.3 795.227  42
  -1   7   4 27211.5 1365.62   4
   1   7  -3 8648.08 473.002  34
   1   7  -3 8074.79 845.341  26
   1   7  -3 8272.42 433.516  25
  -1   7   3 8298.24 382.867   9
  -1   7   3 8717.13 448.220  39
  -1   7   3 7605.30 371.354  18
  -1   7   3 7875.63 707.517   4
  -1   7   3 7842.41 718.830   1
   1   7  -3 9188.72 494.625  42
  -1   7   3 9305.95 484.375  42
   1   7  -2 5110.11 377.737  42
  -1   7   2 5071.56 367.995  42
  -1   7   2 4943.98 301.000   9
   1   7  -2 4779.80 276.190   9
   1   7  -2 5140.42 359.351  34
   1   7  -2 5061.89 325.389  25
   1   7  -2 4533.51 617.291  26
  -1   7   2 4539.86 512.171   4
  -1   7   2 4799.65 570.513   1
  -1   7   1 23232.8 624.761   9
   1   7  -1 24751.7 733.883  34
  -1   7   1 23118.8 1228.66   1
   1   7  -1 24511.3 1309.13   1
  -1   7   1 23034.8 1070.95   4
  -1   7   1 26170.0 800.566  42
   1   7  -1 25427.2 796.644  42
   1   7   0 9208.65 483.563  42
  -1   7   0 9395.27 485.347  42
   1   7   0 9909.65 405.077   9
  -1   7   0 9788.26 810.039   1
   1   7   0 9426.52 809.098   1
  -1   7  -1 9340.82 857.660  26
  -1   7  -1 9265.45 484.509  42
   1   7   1 9060.63 476.472  42
  -1   7  -1 8906.14 450.780  34
   1   7   1 10013.0 412.006   9
   1   7   1 9402.57 809.139   1
   1   7   2 21329.5 607.512   9
   1   7   2 21958.3 693.229  36
  -1   7  -2 20716.9 1304.81  26
  -1   7  -2 20450.4 651.373  25
  -1   7  -2 21663.0 718.859  34
  -1   7  -2 21298.9 567.761   9
   1   7   2 21307.1 1084.19   4
   1   7   2 21278.7 1198.90   1
   1   7   2 21501.9 723.911  42
  -1   7  -2 21327.4 733.332  42
   1   7   3 9506.48 480.733  36
  -1   7  -3 9777.51 500.720  34
  -1   7  -3 9575.55 915.151  26
  -1   7  -3 9781.12 474.678  25
  -1   7  -3 9832.80 457.865  23
   1   7   3 10828.9 434.033   9
  -1   7  -3 8915.88 482.411  42
   1   7   3 9373.56 478.848  42
   1   7   3 10488.6 816.839   4
   1   7   3 10767.8 861.237   1
   1   7   4 6333.81 421.645  39
   1   7   4 6253.64 406.465  36
  -1   7  -4 5783.16 405.066  34
  -1   7  -4 5835.70 386.895  25
  -1   7  -4 5388.67 734.925  26
  -1   7  -4 5458.08 356.769  23
   1   7   4 5197.61 310.443   9
   1   7   4 5028.15 304.383  18
  -1   7  -4 6021.05 396.574  42
   1   7   4 4241.29 543.129   4
   1   7   4 4244.54 567.348   1
   1   7   5 14873.6 631.628  36
  -1   7  -5 15097.3 643.737  34
  -1   7  -5 14813.9 620.313  25
  -1   7  -5 14672.2 602.451  23
   1   7   5 14372.1 525.677  18
   1   7   5 15075.1 492.877   9
   1   7   5 15642.6 671.901  39
   1   7   5 15004.7 494.072  14
   1   7   5 14479.3 498.701  15
  -1   7  -6 9236.27 496.000  34
  -1   7  -6 9721.08 507.712  25
  -1   7  -6 8956.53 481.349  23
   1   7   6 9702.06 544.665  39
   1   7   6 9895.76 442.771  18
   1   7   6 9847.75 377.957   8
   1   7   6 10077.6 417.191  14
  -1   7  -7 4094.73 322.898  34
  -1   7  -7 4663.39 352.531  25
  -1   7  -7 4243.87 334.738  23
   1   7   7 3989.27 355.614  39
   1   7   7 4306.09 289.714  18
   1   7   7 4406.90 250.284   8
   1   7   7 4497.19 277.850  14
   1   7   8 187.868 79.9605  14
  -1   7  -8 217.436 122.566  25
  -1   7  -8 262.802 133.792  23
   1   7   8 159.859 80.6257  18
   1   7   8 305.031 147.781  39
  -1   7  -8 296.347 105.387  34
   1   7   8 162.499 72.0930   8
  -1   7  -9 896.176 138.577  25
  -1   7  -9 831.275 138.086  23
   1   7   9 542.284 98.9866  18
   1   7   9 531.701 83.8083   8
   1   7   9 541.535 96.4802  14
   1   7  10 2394.36 172.773  39
   1   7  10 2040.44 122.219  14
  -1   7 -10 2437.16 174.164  35
  -1   7 -10 2351.45 151.807  23
   1   9  -8 1752.76 139.374  23
  -1   9   8 1924.36 169.757  39
   1   9  -8 1552.14 127.670  34
   1   9  -8 1929.96 156.092  25
  -1   9   7 522.808 129.542  39
  -1   9   7 370.690 80.4000  13
   1   9  -7 518.204 124.070  25
   1   9  -7 251.673 92.5799  23
   1   9  -7 432.520 121.571  34
  -1   9   6 563.459 135.463  39
  -1   9   6 897.032 126.635  13
  -1   9   6 812.326 107.091  15
   1   9  -6 916.441 178.295  34
   1   9  -6 656.218 132.565  23
   1   9  -6 787.192 161.442  25
   1   9  -5 4208.13 345.778  34
   1   9  -5 4023.22 309.291  25
   1   9  -5 3885.33 281.630  23
  -1   9   5 4052.41 312.161  39
   1   9  -5 3247.21 278.862  42
  -1   9   5 4137.77 255.038  15
  -1   9   5 4152.84 272.423  13
   1   9  -4 10148.8 533.700  34
   1   9  -4 9428.34 460.918  25
   1   9  -4 9092.86 419.764  23
  -1   9   4 9464.44 469.788  39
  -1   9   4 9840.71 396.951   9
  -1   9   4 9201.85 412.203  15
   1   9  -4 8712.14 491.462  42
  -1   9   4 8810.77 468.402  42
  -1   9   3 3085.61 242.062   9
   1   9  -3 3680.18 294.680  25
  -1   9   3 3129.83 316.820  42
   1   9  -3 3613.06 353.803  42
   1   9  -3 3555.46 330.815  34
  -1   9   2 5260.11 315.247   9
   1   9  -2 4970.98 289.422   9
   1   9  -2 5370.10 331.930  25
   1   9  -2 5735.11 404.272  34
   1   9  -2 5966.66 447.376  42
  -1   9   2 5642.99 427.496  42
   1   9  -1 15800.3 528.765   9
  -1   9   1 16195.6 550.330   9
   1   9  -1 17128.5 663.202  34
  -1   9   1 17078.8 621.985  34
  -1   9   1 18487.9 760.710  42
   1   9  -1 18349.6 765.552  42
  -1   9   0 4236.97 286.777   9
   1   9   0 3926.15 280.727   9
  -1   9   0 4154.15 276.962  13
  -1   9   0 4349.62 394.286  42
   1   9   0 3952.32 383.457  42
  -1   9   0 3575.47 311.027  34
   1   9   0 3541.92 304.173  34
  -1   9  -1 4069.95 379.346  42
   1   9   1 3935.60 372.101  42
  -1   9  -1 4099.32 274.062   9
   1   9   1 4027.63 288.458   9
  -1   9  -1 3998.78 339.724  34
  -1   9  -2 10184.0 463.409  25
   1   9   2 10014.6 438.849   9
  -1   9  -2 9589.02 388.007   9
  -1   9  -2 10376.3 571.810  42
   1   9   2 9795.16 548.973  42
  -1   9  -2 10061.4 533.158  34
  -1   9  -3 1495.24 201.751  25
   1   9   3 1366.30 174.462   9
  -1   9  -3 1195.83 223.614  42
   1   9   3 1314.11 221.158  42
  -1   9  -3 1744.28 250.437  34
  -1   9  -4 3471.81 326.379  34
  -1   9  -4 3681.89 304.580  25
  -1   9  -4 3212.54 256.003  23
   1   9   4 3749.04 313.068  39
   1   9   4 3081.38 227.611   9
   1   9   4 3612.81 298.195  42
  -1   9  -4 3691.30 321.054  42
   1   9   4 2941.31 230.172  15
  -1   9  -5 8124.66 426.429  25
  -1   9  -5 8159.38 392.943  23
   1   9   5 7732.56 319.828   9
   1   9   5 8447.91 457.858  39
  -1   9  -5 8389.31 466.750  34
   1   9   5 8002.57 328.997  15
  -1   9  -6 2878.84 251.491  25
  -1   9  -6 2627.06 221.463  23
   1   9   6 2830.02 205.134  13
   1   9   6 2677.54 256.047  39
  -1   9  -6 2686.09 252.438  34
  -1   9  -7 1177.84 143.006  23
  -1   9  -7 1018.98 148.934  25
   1   9   7 1283.07 116.204  13
   1   9   7 1305.19 174.834  39
  -1   9  -7 1023.16 142.103  34
   1   9   8 168.065 79.1754  39
  -1   9  -8 287.287 70.2749  23
  -1   9  -8 227.454 77.2404  25
  -1  11   4 1032.36 90.2059  15
   1  11  -4 1114.13 135.980  34
  -1  11   4 1192.07 102.742  13
  -1  11   3 1526.26 162.000  42
   1  11  -3 1518.52 175.716  42
   1  11  -3 1462.50 159.870  34
  -1  11   3 1585.53 130.262  15
  -1  11   3 1474.14 126.219  13
   1  11  -2 773.689 126.432  34
   1  11  -2 827.490 160.567  42
  -1  11   2 761.386 157.529  42
  -1  11   2 656.669 106.024  15
  -1  11   2 570.876 88.8577  13
   1  11  -1 2199.20 246.051  42
  -1  11   1 2150.40 246.155  42
   1  11  -1 1831.94 162.832  34
  -1  11   1 1693.71 129.960  13
  -1  11   1 2152.31 170.889  15
  -1  11   0 3585.14 304.305  42
   1  11   0 4026.03 310.846  42
  -1  11   0 3352.57 205.392  34
  -1  11   0 3648.58 220.363  15
   1  11   1 5605.12 349.926  42
  -1  11  -1 5459.45 350.719  42
  -1  11  -1 5162.29 275.609  34
   1  11   1 5287.74 257.160  15
   1  11   1 4659.96 209.289  13
  -1  11  -2 2164.79 228.233  42
   1  11   2 1876.30 205.384  42
  -1  11  -2 2086.68 191.440  34
   1  11   2 1967.14 141.983  13
   1  11   2 1974.19 154.028  15
  -1  11  -3-28.4821 45.8237  15
   1  11   3-38.1105 56.2275  13
   1  11   3 19.9139 48.4458  15
   1  11   3 41.0447 71.8905  42
  -1  11  -3 92.5832 88.8292  42
  -1  11  -3-31.0192 84.7681  34
  -1  11  -4 420.167 96.5866  34
   1  11   4 248.143 57.6985  13
  -2 -10   6 282.625 59.8532  11
   2 -10  -6 186.311 80.1785  41
  -2 -10   6 355.050 96.6687  41
  -2 -10   6 180.136 59.7245  16
  -2 -10   5 866.243 109.154  24
  -2 -10   5 949.972 123.565  16
  -2 -10   5 1013.06 110.853  11
  -2 -10   5 944.175 135.386  37
  -2 -10   5 912.170 154.897  41
   2 -10  -5 862.612 145.526  41
  -2 -10   4 2248.55 183.540  24
   2 -10  -4 2352.09 202.871  37
  -2 -10   4 2289.63 213.016  37
  -2 -10   4 2380.89 173.961  11
  -2 -10   4 2781.39 211.615  16
   2 -10  -4 2617.62 247.208  41
  -2 -10   4 2369.36 242.702  41
  -2 -10   3 6394.52 291.565  11
   2 -10  -3 6975.12 370.221  37
  -2 -10   3 6950.53 385.239  37
  -2 -10   3 7734.02 429.258  41
  -2 -10   3 6990.90 339.607  24
  -2 -10   2 4290.59 244.437  11
   2 -10  -2 4299.62 321.732  37
  -2 -10   2 4177.80 325.815  37
  -2 -10   2 4469.59 349.593  41
   2 -10  -2 4341.91 334.528  41
  -2 -10   2 4144.73 270.757  24
   2 -10  -1 7088.29 429.600  41
  -2 -10   1 7442.41 442.423  41
  -2 -10   1 6751.06 304.741  11
   2 -10  -1 6870.88 405.302  37
  -2 -10   1 6605.80 416.330  37
   2 -10   0 2800.04 256.790  33
  -2 -10   0 2796.24 296.702  41
   2 -10   0 3154.88 315.624  41
  -2 -10   0 2801.96 200.699  11
  -2 -10   0 3134.50 295.657  37
   2 -10   0 3459.05 305.899  37
   2 -10   1 2901.88 244.752  33
  -2 -10  -1 2579.23 189.800  11
   2 -10   1 2939.30 277.099  37
  -2 -10  -1 2809.05 275.472  37
   2 -10   1 3032.27 302.538  41
  -2 -10  -1 3354.93 311.770  41
   2 -10   2 6074.86 412.445  41
  -2 -10  -2 6564.20 421.440  41
  -2 -10  -2 6665.58 285.340  11
   2 -10   2 7016.87 371.397  24
   2 -10   2 6248.10 333.200  33
  -2 -10  -2 6270.43 391.860  37
   2 -10   2 6467.50 405.763  37
   2 -10   3 428.431 128.909  24
   2 -10   3 314.886 94.6852  33
   2 -10   3 523.861 86.3214  11
  -2 -10  -3 417.214 80.3704  11
  -2 -10  -3 426.117 155.725  41
   2 -10   3 388.486 151.059  41
  -2 -10  -3 519.856 138.841  37
   2 -10   3 583.821 158.439  37
   2 -10   4 1124.89 154.030  24
   2 -10   4 1084.60 135.579  16
   2 -10   4 975.666 99.7826  11
  -2 -10  -4 945.075 100.177  11
   2 -10   4 1115.68 173.929  37
  -2 -10  -4 892.950 143.295  37
  -2 -10  -4 992.263 182.098  41
   2 -10   4 1324.09 207.383  41
   2 -10   5 2315.42 203.699  37
  -2 -10  -5 2293.97 186.513  37
   2 -10   5 1846.14 116.596  11
   2 -10   5 2541.91 234.444  41
  -2 -10  -5 2463.57 226.131  41
   2 -10   5 2215.36 165.887  16
   2 -10   5 2270.73 182.104  24
   2 -10   6 3211.11 181.419  37
   2 -10   6 3283.75 178.876  24
  -2 -10  -6 3935.07 243.089  41
   2 -10   6 3686.36 237.177  41
   2 -10   6 3287.82 165.268  16
  -2  -8   9 694.846 88.1939  16
  -2  -8   9 576.400 73.1497  17
  -2  -8   8 3197.56 196.620  24
  -2  -8   8 3034.16 189.678  11
  -2  -8   8 3216.86 249.278  41
  -2  -8   8 2904.43 186.659  17
  -2  -8   8 3131.97 208.527  16
  -2  -8   7 4978.76 283.610  24
  -2  -8   7 4624.00 262.118  11
  -2  -8   7 4385.34 239.723  21
  -2  -8   7 4588.46 284.906  16
  -2  -8   7 5408.34 356.315  41
  -2  -8   6 156.346 96.9124  24
  -2  -8   6 190.581 103.559  37
  -2  -8   6 202.738 98.9784  11
  -2  -8   6 161.748 101.381  16
  -2  -8   6 63.5842 114.670  41
  -2  -8   5 253.669 122.644  38
  -2  -8   5 412.951 135.586  24
  -2  -8   5 348.750 132.404  37
  -2  -8   5 381.171 117.218  11
  -2  -8   5 236.304 127.207  41
  -2  -8   5 395.790 118.473  16
  -2  -8   4 10306.8 429.353  11
  -2  -8   4 9281.70 479.624  37
  -2  -8   4 9423.66 469.198  38
  -2  -8   4 9731.36 455.500  24
  -2  -8   4 9602.98 515.802  41
  -2  -8   3 3293.67 249.291  11
  -2  -8   3 3560.45 311.055  37
  -2  -8   3 3046.76 272.727  38
  -2  -8   3 3276.52 258.481  22
  -2  -8   3 3710.15 325.741  41
  -2  -8   2 20526.9 598.631  11
  -2  -8   2 22968.6 773.400  41
  -2  -8   2 21550.1 740.752  37
  -2  -8   1 9819.50 409.620  11
   2  -8  -1 10342.3 511.336  37
  -2  -8   1 10025.9 520.310  41
   2  -8  -1 10152.2 523.095  41
  -2  -8   0 12140.4 569.677  41
   2  -8   0 11976.0 561.427  41
  -2  -8   0 10625.0 422.824  11
   2  -8   0 11834.1 547.806  37
   2  -8   1 21787.4 765.246  41
  -2  -8  -1 20986.7 593.603  11
   2  -8   1 21372.4 561.301  11
   2  -8   1 21691.1 744.053  37
  -2  -8  -2 7559.71 358.789  11
   2  -8   2 7481.63 341.916  11
   2  -8   2 7326.69 403.977  33
   2  -8   2 7301.64 443.350  37
   2  -8   2 6984.22 445.521  41
   2  -8   3 240.484 115.473  33
  -2  -8  -3 259.019 97.6811  11
   2  -8   3 257.584 94.7146  11
   2  -8   3 385.303 172.678  41
   2  -8   3 297.185 137.519  37
   2  -8   4 1633.21 216.397  24
   2  -8   4 1565.85 199.962  33
  -2  -8  -4 1919.73 187.946  11
   2  -8   4 2131.03 195.458  11
   2  -8   4 1379.78 213.521  37
   2  -8   4 1270.24 221.725  41
   2  -8   5 4454.06 298.520  33
   2  -8   5 4147.07 367.013  41
   2  -8   5 3944.56 256.161  11
  -2  -8  -5 4434.69 267.421  11
   2  -8   5 4242.51 328.799  24
   2  -8   5 4208.84 337.594  37
   2  -8   5 4268.60 296.748  16
   2  -8   6 6778.59 454.044  41
  -2  -8  -6 6198.72 293.684  11
   2  -8   6 6050.77 296.882  11
   2  -8   6 6763.35 374.872  24
   2  -8   6 6389.23 390.300  37
   2  -8   6 6586.58 348.794  16
   2  -8   7 7697.26 436.765  41
   2  -8   7 8027.23 313.807  11
  -2  -8  -7 8289.08 297.768  11
   2  -8   7 7248.50 362.199  37
   2  -8   7 8162.75 377.732  24
   2  -8   7 8233.89 347.703  16
   2  -8   8 1781.80 167.681  24
   2  -8   8 1701.05 142.182  16
   2  -8   8 1464.70 189.857  41
   2  -8   9 567.672 75.6813  24
   2  -8   9 557.092 61.6779  16
   2  -8   9 535.009 72.5994  17
   2  -8   9 610.345 103.398  41
  -2  -6  11 232.600 50.0695  16
  -2  -6  10 225.462 76.8873  24
  -2  -6  10 36.9755 73.8619  41
  -2  -6  10 180.797 69.0817  17
  -2  -6  10 311.381 82.7548  16
  -2  -6   9 2279.11 200.649  24
  -2  -6   9 2553.64 201.500  11
  -2  -6   9 1866.54 165.900  21
  -2  -6   9 1772.43 216.360  41
  -2  -6   9 2339.80 196.892  17
  -2  -6   9 2314.63 206.104  16
  -2  -6   8 7980.68 390.041  24
  -2  -6   8 7940.55 369.358  11
  -2  -6   8 7613.80 361.464  21
  -2  -6   8 8271.84 460.146  41
  -2  -6   8 7560.48 385.250  16
  -2  -6   7 8217.55 411.348  24
  -2  -6   7 7873.32 377.472  11
  -2  -6   7 7568.43 377.480  21
  -2  -6   7 7537.00 396.747  16
  -2  -6   7 8927.79 489.437  41
  -2  -6   6 112.848 138.136   2
   2  -6  -6 280.960 209.241  30
   2  -6  -6 210.819 239.981  27
  -2  -6   6 162.533 89.6120  24
  -2  -6   6 116.933 115.154  38
  -2  -6   6 101.518 80.9410  11
  -2  -6   6 239.261 108.632  16
  -2  -6   6 174.646 132.171  41
  -2  -6   5 13215.5 960.855   2
   2  -6  -5 13466.5 1134.70  27
   2  -6  -5 13279.4 1122.82  30
  -2  -6   5 11765.3 481.321  22
  -2  -6   5 12413.0 485.793  24
  -2  -6   5 12256.2 456.514  11
  -2  -6   5 11413.9 519.682  41
  -2  -6   5 13152.9 502.112  16
  -2  -6   5 11966.9 522.578  38
  -2  -6   5 11377.6 478.982  37
  -2  -6   4 28359.8 657.927  11
   2  -6  -4 27889.6 1490.10  30
  -2  -6   4 28750.3 1357.32   2
   2  -6  -3 22713.0 1254.65  30
  -2  -6   3 23295.5 1167.47   2
   2  -6  -2 6842.96 646.730  30
  -2  -6   2 7495.89 635.474   2
   2  -6  -1 14778.9 891.606  30
  -2  -6   1 14016.1 811.646   2
   2  -6   0 26789.5 1133.42  30
  -2  -6   0 24766.3 1030.86   2
   2  -6   0 24283.9 990.091   2
  -2  -6  -1 33780.0 1263.78  30
  -2  -6  -1 33755.0 1152.66   2
   2  -6   1 33160.2 1238.41   2
   2  -6   2 53121.2 1678.06   2
   2  -6   3 6424.60 637.909   2
   2  -6   4 439.672 118.013  33
  -2  -6  -4 464.362 217.073  27
   2  -6   4 429.711 112.859  24
   2  -6   4 336.684 119.207  41
   2  -6   4 664.005 114.891  11
   2  -6   4 541.521 232.045   2
   2  -6   4 428.638 130.545  37
   2  -6   5 3960.98 284.199  33
  -2  -6  -5 3729.05 608.324  27
   2  -6   5 4036.36 303.082  24
   2  -6   5 4516.94 329.497  37
   2  -6   5 3379.61 238.651  11
   2  -6   5 4606.64 352.004  41
   2  -6   5 3600.19 522.019   2
   2  -6   6 17231.8 580.126  33
   2  -6   6 17792.0 648.900  37
   2  -6   6 17846.1 552.839  11
   2  -6   6 18181.0 633.504  24
   2  -6   6 17579.1 703.035  41
   2  -6   6 17879.0 589.497  16
   2  -6   7 3630.42 297.938  37
   2  -6   7 3779.72 303.645  24
   2  -6   7 3734.55 276.966  16
   2  -6   7 3543.16 334.999  41
   2  -6   7 3678.70 256.187  11
   2  -6   8 5256.75 341.195  24
   2  -6   8 5702.74 318.288  16
   2  -6   8 4645.19 363.430  41
   2  -6   8 5855.08 311.627  11
   2  -6   9 389.246 120.395  24
   2  -6   9 675.841 167.169  41
   2  -6   9 559.283 124.803  17
   2  -6   9 409.078 98.9708  16
   2  -6  10 375.431 91.8291  24
   2  -6  10 199.868 106.112  41
   2  -6  10 385.987 74.1338  16
   2  -6  10 271.262 72.8195  17
  -2  -4  12 224.516 49.0958  17
  -2  -4  12 131.313 43.9044  16
  -2  -4  11 473.017 99.1017  16
  -2  -4  11 494.862 99.7602  17
  -2  -4  11 568.107 95.3058  24
  -2  -4  10 3281.84 238.828  24
  -2  -4  10 3234.95 228.953  21
  -2  -4  10 3835.05 260.066  16
  -2  -4  10 3606.94 251.842  17
  -2  -4   9 3739.79 279.018  24
  -2  -4   9 4005.00 266.132  11
  -2  -4   9 3813.27 270.951  21
  -2  -4   9 3557.96 265.928  17
  -2  -4   9 3873.02 280.987  16
  -2  -4   9 3137.86 294.508  41
  -2  -4   8 18805.2 610.524  24
  -2  -4   8 18880.6 578.769  11
  -2  -4   8 18988.7 597.847  21
  -2  -4   8 19616.5 620.642  16
  -2  -4   8 18343.2 670.090  41
  -2  -4   7 7133.29 659.645   2
   2  -4  -7 7989.32 885.324  28
   2  -4  -7 9051.51 940.192  27
  -2  -4   7 7838.52 385.171  24
  -2  -4   7 7758.26 371.999  21
  -2  -4   7 7133.39 348.930  11
  -2  -4   7 8957.07 458.389  41
  -2  -4   7 7319.22 371.100  16
   2  -4  -6 2401.86 444.067  28
   2  -4  -6 2688.29 462.936  27
  -2  -4   6 1738.45 330.669   2
   2  -4  -5 34308.3 1502.32  27
   2  -4  -5 35357.8 1494.73  28
  -2  -4   5 36622.9 1352.05   2
   2  -4  -4 113673. 2393.63  28
   2  -4  -4 112030. 2456.18  27
  -2  -4   4 113550. 2228.82   2
   2  -4  -3 23583.1 1040.56  27
  -2  -4   3 24649.2 974.757   2
   2  -4  -2 17034.3 824.165  27
  -2  -4   2 17397.8 771.356   2
   2  -4  -2 17039.7 496.858   2
   2  -4  -1 11473.9 617.062  30
  -2  -4   1 11145.2 423.513  30
  -2  -4   1 10649.1 566.860   2
   2  -4  -1 10835.6 467.060   2
   2  -4   0 8477.82 498.673  30
   2  -4   0 8477.53 465.566   2
  -2  -4   0 8431.89 477.131   2
  -2  -4  -1 110432. 1851.23  27
  -2  -4  -1 109715. 1614.81   2
   2  -4   1 106155. 1791.24   2
  -2  -4  -2 95866.0 1871.78  27
   2  -4   2 95416.8 1866.69   2
  -2  -4  -2 94664.4 1453.74   2
  -2  -4  -3 37400.9 1297.52  27
   2  -4   3 38629.3 1285.29   2
   2  -4   4 4145.76 459.172   2
  -2  -4  -5 13870.0 1021.31  28
   2  -4   5 12607.1 857.359   2
  -2  -4  -6 24477.5 1482.64  28
   2  -4   6 22169.9 1186.77   2
   2  -4   7 7913.45 403.903  37
   2  -4   7 9416.82 410.388  16
  -2  -4  -7 9300.82 1006.18  28
   2  -4   7 8527.77 425.749  24
   2  -4   7 8544.07 477.887  41
   2  -4   7 9322.08 399.798  11
   2  -4   7 9612.49 821.267   2
   2  -4   7 8211.21 394.397  33
   2  -4   8 3224.40 282.209  24
   2  -4   8 3762.80 271.131  16
   2  -4   8 3627.69 262.894  11
   2  -4   9 3175.72 270.068  24
   2  -4   9 2652.13 293.385  41
   2  -4   9 3000.52 254.353  17
   2  -4   9 2911.41 226.439  18
   2  -4   9 3300.90 244.106  16
   2  -4  10 250.669 110.095  24
   2  -4  10 197.540 133.231  41
   2  -4  10 203.499 75.1300  18
   2  -4  10 132.295 93.8356  17
   2  -4  10 106.957 73.3493  16
   2  -4  11 2768.62 196.262  24
   2  -4  11 2808.54 158.750  16
   2  -4  11 2933.81 188.278  17
  -2  -2  12 518.669 92.5272  17
  -2  -2  12 435.519 83.2767  16
  -2  -2  11 2109.05 184.324  21
  -2  -2  11 2568.20 208.614  16
  -2  -2  11 2174.71 195.743  17
  -2  -2  10 379.598 136.908  24
  -2  -2  10 336.669 105.354  17
  -2  -2  10 320.994 111.160  16
  -2  -2  10 239.849 92.4948  18
  -2  -2  10 135.273 97.6110  21
  -2  -2   9 15068.7 550.626  24
  -2  -2   9 14772.7 527.636  19
  -2  -2   9 15886.1 559.713  21
  -2  -2   9 15563.1 508.838  18
  -2  -2   9 15562.0 547.917  17
  -2  -2   9 15466.6 549.212  16
  -2  -2   9 13900.7 583.652  41
  -2  -2   8 15098.8 577.398  41
   2  -2  -8 14424.7 1027.45  26
   2  -2  -8 14789.0 1219.50  28
  -2  -2   8 14680.2 524.313  24
  -2  -2   8 13936.3 474.334  11
  -2  -2   8 14556.3 517.587  21
  -2  -2   8 14090.9 500.068  19
  -2  -2   8 13880.6 471.345  18
  -2  -2   8 14460.2 515.037  16
  -2  -2   8 13882.8 501.474  17
   2  -2  -8 14213.0 1012.76   6
   2  -2  -7 12745.7 890.591   6
   2  -2  -7 12655.5 1012.33  28
   2  -2  -7 12826.7 880.812  26
   2  -2  -6-59.5870 105.670   6
   2  -2  -6 69.6889 90.8958   5
  -2  -2   6 95.2271 86.7144   2
   2  -2  -6 272.898 194.840  28
   2  -2  -5 49258.0 1228.41   5
   2  -2  -5 50198.8 1386.31   6
  -2  -2   5 50639.7 1287.37   2
   2  -2  -4 63120.4 1351.62   6
  -2  -2   4 63481.1 1321.53   2
   2  -2  -4 62781.5 1523.93  28
   2  -2  -3 57094.5 1078.47   6
  -2  -2   3 58766.9 1161.80   2
   2  -2  -3 54907.3 1209.99  28
  -2  -2   2 64063.1 1076.39   7
   2  -2  -2 63680.7 892.933   6
  -2  -2   2 63715.6 1097.83   2
   2  -2  -2 66149.5 1100.59  28
  -2  -2   1 4136.83 236.537   7
   2  -2  -1 4638.03 197.435   2
  -2  -2   1 4284.95 271.439   2
  -2  -2   0 26377.6 414.963   7
   2  -2   0 26831.9 597.051   2
  -2  -2   0 27279.4 603.560   2
   2  -2   0 26035.2 621.372  30
  -2  -2   0 27684.9 554.526  27
   2  -2   1 99659.2 1334.06   2
  -2  -2  -1 102765. 1131.67   2
   2  -2   2 22964.7 336.862   3
   2  -2   2 23682.1 743.843   2
  -2  -2  -2 23217.7 763.995  28
  -2  -2  -3 20790.3 769.094   6
   2  -2   3 20463.2 768.804   2
  -2  -2  -4 10102.2 617.634   6
   2  -2   4 10320.3 430.927   4
   2  -2   4 11105.3 629.809   2
  -2  -2  -4 12096.7 732.980  28
  -2  -2  -5 549.960 188.401   6
   2  -2   5 356.685 100.737   4
   2  -2   5 305.948 138.692   2
  -2  -2  -5 318.555 181.736  28
  -2  -2  -6 37829.7 1451.99   6
   2  -2   6 37003.0 1333.89   2
  -2  -2  -6 38628.8 1651.00  28
  -2  -2  -7 18302.4 1116.69   6
  -2  -2  -7 18273.4 1163.71  26
  -2  -2  -7 19326.6 1314.03  28
   2  -2   7 17933.7 980.917   2
  -2  -2  -8 10580.1 968.335  26
  -2  -2  -8 10708.4 1062.90  28
   2  -2   8 9973.04 464.070  24
   2  -2   8 9476.30 498.801  41
   2  -2   8 11120.0 456.456  17
   2  -2   8 11026.8 437.079  16
   2  -2   8 9628.76 433.335  33
   2  -2   9 5727.82 366.121  24
   2  -2   9 5151.01 387.346  41
   2  -2   9 6241.27 335.692  16
   2  -2   9 5977.61 350.098  17
   2  -2   9 5726.74 338.843  18
   2  -2   9 5547.37 334.297  33
   2  -2  10 1111.50 163.823  17
   2  -2  10 1339.23 158.228  16
   2  -2  10 1287.98 166.328  18
   2  -2  10 1362.52 191.038  24
   2  -2  11 2519.07 189.698  18
   2  -2  11 2615.52 180.316  16
   2  -2  11 2641.73 208.091  17
   2  -2  11 2884.01 231.622  24
   2  -2  12 3115.43 171.170  17
   2  -2  12 2770.32 143.425  18
  -2   0  12 301.147 83.7698  17
  -2   0  12 288.681 75.2299  18
  -2   0  11 3680.77 259.036  17
  -2   0  11 3734.42 252.450  16
  -2   0  11 3602.09 243.251  18
  -2   0  11 3211.50 245.010  21
  -2   0  10 41.9969 94.0627  17
  -2   0  10 65.6656 87.0628  16
  -2   0  10-62.6844 79.1317  18
  -2   0  10 28.3263 87.9803  21
  -2   0   9 10535.7 446.496  18
  -2   0   9 10131.9 443.317  16
  -2   0   9 10616.8 455.660  17
  -2   0   9 10090.8 459.085  21
  -2   0   9 10283.9 468.987  19
  -2   0   9 9790.36 449.682  24
   2   0  -8 11647.8 895.936   5
   2   0  -8 11790.8 948.435   6
   2   0  -8 11203.9 890.015  26
  -2   0   8 11432.1 441.624  18
  -2   0   8 11040.1 443.309  16
  -2   0   8 11521.7 452.021  17
  -2   0   8 11871.8 473.750  19
  -2   0   8 11839.1 477.494  20
  -2   0   8 11853.3 469.849  21
  -2   0   8 11433.2 465.113  24
   2   0  -7 12861.7 855.075  26
   2   0  -7 13585.6 902.665  29
   2   0  -7 12866.3 903.212   6
   2   0  -7 13218.5 869.506   5
   2   0  -6 1503.94 275.713  29
   2   0  -6 1709.05 286.047  26
  -2   0   6 1810.85 228.446   4
   2   0  -6 2057.28 316.956   5
   2   0  -5 18933.0 782.445  26
   2   0  -5 18168.4 822.545  29
   2   0  -5 18226.6 724.172  31
  -2   0   5 22803.0 622.936   2
  -2   0   5 22775.3 707.603   4
   2   0  -5 22749.9 924.144   5
   2   0  -4 62070.2 1203.98  26
   2   0  -4 60919.5 1314.22  29
   2   0  -4 60627.9 1178.14  31
  -2   0   4 61330.1 918.416   2
  -2   0   4 62586.2 1022.68   4
   2   0  -4 63774.1 1339.13   5
  -2   0   4 63195.8 1048.39   1
  -2   0   4 65996.8 1250.54   7
   2   0  -3 246.554 91.7705  26
  -2   0   3 156.115 61.0701   2
  -2   0   3 210.965 81.1752   4
  -2   0   3 254.350 86.0424   1
  -2   0   3 158.003 86.5729   7
   2   0  -2 165008. 1228.23  26
  -2   0   2 163983. 1153.00   4
  -2   0   2 166798. 1040.63   2
   2   0  -1 5243.18 124.543  26
   2   0  -1 5467.71 198.884   3
  -2   0   1 4990.12 169.496   4
  -2   0   1 5158.05 158.159   2
   2   0   0 1486.55 87.1271   1
  -2   0   0 1270.53 90.9918   7
   2   0   1 226123. 1498.35   1
  -2   0  -1 226302. 1488.49   6
   2   0   2 71941.3 1054.69   1
  -2   0  -2 73891.6 1092.86   6
   2   0   3 1183.40 180.951   1
   2   0   3 1277.32 170.457   4
  -2   0  -3 1170.93 181.419   6
  -2   0  -4 2500.17 299.431  26
   2   0   4 1879.78 230.482   2
   2   0   4 1956.56 224.285   4
   2   0   4 1960.54 250.782   1
  -2   0  -4 1705.16 252.557   6
  -2   0  -5 3178.21 380.535  26
   2   0   5 3761.85 334.910   4
   2   0   5 4149.45 394.364   1
   2   0   5 3572.33 335.503   2
  -2   0  -5 3574.79 400.594   6
  -2   0  -6 15990.6 928.797  26
   2   0   6 14083.5 784.760   1
   2   0   6 13914.1 699.995   4
   2   0   6 13897.9 697.219   2
  -2   0  -6 14009.0 874.176   6
  -2   0  -7 39527.1 1642.89  26
  -2   0  -7 42253.8 1671.63   6
   2   0   7 41169.0 1297.12   4
   2   0   8 4781.29 311.570  33
  -2   0  -8 5619.07 702.713  26
   2   0   8 5540.97 344.775  24
   2   0   8 6744.22 305.853   8
  -2   0  -8 6912.13 734.534   6
   2   0   8 5450.61 307.149  21
   2   0   8 5901.54 338.344  18
   2   0   8 6033.40 319.354  16
   2   0   8 6194.27 338.490  17
   2   0   8 4696.58 351.610  41
   2   0   9 8899.94 399.243  21
   2   0   9 9840.60 415.732  16
   2   0   9 10031.3 444.375  17
   2   0   9 10224.5 453.436  18
   2   0   9 8091.36 415.157  33
   2   0   9 8869.91 449.764  24
   2   0  10 171.844 108.688  18
   2   0  10-30.2923 76.9458  16
   2   0  10 47.3966 83.2277  17
   2   0  11 583.372 114.562  18
   2   0  11 683.544 127.812  17
   2   0  12 2892.92 175.136  18
   2   0  12 3122.02 181.977  17
  -2   2  12 409.145 84.9463  18
  -2   2  12 360.321 82.8679  17
  -2   2  11 2114.32 176.067  14
  -2   2  11 2357.26 205.213  18
  -2   2  11 2341.78 208.259  17
  -2   2  10 373.413 118.733  18
  -2   2  10 341.746 117.004  17
  -2   2  10 662.953 116.379   8
  -2   2  10 365.044 108.018  14
  -2   2   9 15015.7 571.119  19
  -2   2   9 14758.4 565.345  21
  -2   2   9 14623.1 486.160   8
  -2   2   9 15067.7 543.438  16
  -2   2   9 14815.8 550.884  18
  -2   2   9 14618.3 545.052  17
  -2   2   9 13050.5 547.668  39
  -2   2   9 14482.7 512.367  14
  -2   2   8 14814.2 507.848  14
   2   2  -8 14858.7 1083.06  26
  -2   2   8 15254.6 549.152  19
  -2   2   8 14846.8 533.534  20
  -2   2   8 14869.4 552.806  21
  -2   2   8 15252.5 534.520  16
  -2   2   8 15034.7 533.578  18
  -2   2   8 15637.3 542.459  17
   2   2  -8 14505.1 1070.34   6
  -2   2   8 14733.7 480.418   8
  -2   2   8 15628.3 590.622  39
  -2   2   7 11730.4 752.171   4
   2   2  -7 13180.9 928.505  26
   2   2  -7 11971.2 903.977   5
   2   2  -6 388.229 197.871  26
   2   2  -6 290.711 200.604   5
  -2   2   6-14.5730 96.8910   4
  -2   2   6 80.5555 84.1189   1
  -2   2   5 51647.7 1156.35   1
  -2   2   5 49729.8 1311.68   4
   2   2  -5 46647.2 1354.25  26
   2   2  -5 48164.9 1543.66  29
   2   2  -5 51376.5 1509.86   5
  -2   2   4 62843.4 1156.11   1
  -2   2   4 63448.1 1341.73   4
   2   2  -4 62119.1 1576.07  29
   2   2  -4 60580.5 1348.48  26
  -2   2   4 61734.2 1071.45   7
   2   2  -4 63079.7 1490.83   5
  -2   2   3 50883.2 922.364   1
  -2   2   3 53267.3 1109.42   4
   2   2  -3 51323.7 1087.88  26
   2   2  -3 53125.8 1275.46  29
  -2   2   3 49383.3 825.269   7
   2   2  -3 51531.1 1174.84   5
  -2   2   2 54935.8 863.014   1
  -2   2   2 57678.9 1036.40   4
   2   2  -2 55474.9 1031.03   5
   2   2  -2 58631.6 1180.08  29
   2   2  -2 58889.5 1021.58  26
  -2   2   2 54667.9 755.047   7
   2   2  -1 4713.11 158.541   4
  -2   2   1 5672.92 276.639  26
   2   2  -1 5383.13 291.928  26
   2   2  -1 5629.77 320.974  29
  -2   2   1 4497.77 209.642   7
  -2   2   0 26989.3 593.218  26
   2   2   0 26798.6 628.758  26
   2   2   0 27292.5 524.240   4
  -2   2   0 27806.5 602.739   4
  -2   2  -1 95320.7 1229.91  26
   2   2   1 93460.2 1173.11   4
  -2   2  -2 28123.4 770.771  26
   2   2   2 26438.7 744.592   1
   2   2   2 26457.0 725.231   4
   2   2   3 20010.2 717.539   4
   2   2   3 19878.4 732.169   1
   2   2   4 11937.1 620.677   4
   2   2   4 11619.0 621.725   1
  -2   2  -4 13028.6 703.465  26
  -2   2  -4 11809.7 621.389   6
   2   2   5 902.268 219.161   1
   2   2   5 1056.55 223.492   4
  -2   2  -5 734.564 198.577  26
  -2   2  -5 855.189 220.923   6
   2   2   6 38050.7 1331.11   4
   2   2   6 38038.9 1327.12   1
  -2   2  -6 37980.8 1516.42  26
  -2   2  -6 36373.6 1405.85   6
   2   2   7 16426.3 942.202   1
   2   2   7 15551.9 918.231   4
  -2   2  -7 16158.3 1037.22   6
  -2   2  -7 14569.5 1054.98  26
  -2   2  -8 9832.66 959.314  26
   2   2   8 10277.7 457.347  21
   2   2   8 9557.76 758.936   4
  -2   2  -8 11654.5 952.096   6
   2   2   8 11056.4 422.785   8
   2   2   8 10665.8 459.824  18
   2   2   8 10459.8 426.446  16
   2   2   8 10190.0 441.403  17
   2   2   8 10841.0 443.294  14
   2   2   9 5931.19 314.372   8
   2   2   9 5657.18 354.169  18
   2   2   9 5471.84 335.555  17
   2   2   9 6143.65 337.267  14
   2   2  10 983.513 129.119   8
   2   2  10 1096.65 150.641  14
   2   2  10 1088.42 164.550  17
   2   2  10 1031.81 170.123  18
  -2   2 -11 2281.54 215.592  35
   2   2  11 2045.33 148.179   8
   2   2  11 2282.53 190.277  17
   2   2  11 2243.63 193.973  18
   2   2  11 2323.65 168.060  14
   2   2  12 2659.42 166.206  18
   2   2  12 2477.66 154.428  17
  -2   4  12 72.8374 50.1663  17
  -2   4  12 155.478 50.7169  18
  -2   4  12 89.3920 36.6088  14
   2   4 -12 230.511 74.5326  35
  -2   4  11 340.948 81.9712  14
  -2   4  11 567.073 116.829  17
  -2   4  11 363.796 96.0579  18
  -2   4  11 549.768 118.323  39
  -2   4  10 3612.13 264.401  17
   2   4 -10 3231.34 239.867  25
   2   4 -10 3199.57 250.973  23
  -2   4  10 3817.07 276.454  18
  -2   4  10 3802.41 259.617  14
  -2   4  10 3720.47 237.075   8
  -2   4   9 4033.57 285.351  14
  -2   4   9 3618.18 256.113   8
  -2   4   9 3507.17 283.107  18
  -2   4   9 3810.05 289.346  17
  -2   4   9 2839.68 294.278  39
  -2   4   8 19791.7 619.704  14
  -2   4   8 19235.4 725.520  39
  -2   4   8 19659.1 580.098   8
  -2   4   8 19394.9 638.020  17
  -2   4   8 20042.9 651.316  18
  -2   4   7 7084.05 376.820  18
  -2   4   7 7067.00 379.440  17
   2   4  -7 7902.04 411.834  34
   2   4  -7 7072.40 772.647  26
  -2   4   7 7392.28 365.540  19
  -2   4   7 6689.16 657.966   4
  -2   4   7 7159.86 366.045  14
  -2   4   7 8831.93 473.916  39
  -2   4   7 6607.85 331.208   8
   2   4  -6 2158.23 401.298  26
  -2   4   6 2262.98 388.883   4
  -2   4   5 35721.6 1339.90   4
  -2   4   5 35695.0 1160.07   1
   2   4  -5 32855.8 1380.39  26
   2   4  -5 34671.3 1387.02   5
  -2   4   4 111325. 1941.66   1
  -2   4   4 111110. 2186.41   4
   2   4  -4 114457. 2337.08  26
   2   4  -4 111594. 2223.40   5
  -2   4   3 24115.1 860.108   1
  -2   4   3 22154.0 910.379   4
   2   4  -3 23297.1 980.521  26
   2   4  -3 22926.8 898.135   5
  -2   4   2 16079.1 689.825   1
  -2   4   2 15749.9 710.741   4
   2   4  -2 15621.9 751.664  26
   2   4  -2 17221.8 675.060   5
  -2   4   1 11288.3 563.268   4
   2   4  -1 10706.0 402.643   4
   2   4  -1 11383.5 622.011  26
  -2   4   1 10968.9 393.573   7
  -2   4   0 9212.88 538.280  26
   2   4   0 9456.45 571.038  26
  -2   4   0 8719.49 470.481   4
   2   4   0 9214.94 437.412   4
  -2   4  -1 109502. 1882.74  26
   2   4   1 107163. 1652.76   4
   2   4   1 112659. 1933.45   1
  -2   4  -2 99104.3 1918.82  26
   2   4   2 93802.8 1720.19   4
   2   4   2 97918.7 1866.66   1
  -2   4  -3 33172.0 1216.28  26
   2   4   3 35757.2 1186.29   1
   2   4   3 36468.8 1178.25   4
   2   4   4 4269.18 447.919   4
   2   4   4 4069.87 438.492   1
  -2   4  -4 4665.32 513.338  26
  -2   4  -4 4283.50 389.989   6
   2   4   5 12144.2 799.411   1
   2   4   5 13189.9 846.519   4
  -2   4  -5 13984.4 966.660  26
  -2   4  -5 11776.5 729.861   6
   2   4   6 21884.4 1157.62   4
   2   4   6 21412.3 1104.84   1
  -2   4  -6 20118.5 1058.85   6
  -2   4  -6 21669.8 1322.47  26
   2   4   7 8182.68 456.191  39
   2   4   7 8945.98 412.180  14
  -2   4  -7 7564.67 851.171  26
  -2   4  -7 7094.20 396.349  25
   2   4   7 8187.23 413.599  36
   2   4   7 8242.07 759.081   4
   2   4   7 8419.31 721.023   1
   2   4   7 8673.06 419.470  18
   2   4   7 8576.08 413.704  17
   2   4   7 9150.46 392.760   8
  -2   4  -7 7551.49 702.024   6
   2   4   8 3843.94 288.429  14
  -2   4  -8 3480.13 296.464  23
  -2   4  -8 3285.96 279.606  25
   2   4   8 3290.31 303.680  39
   2   4   8 3918.47 289.867  17
   2   4   8 3631.72 287.027  18
   2   4   8 4153.43 279.351   8
   2   4   9 3176.22 234.307   8
   2   4   9 2612.40 269.610  39
  -2   4  -9 2778.13 257.428  23
   2   4   9 3493.83 267.234  14
   2   4   9 2995.27 262.286  18
   2   4   9 3293.83 256.197  17
   2   4  10 29.9985 68.6165   8
  -2   4 -10 88.3649 89.1643  23
   2   4  10 70.2748 81.3951  17
   2   4  10 113.210 90.1924  18
   2   4  10 143.054 94.0772  14
   2   4  10 180.736 100.339  39
   2   4  11 2829.19 161.083   8
   2   4  11 2824.71 182.494  17
  -2   4 -11 2739.03 226.241  35
   2   4  11 2946.57 177.906  14
   2   4  11 2993.75 197.265  18
  -2   6  11 257.308 60.4345  18
  -2   6  11 286.030 57.8192  14
  -2   6  10 203.147 119.946  39
  -2   6  10 200.068 80.4058  18
   2   6 -10 142.990 79.7992  25
   2   6 -10 169.739 88.6780  23
  -2   6  10 146.346 73.1783  14
  -2   6   9 2506.94 210.163  14
   2   6  -9 2595.27 248.129  25
   2   6  -9 2424.33 247.346  23
  -2   6   9 2580.37 226.697  17
  -2   6   9 2616.71 226.183  18
  -2   6   9 2632.57 193.164   8
  -2   6   9 2343.04 261.968  39
  -2   6   8 8110.05 488.284  39
   2   6  -8 8003.15 450.006  25
  -2   6   8 7371.96 398.302  17
  -2   6   8 7841.81 410.227  18
  -2   6   8 8085.96 386.172  14
   2   6  -8 7880.06 427.532  34
  -2   6   8 7824.35 348.519   8
   2   6  -7 8376.66 469.182  34
  -2   6   7 7834.02 364.322  13
  -2   6   7 7826.14 390.416  14
  -2   6   7 7893.50 425.507  17
  -2   6   7 8175.30 427.101  18
  -2   6   7 7226.69 347.420   8
  -2   6   7 8727.70 514.865  39
  -2   6   6 174.223 136.634  39
  -2   6   6 145.100 98.9980  17
  -2   6   6 190.489 98.6223  18
   2   6  -6 210.535 111.194  34
   2   6  -6-36.7694 157.006  26
  -2   6   6 499.821 229.103   4
  -2   6   6 95.0404 71.7844  15
  -2   6   6 79.6821 77.5019  14
  -2   6   6 43.2756 67.2617   8
  -2   6   5 10905.9 529.673  39
  -2   6   5 10979.6 402.174   8
   2   6  -5 10546.9 514.073  34
   2   6  -5 10737.2 967.178  26
  -2   6   5 11643.6 895.272   4
  -2   6   5 10947.5 466.106  18
  -2   6   5 11132.2 416.613   9
  -2   6   5 11036.3 427.579  14
  -2   6   5 10956.9 446.852  15
  -2   6   5 10744.5 467.560  17
   2   6  -4 28826.1 1487.79  26
  -2   6   4 27993.1 1316.18   4
  -2   6   4 28692.9 1223.75   1
   2   6  -4 26786.8 784.834  34
  -2   6   4 27617.3 712.036  17
  -2   6   4 29202.0 787.255  36
  -2   6   3 21716.2 1056.47   1
  -2   6   3 20419.2 1061.67   4
   2   6  -3 21471.2 1219.21  26
  -2   6   2 8522.72 651.616   4
  -2   6   2 8281.89 656.842   1
   2   6  -2 8262.72 733.023  26
  -2   6   1 13829.9 772.801   4
  -2   6   1 14863.8 877.769   1
   2   6  -1 14352.9 941.734  26
   2   6   0 24765.3 1180.28   1
  -2   6   0 23756.4 1166.51  26
   2   6   1 33181.9 1146.42   4
   2   6   1 35743.0 1418.21   1
  -2   6  -1 33406.7 1411.34  26
   2   6   2 51525.1 1722.18   1
   2   6   2 52454.5 1565.42   4
  -2   6  -2 52242.2 1833.36  26
   2   6   3 6389.85 599.693   4
   2   6   3 5187.72 570.687   1
  -2   6  -3 5509.15 643.458  26
   2   6   4 592.090 149.341  36
  -2   6  -4 667.725 151.709  34
  -2   6  -4 639.138 234.525  26
  -2   6  -4 733.967 151.441  25
   2   6   4 563.083 216.991   1
   2   6   4 712.940 228.557   4
   2   6   4 612.524 107.223   9
   2   6   4 612.094 125.267  17
   2   6   5 4013.94 247.303   8
   2   6   5 4731.14 368.689  39
   2   6   5 5002.77 359.813  36
  -2   6  -5 4441.33 344.802  34
  -2   6  -5 5019.62 690.032  26
  -2   6  -5 4450.11 334.493  25
   2   6   5 4276.90 284.437  18
   2   6   5 3728.85 502.334   1
   2   6   5 3968.63 527.951   4
   2   6   5 3871.21 261.955  14
   2   6   5 4306.11 299.684  17
   2   6   6 18229.8 536.629   8
   2   6   6 18229.0 679.324  36
  -2   6  -6 17162.5 655.415  34
  -2   6  -6 17850.3 677.329  25
  -2   6  -6 17709.1 665.963  23
   2   6   6 18211.0 719.370  39
   2   6   6 18089.7 600.680  18
   2   6   6 18460.5 575.901  14
   2   6   6 18642.6 618.073  17
   2   6   7 4186.47 266.454   8
   2   6   7 3806.91 313.913  36
  -2   6  -7 3965.12 309.549  34
  -2   6  -7 4131.23 336.559  25
  -2   6  -7 3881.80 323.114  23
   2   6   7 3938.49 346.939  39
   2   6   7 4235.55 298.005  18
   2   6   7 4204.23 302.545  17
   2   6   7 4432.67 291.240  14
   2   6   8 6142.85 331.809  14
  -2   6  -8 5699.73 365.499  25
  -2   6  -8 5456.13 370.481  23
   2   6   8 5346.95 397.623  39
   2   6   8 5681.49 329.892  18
   2   6   8 6436.96 311.119   8
   2   6   8 5525.97 328.531  17
  -2   6  -9 494.398 133.956  23
  -2   6  -9 468.898 124.128  25
   2   6   9 538.395 120.859  17
   2   6   9 580.581 115.211  18
   2   6   9 387.838 126.402  39
   2   6   9 522.178 98.1986   8
   2   6   9 471.305 103.016  14
   2   6  10 496.515 77.8749   8
  -2   6 -10 388.943 92.0639  23
   2   6  10 487.810 89.0330  14
   2   6  10 307.886 103.102  39
   2   6  10 425.416 88.5642  18
  -2   6 -10 282.597 111.134  35
  -2   8   9 708.178 126.305  39
   2   8  -9 768.775 114.284  23
  -2   8   9 743.698 76.9495  14
   2   8  -9 1068.22 132.634  25
   2   8  -8 3340.32 261.342  25
   2   8  -8 3511.52 255.176  23
  -2   8   8 3598.85 287.421  39
   2   8  -8 3464.89 251.407  34
  -2   8   8 3037.92 163.357  13
  -2   8   8 3175.46 186.158  14
   2   8  -7 5305.26 353.276  25
   2   8  -7 5057.58 335.049  23
   2   8  -7 4970.80 351.407  34
  -2   8   7 5480.16 376.140  39
  -2   8   7 4402.86 240.581  14
  -2   8   7 4426.74 253.235  13
  -2   8   7 4807.22 242.921  15
   2   8  -6 15.5769 118.948  25
   2   8  -6 130.304 112.859  23
  -2   8   6 193.578 82.3618  15
  -2   8   6 192.861 96.8937  13
  -2   8   6-81.5544 129.969  39
   2   8  -6 51.0973 131.089  34
   2   8  -5 267.490 152.506  34
  -2   8   5 313.494 103.236  15
   2   8  -5 298.425 131.917  25
   2   8  -5 230.040 108.860  23
  -2   8   5 453.810 106.963   9
  -2   8   5 205.873 131.232  39
   2   8  -5 235.203 151.492  42
   2   8  -4 8687.07 509.932  42
  -2   8   4 8288.85 482.525  42
  -2   8   4 10186.6 429.136   9
   2   8  -4 8836.29 477.875  25
   2   8  -4 8747.15 448.955  23
  -2   8   4 9864.75 452.095  15
   2   8  -4 8935.01 518.070  34
  -2   8   4 9261.49 493.795  39
   2   8  -3 2786.52 270.339  25
  -2   8   3 2901.48 245.657   9
  -2   8   3 2612.54 267.196  39
  -2   8   3 2808.79 300.134  42
   2   8  -3 3054.42 323.266  42
   2   8  -3 2936.73 303.589  34
   2   8  -2 19898.9 733.170  34
  -2   8   2 19063.7 606.046   9
   2   8  -2 19137.3 571.374   9
   2   8  -2 20246.9 653.974  25
  -2   8   2 20848.3 783.190  42
   2   8  -2 20975.8 798.259  42
   2   8  -1 9267.51 417.530   9
  -2   8   1 9537.31 429.725   9
   2   8  -1 9919.55 501.598  34
  -2   8   1 9250.15 472.963  34
  -2   8   1 8197.70 771.223   1
   2   8  -1 9530.61 890.889   1
   2   8  -1 9942.39 556.005  42
  -2   8   1 9828.15 550.325  42
  -2   8   0 8866.06 840.284   1
   2   8   0 8407.06 825.879   1
   2   8   0 9261.05 467.452  34
  -2   8   0 9699.90 497.313  34
  -2   8   0 8691.22 400.946   9
   2   8   0 8384.13 405.351   9
   2   8   0 10434.6 565.696  42
  -2   8   0 9882.75 545.120  42
  -2   8  -1 19319.7 631.624  25
   2   8   1 20182.0 1260.84   1
  -2   8  -1 19462.5 1236.21   1
  -2   8  -1 20334.8 594.709   9
   2   8   1 20276.2 622.737   9
  -2   8  -1 20904.7 738.405  34
  -2   8  -1 21274.2 793.413  42
   2   8   1 21305.5 789.503  42
  -2   8  -2 8521.27 446.226  25
  -2   8  -2 7973.10 496.513  42
   2   8   2 7725.13 482.464  42
   2   8   2 9250.47 427.347   9
  -2   8  -2 8803.16 379.326   9
   2   8   2 8136.18 461.308  36
  -2   8  -2 8461.64 489.865  34
  -2   8  -3 921.705 204.326  34
   2   8   3 809.449 178.278  39
  -2   8  -3 702.581 160.207  25
  -2   8  -3 685.324 147.433  23
  -2   8  -3 916.215 198.451  42
   2   8   3 677.238 170.211  42
   2   8   3 673.759 136.815   9
   2   8   3 758.301 171.005  36
   2   8   4 1604.37 237.797  36
  -2   8  -4 1743.97 215.922  23
  -2   8  -4 1504.30 225.374  25
  -2   8  -4 1175.24 213.884  42
   2   8   4 2049.41 202.385   9
  -2   8  -4 1611.31 241.445  34
   2   8   4 1553.29 237.486  39
  -2   8  -5 4993.70 367.020  25
  -2   8  -5 5093.19 351.937  23
   2   8   5 5097.63 394.033  39
   2   8   5 4519.18 268.723   9
   2   8   5 4517.14 271.461  15
  -2   8  -5 4968.10 381.011  34
  -2   8  -6 6743.19 395.812  23
  -2   8  -6 7135.80 419.633  34
   2   8   6 6996.17 450.097  39
   2   8   6 6372.88 292.604  14
  -2   8  -6 7783.33 439.725  25
  -2   8  -7 8991.40 434.633  25
  -2   8  -7 8025.28 406.429  23
  -2   8  -7 8335.52 405.946  34
   2   8   7 7948.82 446.227  39
   2   8   7 8010.19 309.139  14
   2   8   7 8649.08 328.500  13
   2   8   7 8068.15 271.853   8
  -2   8  -8 1680.19 179.526  23
  -2   8  -8 1411.27 165.653  25
  -2   8  -8 1166.38 141.199  35
   2   8   8 1626.62 127.432  14
   2   8   8 1204.53 174.821  39
   2   8   9 579.392 104.276  39
  -2   8  -9 739.815 100.347  23
  -2   8  -9 604.983 86.8412  25
   2  10  -6 263.551 78.1655  25
   2  10  -6 199.509 90.8532  34
  -2  10   6 147.673 70.0759  39
  -2  10   6 209.174 62.4991  13
   2  10  -5 1088.78 137.876  25
   2  10  -5 1244.13 172.175  34
   2  10  -5 959.582 139.424  42
  -2  10   5 1120.29 118.782  15
  -2  10   5 1053.00 125.679  13
   2  10  -4 1585.53 203.355  42
  -2  10   4 1536.95 190.875  42
   2  10  -4 1899.12 225.326  34
  -2  10   4 1949.14 175.241  15
  -2  10   4 2108.25 184.181  13
   2  10  -4 1735.05 170.415  25
  -2  10   3 6670.94 331.150  15
  -2  10   3 6483.31 320.745  13
   2  10  -3 6424.88 416.932  42
  -2  10   3 6376.63 403.056  42
   2  10  -3 6552.73 396.173  34
   2  10  -2 3129.10 202.739   9
  -2  10   2 3214.63 251.573  15
  -2  10   2 3205.34 236.259  13
   2  10  -2 3345.86 287.483  34
   2  10  -2 3629.27 342.960  42
  -2  10   2 3541.27 333.705  42
   2  10  -1 6892.95 465.247  42
  -2  10   1 7439.54 474.369  42
   2  10  -1 6594.16 309.951   9
  -2  10   1 6306.78 311.062  13
  -2  10   1 6598.55 350.651  34
   2  10  -1 6592.97 374.842  34
   2  10   0 2408.23 201.461   9
   2  10   0 2424.46 191.095  13
  -2  10   0 2379.12 186.817  13
  -2  10   0 2486.16 295.418  42
   2  10   0 2742.70 311.411  42
   2  10   0 2322.94 225.073  34
  -2  10   0 2267.18 234.322  34
   2  10   1 2346.66 204.234   9
   2  10   1 2875.67 301.834  42
  -2  10  -1 2588.00 305.127  42
  -2  10  -1 2687.61 270.665  34
  -2  10  -2 6186.17 417.460  42
   2  10   2 5942.04 402.699  42
   2  10   2 6787.93 322.336   9
  -2  10  -2 6017.80 307.667  25
  -2  10  -2 6242.16 392.983  34
   2  10   3 562.646 109.838  15
  -2  10  -3 261.081 98.2495  25
  -2  10  -3 537.589 156.158  42
   2  10   3 405.494 136.604  42
   2  10   3 457.105 103.822   9
  -2  10  -3 654.358 167.145  34
   2  10   4 1090.72 138.488  13
   2  10   4 986.982 117.964  15
  -2  10  -4 1030.29 150.978  25
   2  10   4 705.729 136.215  39
   2  10   4 1170.47 125.699   9
  -2  10  -4 997.248 177.196  34
  -2  10  -4 734.379 142.896  42
  -2  10  -5 2561.76 200.357  25
   2  10   5 2325.59 199.941  39
  -2  10  -5 2007.33 146.000  23
   2  10   5 2384.98 169.621  13
  -2  10  -5 2411.93 220.716  34
  -2  10  -6 3642.10 203.070  25
  -2  10  -6 3257.47 159.567  23
   2  10   6 3515.72 214.090  39
  -2  10  -6 3539.44 213.139  34
   2  10   6 3374.25 161.010  13
  -3 -11   4 2349.40 117.835  11
   3 -11  -4 2361.25 163.609  33
  -3 -11   4 2340.42 135.854  16
   3 -11  -4 2137.23 154.784  41
  -3 -11   4 2034.47 157.974  41
   3 -11  -3 5629.33 283.095  41
  -3 -11   3 5903.31 293.714  41
  -3 -11   3 5483.04 198.453  11
   3 -11  -3 5951.41 275.275  33
  -3 -11   3 5429.87 224.561  16
   3 -11  -3 5246.07 223.871  37
  -3 -11   3 5535.70 266.702  37
   3 -11  -2 5134.75 293.428  41
  -3 -11   2 5225.70 303.886  41
  -3 -11   2 4761.04 197.797  11
  -3 -11   2 4679.76 205.541  24
   3 -11  -2 5127.58 267.612  33
  -3 -11   2 4914.37 227.052  16
   3 -11  -2 4857.41 261.703  37
  -3 -11   2 5166.17 285.342  37
  -3 -11   1 1609.10 137.489  24
   3 -11  -1 1785.44 169.482  33
  -3 -11   1 1493.78 118.292  11
  -3 -11   1 1741.23 192.312  37
   3 -11  -1 1653.75 174.394  37
   3 -11  -1 1552.66 185.409  41
  -3 -11   1 1690.68 194.267  41
  -3 -11   0 767.312 103.132  24
   3 -11   0 804.235 131.844  24
   3 -11   0 821.077 122.820  33
  -3 -11   0 785.861 91.5416  11
  -3 -11   0 797.915 144.911  41
   3 -11   0 674.964 142.547  41
  -3 -11   0 790.499 143.760  37
   3 -11   0 558.122 125.540  37
   3 -11   1 1002.24 130.494  24
   3 -11   1 793.054 121.660  33
  -3 -11  -1 756.464 86.4287  11
   3 -11   1 837.002 142.571  37
  -3 -11  -1 953.560 156.008  37
  -3 -11  -1 1194.76 172.686  41
   3 -11   1 865.378 152.519  41
   3 -11   2 2522.74 221.681  41
  -3 -11  -2 2625.43 222.790  41
  -3 -11  -2 2135.55 121.506  11
   3 -11   2 2372.94 163.147  33
  -3 -11  -2 2340.56 149.543  33
   3 -11   2 2560.06 168.130  16
  -3 -11  -2 2462.79 206.846  37
   3 -11   2 2580.77 213.407  37
   3 -11   2 2658.63 187.748  24
  -3 -11  -3 724.998 125.957  41
   3 -11   3 650.151 127.902  41
   3 -11   3 729.573 92.1154  16
   3 -11   3 568.720 117.751  37
  -3 -11  -3 634.974 109.561  37
   3 -11   3 585.817 93.7027  24
  -3 -11  -4 725.671 115.745  41
   3 -11   4 829.912 122.928  41
   3 -11   4 789.635 76.0998  16
   3 -11   4 696.481 100.145  37
   3 -11   4 914.190 95.1653  24
  -3  -9   8 1075.97 92.1538  11
  -3  -9   8 1211.04 103.344  16
  -3  -9   7 1151.38 117.481  11
  -3  -9   7 1324.36 135.634  16
   3  -9  -7 1070.17 136.678  41
  -3  -9   7 1098.04 146.460  41
  -3  -9   6 760.866 118.001  24
  -3  -9   6 879.438 125.429  11
  -3  -9   6 690.432 102.212  21
  -3  -9   6 718.878 150.308  41
  -3  -9   6 611.635 119.267  16
  -3  -9   5 774.701 134.955  24
  -3  -9   5 1107.38 159.050  16
  -3  -9   5 1048.20 140.388  11
  -3  -9   5 731.952 143.756  37
  -3  -9   5 1150.96 189.278  41
  -3  -9   4 4392.97 291.034  24
  -3  -9   4 3858.37 296.242  38
   3  -9  -4 3933.67 289.196  37
  -3  -9   4 3987.31 310.564  37
  -3  -9   4 4761.15 281.808  11
   3  -9  -4 4220.57 342.599  41
  -3  -9   4 3926.78 326.867  41
  -3  -9   4 4512.83 298.333  16
  -3  -9   3 8666.00 382.110  11
  -3  -9   3 7886.71 412.350  38
  -3  -9   3 8652.29 461.990  37
   3  -9  -3 8218.15 439.141  37
  -3  -9   3 8585.13 403.844  24
  -3  -9   3 8618.94 486.443  41
   3  -9  -3 8004.19 461.744  41
  -3  -9   2 13224.6 470.939  11
   3  -9  -2 13535.1 582.864  37
  -3  -9   2 13959.4 599.968  37
  -3  -9   2 14158.8 615.453  41
   3  -9  -2 14028.1 612.896  41
  -3  -9   1 7401.32 356.434  11
   3  -9  -1 8252.26 466.369  37
  -3  -9   1 8214.50 472.661  37
   3  -9  -1 8075.00 478.894  41
  -3  -9   1 8516.36 492.489  41
  -3  -9   0 2377.56 216.130  11
   3  -9   0 2559.37 275.311  37
   3  -9   0 2027.81 254.042  41
  -3  -9   0 2917.18 308.432  41
  -3  -9  -1 842.210 140.992  11
   3  -9   1 956.334 177.224  33
   3  -9   1 891.971 193.961  37
   3  -9   1 690.980 183.107  41
  -3  -9  -1 573.417 171.728  41
   3  -9   2 8317.71 429.662  33
  -3  -9  -2 8303.29 367.744  11
   3  -9   2 8381.55 492.626  41
   3  -9   2 8968.16 495.464  37
   3  -9   3 15364.4 575.072  24
   3  -9   3 15548.0 563.558  33
  -3  -9  -3 15193.3 480.236  11
   3  -9   3 14535.2 433.069  11
   3  -9   3 15969.0 648.041  37
   3  -9   3 15848.6 662.653  41
   3  -9   4 1579.99 242.897  41
  -3  -9  -4 2212.76 187.108  11
   3  -9   4 1939.48 162.000  11
   3  -9   4 1774.96 216.566  24
   3  -9   4 1694.05 188.217  33
   3  -9   4 2116.29 212.847  16
   3  -9   4 1963.27 245.905  37
   3  -9   5 736.056 178.283  41
   3  -9   5 351.727 88.6161  11
  -3  -9  -5 385.778 90.6082  11
   3  -9   5 659.909 149.011  24
   3  -9   5 769.863 125.343  33
   3  -9   5 694.512 159.348  37
   3  -9   5 431.314 106.477  16
   3  -9   6 3721.36 249.721  24
   3  -9   6 4068.91 313.701  41
   3  -9   6 2921.73 167.889  11
  -3  -9  -6 2990.66 172.857  11
   3  -9   6 3067.86 202.646  16
   3  -9   6 3766.38 267.062  37
   3  -9   7 839.740 150.671  41
  -3  -9  -7 607.365 65.4162  11
   3  -9   7 812.561 95.2447  16
   3  -9   7 897.857 121.547  37
   3  -9   7 758.718 111.868  24
   3  -9   8 2088.53 153.814  41
   3  -9   8 2140.27 114.677  17
  -3  -7  10 45.1983 38.3093  17
  -3  -7  10 53.5160 51.5331  16
  -3  -7   9 4104.13 220.947  11
  -3  -7   9 4217.08 240.280  16
  -3  -7   9 3880.11 208.957  17
  -3  -7   8 3002.23 218.452  24
  -3  -7   8 3685.33 240.167  11
  -3  -7   8 2952.43 217.864  21
  -3  -7   8 3554.14 258.550  16
  -3  -7   8 3013.54 264.230  41
  -3  -7   7 1247.96 163.291  24
  -3  -7   7 1277.05 165.098  11
  -3  -7   7 1102.43 155.955  21
  -3  -7   7 1328.77 179.869  16
  -3  -7   7 1350.33 199.087  41
  -3  -7   6 1711.81 232.850  41
  -3  -7   6 1125.60 161.401  11
  -3  -7   6 1316.79 177.207  24
  -3  -7   6 1359.19 188.187  16
  -3  -7   6 1652.69 230.849  38
  -3  -7   5 29.5301 121.412  38
  -3  -7   5 86.7025 102.746  41
  -3  -7   5 54.4420 90.1319  22
  -3  -7   5 261.108 108.217  24
  -3  -7   5 34.0365 84.3191  16
  -3  -7   5 163.123 100.323  11
  -3  -7   5 61.0920 90.5254  37
   3  -7  -4 2174.90 458.353  30
  -3  -7   4 2691.40 246.036  22
  -3  -7   4 2725.47 239.189  24
  -3  -7   4 2644.43 245.519  37
  -3  -7   4 2448.76 254.657  38
  -3  -7   4 3078.92 237.987  11
  -3  -7   4 3213.25 503.362   2
  -3  -7   4 2549.42 260.939  41
   3  -7  -3 7820.69 827.876  30
  -3  -7   3 7968.07 390.985  22
  -3  -7   3 7910.34 417.715  38
  -3  -7   3 7934.36 415.991  37
  -3  -7   3 8605.01 385.028  11
  -3  -7   3 9376.98 808.929   2
  -3  -7   3 7736.12 430.763  41
   3  -7  -2 23039.5 1329.62  30
  -3  -7   2 23142.8 632.645  22
  -3  -7   2 22785.6 603.342  11
  -3  -7   2 22347.9 1197.72   2
  -3  -7   2 22974.7 714.564  41
  -3  -7   2 22989.3 675.208  38
  -3  -7   1 10850.8 414.525  11
  -3  -7   1 10371.0 780.417   2
   3  -7  -1 11866.9 913.529  30
  -3  -7   1 12249.1 522.937  41
  -3  -7   0 5753.78 304.181  11
  -3  -7   0 5571.72 555.295   2
   3  -7   0 4919.34 332.562  37
   3  -7   0 5130.31 344.333  41
  -3  -7  -1 339.699 93.4829  11
   3  -7   1 430.654 185.393   2
   3  -7   1 534.765 147.109  41
   3  -7   1 617.654 143.171  37
   3  -7   2 27386.7 617.519  11
  -3  -7  -2 27019.5 661.835  11
   3  -7   2 26203.3 777.138  37
   3  -7   2 27306.7 796.891  41
   3  -7   2 25920.9 1279.95   2
   3  -7   3 31564.4 1483.79   2
   3  -7   3 33354.0 890.317  37
   3  -7   3 30384.0 674.292  11
   3  -7   3 32141.7 815.412  33
   3  -7   3 31323.3 885.417  41
   3  -7   4 6409.38 699.905   2
   3  -7   4 6379.71 382.791  24
   3  -7   4 6092.93 362.819  33
   3  -7   4 6671.82 329.467  11
   3  -7   4 6391.94 413.571  37
   3  -7   4 5471.35 397.822  41
   3  -7   5 2266.81 274.223  41
   3  -7   5 1271.81 162.646  11
   3  -7   5 1855.22 228.145  24
   3  -7   5 1880.24 216.907  33
   3  -7   5 1479.40 189.716  16
   3  -7   5 2053.54 245.956  37
   3  -7   6 1716.78 257.894  41
   3  -7   6 1304.44 157.527  11
   3  -7   6 1607.12 210.462  24
   3  -7   6 1323.39 176.683  33
   3  -7   6 1594.71 216.217  37
   3  -7   6 1374.77 178.360  16
   3  -7   7 2258.25 242.373  37
   3  -7   7 2109.86 188.009  11
   3  -7   7 2416.52 240.842  24
   3  -7   7 2175.25 270.764  41
   3  -7   7 2431.75 213.291  16
   3  -7   8 4924.75 286.923  37
   3  -7   8 4873.35 305.671  24
   3  -7   8 5280.24 373.098  41
   3  -7   8 5460.58 261.071  11
   3  -7   8 5066.09 265.042  16
   3  -7   9 3985.66 233.042  24
   3  -7   9 3448.91 262.402  41
  -3  -7  -9 3883.81 171.539  11
   3  -7   9 4103.12 216.460  17
   3  -7   9 3766.15 184.931  16
   3  -7  10 929.333 87.5836  24
   3  -7  10 814.279 101.940  41
   3  -7  10 1061.06 84.3061  17
  -3  -5  11 641.421 87.6198  17
  -3  -5  11 605.645 91.0252  16
  -3  -5  10 351.470 93.6481  24
  -3  -5  10 294.103 85.4273  21
  -3  -5  10 391.533 105.706  16
  -3  -5  10 328.932 86.2745  17
  -3  -5   9 4514.27 284.914  24
  -3  -5   9 5014.61 292.972  11
  -3  -5   9 4539.25 286.356  21
  -3  -5   9 3901.59 302.244  41
  -3  -5   9 4858.46 292.998  17
  -3  -5   9 4581.50 301.189  16
  -3  -5   8 6956.15 366.404  24
  -3  -5   8 7787.75 372.778  11
  -3  -5   8 7280.93 379.222  21
  -3  -5   8 6866.50 418.475  41
  -3  -5   8 7430.32 389.784  16
  -3  -5   7 3121.37 256.621  16
  -3  -5   7 2435.77 426.081   2
   3  -5  -7 3217.83 605.755  27
  -3  -5   7 3298.26 257.614  24
  -3  -5   7 3213.67 246.550  11
  -3  -5   7 2867.29 244.270  21
  -3  -5   7 2826.02 278.360  41
  -3  -5   7 2991.72 292.357  38
  -3  -5   6 7156.73 688.632   2
   3  -5  -6 9036.23 926.385  27
  -3  -5   6 8573.33 394.059  24
  -3  -5   6 7905.21 363.859  11
  -3  -5   6 8621.71 437.380  41
  -3  -5   6 8858.76 455.461  38
  -3  -5   6 8087.05 389.180  16
   3  -5  -5 763.907 277.070  27
  -3  -5   5 657.294 230.596   2
   3  -5  -4 8524.99 768.664  27
  -3  -5   4 7208.97 627.656   2
   3  -5  -3 24737.6 1198.00  30
   3  -5  -3 27575.2 1277.90  27
  -3  -5   3 28673.8 1170.63   2
   3  -5  -2 72198.8 1905.44  30
  -3  -5   2 72064.7 1750.79   2
   3  -5  -1 19134.3 921.076  30
   3  -5  -1 18394.8 702.105   2
  -3  -5   1 18271.5 842.779   2
   3  -5   0 5327.82 476.590  30
  -3  -5   0 5616.11 406.723  30
   3  -5   0 5504.99 433.844   2
  -3  -5   0 5242.04 438.230   2
   3  -5   1 13074.2 720.896   2
  -3  -5  -1 12858.1 655.763   2
  -3  -5  -2 21605.2 1012.85  27
   3  -5   2 20714.7 977.538   2
  -3  -5  -2 22130.9 833.264   2
  -3  -5  -3 23288.6 1151.31  27
   3  -5   3 22921.6 1115.06   2
  -3  -5  -4 12688.8 935.576  27
   3  -5   4 13682.5 911.870   2
   3  -5   5 1009.42 151.764  24
   3  -5   5 1090.71 182.588  41
  -3  -5  -5 1039.05 295.502  27
   3  -5   5 1424.43 322.774   2
   3  -5   6 2193.07 236.802  37
   3  -5   6 1967.93 210.182  33
  -3  -5  -6 2008.45 485.653  27
   3  -5   6 2025.72 215.735  24
   3  -5   6 2570.28 279.715  41
   3  -5   6 1422.87 159.877  11
   3  -5   6 1675.45 182.769  16
   3  -5   6 1390.66 353.765   2
   3  -5   7 18536.1 609.987  33
   3  -5   7 19057.1 649.654  24
   3  -5   7 18300.8 728.315  41
   3  -5   7 17950.4 557.199  11
   3  -5   7 18996.9 658.497  37
   3  -5   7 18850.4 589.558  16
   3  -5   8 12527.0 484.613  33
   3  -5   8 11955.6 503.224  37
   3  -5   8 13252.1 536.948  24
   3  -5   8 14070.7 640.957  41
   3  -5   8 12730.3 463.786  11
   3  -5   8 12275.6 462.358  16
   3  -5   9 4698.17 311.216  24
   3  -5   9 4885.51 298.297  17
   3  -5   9 4848.51 268.958  18
   3  -5   9 4977.18 273.272  16
   3  -5   9 4567.58 361.109  41
   3  -5  10 132.230 93.1914  24
   3  -5  10-7.71574 52.0570  16
   3  -5  10 66.7826 66.8863  17
   3  -5  10 189.001 122.870  41
   3  -5  11 275.602 62.9790  17
   3  -5  11 156.853 58.5005  24
  -3  -3  12 516.591 78.8598  17
  -3  -3  12 591.754 84.1272  16
  -3  -3  11 1581.87 157.083  17
  -3  -3  11 1298.94 148.643  16
  -3  -3  11 1538.33 154.208  21
  -3  -3  10 474.874 116.734  24
  -3  -3  10 485.097 124.839  21
  -3  -3  10 760.871 140.276  16
  -3  -3  10 677.722 128.914  17
  -3  -3   9 4476.14 305.907  24
  -3  -3   9 5003.43 297.230  11
  -3  -3   9 4737.08 312.762  21
  -3  -3   9 3860.27 305.537  41
  -3  -3   9 4683.05 306.324  17
  -3  -3   9 4737.98 314.259  16
   3  -3  -8 11370.0 1072.83  28
  -3  -3   8 11573.8 466.446  24
  -3  -3   8 12033.9 482.171  21
  -3  -3   8 12192.2 450.267  11
  -3  -3   8 12179.0 471.589  17
  -3  -3   8 12711.4 493.710  16
  -3  -3   8 11798.2 514.054  41
  -3  -3   7 6149.49 558.550   2
   3  -3  -7 6126.81 609.220   6
   3  -3  -7 5880.06 605.298  26
   3  -3  -7 5412.78 686.205  28
  -3  -3   7 6201.20 329.151  16
  -3  -3   7 5633.81 296.319  11
   3  -3  -6 9256.45 803.001  28
   3  -3  -6 8800.03 657.316   6
  -3  -3   6 7817.65 604.830   2
   3  -3  -5 4893.22 517.863  28
   3  -3  -5 6007.83 475.992   6
  -3  -3   5 6239.81 508.222   2
   3  -3  -4 3009.46 384.163  27
   3  -3  -4 3308.52 381.050  28
   3  -3  -4 4274.42 352.512   6
  -3  -3   4 4148.72 390.692   2
   3  -3  -3 117993. 1885.88  28
   3  -3  -3 115549. 2036.07  27
   3  -3  -3 115677. 1472.03   6
  -3  -3   3 116190. 1882.33   2
   3  -3  -2 207983. 2510.03  27
   3  -3  -2 200237. 1270.77   2
  -3  -3   2 207726. 2326.67   2
   3  -3  -1 39412.5 1019.16  30
   3  -3  -1 40241.4 765.802   2
  -3  -3   1 40613.9 965.761   2
   3  -3   0 28574.0 821.413  30
   3  -3   0 27179.6 740.300   2
  -3  -3   0 26861.0 755.719   2
  -3  -3  -1 39033.1 917.211  27
   3  -3   1 36698.1 973.736   2
  -3  -3  -1 37651.5 865.286   2
   3  -3   2 62966.4 1405.60   2
  -3  -3  -2 63780.1 1127.24   2
  -3  -3  -3 32157.3 1172.31  28
   3  -3   3 31753.4 1100.08   2
  -3  -3  -4 10613.2 758.204  28
   3  -3   4 11856.8 734.282   2
  -3  -3  -5 620.502 253.377  28
   3  -3   5 667.023 252.408   2
  -3  -3  -6 17482.5 1201.15  28
   3  -3   6 14584.3 925.256   2
   3  -3   7 25104.4 706.190  37
   3  -3   7 26517.1 654.069  16
  -3  -3  -7 27972.2 1657.22  28
   3  -3   7 25852.0 710.769  24
   3  -3   7 27505.1 823.089  41
   3  -3   7 26183.2 650.235  11
   3  -3   7 27115.5 712.814  33
   3  -3   7 27019.4 1321.11   2
   3  -3   8 18072.1 625.475  24
   3  -3   8 19011.5 723.723  41
   3  -3   8 17897.2 590.297  17
   3  -3   8 17960.2 558.090  16
   3  -3   8 18087.2 606.274  33
   3  -3   9 5766.16 362.229  24
   3  -3   9 5077.66 389.998  41
   3  -3   9 5895.81 348.242  17
   3  -3   9 5735.12 334.770  18
   3  -3   9 5735.58 314.901  16
   3  -3   9 5580.18 331.771  33
   3  -3  10 582.396 126.897  17
   3  -3  10 1175.28 136.645  16
   3  -3  10 657.081 118.461  18
   3  -3  10 1164.58 199.750  41
   3  -3  10 806.978 160.577  24
   3  -3  11 907.287 100.370  16
   3  -3  11 916.330 126.246  17
   3  -3  11 810.897 109.586  18
   3  -3  11 925.852 132.674  24
   3  -3  12 205.914 51.3642  17
  -3  -1  12 1695.92 149.789  17
  -3  -1  12 2199.89 167.823  21
  -3  -1  11 10689.5 375.509  18
  -3  -1  11 11258.6 428.481  16
  -3  -1  11 11278.9 427.618  17
  -3  -1  11 11054.5 430.240  21
  -3  -1  10 972.591 185.421  16
  -3  -1  10 606.787 137.539  17
  -3  -1  10 597.682 111.915  18
  -3  -1  10 707.496 142.200  19
  -3  -1  10 636.808 141.526  21
  -3  -1  10 571.540 142.390  24
  -3  -1   9 6323.67 339.050  18
  -3  -1   9 7424.79 380.088  16
  -3  -1   9 7173.03 372.622  17
  -3  -1   9 6947.12 383.037  21
  -3  -1   9 6462.26 364.874  19
  -3  -1   9 6762.69 365.778  24
   3  -1  -8 18465.2 1075.63   5
   3  -1  -8 18477.4 1162.19   6
   3  -1  -8 19057.1 1120.08  26
  -3  -1   8 17976.6 556.979  17
  -3  -1   8 18809.1 549.375  18
  -3  -1   8 18376.6 574.183  16
  -3  -1   8 18578.1 599.194  20
  -3  -1   8 18132.5 576.368  19
  -3  -1   8 18307.4 583.058  21
  -3  -1   8 18549.2 570.268  24
   3  -1  -7 7942.35 694.412   6
   3  -1  -7 8243.59 675.712   5
   3  -1  -7 7158.48 618.502  26
   3  -1  -7 6689.27 614.450  29
   3  -1  -6 13457.8 769.657   5
   3  -1  -6 13975.0 827.794   6
  -3  -1   6 14078.7 629.171   2
   3  -1  -6 13176.7 745.548  26
   3  -1  -6 13322.4 727.762  31
   3  -1  -6 14301.8 820.246  29
   3  -1  -5 9387.82 575.595   5
  -3  -1   5 9115.62 471.402   2
   3  -1  -5 7105.26 520.741  29
   3  -1  -5 7515.20 491.023  26
  -3  -1   4 16449.7 684.312   7
  -3  -1   4 16148.4 394.314   4
  -3  -1   4 16286.3 571.597   2
  -3  -1   3 217329. 2149.15   7
  -3  -1   3 217417. 1890.15   2
  -3  -1   2 400418. 2296.42   2
  -3  -1   1 194604. 1475.03   2
   3  -1  -1 194004. 1577.12  30
   3  -1  -1 193221. 1058.97  28
   3  -1  -1 194873. 1467.17  27
  -3  -1   0 13712.1 324.965   7
  -3  -1   0 15052.6 408.697   2
   3  -1   1 12867.7 416.586   1
   3  -1   1 13030.6 329.605   3
  -3  -1  -1 11903.7 418.037  28
   3  -1   2 278847. 2435.80   2
   3  -1   2 279640. 2290.56   1
  -3  -1  -3 326965. 2962.90   6
   3  -1   3 323664. 2861.91   1
   3  -1   3 318832. 2910.63   2
  -3  -1  -4 2141.52 307.663   6
   3  -1   4 2237.92 282.918   2
   3  -1   4 2203.82 233.705   4
   3  -1   4 2040.63 271.572   1
  -3  -1  -5 10939.6 712.604   6
   3  -1   5 10663.2 548.000   4
   3  -1   5 10683.4 648.003   2
  -3  -1  -6 44173.8 1587.80   6
   3  -1   6 45381.3 1434.55   2
   3  -1   6 42897.8 1194.72   4
  -3  -1  -6 47377.5 1793.97  28
  -3  -1  -7 5193.85 604.238   6
   3  -1   7 5012.57 501.289   2
  -3  -1  -7 5603.04 644.290  26
  -3  -1  -7 6124.75 749.051  28
   3  -1   8 14061.4 535.139  33
   3  -1   8 14873.6 555.198  24
  -3  -1  -8 13635.6 1096.82  26
  -3  -1  -8 13767.5 1204.81  28
   3  -1   8 14448.2 514.025  17
   3  -1   8 14755.2 530.767  18
   3  -1   8 14507.3 487.252  16
   3  -1   8 13207.1 587.186  41
  -3  -1  -8 14628.9 1080.87   6
   3  -1   9 3694.44 297.794  24
   3  -1   9 3471.40 328.496  41
   3  -1   9 3815.76 286.500  18
   3  -1   9 3814.50 257.124  16
   3  -1   9 4124.08 291.567  17
   3  -1   9 3527.60 282.659  33
   3  -1  10 239.045 108.865  33
   3  -1  10 244.537 106.396  17
   3  -1  10 262.144 106.736  18
   3  -1  10 375.863 108.024  16
   3  -1  10 295.275 135.021  24
   3  -1  11 1999.81 183.307  18
   3  -1  11 2063.50 181.830  17
   3  -1  12 774.551 89.7679  18
   3  -1  12 881.289 100.060  17
  -3   1  12 1556.30 135.365  18
  -3   1  12 1749.20 157.607  17
  -3   1  11 11182.1 452.954  21
  -3   1  11 10670.1 427.187  17
  -3   1  11 10685.3 414.023  18
  -3   1  10 788.057 129.750  14
  -3   1  10 687.334 143.995  21
  -3   1  10 835.698 117.886   8
  -3   1  10 694.276 146.039  17
  -3   1  10 688.822 145.694  16
  -3   1  10 642.014 139.526  18
  -3   1   9 7322.84 359.614  14
  -3   1   9 6768.75 386.670  20
  -3   1   9 7241.31 395.677  21
  -3   1   9 7267.85 399.757  19
  -3   1   9 7530.23 339.262   8
  -3   1   9 7082.66 374.929  18
  -3   1   9 7215.86 378.319  16
  -3   1   9 7569.94 386.808  17
   3   1  -8 17570.6 1109.81  26
  -3   1   8 17856.5 584.977  19
  -3   1   8 18269.7 591.579  20
  -3   1   8 18733.0 604.234  21
  -3   1   8 18668.8 572.375  18
  -3   1   8 18621.9 576.284  17
  -3   1   8 18517.9 578.282  16
   3   1  -8 18623.9 1173.83   5
  -3   1   8 17859.6 509.241   8
   3   1  -8 17486.7 1159.27   6
  -3   1   8 18405.1 540.793  14
   3   1  -7 7701.69 702.058   5
   3   1  -7 7827.51 663.319  26
   3   1  -7 8210.01 766.340  29
  -3   1   7 8686.97 583.964   4
   3   1  -6 13232.2 834.756   5
   3   1  -6 13555.2 770.364  26
   3   1  -6 13465.8 883.587  29
  -3   1   6 12393.9 651.337   4
  -3   1   5 8582.19 502.022   7
   3   1  -5 8720.80 608.756   5
   3   1  -5 7760.56 594.528  29
  -3   1   5 9289.86 510.448   4
  -3   1   5 8913.26 421.993   1
   3   1  -4 13244.2 564.019  26
   3   1  -4 12871.9 678.040  29
   3   1  -4 13734.2 624.235  31
  -3   1   4 15530.8 594.678   7
  -3   1   4 14606.3 581.370   4
  -3   1   4 15681.3 477.297   1
   3   1  -4 15225.2 451.008   3
   3   1  -3 216111. 1887.36  26
   3   1  -3 213608. 2244.89  31
  -3   1   3 212801. 1915.04   7
   3   1  -3 212859. 1625.84   3
  -3   1   3 211838. 1418.32   1
  -3   1   3 217593. 1969.94   4
   3   1  -2 403900. 2142.28  26
   3   1  -2 406446. 1154.37  30
  -3   1   2 402809. 1456.80   1
  -3   1   2 403880. 2328.29   7
  -3   1   1 190720. 1505.73   4
  -3   1   1 193309. 1446.69   7
   3   1  -1 191535. 1255.15  26
   3   1   0 14760.6 402.954   1
  -3   1   0 16590.8 333.635  26
   3   1   1 11568.7 413.142   1
  -3   1  -1 11662.2 344.046   6
   3   1   2 290273. 2389.68   1
  -3   1  -2 283967. 2184.70   6
   3   1   3 309396. 2802.01   1
   3   1   3 307369. 2657.94   4
  -3   1  -3 309659. 2752.81   6
  -3   1  -3 314664. 2842.46  26
   3   1   4 4119.90 355.436   4
   3   1   4 4200.01 374.813   1
  -3   1  -4 4056.15 386.510   6
  -3   1  -4 4230.35 397.752  26
   3   1   5 10212.8 609.358   4
   3   1   5 10333.6 641.364   1
   3   1   5 10139.3 563.774   2
  -3   1  -5 10303.1 673.952   6
  -3   1  -5 11750.4 734.426  26
   3   1   6 42830.3 1425.74   1
   3   1   6 43071.6 1360.90   4
  -3   1  -6 43028.4 1534.98   6
  -3   1  -6 47415.8 1664.47  26
   3   1   7 5600.40 562.334   1
   3   1   7 5294.88 519.918   4
  -3   1  -7 5072.97 587.436   6
  -3   1  -7 5753.42 668.557  26
   3   1   8 13775.0 549.118  33
  -3   1  -8 14689.8 1145.49  26
   3   1   8 14495.5 561.565  24
   3   1   8 15022.3 493.738  16
   3   1   8 14439.3 528.485  18
   3   1   8 14599.4 521.534  17
   3   1   8 14779.7 497.232  14
   3   1   8 15283.2 485.638   8
  -3   1  -8 15606.9 1100.67   6
   3   1   8 14980.4 511.178  21
   3   1   9 4778.69 282.941  14
   3   1   9 4494.32 326.381  33
   3   1   9 4823.39 286.012  16
   3   1   9 4804.41 312.433  17
   3   1   9 4883.63 322.669  18
   3   1   9 4916.02 276.456   8
   3   1  10 327.527 89.3171  14
   3   1  10 275.706 105.620  17
   3   1  10 336.833 114.815  18
   3   1  10 279.415 80.6449   8
   3   1  11 2239.22 186.776  17
   3   1  11 2122.37 193.479  18
   3   1  11 1852.41 129.114   8
   3   1  12 758.664 92.8777  17
   3   1  12 867.882 99.9599  18
  -3   3  12 690.127 77.6856  14
  -3   3  12 777.013 99.7103  17
  -3   3  12 661.141 88.4162  18
  -3   3  11 1233.37 142.802  14
  -3   3  11 1321.94 155.687  18
  -3   3  11 1379.09 159.597  17
  -3   3  10 747.889 120.869   8
  -3   3  10 575.160 123.801  14
  -3   3  10 453.455 143.362  39
  -3   3  10 710.664 158.389  17
  -3   3  10 639.914 140.264  18
  -3   3   9 5445.97 307.003   8
  -3   3   9 6468.10 403.910  21
  -3   3   9 5390.09 341.735  19
  -3   3   9 5604.79 333.709  14
  -3   3   9 4543.37 348.773  39
  -3   3   9 5768.11 354.117  18
  -3   3   9 5481.75 343.867  17
  -3   3   8 12216.9 499.266  18
  -3   3   8 13118.5 510.939  17
   3   3  -8 10744.8 941.291  26
  -3   3   8 12854.8 510.077  19
  -3   3   8 12338.2 519.343  21
  -3   3   8 12355.8 478.192  20
  -3   3   8 11572.0 846.118   4
  -3   3   8 13063.6 496.720  14
  -3   3   8 12522.9 561.955  39
  -3   3   8 12969.3 465.206   8
  -3   3   7 5722.90 325.747  18
  -3   3   7 5841.71 326.194  17
  -3   3   7 5286.20 304.094  14
   3   3  -7 5503.89 630.734  26
  -3   3   7 5516.45 561.213   4
  -3   3   7 5077.24 300.507  19
  -3   3   7 5574.53 333.295  21
  -3   3   7 5531.17 293.642   8
   3   3  -7 6370.41 686.691   5
  -3   3   7 5740.21 364.631  39
  -3   3   6 8322.25 647.461   4
   3   3  -6 8798.45 737.771   5
   3   3  -6 8414.96 699.296  26
  -3   3   5 5992.47 509.428   4
   3   3  -5 6784.69 592.907   5
   3   3  -5 4880.98 485.000  26
  -3   3   4 3102.66 276.270   1
  -3   3   4 3013.82 341.111   4
   3   3  -4 3316.36 384.453   5
  -3   3   4 2864.90 239.915   7
   3   3  -4 2518.16 318.977  26
  -3   3   3 110340. 1832.70   4
  -3   3   3 111022. 1519.63   1
   3   3  -3 108395. 1838.18   5
  -3   3   3 108260. 1296.18   7
   3   3  -3 111212. 1832.29  26
   3   3  -3 108762. 2097.90  29
  -3   3   2 199273. 2282.82   4
  -3   3   2 200728. 1954.75   1
  -3   3   2 199092. 1680.75   7
   3   3  -2 199798. 2161.93   5
   3   3  -2 203747. 2286.28  26
   3   3  -1 35679.0 600.095   4
  -3   3   1 37198.4 920.542   4
   3   3  -1 38064.8 778.870   5
  -3   3   1 36890.6 746.032   7
  -3   3   1 37142.5 865.269  26
   3   3  -1 37353.9 944.976  26
   3   3   0 26837.1 824.150   1
   3   3   0 26778.1 648.487   4
   3   3   0 26342.8 473.923   5
   3   3   0 28147.4 824.890  26
   3   3   1 38210.7 892.854   4
   3   3   1 38778.7 1016.03   1
  -3   3  -1 36064.6 490.894   6
  -3   3  -1 39110.5 967.522  26
   3   3   2 58945.5 1247.77   4
   3   3   2 58866.6 1326.02   1
  -3   3  -2 56995.2 945.896   6
  -3   3  -2 58333.2 1294.74  26
   3   3   3 32388.9 1030.85   4
   3   3   3 31627.4 1048.44   1
  -3   3  -3 31442.0 876.820   6
  -3   3  -3 31703.2 1073.50  26
   3   3   4 11703.9 699.070   1
   3   3   4 10647.3 652.655   4
  -3   3  -4 10608.4 605.265   6
  -3   3  -4 9636.18 678.716  26
   3   3   5 394.086 184.029   1
   3   3   5 532.378 202.986   4
  -3   3  -5 371.234 160.034   6
  -3   3  -5 296.496 154.304  26
   3   3   6 12305.6 822.163   1
   3   3   6 13294.0 862.826   4
  -3   3  -6 14412.5 1023.29  26
  -3   3  -6 12377.5 835.473   6
   3   3   7 27413.3 695.776  14
  -3   3  -7 26348.6 1512.54  26
  -3   3  -7 25961.1 721.280  23
   3   3   7 27359.9 771.298  39
   3   3   7 26724.0 1279.20   1
   3   3   7 25805.4 1277.37   4
   3   3   7 26368.3 699.247  18
   3   3   7 27120.1 694.133  17
   3   3   7 26233.7 647.132   8
  -3   3  -7 27097.6 1330.55   6
  -3   3  -8 18310.0 619.773  23
   3   3   8 19226.3 663.288  39
   3   3   8 18813.0 599.217  14
   3   3   8 18829.7 563.179   8
   3   3   8 18726.3 617.579  18
   3   3   8 18820.7 610.326  17
   3   3   9 6548.91 355.336  14
   3   3   9 6985.88 344.810   8
   3   3   9 6695.69 361.637  17
   3   3   9 6976.04 379.811  18
   3   3  10 639.395 123.249  14
   3   3  10 531.449 105.922   8
   3   3  10 781.869 143.085  18
   3   3  10 748.786 138.507  17
   3   3  11 677.422 90.2802   8
   3   3  11 780.365 112.638  17
   3   3  11 822.047 120.897  18
   3   3  11 743.524 101.157  14
  -3   3 -11 977.710 153.868  35
   3   3  12 352.873 62.6093  18
   3   5 -11 549.054 90.7098  23
  -3   5  11 648.514 122.097  39
  -3   5  11 482.532 84.4327  14
  -3   5  11 498.551 95.7328  17
  -3   5  11 565.089 98.1219  18
   3   5 -10 141.863 87.4597  23
   3   5 -10 242.847 93.7196  25
  -3   5  10 455.397 116.865  18
  -3   5  10 423.968 119.897  17
  -3   5  10 414.997 106.896  14
  -3   5  10 331.028 137.562  39
   3   5  -9 4531.94 333.086  25
  -3   5   9 5016.12 327.531  18
  -3   5   9 4992.71 307.667  14
  -3   5   9 4762.93 316.822  17
  -3   5   9 5082.75 284.915   8
  -3   5   9 4719.45 367.865  39
   3   5  -8 6382.23 393.582  34
  -3   5   8 7114.50 381.209  14
  -3   5   8 7357.53 406.811  18
  -3   5   8 6775.51 389.308  17
  -3   5   8 7532.71 358.345   8
  -3   5   8 6280.05 439.470  39
  -3   5   7 4054.42 348.060  39
   3   5  -7 3391.57 294.738  34
   3   5  -7 3862.56 606.747  26
  -3   5   7 4022.54 300.618  18
  -3   5   7 3748.98 530.065   4
  -3   5   7 4515.84 301.305  14
  -3   5   7 3836.21 295.490  17
  -3   5   7 3658.04 253.665   8
  -3   5   6 6961.11 373.002  17
  -3   5   6 6903.53 344.183  15
  -3   5   6 6540.02 341.454  14
   3   5  -6 6771.10 757.921  26
  -3   5   6 5528.37 616.195   4
  -3   5   6 6850.95 371.501  18
  -3   5   6 6373.92 319.236   8
  -3   5   6 7888.25 450.674  39
  -3   5   5 545.599 210.321   4
   3   5  -5 385.876 204.357  26
  -3   5   4 10117.9 742.406   4
  -3   5   4 10345.7 642.349   1
   3   5  -4 9502.15 693.826   5
   3   5  -4 10310.7 790.317  26
  -3   5   3 24167.6 1063.12   4
  -3   5   3 26137.3 997.262   1
   3   5  -3 22625.6 1100.07  26
  -3   5   2 65156.8 1569.23   1
  -3   5   2 67050.5 1661.44   4
   3   5  -2 67844.5 1813.78  26
  -3   5   1 17616.2 803.944   4
   3   5  -1 16925.5 888.669  26
   3   5   0 5863.19 526.634   1
   3   5   0 5091.74 368.148   4
  -3   5   0 5404.41 488.264  26
   3   5   1 11558.1 623.100   4
   3   5   1 11822.0 744.628   1
  -3   5  -1 12991.5 769.671  26
   3   5   2 18336.7 944.088   1
   3   5   2 18994.3 871.690   4
  -3   5  -2 17549.4 947.188  26
   3   5   3 20285.0 1028.06   1
   3   5   3 20122.2 973.065   4
  -3   5  -3 19634.1 1069.65  26
   3   5   4 15102.1 912.673   4
   3   5   4 14046.9 905.524   1
  -3   5  -4 13988.9 983.966  26
  -3   5  -5 867.977 307.966  26
  -3   5  -5 717.191 152.039  25
   3   5   5 980.969 280.596   1
   3   5   5 1282.47 294.213   4
   3   5   5 973.733 162.583  36
   3   5   5 903.347 145.873  32
   3   5   6 1297.18 156.264   8
   3   5   6 1722.38 213.464  36
  -3   5  -6 1805.46 217.755  34
  -3   5  -6 1874.30 458.809  26
  -3   5  -6 1661.36 218.211  23
  -3   5  -6 1496.30 204.503  25
   3   5   6 1519.94 182.209  18
   3   5   6 1266.48 171.381  17
   3   5   6 1373.87 307.364   4
   3   5   6 1164.62 294.310   1
   3   5   6 2036.31 252.646  39
   3   5   6 1312.74 163.062  14
   3   5   7 18946.3 666.203  36
  -3   5  -7 18766.0 672.361  25
  -3   5  -7 18602.5 675.215  23
   3   5   7 19463.4 610.869  14
   3   5   7 19441.2 730.200  39
   3   5   7 18751.2 612.506  17
   3   5   7 19637.3 629.670  18
   3   5   7 18781.5 562.348   8
   3   5   8 12203.1 511.451  36
   3   5   8 12648.2 492.265  14
  -3   5  -8 12109.0 521.598  25
  -3   5  -8 12194.4 540.346  23
   3   5   8 13424.1 603.720  39
   3   5   8 12885.1 507.480  18
   3   5   8 12514.2 499.159  17
   3   5   8 12757.1 456.991   8
   3   5   9 4917.56 294.963  14
  -3   5  -9 4553.82 294.773  25
  -3   5  -9 4403.85 303.038  23
   3   5   9 3780.05 300.595  39
   3   5   9 4461.90 286.152  18
   3   5   9 5226.76 275.733   8
   3   5   9 4598.18 282.327  17
  -3   5 -10 202.223 86.6525  23
   3   5  10 140.238 89.4521  39
   3   5  10 56.6287 59.1970   8
   3   5  10 20.9104 66.9683  14
   3   5  10 115.204 69.7086  18
   3   5  10 49.5501 67.0907  17
   3   5  11 129.080 52.0300  14
   3   5  11 171.039 58.1418  18
   3   5  11 124.082 44.4725   8
  -3   5 -11 309.203 94.6233  35
  -3   7  10-21.8071 79.5104  39
   3   7 -10 5.40850 64.4367  23
   3   7 -10 58.4390 59.6563  25
  -3   7  10-43.2747 50.7314  14
   3   7  -9 3935.13 270.185  25
   3   7  -9 4005.79 278.618  23
  -3   7   9 3456.78 277.926  39
  -3   7   9 3951.43 243.593  18
   3   7  -9 3259.32 222.530  34
  -3   7   9 3639.14 213.556  14
   3   7  -8 2662.23 259.729  25
   3   7  -8 2691.42 253.755  34
  -3   7   8 2837.99 238.829  18
  -3   7   8 2728.92 288.704  39
  -3   7   8 2705.22 210.215  14
  -3   7   7 1247.90 164.516  14
  -3   7   7 1087.99 146.783  13
  -3   7   7 1116.25 149.461  15
   3   7  -7 1303.70 210.425  25
   3   7  -7 1266.66 215.867  34
  -3   7   7 1236.64 178.064  18
  -3   7   7 1246.05 144.500   8
  -3   7   7 1275.38 220.300  39
  -3   7   6 797.087 143.300  15
  -3   7   6 836.408 134.664  14
  -3   7   6 882.981 143.903  13
   3   7  -6 1007.99 185.497  25
  -3   7   6 950.822 160.738  18
  -3   7   6 816.637 118.853   8
  -3   7   6 1240.15 215.356  39
   3   7  -6 1130.82 200.981  34
  -3   7   5 157.687 138.677  39
  -3   7   5 108.920 105.062  18
  -3   7   5-109.526 108.813  14
  -3   7   5 105.074 84.6671  15
   3   7  -5-5.09644 107.905  42
  -3   7   5 88.6702 76.9438   9
   3   7  -5-62.7665 116.987  34
  -3   7   4 2720.75 441.671   4
   3   7  -4 3043.45 300.318  34
   3   7  -4 3507.45 591.424  26
  -3   7   4 3416.66 251.200   9
   3   7  -4 3116.95 309.545  42
  -3   7   4 2868.96 291.154  42
  -3   7   4 3444.25 270.257  18
  -3   7   4 2857.69 285.345  39
  -3   7   4 3512.20 273.514  15
   3   7  -3 7786.10 826.972  26
  -3   7   3 8595.68 755.043   4
   3   7  -3 8291.73 468.904  34
  -3   7   3 8921.92 401.092   9
  -3   7   3 8605.12 442.219  39
   3   7  -3 8042.86 479.395  42
  -3   7   3 8390.60 473.321  42
   3   7  -2 24276.4 755.426  34
  -3   7   2 20948.3 1134.59   1
   3   7  -2 23436.9 1330.80   1
  -3   7   2 25313.4 803.322  42
   3   7  -2 23803.8 800.511  42
  -3   7   2 23693.9 643.989   9
   3   7  -2 24159.4 617.382   9
  -3   7   2 22882.0 678.038  34
   3   7  -1 11766.1 560.170  42
  -3   7   1 11421.7 545.656  42
  -3   7   1 10964.3 436.031   9
  -3   7   1 10130.5 807.470   1
   3   7  -1 10763.4 893.694   1
   3   7  -1 11661.8 511.350  34
  -3   7   1 11047.0 486.832  34
   3   7  -1 10570.8 418.202   9
   3   7   0 5191.11 372.042  42
  -3   7   0 5282.71 374.946  42
  -3   7   0 5235.68 303.001   9
  -3   7   0 5373.25 349.937  34
   3   7   0 5761.38 319.711   9
   3   7   0 5717.39 656.391   1
   3   7   1 716.337 148.758  36
  -3   7  -1 581.103 134.324  34
  -3   7  -1 570.334 251.909  26
  -3   7  -1 665.965 136.104  25
   3   7   1 648.992 238.758   1
   3   7   1 680.842 156.095  42
  -3   7  -1 679.152 173.012  42
   3   7   1 704.399 122.948   9
  -3   7  -1 605.727 117.354   9
   3   7   2 23317.9 729.728  36
  -3   7  -2 22419.5 740.995  34
  -3   7  -2 22993.1 1373.79  26
  -3   7  -2 23499.1 712.569  25
  -3   7  -2 22383.0 657.441  23
   3   7   2 24177.7 1321.52   1
   3   7   2 24157.6 1143.11   4
  -3   7  -2 23191.8 595.601   9
   3   7   2 24469.7 657.996   9
   3   7   2 22228.3 740.458  42
  -3   7  -2 21961.3 753.523  42
   3   7   3 31951.3 884.871  36
  -3   7  -3 30174.4 840.886  25
  -3   7  -3 31849.3 1686.52  26
  -3   7  -3 30976.2 814.040  23
  -3   7  -3 30614.4 885.797  34
   3   7   3 30930.8 1383.95   4
   3   7   3 31328.9 1521.70   1
   3   7   3 31893.5 750.786   9
  -3   7  -3 30842.8 882.072  42
   3   7   3 31159.0 858.260  42
  -3   7  -4 6166.16 417.937  34
  -3   7  -4 6108.84 400.752  25
  -3   7  -4 5510.32 750.210  26
  -3   7  -4 6165.93 387.461  23
   3   7   4 5856.41 636.216   4
   3   7   4 6209.47 699.617   1
   3   7   4 6441.54 339.334   9
   3   7   4 5782.11 403.481  36
  -3   7  -5 1739.26 234.429  34
  -3   7  -5 2047.20 255.374  25
  -3   7  -5 1850.38 241.617  23
   3   7   5 2063.64 255.030  36
   3   7   5 1404.89 161.874   9
   3   7   5 2053.74 269.782  39
   3   7   5 1527.04 170.460  14
   3   7   6 1598.37 228.145  36
  -3   7  -6 1571.18 227.085  34
   3   7   6 1409.19 165.860  14
  -3   7  -6 1498.86 231.121  25
  -3   7  -6 1410.02 203.316  23
   3   7   6 1417.47 254.266  39
   3   7   6 871.455 122.508   8
   3   7   6 1265.30 163.562  18
  -3   7  -7 2024.26 221.107  34
  -3   7  -7 2230.19 251.911  25
  -3   7  -7 2076.19 241.813  23
   3   7   7 2129.03 272.422  39
   3   7   7 2147.92 197.989  18
   3   7   7 2113.53 193.205  14
   3   7   7 2051.76 173.288   8
  -3   7  -8 5536.12 335.267  25
  -3   7  -8 5662.34 349.262  23
   3   7   8 5445.61 365.639  39
   3   7   8 5188.49 268.409  18
   3   7   8 5674.03 252.717   8
   3   7   8 5599.55 281.246  14
   3   7   9 3594.66 195.380  14
  -3   7  -9 3312.76 212.811  25
  -3   7  -9 3775.57 238.730  23
   3   7   9 3478.15 181.344  18
   3   7   9 4044.01 182.496   8
  -3   7  -9 3514.61 244.588  35
   3   7   9 2983.53 236.407  39
  -3   7 -10 862.796 99.2636  35
   3   7  10 1041.35 80.5794  14
   3   9  -8 789.510 107.392  34
  -3   9   8 734.448 110.347  39
   3   9  -8 1023.50 121.216  25
   3   9  -8 880.176 102.511  23
  -3   9   7 1388.49 125.170  13
   3   9  -7 1262.61 167.105  34
   3   9  -7 1321.28 149.577  23
   3   9  -7 1296.25 162.514  25
  -3   9   7 1194.43 161.327  39
  -3   9   7 1257.86 103.494  15
   3   9  -6 501.963 121.099  23
   3   9  -6 490.243 137.233  25
  -3   9   6 582.673 101.923  15
  -3   9   6 505.717 96.8987  13
  -3   9   6 446.154 126.671  39
   3   9  -6 479.355 147.583  34
   3   9  -5 976.413 147.897  23
   3   9  -5 878.716 163.491  25
   3   9  -5 912.295 188.002  34
   3   9  -5 593.993 146.384  42
  -3   9   5 890.805 174.541  39
  -3   9   5 904.618 147.912  13
  -3   9   5 1000.06 141.662  15
   3   9  -4 4028.87 305.867  25
  -3   9   4 4102.36 342.749  42
   3   9  -4 4232.07 368.087  42
   3   9  -4 4043.01 353.606  34
  -3   9   4 3804.59 291.180  39
  -3   9   4 4089.20 288.052  13
  -3   9   4 4209.89 292.352  15
   3   9  -3 7989.55 509.194  42
  -3   9   3 8579.46 504.098  42
  -3   9   3 8253.22 383.757   9
   3   9  -3 7834.27 404.767  25
  -3   9   3 8358.11 407.100  13
  -3   9   3 8150.73 415.829  15
   3   9  -3 7934.49 474.739  34
  -3   9   2 14261.4 524.916  13
  -3   9   2 13483.5 500.698   9
   3   9  -2 12655.1 452.059   9
   3   9  -2 15438.3 708.910  42
  -3   9   2 14219.9 669.792  42
  -3   9   2 14296.3 545.631  34
   3   9  -2 14960.4 631.914  34
  -3   9   1 8574.69 402.697  13
  -3   9   1 8266.83 388.935   9
   3   9  -1 7835.52 377.399   9
   3   9  -1 8932.51 546.887  42
  -3   9   1 9082.87 545.951  42
  -3   9   1 8558.43 457.056  34
   3   9  -1 8543.83 466.582  34
  -3   9   0 2394.88 212.951  13
   3   9   0 2431.34 303.796  42
  -3   9   0 2283.28 297.438  42
  -3   9   0 2351.94 219.404   9
   3   9   0 2330.10 224.255   9
   3   9   0 2208.32 231.927  34
  -3   9   0 2414.69 267.275  34
  -3   9  -1 377.055 111.158  25
   3   9   1 563.127 130.542   9
  -3   9  -1 614.305 122.376   9
  -3   9  -1 328.457 180.363  42
   3   9   1 44.8498 153.851  42
  -3   9  -1 237.637 140.998  34
  -3   9  -2 7679.71 415.409  25
  -3   9  -2 7908.39 498.294  42
   3   9   2 7925.97 491.095  42
   3   9   2 8161.55 392.269   9
   3   9   2 8312.79 446.902  39
  -3   9  -2 8083.04 480.965  34
  -3   9  -3 13534.8 549.968  25
  -3   9  -3 13010.4 486.786  23
   3   9   3 13153.0 580.630  42
  -3   9  -3 12164.8 590.265  42
   3   9   3 14285.1 498.335   9
   3   9   3 13535.0 583.674  39
  -3   9  -3 13693.5 612.152  34
  -3   9  -4 2115.19 262.463  34
  -3   9  -4 1922.07 228.931  25
  -3   9  -4 1585.46 189.643  23
  -3   9  -4 1485.12 217.887  42
   3   9   4 1955.60 183.602   9
   3   9   4 1440.35 209.474  39
   3   9   4 1778.02 176.361  15
   3   9   5 808.716 178.588  39
  -3   9  -5 718.122 165.881  34
   3   9   5 242.201 75.6360   9
  -3   9  -5 574.840 138.415  23
  -3   9  -5 450.655 133.248  25
   3   9   6 3596.21 283.805  39
  -3   9  -6 3016.75 230.840  23
  -3   9  -6 2796.33 241.200  34
  -3   9  -6 3171.92 250.843  25
   3   9   7 816.811 144.156  39
  -3   9  -7 968.708 132.271  23
  -3   9  -7 619.389 113.990  25
  -3   9  -7 699.055 114.770  34
   3   9   7 474.246 72.3163  13
   3   9   8 2459.15 166.330  39
  -3   9  -8 2483.73 145.675  25
  -3   9  -8 2618.51 142.767  23
   3  11  -4 1903.73 158.783  34
   3  11  -4 1781.63 155.798  42
  -3  11   4 2221.53 134.392  13
  -3  11   4 2116.00 127.169  15
   3  11  -3 4970.85 256.301  34
   3  11  -3 5310.40 308.936  42
  -3  11   3 5054.07 213.153  13
  -3  11   3 5120.83 226.342  15
  -3  11   2 4956.76 311.850  42
   3  11  -2 5159.79 326.810  42
  -3  11   2 4825.38 236.076  15
  -3  11   2 4204.26 197.012  13
   3  11  -2 4488.20 242.635  34
  -3  11   1 1713.51 151.498  15
  -3  11   1 1492.51 117.095  13
  -3  11   1 1598.11 209.397  42
   3  11  -1 1633.99 210.210  42
  -3  11   0 775.705 170.279  42
   3  11   0 874.758 172.041  42
  -3  11   0 618.498 106.692  34
  -3  11   0 662.568 104.152  15
   3  11   0 851.613 103.222   9
  -3  11  -1 844.424 131.408  34
  -3  11  -1 872.863 168.140  42
   3  11   1 873.549 155.355  42
   3  11   1 752.099 101.006   9
  -3  11  -1 588.749 91.9350  15
   3  11   1 662.385 87.9453  13
  -3  11  -2 2029.89 183.708  34
  -3  11  -2 1628.69 122.672  15
   3  11   2 1775.23 137.592  15
   3  11   2 1792.59 135.158  13
   3  11   2 1848.31 184.703  42
  -3  11  -2 1857.33 202.118  42
   3  11   2 2007.17 142.340   9
  -3  11  -3 827.439 126.962  34
  -3  11  -3 678.548 112.645  42
   3  11   3 517.938 71.0809  15
   3  11   3 688.808 85.8788  13
   3  11   4 708.122 76.1076  13
  -3  11  -4 637.688 95.8956  34
  -4 -10   6 1168.82 109.055  16
  -4 -10   6 1130.73 99.9463  11
  -4 -10   5 886.904 106.292  21
  -4 -10   5 995.980 141.539  41
   4 -10  -5 861.040 127.771  41
  -4 -10   5 1077.13 116.960  11
  -4 -10   5 1083.66 119.275  16
  -4 -10   4 3791.72 256.338  37
  -4 -10   4 4069.40 224.152  11
  -4 -10   4 3811.83 281.441  41
   4 -10  -4 3653.15 271.107  41
  -4 -10   4 3927.53 234.660  16
  -4 -10   3 1281.33 140.707  24
  -4 -10   3 1137.73 144.213  16
  -4 -10   3 1122.35 133.450  11
   4 -10  -3 1197.78 163.278  37
  -4 -10   3 1380.46 182.140  37
  -4 -10   3 1142.84 184.284  41
   4 -10  -3 1172.32 178.614  41
  -4 -10   2 9826.78 375.010  11
  -4 -10   2 8594.06 435.515  37
   4 -10  -2 8291.35 412.296  37
  -4 -10   2 8806.25 452.506  41
   4 -10  -2 8487.31 438.404  41
  -4 -10   2 8279.51 349.518  24
  -4 -10   1 2134.81 249.672  41
   4 -10  -1 1984.69 245.895  41
  -4 -10   1 2248.55 186.282  11
   4 -10  -1 2166.43 238.568  37
  -4 -10   1 2093.18 239.586  37
  -4 -10   0 2934.87 209.642  11
   4 -10   0 2760.73 246.526  33
   4 -10   0 2708.60 262.242  37
  -4 -10   0 2711.83 271.867  37
   4 -10   0 2681.19 271.851  41
  -4 -10   0 2583.01 275.420  41
   4 -10   1 1403.33 192.628  33
  -4 -10  -1 1327.06 146.910  11
  -4 -10  -1 1901.19 239.095  37
   4 -10   1 1616.92 226.998  37
   4 -10   1 1638.26 226.437  41
  -4 -10  -1 1881.02 243.221  41
   4 -10   2 1924.19 212.164  24
   4 -10   2 1920.22 203.706  33
  -4 -10  -2 1758.31 161.428  11
   4 -10   2 1835.65 222.134  37
   4 -10   2 2117.95 247.768  41
  -4 -10  -2 2029.02 254.674  41
   4 -10   3 4544.39 286.722  24
   4 -10   3 4044.57 262.316  33
  -4 -10  -3 4229.44 225.204  11
   4 -10   3 3872.22 301.387  37
  -4 -10  -3 4424.42 330.691  41
   4 -10   3 4267.05 323.470  41
   4 -10   4 2629.28 251.228  41
  -4 -10  -4 2749.04 256.449  41
  -4 -10  -4 2866.41 169.500  11
   4 -10   4 3265.07 231.108  24
   4 -10   4 2645.98 187.066  33
   4 -10   4 2884.04 196.135  16
   4 -10   4 2901.33 248.237  37
   4 -10   5 1463.09 164.986  37
   4 -10   5 1450.11 183.046  41
  -4 -10  -5 1513.95 180.288  41
  -4 -10  -5 1471.83 103.867  11
   4 -10   5 1604.25 127.561  16
  -4 -10  -5 1587.54 159.741  37
   4 -10   5 1542.80 147.225  24
   4 -10   6 130.753 62.8926  37
  -4 -10  -6 166.461 80.7362  41
   4 -10   6-26.6515 74.2643  41
   4 -10   6 103.875 59.7070  24
  -4  -8   9 146.314 57.2222  16
  -4  -8   8 688.925 102.714  11
  -4  -8   8 675.261 107.602  16
  -4  -8   8 489.449 79.8965  17
  -4  -8   8 553.884 89.2115  21
  -4  -8   7 4591.40 260.361  11
  -4  -8   7 3976.35 245.164  21
  -4  -8   7 4403.39 271.594  16
  -4  -8   6 10263.9 400.876  24
  -4  -8   6 10581.5 510.645  38
  -4  -8   6 10081.2 408.078  11
  -4  -8   6 10784.4 446.328  16
  -4  -8   6 10096.7 494.360  41
  -4  -8   5 101.131 114.917  41
  -4  -8   5 19.7984 85.3207  11
  -4  -8   5 134.681 95.8372  24
  -4  -8   5 53.9019 106.717  38
  -4  -8   5 51.3980 86.6342  16
  -4  -8   5 146.350 88.6324  37
  -4  -8   4 2565.21 228.463  11
  -4  -8   4 2996.06 282.446  38
  -4  -8   4 2942.61 269.297  37
  -4  -8   4 3154.52 252.725  24
  -4  -8   4 2517.76 245.667  22
  -4  -8   4 2996.45 292.101  41
  -4  -8   3 25371.8 671.831  11
  -4  -8   3 23282.9 745.897  38
  -4  -8   3 23432.8 758.019  37
   4  -8  -3 23662.1 737.131  37
  -4  -8   3 24146.1 699.773  22
  -4  -8   3 23592.0 778.124  41
  -4  -8   2 15507.1 546.072  22
  -4  -8   2 15226.0 593.836  38
   4  -8  -2 15518.6 609.712  37
  -4  -8   2 15575.4 526.240  11
  -4  -8   2 16510.8 662.871  37
  -4  -8   2 15722.7 634.203  41
   4  -8  -2 16068.6 649.517  41
  -4  -8   1 30751.2 733.474  11
   4  -8  -1 29461.7 849.079  37
  -4  -8   1 30074.8 812.933  38
  -4  -8   1 30220.5 738.952  22
  -4  -8   1 30322.9 886.882  41
   4  -8  -1 30522.1 881.977  41
  -4  -8   0 182.033 102.715  11
   4  -8   0 97.6657 114.965  37
   4  -8   0 145.026 120.281  41
  -4  -8   0 153.415 114.614  41
   4  -8   1 5962.33 405.320  41
  -4  -8  -1 5575.60 317.819  11
   4  -8   1 6162.38 409.088  37
   4  -8   2 5785.29 372.903  33
  -4  -8  -2 5596.29 321.876  11
   4  -8   2 6551.50 430.877  41
   4  -8   2 6125.00 419.057  37
   4  -8   3 2929.52 277.561  24
   4  -8   3 2724.68 263.502  33
  -4  -8  -3 3089.15 244.311  11
   4  -8   3 3061.54 219.481  11
   4  -8   3 2457.64 283.072  41
   4  -8   3 2660.07 284.460  37
   4  -8   4 4534.02 337.317  24
   4  -8   4 4543.84 324.236  33
   4  -8   4 4700.30 267.231  11
  -4  -8  -4 5080.61 299.393  11
   4  -8   4 4373.50 351.533  37
   4  -8   4 4564.74 378.392  41
   4  -8   5 15471.3 670.602  41
  -4  -8  -5 17142.3 528.686  11
   4  -8   5 16496.3 474.195  11
   4  -8   5 16838.8 606.461  24
   4  -8   5 16049.6 572.715  33
   4  -8   5 16188.9 537.763  16
   4  -8   5 15739.0 636.646  37
   4  -8   6-23.5829 148.448  41
  -4  -8  -6 73.5501 79.3101  11
   4  -8   6 80.6607 64.8455  11
   4  -8   6 180.415 126.459  24
   4  -8   6 66.9153 83.7053  33
   4  -8   6-95.0512 126.894  37
   4  -8   6 43.9840 78.1006  16
   4  -8   7 2480.10 227.470  37
   4  -8   7 1813.31 144.229  11
  -4  -8  -7 2239.79 162.565  11
   4  -8   7 2503.17 217.170  24
   4  -8   7 2671.35 271.624  41
   4  -8   7 2124.48 168.205  16
   4  -8   8 6228.51 259.568  37
   4  -8   8 7211.96 298.020  24
  -4  -8  -8 6648.89 218.864  11
   4  -8   8 7491.08 367.542  41
   4  -8   8 6779.02 267.122  17
   4  -8   8 6574.77 228.318  16
   4  -8   9 1187.55 120.310  41
   4  -8   9 1567.27 98.2398  17
  -4  -6  11 373.851 62.6474  16
  -4  -6  10 155.204 63.1475  17
  -4  -6  10 250.991 81.6779  16
  -4  -6  10 169.107 66.6464  21
  -4  -6   9 463.114 106.960  11
  -4  -6   9 407.558 106.587  21
  -4  -6   9 484.070 103.934  17
  -4  -6   9 235.292 101.859  16
  -4  -6   8 916.863 149.319  24
  -4  -6   8 1140.12 153.078  11
  -4  -6   8 971.297 149.173  21
  -4  -6   8 637.116 157.118  41
  -4  -6   8 1044.95 164.441  16
  -4  -6   7 7223.00 448.397  38
  -4  -6   7 7855.10 378.904  24
  -4  -6   7 8386.89 389.595  11
  -4  -6   7 7895.22 404.096  21
  -4  -6   7 7509.74 431.581  41
  -4  -6   7 8244.57 410.087  16
  -4  -6   6 14736.0 520.567  24
  -4  -6   6 14938.3 569.133  22
  -4  -6   6 15129.5 623.380  38
  -4  -6   6 15179.5 516.240  11
  -4  -6   6 15598.1 608.875  41
  -4  -6   6 15500.8 554.875  16
  -4  -6   5 1751.05 360.269   2
   4  -6  -5 2726.71 527.985  30
  -4  -6   5 2513.82 238.249  22
  -4  -6   5 2611.49 223.842  24
  -4  -6   5 2747.01 278.578  38
  -4  -6   5 2266.03 205.783  11
  -4  -6   5 3027.28 269.827  41
  -4  -6   5 2216.18 217.271  16
   4  -6  -4 1251.18 358.621  30
  -4  -6   4 1200.71 175.013  38
  -4  -6   4 1079.93 138.498  11
  -4  -6   4 1386.23 173.391  22
  -4  -6   4 1535.61 315.681   2
   4  -6  -3 28599.4 1456.94  30
  -4  -6   3 30211.4 1338.10   2
   4  -6  -2 25966.7 1309.32  30
  -4  -6   2 25931.2 1186.47   2
   4  -6  -1 30100.5 1341.74  30
  -4  -6   1 31431.5 1252.31   2
   4  -6   0 10014.1 645.318   2
  -4  -6   0 9003.91 654.023   2
   4  -6   1 1503.96 292.268   2
  -4  -6  -1 1497.40 277.308   2
   4  -6   2 10127.3 763.971   2
  -4  -6  -2 10995.5 676.378   2
   4  -6   3 10470.8 830.394   2
   4  -6   4 16804.7 579.540  33
  -4  -6  -4 16926.9 1169.94  27
   4  -6   4 16739.7 578.411  24
   4  -6   4 16570.1 613.267  37
   4  -6   4 17170.5 498.721  11
   4  -6   4 18492.6 1153.83   2
   4  -6   4 15815.5 614.810  41
   4  -6   5 10863.2 445.951  16
   4  -6   5 10804.7 481.345  33
  -4  -6  -5 10629.3 993.258  27
   4  -6   5 11296.4 950.818   2
   4  -6   5 11772.5 430.958  11
   4  -6   5 10169.1 502.980  37
   4  -6   5 10692.6 483.229  24
   4  -6   5 9615.08 514.104  41
   4  -6   6 115.984 153.978  41
   4  -6   6 57.6448 76.0485  11
   4  -6   6 244.254 124.555  24
   4  -6   6 8.46538 89.4046  33
   4  -6   6 20.5475 108.623  37
   4  -6   6 149.321 99.8089  16
   4  -6   7 9771.03 445.127  33
   4  -6   7 9368.58 464.933  24
   4  -6   7 9088.57 470.816  37
   4  -6   7 8452.00 370.369  11
   4  -6   7 10097.4 545.055  41
   4  -6   7 8678.27 392.688  16
   4  -6   8 7066.05 347.798  33
   4  -6   8 7079.28 383.153  37
   4  -6   8 7165.92 387.784  24
   4  -6   8 7155.12 450.039  41
   4  -6   8 7248.78 325.633  11
   4  -6   8 6337.45 309.585  16
   4  -6   9 4458.94 276.308  24
   4  -6   9 4642.93 260.573  17
   4  -6   9 4462.29 220.643  16
   4  -6   9 4975.46 343.372  41
   4  -6  10 548.901 99.8007  24
   4  -6  10 267.065 101.204  41
   4  -6  10 349.844 71.1690  17
  -4  -4  12 1826.48 116.829  16
  -4  -4  11 851.144 110.883  21
  -4  -4  11 947.151 112.753  17
  -4  -4  11 883.264 118.061  16
  -4  -4  10 637.212 117.250  17
  -4  -4  10 639.082 137.915  16
  -4  -4  10 581.996 109.105  24
  -4  -4  10 476.990 109.976  21
  -4  -4   9 513.519 120.428  11
  -4  -4   9 459.303 112.068  17
  -4  -4   9 537.587 136.783  16
  -4  -4   9 242.497 95.1620  24
  -4  -4   9 381.803 109.947  21
  -4  -4   8 1213.58 163.521  11
  -4  -4   8 1064.65 169.467  16
  -4  -4   8 1068.15 161.217  17
  -4  -4   8 754.740 140.268  24
  -4  -4   8 893.121 154.893  21
  -4  -4   7 11059.9 458.675  16
  -4  -4   7 11844.9 836.478   2
  -4  -4   7 10517.6 425.329  24
  -4  -4   7 11436.5 434.087  11
  -4  -4   7 11312.3 464.991  21
   4  -4  -7 10681.9 965.943  28
   4  -4  -7 11019.5 1029.24  27
  -4  -4   7 10311.6 501.744  38
   4  -4  -6 18012.8 1138.17  28
   4  -4  -6 17803.6 1191.63  27
  -4  -4   6 17451.9 985.103   2
   4  -4  -5 431.287 227.307  27
   4  -4  -5 602.045 225.349  28
  -4  -4   5 201.456 130.397   2
   4  -4  -4 4986.66 540.824  27
  -4  -4   4 4641.57 466.360   2
   4  -4  -3 59958.6 1694.55  30
   4  -4  -3 63059.1 1740.08  27
  -4  -4   3 63148.2 1587.90   2
   4  -4  -2 1293.53 256.314  30
  -4  -4   2 1774.32 272.359   2
   4  -4  -1 51268.6 1380.96  30
   4  -4  -1 52758.7 1065.14   2
  -4  -4   1 54032.3 1313.07   2
   4  -4   0 48638.4 1294.87  30
   4  -4   0 47862.7 1150.08   2
  -4  -4   0 49373.7 1210.82   2
  -4  -4  -1 51767.9 1238.60  27
   4  -4   1 49676.4 1307.48   2
  -4  -4  -1 50583.4 1202.84   2
  -4  -4  -2 22831.9 912.947  27
   4  -4   2 22923.5 971.342   2
  -4  -4  -2 22015.5 789.597   2
  -4  -4  -3 56561.3 1609.27  27
   4  -4   3 58203.8 1665.66   2
   4  -4   4 36234.3 1416.32   2
   4  -4   5 15278.7 987.508   2
   4  -4   6 5744.19 354.648  37
   4  -4   6 5508.60 328.794  33
  -4  -4  -6 5360.60 730.366  28
   4  -4   6 5211.96 324.397  24
   4  -4   6 5747.26 378.783  41
   4  -4   6 4642.28 274.715  11
   4  -4   6 4939.89 287.471  16
   4  -4   6 5227.43 612.884   2
   4  -4   7 4831.20 292.512  16
   4  -4   7 3791.91 540.464   2
   4  -4   7 5384.57 349.860  24
   4  -4   7 6787.97 438.016  41
   4  -4   7 4610.33 283.862  11
   4  -4   7 6214.92 377.060  37
   4  -4   7 6096.97 360.711  33
   4  -4   8 3792.08 291.673  33
   4  -4   8 3993.38 351.611  41
   4  -4   8 3642.04 252.958  16
   4  -4   8 3485.32 286.274  37
   4  -4   8 3975.82 307.322  24
   4  -4   9 4340.89 367.275  41
   4  -4   9 4356.73 289.220  33
   4  -4   9 4841.01 332.583  24
   4  -4   9 4495.38 290.763  17
   4  -4   9 4758.43 294.120  18
   4  -4   9 4592.78 265.388  16
   4  -4  10 2676.01 226.988  24
   4  -4  10 2696.57 205.109  17
   4  -4  10 2520.68 186.294  18
   4  -4  10 2746.57 174.378  16
   4  -4  11 110.387 62.1416  17
   4  -4  11 147.825 51.5542  18
   4  -4  11 118.958 69.6859  24
  -4  -2  12 2240.70 159.085  16
  -4  -2  12 2109.49 148.958  17
  -4  -2  12 1949.69 145.925  21
  -4  -2  11 3053.19 229.911  16
  -4  -2  11 2949.98 215.762  17
  -4  -2  11 3011.40 226.067  21
  -4  -2  10 50.0579 102.322  21
  -4  -2  10-4.81066 77.2619  19
  -4  -2  10-21.1063 86.0443  17
  -4  -2  10-63.7644 98.4598  16
  -4  -2  10 213.497 100.886  24
  -4  -2   9 1116.15 167.111  21
  -4  -2   9 1168.94 161.920  19
  -4  -2   9 1435.48 175.502  24
  -4  -2   9 1137.42 161.722  17
  -4  -2   9 1205.35 177.712  16
   4  -2  -8 1285.34 404.603  28
  -4  -2   8 1507.44 168.625  24
  -4  -2   8 1602.59 172.088  11
  -4  -2   8 1467.35 173.596  17
  -4  -2   8 1483.59 178.929  16
   4  -2  -8 1906.01 388.602   6
  -4  -2   8 1394.67 166.029  19
  -4  -2   8 1400.14 179.990  21
  -4  -2   8 1262.77 176.109  20
   4  -2  -7 14052.4 917.610   6
   4  -2  -7 15043.8 873.399   5
   4  -2  -7 14877.5 1087.98  28
   4  -2  -6 12989.9 744.435   5
   4  -2  -6 12658.2 781.095   6
  -4  -2   6 12489.0 670.893   2
   4  -2  -6 12371.1 725.406  26
   4  -2  -6 12462.1 783.175  29
   4  -2  -6 12598.3 885.430  28
   4  -2  -5 15774.9 767.564   6
  -4  -2   5 15636.7 700.312   2
   4  -2  -5 15983.3 865.688  28
  -4  -2   4 30961.4 1014.81   7
  -4  -2   4 28904.1 888.267   2
  -4  -2   3 44634.4 1077.75   7
  -4  -2   3 45646.6 1033.35   2
   4  -2  -3 44665.5 1117.82  27
   4  -2  -3 43330.2 1015.67  28
   4  -2  -2 176774. 949.803   2
  -4  -2   2 178289. 1920.99   2
   4  -2  -2 177076. 2065.28  30
   4  -2  -2 177547. 1646.25  28
   4  -2  -2 179553. 2008.18  27
   4  -2  -1 57621.0 849.541   2
  -4  -2   1 59399.3 1047.93   2
   4  -2  -1 58368.9 1104.74  30
  -4  -2   0 131224. 1167.99   7
   4  -2   0 131848. 1527.46   2
  -4  -2   0 130777. 1515.96   2
   4  -2   0 132830. 1635.96  30
  -4  -2   0 128756. 1109.87  27
  -4  -2  -1 12800.7 312.724   7
   4  -2   1 12553.0 543.967   2
   4  -2   1 12901.9 415.810   3
  -4  -2  -1 13029.5 487.738   2
  -4  -2  -2 56472.4 662.939   7
   4  -2   2 55668.2 1267.77   2
   4  -2   2 55619.4 761.277   3
   4  -2   3 20411.5 855.545   2
  -4  -2  -3 22959.5 937.097  28
   4  -2   4 121304. 2254.10   2
  -4  -2  -4 113493. 2326.20  28
   4  -2   5 37521.0 1042.75   4
  -4  -2  -5 35532.8 1469.97  28
   4  -2   6 17411.0 984.290   2
  -4  -2  -6 15589.9 1092.05  28
  -4  -2  -7 31438.1 1720.30  28
  -4  -2  -7 29815.9 1561.09  26
   4  -2   7 28769.1 739.419  24
   4  -2   7 29137.7 746.147  33
   4  -2   7 29326.1 754.443  37
   4  -2   7 30839.7 851.183  41
   4  -2   7 27839.8 1304.42   2
   4  -2   8 7186.51 394.404  33
   4  -2   8 6642.57 384.227  24
  -4  -2  -8 6433.38 793.223  26
  -4  -2  -8 6974.79 880.288  28
   4  -2   8 7264.49 389.749  37
   4  -2   8 7488.41 461.424  41
   4  -2   8 6649.48 359.876  17
   4  -2   8 6606.91 328.632  16
   4  -2   9 9193.14 456.996  24
   4  -2   9 8488.82 503.196  41
   4  -2   9 8818.45 435.013  33
   4  -2   9 9513.79 429.220  17
   4  -2   9 9533.09 389.828  16
   4  -2   9 9838.71 443.430  18
   4  -2  10 1129.95 174.472  24
   4  -2  10 1208.11 136.038  16
   4  -2  10 1083.38 148.016  17
   4  -2  10 1372.43 168.700  18
   4  -2  10 783.198 134.731  33
   4  -2  11 42.8855 64.3258  17
   4  -2  11 186.251 81.7908  18
   4  -2  12 725.012 74.6143  18
   4  -2  12 763.360 79.7961  17
  -4   0  12 3151.38 196.460  17
  -4   0  11 1319.38 149.471  18
  -4   0  11 1461.50 170.532  16
  -4   0  11 1413.60 164.718  17
  -4   0  11 1496.98 180.379  21
  -4   0  10 108.698 94.7219  16
  -4   0  10 203.304 99.8711  17
  -4   0  10 168.491 82.7676  18
  -4   0  10 222.039 115.550  19
  -4   0  10 235.336 116.435  21
  -4   0   9 3115.20 242.789  18
  -4   0   9 3038.59 258.209  16
  -4   0   9 3094.42 245.699  17
  -4   0   9 3312.63 272.102  20
  -4   0   9 3551.54 281.706  21
  -4   0   9 3159.40 263.247  19
  -4   0   8 800.453 135.573  20
  -4   0   8 947.087 152.118  21
  -4   0   8 1034.15 156.778  19
  -4   0   8 891.331 143.491  24
   4   0  -8 1176.22 289.718   6
   4   0  -8 926.642 271.749   5
   4   0  -8 1161.68 312.926  29
  -4   0   8 1033.05 152.024  16
  -4   0   8 1064.01 150.592  17
  -4   0   8 857.705 131.746  18
   4   0  -7 19139.7 979.121  26
   4   0  -7 19101.7 1130.23  29
   4   0  -7 18440.8 1049.92   5
   4   0  -6 29573.6 1066.62  26
   4   0  -6 29852.0 1271.91  29
   4   0  -6 31399.3 1169.68  31
   4   0  -6 29999.6 1214.27   5
   4   0  -5 2990.93 270.200   3
  -4   0   5 3006.17 259.456   4
   4   0  -5 3612.23 368.945  31
   4   0  -5 3491.42 319.362  26
   4   0  -5 3215.44 383.343  29
  -4   0   5 2829.54 322.046   7
  -4   0   4 1562.84 172.491   4
  -4   0   4 1985.38 163.835   2
   4   0  -4 1917.91 205.861   3
   4   0  -4 1363.50 176.704  26
   4   0  -4 1057.83 189.631  31
  -4   0   4 1945.75 246.102   7
  -4   0   3 101218. 1029.74   2
   4   0  -3 104183. 1343.89   3
   4   0  -3 102223. 1111.97  26
  -4   0   3 103825. 1467.18   7
   4   0  -2 355868. 2063.68  30
  -4   0   2 361263. 1848.10   2
   4   0  -1 44879.4 426.825   1
   4   0  -1 46465.7 790.225   3
  -4   0   1 46237.3 678.809   2
   4   0   0 28439.2 516.226   1
   4   0   0 28421.1 597.391   3
  -4   0   0 27359.7 571.865   7
   4   0   1 4039.78 174.577  31
  -4   0  -1 3989.27 217.786  28
   4   0   1 4279.58 268.312   1
   4   0   2 64524.8 1153.95   1
  -4   0  -2 63379.6 1156.57   6
   4   0   3 2795.94 289.315   1
  -4   0  -3 2788.98 301.465   6
   4   0   4 147239. 2227.11   1
   4   0   4 141532. 2136.99   2
   4   0   4 144037. 2004.31   4
  -4   0  -4 146575. 2311.00   6
   4   0   5 159411. 2485.38   2
   4   0   5 164448. 2643.30   1
   4   0   5 162361. 2369.46   4
  -4   0  -5 165009. 2763.69   6
   4   0   6 26167.7 1077.86   2
   4   0   6 25854.2 1029.14   4
   4   0   6 25275.0 1134.55   1
  -4   0  -6 26004.9 1259.23  26
  -4   0  -6 27093.8 1244.85   6
   4   0   7 30553.7 1199.09   4
  -4   0  -7 33025.3 1512.76   6
  -4   0  -7 33895.1 1594.48  26
   4   0   8 23091.3 667.581  18
   4   0   8 22530.4 637.980  17
   4   0   8 22876.2 693.404  24
  -4   0  -8 20998.0 1477.35  28
  -4   0  -8 22007.6 1415.44  26
   4   0   8 23839.3 797.380  41
   4   0   8 21293.1 548.019   8
  -4   0  -8 22123.4 1326.86   6
   4   0   8 23386.5 715.500  33
   4   0   9 9881.04 365.798   8
   4   0   9 9243.42 460.186  24
   4   0   9 9888.44 452.624  18
   4   0   9 9685.29 388.073  16
   4   0   9 9816.89 439.225  17
   4   0   9 9044.18 455.914  33
   4   0  10 490.264 127.040  17
   4   0  10 431.474 123.502  18
   4   0  10 115.689 99.5617  33
   4   0  11 81.2975 71.4216  17
   4   0  11 123.239 84.8802  18
  -4   0 -12 726.711 67.5330  10
   4   0  12 885.358 99.7064  18
   4   0  12 919.190 91.9166  17
  -4   2  12 2260.66 153.613  18
  -4   2  12 2145.44 157.020  17
  -4   2  11 2597.97 207.444  18
  -4   2  11 2555.60 187.717  14
  -4   2  11 2724.50 220.362  17
  -4   2  10 175.690 117.681  39
  -4   2  10 11.7768 103.760  21
  -4   2  10 105.966 104.036  19
  -4   2  10-44.9095 83.8248  14
  -4   2  10 60.0410 92.2620  17
  -4   2  10 170.647 99.0009  18
  -4   2  10-54.8388 73.9013   8
  -4   2   9 1037.71 152.668  14
  -4   2   9 1191.02 173.843  20
  -4   2   9 1336.10 184.401  19
  -4   2   9 1092.70 172.996  21
  -4   2   9 1073.58 168.815  16
  -4   2   9 1258.38 179.849  17
  -4   2   9 1034.85 164.837  18
  -4   2   9 788.074 123.276   8
  -4   2   8 551.013 148.629  39
   4   2  -8 1158.14 308.860   5
  -4   2   8 1291.77 157.736   8
  -4   2   8 1148.70 157.554  17
  -4   2   8 1288.32 177.498  16
  -4   2   8 1069.97 157.167  18
  -4   2   8 1376.32 167.146  12
  -4   2   8 1209.17 158.347  14
  -4   2   8 1209.88 185.326  21
  -4   2   8 1015.72 159.039  19
  -4   2   8 958.768 149.241  20
   4   2  -7 16333.0 1061.41   5
   4   2  -7 15151.5 953.528  26
  -4   2   7 16240.2 880.400   4
   4   2  -6 16009.4 961.953   5
  -4   2   6 15189.8 735.165   7
   4   2  -6 14454.4 823.027  26
   4   2  -6 14020.0 975.647  29
  -4   2   6 16063.8 814.755   4
   4   2  -5 18224.1 924.230   5
  -4   2   5 17739.6 712.376   7
   4   2  -5 18588.6 1011.64  29
   4   2  -5 20136.7 855.263  26
  -4   2   5 16857.9 772.292   4
  -4   2   4 28740.8 822.527   7
   4   2  -4 27827.9 880.089  26
   4   2  -4 27221.1 1091.54  29
  -4   2   4 29337.5 937.861   4
  -4   2   4 28623.6 634.513   1
   4   2  -4 28738.4 1039.01   5
  -4   2   3 50540.9 989.431   7
   4   2  -3 49617.9 1043.28  26
   4   2  -3 52025.4 1331.91  29
  -4   2   3 50292.1 1121.97   4
  -4   2   3 49968.3 753.907   1
  -4   2   2 180765. 1718.33   7
   4   2  -2 184251. 1793.72  26
   4   2  -2 189713. 2227.84  29
  -4   2   2 175457. 1346.67   1
  -4   2   2 184840. 1983.26   4
  -4   2   1 73574.9 1074.70   7
   4   2  -1 72158.2 1187.15  29
   4   2  -1 68659.3 1049.28  26
  -4   2   1 70746.8 914.961  26
  -4   2   1 69798.8 1146.85   4
   4   2  -1 73061.5 805.323   4
   4   2   0 133210. 1306.30  29
  -4   2   0 128643. 1312.93  26
   4   2   0 128858. 1557.48   1
   4   2   0 131093. 1337.24   4
  -4   2  -1 12629.8 475.134  26
   4   2   1 12107.4 520.111   1
   4   2   1 11976.0 478.164   4
  -4   2  -2 54862.6 971.290   6
  -4   2  -2 55876.2 1149.93  26
   4   2   2 54266.1 1133.64   4
   4   2   2 53916.4 1187.27   1
  -4   2  -3 24462.0 791.745   6
  -4   2  -3 25156.8 895.879  26
   4   2   3 24311.5 889.573   1
   4   2   3 24722.5 857.819   4
  -4   2  -4 121342. 2045.30   6
   4   2   4 123188. 2180.27   1
   4   2   4 126823. 2127.66   4
  -4   2  -5 40004.3 1343.10   6
  -4   2  -5 37265.6 1408.90  26
   4   2   5 39026.6 1304.36   4
   4   2   5 40662.6 1374.03   1
  -4   2  -6 16905.5 977.587   6
   4   2   6 17489.8 951.264   4
   4   2   6 18375.1 995.191   1
  -4   2  -6 15821.0 1034.73  26
   4   2   7 31468.3 809.352  33
  -4   2  -7 28987.6 1549.80  26
   4   2   7 29004.4 1337.28   1
   4   2   7 27858.7 1276.93   4
   4   2   7 28810.8 664.565   8
  -4   2  -7 28140.7 1379.30   6
   4   2   7 30296.2 734.623  18
   4   2   7 30038.3 706.409  17
   4   2   7 31368.7 833.052  40
   4   2   7 29498.8 697.468  14
  -4   2  -8 8603.39 923.802  26
   4   2   8 7212.94 703.111   1
   4   2   8 7012.01 676.630   4
   4   2   8 7783.63 380.881  14
   4   2   8 8814.65 456.672  33
   4   2   8 7718.74 360.588   8
  -4   2  -8 7691.46 769.614   6
   4   2   8 7896.01 402.285  18
   4   2   8 8002.60 388.729  17
   4   2   9 9692.73 393.770   8
   4   2   9 9286.12 420.697  17
   4   2   9 9096.11 431.644  18
   4   2   9 9269.23 408.479  14
   4   2  10 1288.22 143.787   8
   4   2  10 1030.68 147.989  17
   4   2  10 1108.60 166.151  18
   4   2  10 1037.66 139.512  14
   4   2  11 135.689 52.6385   8
   4   2  11 146.677 65.2934  14
   4   2  11 106.300 74.1601  17
   4   2  11 85.0253 72.6753  18
  -4   2 -11 113.177 94.5477  35
   4   2  12 802.913 89.0295  18
   4   2  12 706.293 73.2203  17
  -4   4  12 1704.08 116.246  18
  -4   4  12 1814.74 106.941  14
  -4   4  11 668.013 118.018  17
  -4   4  11 693.134 114.573  18
  -4   4  11 675.140 126.808  39
  -4   4  11 875.158 113.820  14
   4   4 -11 686.157 106.835  23
  -4   4  10 548.991 118.951  14
  -4   4  10 559.234 111.978   8
  -4   4  10 852.557 175.144  39
  -4   4  10 667.688 138.432  17
  -4   4  10 868.690 144.962  18
   4   4 -10 804.495 141.938  25
  -4   4   9 441.874 109.697   8
  -4   4   9 378.330 111.309  14
  -4   4   9 272.013 134.317  39
  -4   4   9 422.282 126.152  17
  -4   4   9 430.015 131.351  18
  -4   4   8 931.917 143.562   8
  -4   4   8 805.091 146.725  19
  -4   4   8 869.171 142.563  20
  -4   4   8 854.920 155.219  14
  -4   4   8 346.709 146.731  39
  -4   4   8 615.304 135.313  17
  -4   4   8 880.019 156.038  18
  -4   4   7 10995.9 466.363  18
  -4   4   7 10959.5 427.149  15
  -4   4   7 10751.2 461.491  17
  -4   4   7 11227.8 460.961  14
   4   4  -7 10260.0 903.603  26
  -4   4   7 12271.1 890.151   4
  -4   4   7 10925.0 440.741  19
   4   4  -7 11117.7 938.926   5
  -4   4   7 11300.2 431.900   8
  -4   4   7 10119.0 514.325  39
  -4   4   6 18261.7 1033.73   4
   4   4  -6 18660.0 1116.89   5
   4   4  -6 18781.3 1122.70  26
   4   4  -5 426.649 177.614   5
  -4   4   5 475.259 182.854   4
   4   4  -5 698.917 226.119  26
  -4   4   4 4009.00 427.921   4
   4   4  -4 4314.76 450.825   5
   4   4  -4 4524.50 472.573  26
  -4   4   3 64379.6 1597.43   4
  -4   4   3 64165.2 1307.23   1
   4   4  -3 65250.9 1535.84   5
   4   4  -3 64023.5 1608.45  26
   4   4  -2 1179.14 192.614   5
  -4   4   2 1244.07 194.247   1
  -4   4   2 1406.40 241.234   4
  -4   4   2 1119.97 159.910   7
   4   4  -2 1095.06 221.564  26
  -4   4   1 56580.6 1324.87   4
   4   4  -1 56982.8 929.097   4
   4   4  -1 56020.9 1021.80   5
  -4   4   1 56741.5 1098.82   7
   4   4  -1 53700.8 1370.26  26
  -4   4   1 55584.9 1274.35  26
   4   4   0 48459.5 1309.45   1
   4   4   0 45915.7 998.879   4
  -4   4   0 46425.3 1196.71  26
   4   4   1 48380.2 1353.19   1
   4   4   1 49733.5 1181.21   4
  -4   4  -1 50111.6 1300.27  26
   4   4   2 22287.2 872.843   4
   4   4   2 21989.3 952.659   1
  -4   4  -2 22731.7 954.023  26
   4   4   3 55402.0 1508.97   4
   4   4   3 56500.9 1600.03   1
  -4   4  -3 60136.5 1691.42  26
   4   4   4 33164.9 1268.71   4
   4   4   4 34628.3 1343.52   1
  -4   4  -4 33516.8 1395.38  26
   4   4   5 15333.6 952.551   1
   4   4   5 14901.2 919.040   4
  -4   4  -5 12738.7 955.916  26
   4   4   6 5710.98 355.793  36
   4   4   6 5194.78 322.717  32
   4   4   6 4778.35 293.437  14
  -4   4  -6 5114.60 330.188  25
  -4   4  -6 5766.08 708.374  26
  -4   4  -6 5269.96 339.530  23
   4   4   6 4666.87 561.924   4
   4   4   6 5057.24 583.263   1
   4   4   6 4636.96 269.579   8
   4   4   6 4885.37 300.638  18
   4   4   6 4921.44 300.574  17
   4   4   7 4534.87 284.845   8
   4   4   7 6312.13 379.665  36
   4   4   7 5395.59 339.873  32
  -4   4  -7 5332.98 346.100  25
  -4   4  -7 5357.03 736.952  26
  -4   4  -7 5137.68 351.990  23
   4   4   7 6275.44 401.065  39
   4   4   7 3897.08 523.750   4
   4   4   7 4121.16 533.769   1
   4   4   7 4969.09 313.618  14
   4   4   7 5205.45 321.459  17
   4   4   7 4749.50 317.456  18
  -4   4  -8 4739.04 319.851  25
  -4   4  -8 4048.98 314.449  23
   4   4   8 4054.16 298.043  18
   4   4   8 4546.21 300.359  17
   4   4   8 4671.22 357.144  39
   4   4   8 4381.08 300.979  14
   4   4   8 4181.98 274.287   8
  -4   4  -9 3863.27 279.868  23
   4   4   9 3277.17 277.087  39
   4   4   9 3927.34 280.943  18
   4   4   9 4117.01 279.615  17
   4   4   9 4475.96 268.652   8
   4   4   9 4383.11 289.997  14
   4   4  10 2879.56 216.039  18
   4   4  10 2622.13 195.066  17
   4   4  10 2932.09 211.824  14
   4   4  10 3116.53 201.364   8
   4   4  11 175.682 59.3639  17
   4   4  11 179.590 66.7511  18
  -4   4 -11 164.139 93.7682  35
   4   4  11 143.863 56.0396  14
   4   4  11 160.773 51.1570   8
  -4   6  11 457.293 65.2076  14
  -4   6  11 447.907 87.1560  39
  -4   6  10 297.504 93.5742  18
  -4   6  10 306.514 115.988  39
  -4   6  10 161.275 66.9111  14
   4   6 -10 252.984 104.337  23
   4   6 -10 202.139 92.0008  25
   4   6  -9 324.034 116.634  25
  -4   6   9 372.721 108.385  14
  -4   6   9 571.516 166.283  39
  -4   6   9 312.795 107.668  17
  -4   6   9 399.867 112.832  18
   4   6  -9 371.555 103.149  34
  -4   6   8 1228.79 192.613  17
  -4   6   8 1065.73 169.372  18
   4   6  -8 789.788 165.932  34
  -4   6   8 1191.75 167.270  14
  -4   6   8 851.076 197.236  39
  -4   6   8 1368.83 157.018   8
  -4   6   7 7517.58 372.157  15
  -4   6   7 7620.00 416.482  17
   4   6  -7 7488.41 452.008  34
  -4   6   7 7829.08 418.063  18
  -4   6   7 7902.94 388.670  14
  -4   6   7 7937.13 370.275  13
  -4   6   7 7144.46 467.179  39
  -4   6   7 7596.30 352.610   8
  -4   6   6 13941.6 559.528  17
  -4   6   6 14054.8 517.606  15
   4   6  -6 14564.5 629.467  34
  -4   6   6 14011.7 507.228  14
  -4   6   6 13637.2 503.922  13
  -4   6   6 13349.9 536.714  18
  -4   6   6 15041.6 647.990  39
  -4   6   6 13376.5 460.792   8
  -4   6   5 1612.10 357.652   4
  -4   6   5 2942.60 288.002  39
  -4   6   5 2027.88 221.804  17
   4   6  -5 2408.71 265.017  34
   4   6  -5 2106.22 417.299  26
  -4   6   5 2166.79 187.094   9
  -4   6   5 1544.15 161.549   8
  -4   6   5 2032.71 219.061  18
  -4   6   5 1776.93 197.119  15
  -4   6   5 2041.02 191.704  14
   4   6  -5 3007.77 280.127  42
  -4   6   4 1461.84 185.526  15
   4   6  -4 1592.79 365.875  26
  -4   6   4 1308.40 150.229   9
  -4   6   4 1419.39 199.153  39
  -4   6   4 1045.05 267.800   4
  -4   6   4 1290.81 170.786  18
  -4   6   3 30195.2 1321.12   4
   4   6  -3 28868.7 1415.02  26
  -4   6   2 26764.8 1124.05   1
  -4   6   2 24805.9 1139.48   4
   4   6  -2 24079.6 1262.39  26
   4   6  -1 29711.3 1326.45   1
   4   6   0 9718.13 767.662   1
  -4   6   0 9898.55 760.218  26
   4   6   1 1399.16 312.901   1
   4   6   1 1704.38 274.528   4
  -4   6  -1 1445.86 306.732  26
   4   6   2 9982.77 699.607   4
   4   6   2 10265.6 809.997   1
  -4   6  -2 11389.4 870.803  26
   4   6   3 10901.9 786.562   4
   4   6   3 10962.2 856.860   1
  -4   6  -3 11600.2 936.371  26
  -4   6  -4 14884.1 586.782  34
  -4   6  -4 15077.8 592.171  25
  -4   6  -4 14874.0 1131.43  26
  -4   6  -4 14877.7 577.586  23
   4   6   4 15990.2 503.631   9
   4   6   4 14841.5 981.479   4
   4   6   4 16205.4 1067.83   1
   4   6   4 16036.3 497.429  14
   4   6   4 14578.1 590.643  36
   4   6   5 9989.37 507.329  36
  -4   6  -5 9490.57 483.730  34
   4   6   5 10857.0 432.459  14
  -4   6  -5 10027.3 502.551  25
  -4   6  -5 10211.4 990.259  26
   4   6   5 10766.5 897.044   1
   4   6   5 11609.3 911.719   4
   4   6   5 10330.3 442.041  17
  -4   6  -5 10186.6 497.139  23
   4   6   5 11114.4 410.165   8
   4   6   6-109.661 120.168  36
  -4   6  -6 18.6811 104.821  34
   4   6   6 199.679 97.6803   8
  -4   6  -6 150.501 131.244  23
  -4   6  -6 203.584 110.154  25
   4   6   6 170.173 159.310  39
   4   6   6 102.328 97.5945  17
   4   6   6 67.7402 87.2617  18
   4   6   6 167.535 105.113  14
   4   6   7 9150.76 481.776  36
   4   6   7 8440.66 396.045  14
  -4   6  -7 8663.68 468.137  25
  -4   6  -7 8340.31 458.869  23
   4   6   7 9826.72 527.616  39
   4   6   7 8641.92 402.755  18
   4   6   7 7925.30 355.308   8
   4   6   7 7704.89 381.600  17
   4   6   8 6675.88 373.547  36
   4   6   8 6551.58 335.116  14
  -4   6  -8 6008.73 361.046  25
  -4   6  -8 6680.51 387.513  23
   4   6   8 6708.93 421.789  39
   4   6   8 6583.52 333.008  18
   4   6   8 6210.89 303.238   8
   4   6   8 6552.47 327.347  17
   4   6   9 4245.93 241.834  14
  -4   6  -9 3919.10 245.029  25
  -4   6  -9 3839.33 260.246  23
   4   6   9 3729.18 286.410  39
   4   6   9 3970.58 227.687  18
  -4   6  -9 4350.51 309.234  35
   4   6   9 3924.99 212.369   8
   4   6  10 570.489 84.5791  14
  -4   6 -10 398.239 80.5648  23
  -4   6 -10 303.880 96.4273  35
   4   6  10 366.182 65.1824  18
   4   6  10 295.387 78.5760  39
   4   8  -9 180.029 67.1863  34
   4   8  -9 126.974 71.4540  25
   4   8  -9 87.0964 72.1874  23
  -4   8   9 53.9699 39.2425  14
  -4   8   9 196.784 92.9897  39
   4   8  -8 702.159 137.733  34
  -4   8   8 557.392 143.750  39
  -4   8   8 637.906 97.9099  14
  -4   8   8 676.380 85.8884  13
   4   8  -8 680.412 134.745  25
   4   8  -8 601.441 127.889  23
  -4   8   7 3915.79 231.769  15
   4   8  -7 4014.10 292.086  23
   4   8  -7 3600.13 299.111  34
  -4   8   7 3554.90 213.663  14
  -4   8   7 3932.42 243.005  13
  -4   8   7 3453.30 299.589  39
   4   8  -7 3804.85 299.369  25
  -4   8   6 9254.10 402.760  15
   4   8  -6 10037.9 497.935  25
  -4   8   6 9646.55 500.311  39
  -4   8   6 9459.20 406.231  13
   4   8  -6 9878.88 518.962  34
   4   8  -5 145.026 114.307  25
   4   8  -5 241.813 145.103  42
  -4   8   5 244.335 130.981  42
  -4   8   5 127.336 124.720  39
   4   8  -5 167.324 156.260  34
  -4   8   5 77.7392 99.5578  15
  -4   8   5 102.839 102.691  13
   4   8  -4 3031.97 288.706  25
  -4   8   4 2910.86 281.266  39
   4   8  -4 3390.19 330.020  34
  -4   8   4 2833.99 254.887  13
  -4   8   4 2830.70 253.482  15
   4   8  -4 3556.93 345.000  42
  -4   8   4 2963.20 306.243  42
  -4   8   3 23272.4 825.358  42
   4   8  -3 24494.5 881.371  42
  -4   8   3 24966.4 684.060   9
   4   8  -3 23901.7 609.798   9
   4   8  -3 23569.3 814.669  34
  -4   8   3 25008.1 713.168  13
   4   8  -3 22648.9 713.771  25
  -4   8   2 15732.0 599.324  34
   4   8  -2 16369.7 660.860  34
  -4   8   2 15335.2 544.663   9
  -4   8   2 16012.0 569.056  13
   4   8  -2 15057.3 515.788   9
  -4   8   2 15523.3 689.435  42
   4   8  -2 15699.4 718.292  42
  -4   8   1 26448.6 814.205  34
   4   8  -1 29114.3 840.649  34
  -4   8   1 28883.0 740.277  13
  -4   8   1 27979.5 720.030   9
  -4   8   1 27730.3 919.718  42
   4   8  -1 29133.8 955.674  42
   4   8  -1 27110.4 707.366   9
  -4   8   0 385.222 154.244  34
  -4   8   0 374.696 113.406  13
  -4   8   0 353.009 99.6773  25
  -4   8   0 335.002 99.2314   9
   4   8   0 461.521 114.808   9
  -4   8   0 294.809 236.752   1
   4   8   0 412.179 179.020  42
  -4   8   0 498.078 171.248  42
  -4   8  -1 5948.10 408.445  34
  -4   8  -1 5463.43 358.181  25
  -4   8  -1 6240.57 439.667  42
   4   8   1 6048.37 436.941  42
  -4   8  -1 5170.68 308.382   9
   4   8   1 6353.07 393.763  36
   4   8   1 5486.10 330.030   9
  -4   8  -2 6024.37 419.249  34
  -4   8  -2 5648.18 340.759  23
  -4   8  -2 5085.99 366.034  25
  -4   8  -2 5947.23 433.745  42
   4   8   2 6053.62 423.389  42
   4   8   2 6279.27 411.027  36
   4   8   2 5702.82 338.712   9
  -4   8  -3 2987.20 313.201  34
  -4   8  -3 3522.25 307.802  25
  -4   8  -3 3698.69 298.608  23
  -4   8  -3 3064.42 299.130  42
   4   8   3 3098.72 303.443  42
   4   8   3 3853.98 276.295   9
   4   8   3 3519.53 320.580  36
  -4   8  -4 3941.71 340.382  34
  -4   8  -4 4183.06 342.579  25
  -4   8  -4 3593.26 305.314  23
   4   8   4 3594.77 348.280  39
   4   8   4 4238.45 277.852   9
  -4   8  -4 3835.83 317.699  42
   4   8   4 4186.43 351.753  36
  -4   8  -5 16299.1 638.037  25
  -4   8  -5 16279.3 609.407  23
   4   8   5 15513.8 646.277  36
   4   8   5 14730.6 645.965  39
  -4   8  -5 15211.7 634.698  34
   4   8   5 16481.7 490.455   9
  -4   8  -6 128.941 112.431  23
  -4   8  -6 113.228 132.027  25
   4   8   6-9.13987 122.069  39
  -4   8  -6 13.1549 102.569  34
   4   8   6 235.897 65.7858  14
  -4   8  -7 2343.29 221.817  23
  -4   8  -7 2339.26 210.510  34
  -4   8  -7 2224.37 195.113  35
   4   8   7 2229.21 244.074  39
  -4   8  -7 2219.69 222.183  25
   4   8   7 2009.68 153.290  14
  -4   8  -8 6894.31 306.536  23
  -4   8  -8 5884.41 261.290  35
   4   8   8 6779.48 343.703  39
  -4   8  -8 6349.45 296.287  25
   4   8   8 6238.06 220.597  14
  -4   8  -9 1151.08 98.3978  23
  -4  10   6 841.630 85.5339  15
  -4  10   6 967.726 96.4559  13
   4  10  -6 895.390 141.320  34
   4  10  -6 859.372 104.657  25
   4  10  -5 1173.32 134.490  25
  -4  10   5 1239.83 127.548  15
   4  10  -5 1421.24 183.587  34
  -4  10   5 1474.54 142.933  13
   4  10  -5 1100.86 155.342  42
   4  10  -4 3820.77 290.390  34
  -4  10   4 4077.63 245.365  15
  -4  10   4 3978.85 239.736  13
  -4  10   4 3343.32 263.305  42
   4  10  -4 3372.35 290.159  42
   4  10  -3 1367.15 196.744  34
   4  10  -3 1214.36 215.086  42
  -4  10   3 1377.16 219.286  42
  -4  10   3 1251.67 154.505  13
  -4  10   3 1288.04 159.472  15
   4  10  -2 9178.85 332.027   9
   4  10  -2 8850.52 430.870  34
  -4  10   2 9455.07 511.113  42
   4  10  -2 9103.64 521.401  42
  -4  10   2 9714.02 382.522  13
  -4  10   2 10130.0 412.640  15
   4  10  -1 1433.12 247.571  42
  -4  10   1 1408.50 244.029  42
   4  10  -1 1377.39 153.832   9
   4  10  -1 1240.69 174.622  34
  -4  10   1 1541.26 190.236  34
  -4  10   1 1567.22 183.358  15
  -4  10   1 1577.85 163.243  13
   4  10   0 2581.14 297.336  42
  -4  10   0 2380.02 293.441  42
   4  10   0 2988.82 220.783   9
  -4  10   0 2755.66 259.294  34
  -4  10   0 2890.78 196.615  13
  -4  10  -1 1512.66 233.946  42
   4  10   1 1599.55 242.990  42
   4  10   1 1540.09 165.411   9
  -4  10  -1 1345.13 197.845  34
  -4  10  -2 1507.60 214.542  34
   4  10   2 1410.49 157.005   9
  -4  10  -2 1675.08 177.890  25
  -4  10  -2 1730.43 233.112  42
   4  10   2 1492.29 212.370  42
   4  10   3 3813.42 216.077  15
  -4  10  -3 3706.65 252.906  25
   4  10   3 3946.83 227.160   9
   4  10   3 3953.90 270.372  39
  -4  10  -3 3728.88 299.720  42
   4  10   3 3824.38 275.159  42
  -4  10  -3 4127.54 313.098  34
  -4  10  -4 2412.61 234.441  34
   4  10   4 2312.62 213.370  39
   4  10   4 2858.38 177.358   9
  -4  10  -4 2841.09 218.041  25
  -4  10  -5 1408.73 120.318  23
   4  10   5 1755.05 139.323  13
   4  10   5 1370.08 160.778  39
  -4  10  -5 1688.05 174.162  34
  -4  10  -5 1611.55 155.699  25
   4  10   6 53.3473 59.5832  39
  -4  10  -6 92.4679 57.5025  34
   4  10   6 59.5600 39.9975  13
  -4  10  -6 177.041 64.9029  25
  -5 -11   4 4276.01 154.769  11
   5 -11  -4 4940.53 217.681  33
   5 -11  -3 567.690 101.472  33
  -5 -11   3 447.023 69.8938  11
   5 -11  -3 553.242 90.6454  41
  -5 -11   3 616.586 92.9380  37
  -5 -11   3 496.811 67.4752  16
   5 -11  -2 1090.96 137.963  33
  -5 -11   2 1114.47 101.792  11
   5 -11  -2 1078.81 130.581  41
  -5 -11   2 1132.31 142.149  41
  -5 -11   2 935.601 92.0846  16
   5 -11  -2 1017.38 111.080  37
  -5 -11   2 1031.08 128.814  37
   5 -11  -1 4906.86 272.732  41
  -5 -11   1 5057.48 278.824  41
  -5 -11   1 4786.39 201.953  11
   5 -11  -1 5189.60 269.438  33
  -5 -11   1 4632.60 192.981  16
   5 -11  -1 4827.85 255.725  37
  -5 -11   1 5017.66 281.505  37
   5 -11   0 2906.43 221.551  41
  -5 -11   0 2722.85 217.546  41
  -5 -11   0 3064.70 164.267  11
   5 -11   0 3179.40 204.691  24
   5 -11   0 3256.43 215.977  33
  -5 -11   0 2632.23 142.675  16
   5 -11   0 3048.83 217.951  37
  -5 -11   0 3130.34 230.359  37
   5 -11   1 191.220 78.7594  24
   5 -11   1 198.424 76.9513  33
  -5 -11  -1 88.3904 47.9790  11
  -5 -11  -1 223.479 95.6281  37
   5 -11   1 224.299 96.3993  37
   5 -11   1 191.720 94.2275  41
  -5 -11  -1 18.6717 79.4715  41
   5 -11   2 57.3614 77.1718  41
  -5 -11  -2 96.6045 79.6514  41
  -5 -11  -2 88.4950 43.5796  11
   5 -11   2 105.421 61.9043  33
  -5 -11  -2 90.5850 79.4545  37
   5 -11   2 34.3163 71.8516  37
   5 -11   2 58.9616 47.3866  16
   5 -11   2 22.5837 62.5374  24
  -5 -11  -3 2045.61 168.422  41
   5 -11   3 1727.89 157.547  41
  -5 -11  -3 1674.01 150.444  37
   5 -11   3 1968.73 164.189  37
   5 -11   3 1762.80 133.272  24
   5 -11   3 1582.55 103.076  16
  -5  -9   8 367.824 65.5011  11
  -5  -9   8 243.006 54.3229  16
  -5  -9   7 78.8681 52.0294  21
  -5  -9   7 164.763 62.4371  16
  -5  -9   7 261.723 71.5463  11
  -5  -9   6 4893.01 258.396  21
  -5  -9   6 4837.77 259.273  16
  -5  -9   6 4784.00 247.989  11
  -5  -9   6 4441.25 275.743  41
  -5  -9   5 2224.31 195.926  11
  -5  -9   5 3015.60 263.197  38
  -5  -9   5 2385.32 205.998  16
   5  -9  -5 2279.03 219.750  41
  -5  -9   5 2662.70 247.153  41
  -5  -9   4 4783.66 279.828  11
   5  -9  -4 4757.44 335.729  41
  -5  -9   4 4579.57 337.487  41
  -5  -9   4 4898.71 296.425  16
  -5  -9   4 4745.34 317.684  37
  -5  -9   4 4911.63 346.596  38
  -5  -9   3 666.807 167.277  41
   5  -9  -3 489.307 152.113  41
  -5  -9   3 672.883 135.163  22
  -5  -9   3 519.724 152.473  38
  -5  -9   3 572.244 144.520  37
   5  -9  -3 652.136 140.372  37
  -5  -9   3 593.302 128.439  11
  -5  -9   2 2183.48 205.789  11
  -5  -9   2 2013.17 229.650  38
   5  -9  -2 2003.25 230.558  37
  -5  -9   2 2338.50 258.773  37
  -5  -9   2 1883.27 201.992  22
  -5  -9   2 2195.27 259.012  41
   5  -9  -2 1966.45 242.622  41
  -5  -9   1 8961.91 394.991  11
   5  -9  -1 8002.27 447.857  37
  -5  -9   1 7650.26 412.435  38
  -5  -9   1 7865.16 464.588  37
   5  -9  -1 8675.82 475.148  41
  -5  -9   1 7888.01 469.955  41
   5  -9   0 4886.16 371.907  41
  -5  -9   0 4896.52 376.009  41
  -5  -9   0 4443.35 286.691  11
   5  -9   0 4472.17 353.832  37
   5  -9   1 4865.31 353.178  33
  -5  -9  -1 5017.37 296.968  11
  -5  -9  -1 4686.36 369.160  41
   5  -9   1 4891.69 370.757  41
   5  -9   1 4395.32 357.293  37
   5  -9   2 2146.97 234.439  24
   5  -9   2 2400.94 249.475  33
  -5  -9  -2 2176.76 204.659  11
   5  -9   2 2773.85 296.818  41
   5  -9   2 2572.45 283.946  37
   5  -9   3 11768.5 499.710  24
   5  -9   3 11608.5 494.090  33
  -5  -9  -3 11478.9 424.021  11
   5  -9   3 11934.2 568.664  37
   5  -9   3 11646.0 566.571  41
   5  -9   4 15221.4 632.764  41
  -5  -9  -4 14586.7 454.299  11
   5  -9   4 14970.4 542.046  24
   5  -9   4 14458.3 520.791  33
   5  -9   4 13586.0 461.583  16
   5  -9   4 15189.6 608.749  37
   5  -9   5 2792.69 273.557  41
  -5  -9  -5 3020.27 198.214  11
   5  -9   5 2980.88 241.870  24
   5  -9   5 2475.57 205.305  33
   5  -9   5 2484.49 187.060  16
   5  -9   5 3006.39 267.092  37
   5  -9   6 146.442 70.4495  33
   5  -9   6 191.262 122.759  41
  -5  -9  -6 283.840 72.5391  11
   5  -9   6 226.936 95.0711  24
   5  -9   6 270.806 70.0878  16
   5  -9   6 162.885 94.4342  37
  -5  -9  -7 39.8567 39.2283  11
   5  -9   7 58.8709 60.7521  37
   5  -9   7 55.4258 60.9232  24
   5  -9   7 76.1640 82.6782  41
  -5  -7  10 903.817 90.8622  16
  -5  -7   9 950.036 115.701  21
  -5  -7   9 797.603 90.6782  17
  -5  -7   9 987.680 126.060  16
  -5  -7   9 902.396 113.245  11
  -5  -7   8 1026.74 147.480  21
  -5  -7   8 1284.14 139.893  17
  -5  -7   8 1350.27 165.036  16
  -5  -7   8 1225.08 147.788  11
  -5  -7   7 2511.69 230.553  21
  -5  -7   7 2276.52 263.546  38
  -5  -7   7 2866.43 244.433  16
  -5  -7   7 2928.08 231.427  11
  -5  -7   6 9345.72 513.541  38
  -5  -7   6 10015.1 424.965  11
  -5  -7   6 9834.63 446.714  16
  -5  -7   6 9592.26 477.905  41
  -5  -7   5 6196.81 376.738  22
  -5  -7   5 6672.97 426.595  38
  -5  -7   5 5842.39 333.786  11
  -5  -7   5 6234.43 360.444  16
  -5  -7   5 6751.49 405.251  41
   5  -7  -4 2411.73 522.787  30
  -5  -7   4 1963.09 215.917  22
  -5  -7   4 1850.19 232.380  38
  -5  -7   4 1772.05 208.099  37
  -5  -7   4 1955.91 200.485  11
  -5  -7   4 1803.97 223.852  41
  -5  -7   4 1902.53 381.838   2
  -5  -7   3 5509.42 634.418   2
   5  -7  -3 5047.33 685.134  30
  -5  -7   3 4692.69 317.405  22
  -5  -7   3 4583.48 333.722  38
  -5  -7   3 5078.48 303.644  11
  -5  -7   3 4266.94 325.193  41
  -5  -7   3 5143.48 339.706  37
   5  -7  -2 18159.6 1225.00  30
  -5  -7   2 15947.9 549.877  22
  -5  -7   2 16200.3 596.475  38
   5  -7  -2 17223.9 599.497  37
  -5  -7   2 17344.0 541.165  11
  -5  -7   2 16493.8 608.630  41
  -5  -7   2 17176.6 1068.51   2
  -5  -7   1 21268.5 614.689  22
  -5  -7   1 20846.0 659.521  38
   5  -7  -1 21151.3 671.114  37
  -5  -7   1 20824.4 586.271  11
  -5  -7   1 20738.2 673.042  41
   5  -7  -1 20342.0 666.140  41
  -5  -7   1 20374.0 1124.80   2
  -5  -7   0 15222.6 516.840  22
  -5  -7   0 14691.2 493.937  11
  -5  -7   0 14710.6 558.096  38
   5  -7   0 15213.4 581.786  37
   5  -7   0 14982.4 577.925  41
  -5  -7   0 15266.3 939.280   2
  -5  -7  -1 10638.5 425.510  11
  -5  -7  -1 10006.2 457.519  38
   5  -7   1 10022.4 482.079  37
   5  -7   1 9945.94 481.203  41
   5  -7   1 10113.4 769.092   2
  -5  -7  -1 10789.8 770.520   2
  -5  -7  -2 2370.10 214.559  11
   5  -7   2 3076.80 272.239  33
   5  -7   2 2943.97 281.014  41
   5  -7   2 2914.04 274.506  37
  -5  -7  -2 2961.37 255.608  38
   5  -7   3 20313.8 1210.64   2
   5  -7   3 22285.3 704.175  33
   5  -7   3 21889.4 751.059  41
   5  -7   3 21697.1 739.793  37
   5  -7   4 35171.4 882.797  24
   5  -7   4 34541.6 890.024  33
   5  -7   4 34000.6 705.063  11
   5  -7   4 36152.2 975.102  37
   5  -7   4 37021.5 1007.09  41
   5  -7   5 3872.84 352.344  41
   5  -7   5 4007.35 249.344  11
   5  -7   5 4106.43 318.657  24
   5  -7   5 3941.72 308.652  33
   5  -7   5 4060.12 276.652  16
   5  -7   5 3814.95 335.617  37
   5  -7   6 942.992 162.442  33
   5  -7   6 585.112 151.823  24
   5  -7   6 1041.58 217.364  41
   5  -7   6 558.828 114.011  11
   5  -7   6 764.507 180.984  37
   5  -7   6 517.893 120.653  16
   5  -7   7 113.802 94.1909  33
   5  -7   7-26.6142 102.203  24
   5  -7   7 195.969 163.775  41
   5  -7   7 109.041 70.2307  11
   5  -7   7 74.1026 119.115  37
   5  -7   7-9.20557 69.2828  16
   5  -7   8 207.636 102.419  33
   5  -7   8 217.016 129.998  41
   5  -7   8 145.875 99.9311  24
   5  -7   8-13.3335 51.4318  16
   5  -7   8 199.212 102.617  37
   5  -7   9 1643.67 148.118  24
  -5  -7  -9 1444.89 104.073  11
   5  -7   9 1583.82 128.225  17
   5  -7   9 1452.20 169.138  41
  -5  -5  11 1806.43 139.404  16
  -5  -5  11 1757.41 113.400  17
  -5  -5  11 1619.73 124.348  21
  -5  -5  10 3736.74 238.151  16
  -5  -5  10 3607.15 212.371  17
  -5  -5  10 3694.13 236.959  21
  -5  -5   9 3816.06 246.347  17
  -5  -5   9 3880.42 271.151  16
  -5  -5   9 3917.32 276.940  21
  -5  -5   9 3437.92 238.743  11
  -5  -5   8 1328.86 157.902  17
  -5  -5   8 1334.81 177.349  16
  -5  -5   8 1688.72 207.414  21
  -5  -5   8 1562.58 178.613  11
  -5  -5   7 14547.3 535.821  16
  -5  -5   7 14743.6 502.733  11
  -5  -5   7 14235.9 539.871  21
  -5  -5   7 13818.8 600.565  38
  -5  -5   6 10764.0 833.070   2
  -5  -5   6 10570.8 468.070  22
   5  -5  -6 10101.8 969.760  30
   5  -5  -6 10631.6 1010.48  27
  -5  -5   6 9857.78 491.545  38
  -5  -5   6 10393.6 419.201  11
  -5  -5   6 10054.5 436.199  16
  -5  -5   5 20371.4 604.881  22
  -5  -5   5 21905.4 673.352  38
   5  -5  -5 21677.6 1333.06  30
   5  -5  -5 21446.3 1327.82  27
  -5  -5   5 20119.6 1101.50   2
   5  -5  -4 5172.33 628.151  30
  -5  -5   4 4154.90 488.352   2
   5  -5  -3 4860.44 567.922  30
  -5  -5   3 4792.52 501.010   2
   5  -5  -2 67377.3 1933.79  30
  -5  -5   2 73687.8 1831.62   2
   5  -5  -1 78358.8 1995.35  30
   5  -5  -1 77673.0 1478.89   2
  -5  -5   1 78413.1 1826.88   2
   5  -5   0 46481.0 1291.95   2
  -5  -5   0 46959.0 1378.53   2
  -5  -5  -1 1668.13 265.828   2
   5  -5   1 1891.10 302.282   2
  -5  -5  -2 7170.61 588.588  27
   5  -5   2 5981.08 559.943   2
  -5  -5  -2 7145.88 526.601   2
  -5  -5  -3 17679.5 1003.64  27
   5  -5   3 16406.1 985.769   2
  -5  -5  -4 29692.4 1430.36  27
   5  -5   4 29475.7 1406.39   2
   5  -5   5 18825.4 549.475  16
   5  -5   5 18754.0 614.054  33
  -5  -5  -5 18989.8 1260.78  27
   5  -5   5 18955.2 612.858  24
   5  -5   5 18329.1 643.544  37
   5  -5   5 19090.6 528.825  11
   5  -5   5 20231.5 1220.54   2
   5  -5   5 18700.2 672.176  41
   5  -5   6 451.314 140.225  37
   5  -5   6 664.849 139.328  33
  -5  -5  -6 278.565 192.037  27
   5  -5   6 630.065 139.522  24
   5  -5   6 844.601 138.462  16
   5  -5   6 807.748 258.307   2
   5  -5   6 457.202 163.493  41
   5  -5   7 1586.88 254.415  41
   5  -5   7 2251.99 203.163  11
   5  -5   7 1473.23 194.179  33
   5  -5   7 1608.06 221.952  37
   5  -5   7 1991.66 192.204  16
   5  -5   7 1734.96 220.892  24
   5  -5   8 1871.18 206.462  33
   5  -5   8 2378.73 287.754  41
  -5  -5  -8 2162.52 231.260  38
   5  -5   8 2034.88 228.923  37
   5  -5   8 1795.08 173.388  16
   5  -5   8 2016.38 229.281  24
   5  -5   9 2233.78 193.490  33
   5  -5   9 2147.67 202.505  37
   5  -5   9 2421.70 225.953  24
   5  -5   9 2389.14 273.125  41
   5  -5   9 2273.28 202.788  17
   5  -5   9 2332.97 193.623  18
   5  -5   9 2250.25 163.386  16
   5  -5  10 1659.49 164.017  24
   5  -5  10 1431.70 187.541  41
   5  -5  10 1739.46 148.711  17
   5  -5  10 1553.30 125.639  18
   5  -5  11 94.4427 47.4424  24
  -5  -3  12 836.295 92.3392  21
  -5  -3  12 978.680 89.5173  17
  -5  -3  11 1076.64 139.070  21
  -5  -3  11 1082.76 139.723  16
  -5  -3  11 958.447 123.784  17
  -5  -3  10 6779.10 361.796  21
  -5  -3  10 6853.95 357.800  16
  -5  -3  10 7061.65 339.435  17
  -5  -3   9 1265.38 163.826  11
  -5  -3   9 1358.92 190.226  21
  -5  -3   9 1209.10 151.421  19
  -5  -3   9 1556.24 185.438  17
  -5  -3   9 1607.33 196.914  16
  -5  -3   8 167.518 81.4392  11
  -5  -3   8 182.510 104.122  21
   5  -3  -8-205.310 260.863  27
   5  -3  -8 184.882 155.207  30
  -5  -3   8 107.001 72.3375  17
  -5  -3   8 214.051 100.401  16
  -5  -3   7 16410.3 502.206  17
  -5  -3   7 17265.3 546.444  16
  -5  -3   7 16810.9 497.755  11
  -5  -3   7 16574.7 553.085  21
   5  -3  -7 16104.8 1127.34  28
   5  -3  -7 16059.6 1145.72  27
  -5  -3   7 14406.7 557.058  38
   5  -3  -6 8503.85 732.940  28
   5  -3  -6 8065.85 746.299  27
   5  -3  -6 8660.78 638.483   6
  -5  -3   6 9556.35 665.146   2
   5  -3  -5 26360.4 1131.46  28
   5  -3  -5 26718.1 1215.47  27
   5  -3  -5 25658.5 963.948   6
  -5  -3   5 26542.6 1035.94   2
   5  -3  -4 9099.27 574.089  28
   5  -3  -4 9085.13 647.493  27
  -5  -3   4 8339.06 571.882   7
   5  -3  -4 8198.39 469.696   6
  -5  -3   4 8723.99 566.401   2
   5  -3  -3 765.591 210.302  27
   5  -3  -3 789.025 192.430  30
   5  -3  -3 826.108 170.544  28
   5  -3  -3 1099.62 145.583   6
  -5  -3   3 901.519 188.464   7
  -5  -3   3 1134.35 216.027   2
   5  -3  -2 90397.0 1770.74  30
   5  -3  -2 95113.2 1759.78  27
  -5  -3   2 88977.2 1486.38   7
  -5  -3   2 92148.7 1645.55   2
   5  -3  -2 91238.9 991.874   2
   5  -3  -1 103009. 1784.28  30
  -5  -3   1 101761. 1366.45   7
   5  -3  -1 101844. 1381.21   2
  -5  -3   1 101429. 1647.69   2
   5  -3   0 90453.9 1642.43  30
  -5  -3   0 87430.4 1065.83   7
   5  -3   0 87814.7 1480.72   2
  -5  -3   0 87597.3 1503.16   2
  -5  -3  -1 5498.74 353.894  27
  -5  -3  -1 5018.83 189.161   7
   5  -3   1 5519.65 426.179   2
  -5  -3  -1 5469.16 380.765   2
   5  -3   2 2970.32 345.128   2
   5  -3   2 2493.97 207.637   3
   5  -3   3 9334.86 654.317   2
  -5  -3  -3 10998.7 737.187  28
   5  -3   4 32766.2 1303.01   2
  -5  -3  -4 34612.4 1424.50  28
   5  -3   5 37058.6 1476.47   2
  -5  -3  -5 35288.3 1594.79  28
   5  -3   6 9167.72 780.956   2
  -5  -3  -6 8102.31 847.341  28
  -5  -3  -7 6790.53 856.018  28
   5  -3   7 6792.99 380.965  24
   5  -3   7 6416.42 370.038  33
   5  -3   7 6089.36 405.992  41
   5  -3   7 6106.27 374.793  37
   5  -3   7 7718.91 741.739   2
   5  -3   8 1294.60 187.386  24
   5  -3   8 1024.49 163.833  17
   5  -3   8 1267.43 154.198  16
   5  -3   8 1828.45 246.617  41
   5  -3   8 1437.27 194.282  37
   5  -3   8 1484.48 203.240  33
   5  -3   9 7119.13 382.142  37
   5  -3   9 8376.39 429.296  24
   5  -3   9 8044.59 387.822  17
   5  -3   9 7741.07 383.818  18
   5  -3   9 7816.86 405.140  33
   5  -3   9 7593.12 481.536  41
   5  -3  10 3999.23 285.516  24
   5  -3  10 3945.69 253.245  18
   5  -3  10 4426.49 266.866  17
   5  -3  10 4048.22 259.036  33
   5  -3  10 4009.74 330.154  41
   5  -3  11 813.663 117.608  24
   5  -3  11 989.664 113.162  18
   5  -3  11 1044.83 111.252  17
  -5  -1  12 2042.21 163.389  21
  -5  -1  12 2053.32 150.965  17
  -5  -1  11 1410.34 172.516  21
  -5  -1  11 1429.13 169.996  16
  -5  -1  11 1248.13 151.266  17
  -5  -1  10 7723.66 403.268  21
  -5  -1  10 7283.38 385.487  19
  -5  -1  10 7782.37 392.496  16
  -5  -1  10 7213.60 360.083  17
  -5  -1   9 1815.50 213.761  20
  -5  -1   9 1563.93 201.126  21
  -5  -1   9 1603.21 189.289  19
  -5  -1   9 2114.49 219.529  16
  -5  -1   9 1740.22 196.104  17
  -5  -1   9 1548.70 184.131  24
  -5  -1   8 1075.71 155.310  19
  -5  -1   8 998.377 149.302  20
  -5  -1   8 1119.67 166.453  21
   5  -1  -8 1498.99 350.444   6
  -5  -1   8 1212.84 156.872  17
  -5  -1   8 1258.40 171.669  16
   5  -1  -8 1503.08 323.609   5
   5  -1  -7 18088.8 1102.50  29
   5  -1  -7 18095.3 1026.78  31
   5  -1  -7 19139.7 1080.78   6
   5  -1  -7 19626.4 1062.95   5
   5  -1  -6 7274.15 510.144  26
   5  -1  -6 7727.08 653.215  29
   5  -1  -6 7389.39 618.761  31
   5  -1  -6 7252.05 594.881   5
   5  -1  -6 8007.02 534.149   3
  -5  -1   6 8279.56 633.670   7
   5  -1  -5 28091.6 848.981  26
  -5  -1   5 30030.5 841.239   2
  -5  -1   5 31346.9 1099.29   7
   5  -1  -4 9707.49 420.669  26
  -5  -1   4 8396.73 420.210   2
  -5  -1   4 8586.12 526.133   7
   5  -1  -3 8276.54 446.515  30
  -5  -1   3 9291.98 414.827   2
  -5  -1   3 8965.50 477.648   7
   5  -1  -2 13570.8 527.699  30
   5  -1  -2 13206.2 460.344  27
  -5  -1   2 14602.6 496.522   2
  -5  -1   2 15339.0 556.962   7
   5  -1  -1 14619.2 521.141  30
  -5  -1   1 15563.1 504.181   2
  -5  -1   1 15141.2 498.256   7
   5  -1   0 72287.5 1072.41   3
  -5  -1   0 72296.2 1096.23   2
  -5  -1   0 72026.8 990.983   7
  -5  -1  -1 32656.7 767.639  28
   5  -1   1 33039.9 762.015   1
   5  -1   1 32061.6 688.691   3
  -5  -1  -1 31333.4 651.410   7
  -5  -1  -2 19974.7 708.066  28
   5  -1   2 19657.5 691.000   1
   5  -1   3 71315.6 1480.63   1
   5  -1   3 70057.4 1547.70   2
  -5  -1  -4 143691. 2507.14  28
   5  -1   4 138987. 2324.08   1
   5  -1   4 141989. 2394.71   2
  -5  -1  -5 7477.55 656.678  28
   5  -1   5 8844.13 648.083   2
   5  -1   5 9541.83 676.548   1
   5  -1   5 9458.58 578.345   4
  -5  -1  -6 2934.60 465.828  26
  -5  -1  -6 3035.43 490.412  28
   5  -1   6 3658.90 390.708   4
   5  -1   6 3464.41 445.907   2
   5  -1   7 2171.72 219.192  33
  -5  -1  -7 2190.21 432.007  26
  -5  -1  -7 2758.91 508.267  28
   5  -1   7 2477.72 225.723  24
   5  -1   7 2746.82 218.735  17
   5  -1   7 2051.58 210.050  37
   5  -1   7 1924.37 227.799  41
   5  -1   8 1196.25 176.658  37
   5  -1   8 1434.53 200.296  33
  -5  -1  -8 1869.40 450.617  26
  -5  -1  -8 1018.84 345.728  28
   5  -1   8 1965.85 204.242  17
   5  -1   8 1296.87 213.871  41
   5  -1   8 1772.05 215.328  24
   5  -1   9 12645.2 607.793  41
   5  -1   9 12951.4 537.142  24
   5  -1   9 12576.0 513.645  18
   5  -1   9 12601.6 483.969  17
   5  -1   9 12978.5 537.054  33
   5  -1  10 5702.53 352.956  24
   5  -1  10 6303.94 344.410  18
   5  -1  10 6179.79 319.568  17
   5  -1  10 5776.73 344.010  33
   5  -1  11 2389.27 189.473  18
   5  -1  11 2451.59 180.120  17
  -5  -1 -11 2520.65 154.952  10
   5  -1  12 60.2314 43.2789  17
   5  -1  12 32.9387 41.1601  18
  -5   1  12 1945.73 152.181  17
  -5   1  12 1835.13 129.563  18
  -5   1  11 1441.41 162.776  17
  -5   1  11 1368.09 175.220  21
  -5   1  11 1499.90 154.713  18
  -5   1  10 7465.83 364.774  18
  -5   1  10 7497.63 382.624  16
  -5   1  10 7394.84 376.024  17
  -5   1  10 7433.24 401.533  19
  -5   1  10 7296.48 401.572  21
  -5   1  10 7262.86 342.001  14
  -5   1   9 1867.47 213.947  19
  -5   1   9 2125.57 229.677  21
  -5   1   9 2031.17 225.188  20
  -5   1   9 1633.98 208.731  39
  -5   1   9 1903.06 201.926  17
  -5   1   9 1871.74 196.856  18
  -5   1   9 1920.21 210.044  16
  -5   1   9 2113.20 188.077   8
  -5   1   9 2043.01 193.654  12
  -5   1   9 1980.30 186.706  14
  -5   1   8 1772.43 180.804  14
  -5   1   8 1465.82 164.962  12
   5   1  -8 1394.78 394.240  29
  -5   1   8 1536.66 174.435  18
  -5   1   8 1325.44 170.942  16
  -5   1   8 1442.39 169.138  17
   5   1  -8 1957.87 412.288   5
  -5   1   8 1155.61 184.994  39
  -5   1   8 1300.73 171.613  20
  -5   1   8 1288.89 176.657  19
  -5   1   8 1269.19 177.957  21
  -5   1   8 1610.66 167.511   8
   5   1  -7 19407.4 1136.22   5
   5   1  -7 16883.9 1139.30  29
   5   1  -6 9084.78 706.375   5
  -5   1   6 9819.35 635.520   7
   5   1  -6 9088.88 600.266  26
   5   1  -6 9232.89 766.275  29
  -5   1   6 9290.55 563.478   4
   5   1  -5 27226.9 890.242  26
   5   1  -5 27612.7 1188.37  29
   5   1  -5 28677.8 1112.56  31
  -5   1   5 29084.9 916.962   4
  -5   1   5 28760.5 975.238   7
  -5   1   4 7112.24 422.457   4
   5   1  -4 7228.18 397.732   3
  -5   1   4 7196.08 448.305   7
   5   1  -4 7924.13 550.900  31
   5   1  -4 7751.52 314.145  30
   5   1  -4 7961.11 578.637  29
   5   1  -4 7547.57 399.168  26
  -5   1   3 9812.49 462.574   4
  -5   1   3 9814.74 479.712   7
   5   1  -3 9459.14 549.639  31
   5   1  -3 8725.18 358.443  26
   5   1  -3 8817.40 278.096  30
  -5   1   2 17962.0 589.559   7
   5   1  -2 17343.8 673.388  31
   5   1  -2 16080.4 407.918  26
   5   1  -1 10920.8 365.705   1
  -5   1   1 10300.7 427.672   7
   5   1  -1 10206.1 473.370  31
   5   1   0 71271.6 1025.81   1
  -5   1   0 67020.0 746.435  26
   5   1   1 28795.5 753.773   1
  -5   1  -1 28962.7 651.273  26
   5   1   2 18845.7 690.951   1
  -5   1  -2 21507.4 686.827  26
   5   1   3 71872.8 1428.80   4
   5   1   3 72809.4 1509.27   1
  -5   1  -3 75296.8 1456.47   6
  -5   1  -3 74715.5 1501.83  26
   5   1   4 135039. 2158.47   4
   5   1   4 138478. 2307.71   1
  -5   1  -4 138485. 2251.40   6
  -5   1  -4 142923. 2364.69  26
   5   1   5 8561.47 602.352   4
   5   1   5 9092.36 655.706   1
  -5   1  -5 9638.69 678.982   6
  -5   1  -5 7557.32 624.993  26
   5   1   6 2655.46 352.338   2
   5   1   6 2798.18 407.465   1
   5   1   6 2520.73 369.427   4
  -5   1  -6 1843.40 387.819  26
  -5   1  -6 2186.75 380.484   6
   5   1   7 1935.41 208.537  33
  -5   1  -7 2155.38 421.419  26
   5   1   7 2408.30 223.786  24
   5   1   7 1920.88 215.118  40
   5   1   7 3010.96 414.936   4
   5   1   7 3317.85 479.071   1
   5   1   7 3064.87 217.905   8
  -5   1  -7 2830.67 456.582   6
   5   1   7 2722.01 229.291  18
   5   1   7 2787.10 221.391  17
   5   1   8 1707.89 222.061  33
  -5   1  -8 2416.82 547.184  28
  -5   1  -8 1946.27 420.902  26
   5   1   8 2081.94 227.905  24
   5   1   8 2124.59 219.351  18
   5   1   8 2293.16 212.121  17
   5   1   8 1571.54 191.443  40
   5   1   8 2484.79 203.445   8
  -5   1  -8 2161.90 424.289   6
   5   1   8 2114.71 195.489  14
   5   1   9 12922.8 513.818  18
   5   1   9 12722.6 479.381  17
   5   1   9 12250.2 446.237  14
   5   1   9 11897.1 420.235   8
   5   1   9 12709.5 549.719  33
   5   1  10 5955.36 269.277   8
   5   1  10 6040.70 337.462  18
   5   1  10 5814.19 312.344  17
   5   1  10 5943.73 280.982  14
   5   1  11 2547.58 197.710  18
   5   1  11 2363.87 174.217  17
  -5   1 -12 61.0411 38.1906  10
   5   1  12 103.785 53.2789  18
  -5   3  12 911.758 98.4651  17
  -5   3  12 783.021 90.6644  18
  -5   3  12 726.899 76.7263  14
  -5   3  11 1326.22 152.495  17
  -5   3  11 1168.80 166.875  39
  -5   3  11 1277.32 148.167  18
  -5   3  11 1367.08 142.533  14
  -5   3  10 6763.16 358.931  17
  -5   3  10 6764.70 409.873  39
  -5   3  10 6282.00 346.407  18
  -5   3  10 6681.72 343.651  14
  -5   3   9 1553.56 199.802  20
  -5   3   9 1722.48 227.194  21
  -5   3   9 1513.02 190.868  19
  -5   3   9 2023.84 253.315  39
  -5   3   9 1456.91 185.646  18
  -5   3   9 1483.46 191.386  17
  -5   3   9 1242.64 157.919   8
  -5   3   9 1320.43 171.512  14
  -5   3   8 221.407 105.402  14
   5   3  -8 186.293 184.453   5
  -5   3   8 265.778 130.056  39
  -5   3   8 240.280 90.3088  12
  -5   3   8 374.364 107.790   8
  -5   3   8 207.023 104.482  17
  -5   3   8 175.230 99.5078  18
  -5   3   8 144.588 92.6814  21
  -5   3   8 272.498 96.1634  20
  -5   3   8 180.303 91.4176  19
  -5   3   7 15390.3 596.244  39
  -5   3   7 15816.9 531.413  18
  -5   3   7 15856.7 527.678  17
  -5   3   7 17029.2 542.235  14
  -5   3   7 16895.5 547.419  12
   5   3  -7 15497.2 997.125  26
  -5   3   7 16365.0 566.249  21
  -5   3   7 15733.7 520.841  20
  -5   3   7 16114.1 535.955  19
  -5   3   7 17085.6 986.258   4
   5   3  -7 17552.9 1146.86   5
  -5   3   7 16493.1 504.405   8
  -5   3   6 8940.91 679.796   4
   5   3  -6 8650.06 755.636   5
   5   3  -6 8348.55 670.325  26
  -5   3   5 24512.9 1040.47   4
  -5   3   5 25535.9 862.790   7
   5   3  -5 24938.9 1145.29   5
   5   3  -5 25482.1 1059.05  26
   5   3  -5 25680.9 1300.05  29
  -5   3   4 6814.87 518.824   4
   5   3  -4 7252.42 562.032   5
  -5   3   4 7018.61 429.114   7
   5   3  -4 7739.53 528.448  26
   5   3  -4 7847.32 656.804  29
  -5   3   3 1338.12 154.045   1
  -5   3   3 1373.34 242.181   4
  -5   3   3 1384.88 187.514   7
   5   3  -3 912.737 235.047  29
   5   3  -3 925.116 181.286  26
  -5   3   2 88826.0 1228.06   1
  -5   3   2 87281.8 1611.60   4
  -5   3   2 88747.9 1390.42   7
   5   3  -2 91595.8 1779.18  29
   5   3  -2 89206.7 1530.52  26
   5   3  -1 107684. 1694.45   1
   5   3  -1 104117. 1181.34   4
  -5   3   1 103498. 1505.43   7
  -5   3   1 103286. 1426.24  26
   5   3  -1 105746. 1628.09  26
   5   3  -1 107689. 1699.79  29
   5   3   0 86715.0 1572.06   1
   5   3   0 85489.8 1282.71   4
  -5   3   0 82867.8 1337.63  26
   5   3   1 6942.61 420.960   4
   5   3   1 6807.36 474.360   1
  -5   3  -1 7713.45 449.917  26
   5   3   2 2807.74 312.587   4
   5   3   2 2441.40 313.789   1
  -5   3  -2 3040.72 323.102  26
   5   3   3 9824.73 609.254   4
   5   3   3 9636.26 636.865   1
  -5   3  -3 9773.05 495.870   6
  -5   3  -3 11492.3 690.380  26
   5   3   4 32202.7 1246.29   1
   5   3   4 32430.9 1202.77   4
  -5   3  -4 31619.0 1052.19   6
  -5   3  -4 34128.4 1321.14  26
   5   3   5 35249.8 1393.12   1
   5   3   5 34734.6 1351.14   4
  -5   3  -5 35208.8 1258.63   6
  -5   3  -5 32020.1 1439.92  26
   5   3   6 8272.79 712.856   4
   5   3   6 8663.53 742.956   1
  -5   3  -6 8823.10 708.887   6
   5   3   7 6446.31 384.451  39
   5   3   7 7337.68 354.594   8
  -5   3  -7 7418.98 708.465   6
   5   3   7 6097.93 347.523  32
  -5   3  -7 6328.91 788.186  26
  -5   3  -7 6667.32 374.967  23
   5   3   7 7815.59 379.069  14
   5   3   7 8414.02 768.420   1
   5   3   7 7511.37 748.182   4
   5   3   7 5789.72 389.272  40
   5   3   7 7205.85 372.347  18
   5   3   7 6590.42 344.110  17
   5   3   8 1964.75 227.604  18
   5   3   8 1663.29 182.421  17
  -5   3  -8 1840.15 203.952  23
   5   3   8 1756.99 195.562  14
   5   3   8 1678.20 184.534   8
   5   3   9 6854.61 352.512  14
   5   3   9 7299.10 338.090   8
   5   3   9 6931.26 368.344  18
   5   3   9 7015.81 350.951  17
   5   3  10 4290.62 237.782   8
   5   3  10 4308.55 249.392  14
  -5   3 -10 3842.87 306.273  35
   5   3  10 4308.58 270.227  18
   5   3  10 3978.67 239.389  17
   5   3  11 863.728 90.3273   8
   5   3  11 760.179 93.3448  17
   5   3  11 902.790 115.207  18
   5   3  11 799.187 93.4887  14
  -5   3 -11 533.277 112.462  35
   5   5 -11 1669.03 142.980  23
  -5   5  11 1830.60 175.467  39
  -5   5  11 1911.33 143.569  14
  -5   5  11 2107.99 161.273  18
   5   5 -11 1819.77 137.258  25
  -5   5  10 4084.69 264.972  18
  -5   5  10 3784.96 242.306  14
  -5   5  10 3706.70 250.081  17
  -5   5  10 4084.67 310.439  39
   5   5 -10 3750.15 263.020  25
  -5   5   9 3698.02 284.318  18
  -5   5   9 3507.30 262.686  14
  -5   5   9 3754.20 279.489  17
  -5   5   9 4103.30 349.274  39
   5   5  -9 3808.95 286.194  34
   5   5  -8 1226.80 192.706  34
  -5   5   8 1859.94 189.548   8
  -5   5   8 1740.89 199.349  14
  -5   5   8 1885.22 222.394  18
  -5   5   8 1625.28 241.233  39
  -5   5   8 1921.04 189.495  15
  -5   5   8 1710.77 203.241  17
  -5   5   7 13523.4 475.074   8
  -5   5   7 13341.1 536.197  18
  -5   5   7 12954.5 501.875  14
  -5   5   7 11769.9 579.564  39
  -5   5   7 12779.1 520.898  17
  -5   5   7 13186.6 493.555  15
  -5   5   6 11238.4 455.011  15
  -5   5   6 10903.3 467.589  17
   5   5  -6 10387.8 896.841  26
  -5   5   6 10678.9 462.053  18
  -5   5   6 11651.2 900.609   4
  -5   5   6 11073.7 448.462  14
  -5   5   6 11225.5 440.248  13
  -5   5   6 10783.0 528.827  39
  -5   5   6 10974.6 417.405   8
   5   5  -6 11403.0 911.901   5
   5   5  -5 19840.3 1162.57  26
  -5   5   5 17670.7 1055.16   4
  -5   5   5 18885.9 584.295  18
   5   5  -5 18745.8 1074.49   5
  -5   5   5 18798.7 575.126  17
  -5   5   4 4611.74 521.773   4
   5   5  -4 5477.46 576.863  26
   5   5  -4 4924.17 503.331   5
  -5   5   3 3786.91 451.262   4
   5   5  -3 4327.65 488.379  26
   5   5  -3 3887.78 397.007   5
   5   5  -2 64712.3 1801.71  26
  -5   5   2 67078.2 1540.79   1
  -5   5   2 68720.8 1764.07   4
   5   5  -1 78658.5 1950.46   1
  -5   5   1 79201.2 1481.25   7
   5   5   0 50532.5 1559.28   1
   5   5   0 49656.6 1179.22   4
  -5   5   0 49672.6 1455.98  26
   5   5   1 2739.25 320.556   4
   5   5   1 2438.67 356.169   1
  -5   5  -1 2894.43 379.417  26
   5   5   2 6247.70 524.316   4
   5   5   2 5893.07 567.210   1
  -5   5  -2 7224.77 620.254  26
   5   5   3 17735.2 949.949   4
   5   5   3 18842.2 1057.58   1
  -5   5  -3 18811.9 1078.74  26
   5   5   4 31039.3 1350.30   4
   5   5   4 31286.7 1424.82   1
  -5   5  -4 30401.1 1491.03  26
  -5   5  -5 19322.3 653.468  25
  -5   5  -5 19041.0 1289.39  26
  -5   5  -5 19433.5 656.364  23
   5   5   5 20209.3 555.294   8
   5   5   5 20473.9 1205.74   1
   5   5   5 19731.4 1144.81   4
   5   5   5 19881.0 675.906  36
  -5   5  -5 18507.9 621.427  34
   5   5   5 19165.2 645.261  32
   5   5   6 498.635 153.017  36
   5   5   6 681.098 144.947  32
  -5   5  -6 426.797 257.213  26
  -5   5  -6 938.313 182.158  25
  -5   5  -6 1004.10 184.244  23
   5   5   6 879.553 143.319  17
   5   5   6 1032.30 155.371  18
   5   5   6 1125.39 312.518   1
   5   5   6 1283.21 330.620   4
   5   5   6 1281.91 171.499  14
   5   5   6 1317.36 157.130   8
   5   5   7 1653.68 217.652  36
  -5   5  -7 1791.50 228.086  25
  -5   5  -7 1588.65 224.020  23
   5   5   7 2106.64 217.987  14
   5   5   7 1654.02 241.556  39
   5   5   7 2153.87 217.193  18
   5   5   7 1971.37 203.040  17
   5   5   7 2175.55 206.962   8
   5   5   8 1827.67 205.545  36
   5   5   8 1749.83 194.004  14
  -5   5  -8 1797.44 208.506  25
  -5   5  -8 1622.13 208.335  23
   5   5   8 1941.23 238.356  39
   5   5   8 1633.75 182.774  18
   5   5   8 1520.05 173.794  17
   5   5   8 1665.64 179.060   8
   5   5   9 2812.98 200.929   8
  -5   5  -9 2540.27 222.674  23
   5   5   9 2338.75 227.404  39
   5   5   9 2603.30 209.594  18
   5   5   9 2788.79 220.386  14
   5   5   9 2473.49 191.981  17
   5   5  10 1931.99 141.039   8
   5   5  10 1583.47 137.926  18
   5   5  10 1961.37 155.508  14
  -5   5 -10 1664.09 136.510  23
  -5   5 -10 1558.52 183.302  35
  -5   5 -11 234.428 69.2555  35
   5   5  11 226.494 41.7626   8
   5   5  11 229.816 47.2384  14
  -5   7  10 1073.58 138.431  39
  -5   7  10 896.352 92.0014  14
   5   7 -10 1104.48 122.105  23
   5   7 -10 1196.87 124.652  25
   5   7  -9 936.889 153.972  25
   5   7  -9 961.634 152.848  23
  -5   7   9 850.642 116.746  14
  -5   7   9 1382.25 190.715  39
  -5   7   9 1048.71 139.777  18
   5   7  -9 1066.31 148.870  34
   5   7  -8 1138.76 196.948  25
  -5   7   8 1176.08 123.436  13
  -5   7   8 1176.25 144.402  14
  -5   7   8 1117.03 198.197  39
   5   7  -8 1031.37 178.423  34
  -5   7   8 1128.05 125.930  15
  -5   7   8 1246.33 172.549  18
   5   7  -7 1847.49 255.073  34
  -5   7   7 1949.95 189.367  14
  -5   7   7 2225.27 202.841  13
  -5   7   7 2339.44 237.408  18
  -5   7   7 1913.93 250.998  39
  -5   7   7 1964.41 192.186  15
   5   7  -6 9947.54 538.720  34
  -5   7   6 10414.2 455.129  15
  -5   7   6 10276.9 543.270  39
  -5   7   6 10625.5 451.782  13
  -5   7   6 10134.1 418.344  14
  -5   7   6 10015.3 468.537  18
  -5   7   5 6194.84 404.063  42
   5   7  -5 6614.67 437.756  42
  -5   7   5 5452.54 351.932  18
  -5   7   5 5940.99 409.208  39
  -5   7   5 6104.44 354.981  13
  -5   7   5 5084.54 293.311  14
  -5   7   5 5745.50 354.082  15
   5   7  -5 6484.51 440.915  34
   5   7  -4 2263.06 269.454  34
   5   7  -4 1659.86 416.470  26
   5   7  -4 2246.32 425.790   1
  -5   7   4 1981.73 240.838  39
  -5   7   4 1958.38 250.060  42
   5   7  -4 2340.47 280.809  42
  -5   7   4 2071.97 226.190  15
  -5   7   4 2259.05 231.774  13
   5   7  -3 4651.22 357.206  34
  -5   7   3 5026.45 326.369  13
   5   7  -3 4401.34 607.692   1
  -5   7   3 4415.40 312.046  34
  -5   7   3 4707.80 300.169   9
  -5   7   3 4438.71 363.160  42
   5   7  -3 4089.62 365.292  42
   5   7  -3 4970.59 283.197   9
   5   7  -2 15137.6 603.055  34
  -5   7   2 14993.6 536.450  13
   5   7  -2 14361.7 1046.76   1
  -5   7   2 14233.6 564.642  34
  -5   7   2 14205.2 509.836   9
  -5   7   2 14800.6 637.594  42
   5   7  -2 14317.9 645.066  42
   5   7  -2 14770.7 498.599   9
   5   7  -1 21425.7 685.825  34
  -5   7   1 22244.1 634.533  13
  -5   7   1 21622.0 1145.29   1
   5   7  -1 23260.8 1315.39   1
  -5   7   1 20388.3 687.759  34
  -5   7   1 22373.3 624.973   9
   5   7  -1 22359.1 622.838   9
  -5   7   1 19625.3 729.353  42
   5   7  -1 20980.0 761.730  42
  -5   7   0 13627.3 573.376  34
  -5   7   0 13484.4 512.540  25
   5   7   0 14597.8 1045.61   1
   5   7   0 14187.1 622.929  42
  -5   7   0 12346.1 577.455  42
  -5   7   0 13470.6 480.990   9
  -5   7   0 14218.3 492.629  13
   5   7   0 13050.7 484.958   9
   5   7   1 10735.5 488.705  36
  -5   7  -1 10270.0 511.929  34
  -5   7  -1 9673.20 460.948  25
  -5   7  -1 10039.4 882.699  26
   5   7   1 10097.0 874.289   1
  -5   7  -1 11075.6 429.663   9
  -5   7  -1 10161.1 523.033  42
   5   7   1 10549.5 533.460  42
   5   7   1 11136.3 452.768   9
   5   7   2 2995.41 281.706  36
  -5   7  -2 2905.65 496.825  26
  -5   7  -2 2641.68 266.557  25
  -5   7  -2 2292.94 232.847  23
  -5   7  -2 2807.16 284.069  34
   5   7   2 2166.09 425.111   1
   5   7   2 2729.30 283.880  42
  -5   7  -2 3227.88 300.015  42
   5   7   2 2029.06 204.948   9
   5   7   3 20819.9 739.213  36
  -5   7  -3 20571.8 1365.24  26
  -5   7  -3 19370.8 691.642  25
  -5   7  -3 19459.6 663.390  23
  -5   7  -3 21686.6 759.555  34
   5   7   3 19139.7 1095.84   4
   5   7   3 19716.5 1247.57   1
  -5   7  -3 20923.2 726.933  42
   5   7   3 20163.0 609.281   9
  -5   7  -4 36376.8 960.534  25
  -5   7  -4 35561.2 924.642  23
   5   7   4 35566.6 784.340   9
   5   7   4 37982.5 1006.08  36
  -5   7  -4 37504.3 993.848  34
  -5   7  -5 4602.33 355.492  34
  -5   7  -5 4859.60 366.792  25
  -5   7  -5 4719.07 356.172  23
   5   7   5 4847.89 261.574   8
   5   7   5 4679.73 273.530   9
   5   7   5 5131.77 388.933  36
   5   7   5 4612.85 280.358  14
   5   7   6 871.416 137.602  14
  -5   7  -6 1095.86 197.315  23
  -5   7  -6 1122.86 212.143  25
   5   7   6 991.872 200.383  36
   5   7   6 1288.09 235.284  39
   5   7   6 757.709 115.851   8
  -5   7  -6 1086.39 183.278  34
  -5   7  -7 137.887 118.243  23
  -5   7  -7 36.6045 101.379  25
   5   7   7 29.1383 112.302  36
  -5   7  -7 44.9531 104.521  35
   5   7   7 75.8212 129.733  39
   5   7   7 68.2688 68.6344   8
   5   7   7 134.394 88.3440  14
  -5   7  -8 90.7659 88.2429  25
  -5   7  -8 376.908 123.555  23
  -5   7  -8 242.507 112.666  35
   5   7   8 250.885 123.918  39
   5   7   8 148.910 64.8659   8
   5   7   8 148.139 72.5603  14
  -5   7  -9 1435.22 123.255  25
  -5   7  -9 1676.10 147.674  23
  -5   7  -9 1750.78 164.585  35
   5   7   9 1677.04 108.209   8
   5   7   9 1766.26 128.089  14
   5   7   9 1661.33 165.263  39
   5   9  -8 263.348 62.4481  23
   5   9  -8 252.393 78.1296  25
   5   9  -8 224.641 71.4299  34
  -5   9   8 96.8608 62.5192  39
  -5   9   7-37.7664 81.1435  39
  -5   9   7 91.2225 54.4802  15
  -5   9   7 133.887 60.1574  13
   5   9  -7-129.732 107.317  34
   5   9  -7 43.9334 70.8559  23
   5   9  -7-0.11952 83.3621  25
   5   9  -6 5464.01 360.553  34
   5   9  -6 5613.92 323.619  25
   5   9  -6 5144.67 290.037  23
  -5   9   6 5346.21 270.906  15
  -5   9   6 5174.56 311.721  39
  -5   9   6 5500.92 271.533  13
   5   9  -5 2659.33 284.911  34
   5   9  -5 2239.84 224.601  25
   5   9  -5 2406.78 208.477  23
   5   9  -5 2268.04 249.939  42
  -5   9   5 2483.66 248.040  42
  -5   9   5 2479.77 224.583  39
  -5   9   5 2294.65 202.215  15
  -5   9   5 2226.53 203.910  13
   5   9  -4 4382.85 353.561  34
  -5   9   4 4145.34 288.658  15
  -5   9   4 4548.94 299.463  13
   5   9  -4 4684.50 383.707  42
  -5   9   4 4516.68 363.594  42
   5   9  -4 4183.19 295.183  25
   5   9  -3 724.294 213.525  42
  -5   9   3 631.814 184.798  42
   5   9  -3 771.644 186.198  34
   5   9  -3 812.999 122.369   9
  -5   9   3 817.213 157.591  15
  -5   9   3 846.964 153.181  13
   5   9  -2 1774.39 282.125  42
  -5   9   2 1568.86 259.475  42
   5   9  -2 1636.49 173.190   9
   5   9  -2 1569.60 224.893  34
  -5   9   2 1620.18 194.653  13
  -5   9   2 1736.17 214.040  15
  -5   9   2 1809.05 215.010  34
  -5   9   1 7242.09 496.469  42
   5   9  -1 6877.19 496.037  42
   5   9  -1 8065.74 377.682   9
   5   9  -1 7179.96 411.629  34
  -5   9   1 7063.08 424.045  34
  -5   9   1 7713.85 374.887  13
   5   9   0 4866.61 307.849   9
  -5   9   0 4359.30 352.313  34
  -5   9   0 4648.93 284.310  13
   5   9   0 4570.97 397.454  42
  -5   9   0 4795.14 410.706  42
  -5   9  -1 3977.91 291.133  25
  -5   9  -1 3951.73 368.160  42
   5   9   1 3531.78 344.896  42
   5   9   1 4387.20 292.989   9
  -5   9  -1 4296.93 356.265  34
   5   9   2 2135.20 273.863  42
  -5   9  -2 2010.88 266.332  42
   5   9   2 2188.80 210.935   9
  -5   9  -2 1953.18 224.576  25
  -5   9  -2 2525.35 275.305  34
  -5   9  -3 11762.8 516.491  25
  -5   9  -3 11266.1 447.799  23
  -5   9  -3 12406.0 563.295  42
   5   9   3 11184.9 506.757  42
   5   9   3 12032.4 445.634   9
   5   9   3 12804.4 564.916  39
  -5   9  -3 12897.7 583.549  34
  -5   9  -4 14255.3 504.328  23
  -5   9  -4 14429.2 593.032  34
   5   9   4 13893.4 441.812   9
   5   9   4 14750.3 603.735  39
  -5   9  -4 14840.9 559.978  25
  -5   9  -5 3260.26 245.273  23
  -5   9  -5 2802.01 255.771  34
   5   9   5 3071.91 187.513   9
   5   9   5 3343.27 295.955  39
  -5   9  -5 3295.69 266.302  25
  -5   9  -6 199.613 83.2525  23
  -5   9  -6 90.6238 86.4335  25
  -5   9  -6 201.620 99.6956  34
   5   9   6 94.0755 103.748  39
   5   9   7 0.68455 74.8481  39
  -5   9  -7 0.33557 59.9550  23
  -5   9  -7 18.4839 62.0983  25
   5   9   7-25.4251 35.7603  13
  -5  11   4 3906.46 161.563  13
  -5  11   4 4025.01 168.073  15
  -5  11   3 366.676 68.5820  13
  -5  11   3 407.647 78.0096  15
   5  11  -3 506.649 86.0633  34
  -5  11   2 926.142 162.929  42
   5  11  -2 1074.13 171.055  42
  -5  11   2 917.749 108.049  15
  -5  11   2 937.842 91.7632  13
   5  11  -1 4313.44 186.046   9
  -5  11   1 4144.23 204.540  34
   5  11  -1 4829.89 322.223  42
  -5  11   1 4801.66 317.430  42
  -5  11   1 4136.35 169.061  13
  -5  11   1 4419.55 219.479  15
   5  11   0 2891.73 164.181   9
  -5  11   0 3022.27 203.603  34
  -5  11   0 2986.32 174.850  15
  -5  11   0 3227.74 265.672  42
   5  11   0 2778.02 249.307  42
  -5  11  -1 183.170 57.8251  15
   5  11   1 145.520 50.8662  13
  -5  11  -1 100.793 78.6351  34
   5  11   1 243.441 66.9243   9
  -5  11  -1 153.516 96.8906  42
   5  11   1 217.614 100.067  42
   5  11   2 222.613 51.8335  15
   5  11   2 32.2342 50.2554  13
  -5  11  -2 81.3872 92.9455  42
   5  11   2 148.636 81.7479  42
  -5  11  -2 129.923 79.9468  34
   5  11   2 99.3451 50.1638   9
   5  11   3 1645.69 111.749  13
  -5  11  -3 2015.83 163.359  34
  -6 -10   6 3344.34 147.269  16
  -6 -10   6 3463.81 157.492  11
  -6 -10   5 4355.78 199.048  16
  -6 -10   5 4397.18 205.039  11
  -6 -10   4 3266.36 194.749  11
   6 -10  -4 3447.72 222.289  41
  -6 -10   4 3458.21 231.989  41
  -6 -10   4 3323.36 195.803  16
  -6 -10   4 3660.95 220.501  37
  -6 -10   4 3925.38 249.016  38
  -6 -10   3 912.266 142.531  38
  -6 -10   3 786.344 116.995  11
  -6 -10   3 849.262 142.269  41
   6 -10  -3 919.520 144.964  41
  -6 -10   3 921.147 140.600  37
  -6 -10   3 809.254 115.282  16
   6 -10  -2 510.007 132.951  33
  -6 -10   2 564.328 109.681  11
  -6 -10   2 282.281 109.296  41
   6 -10  -2 410.529 129.340  41
  -6 -10   2 455.300 90.9103  16
   6 -10  -2 440.639 111.127  37
  -6 -10   2 449.755 127.775  37
   6 -10  -1 3217.78 269.353  33
   6 -10  -1 3357.45 273.292  41
  -6 -10   1 3169.44 271.359  41
  -6 -10   1 3387.18 221.147  11
  -6 -10   1 3057.48 266.141  37
   6 -10  -1 3259.86 262.151  37
   6 -10   0 6872.60 368.630  33
  -6 -10   0 6572.88 299.681  11
  -6 -10   0 6942.09 398.657  37
   6 -10   0 6577.36 377.849  37
  -6 -10   0 6119.72 370.246  41
   6 -10   0 6411.43 373.776  41
   6 -10   1 3514.32 284.636  41
  -6 -10  -1 3312.07 281.977  41
  -6 -10  -1 3292.84 214.115  11
   6 -10   1 3231.82 250.658  24
   6 -10   1 3537.57 271.150  33
  -6 -10  -1 3302.73 289.314  37
   6 -10   1 3365.35 280.940  37
   6 -10   2 629.716 129.811  24
   6 -10   2 625.607 134.635  33
  -6 -10  -2 563.353 98.7669  11
   6 -10   2 621.185 146.718  37
   6 -10   2 538.902 143.909  41
  -6 -10  -2 651.960 146.100  41
  -6 -10  -3 1527.70 196.709  41
   6 -10   3 1486.82 196.796  41
  -6 -10  -3 1199.46 123.605  11
   6 -10   3 1312.80 160.160  24
   6 -10   3 1416.65 163.327  33
   6 -10   3 1197.96 130.248  16
   6 -10   3 1472.84 195.545  37
   6 -10   4 1605.38 189.123  41
  -6 -10  -4 1750.74 191.607  41
  -6 -10  -4 1516.01 124.304  11
   6 -10   4 1326.10 148.333  24
   6 -10   4 1506.87 147.176  33
   6 -10   4 1205.63 112.124  16
   6 -10   4 1801.66 191.542  37
   6 -10   5 3960.95 206.191  24
  -6 -10  -5 3914.19 238.588  41
   6 -10   5 3955.38 242.608  41
   6 -10   5 4332.42 239.855  37
  -6 -10  -5 4030.91 158.392  11
  -6 -10  -5 4011.19 224.313  37
  -6  -8   9 1272.44 101.389  16
  -6  -8   8 282.662 82.2691  16
  -6  -8   8 183.742 67.3881  21
  -6  -8   8 161.550 67.3713  11
  -6  -8   7 2480.72 202.491  16
  -6  -8   7 2417.10 202.261  21
  -6  -8   7 2597.51 193.846  11
  -6  -8   6 4422.20 269.514  11
  -6  -8   6 3850.10 327.862  38
  -6  -8   6 4209.11 274.872  16
  -6  -8   5 4387.77 322.198  41
   6  -8  -5 3942.91 299.093  41
  -6  -8   5 4534.29 285.403  11
  -6  -8   5 4190.91 307.574  22
  -6  -8   5 4191.80 338.575  38
  -6  -8   5 4501.40 295.436  16
  -6  -8   4 1769.90 221.843  41
   6  -8  -4 1997.31 230.279  41
  -6  -8   4 1348.18 176.598  11
  -6  -8   4 1614.24 202.232  22
  -6  -8   4 1724.14 238.446  38
  -6  -8   4 1700.73 205.860  37
  -6  -8   4 1518.69 183.622  16
  -6  -8   3 10763.8 479.391  22
  -6  -8   3 10554.4 437.586  11
   6  -8  -3 11338.8 525.607  41
  -6  -8   3 11182.7 530.934  41
  -6  -8   3 10778.5 532.353  38
  -6  -8   3 10909.1 510.261  37
  -6  -8   2 298.756 130.371  41
   6  -8  -2 617.236 159.689  41
  -6  -8   2 613.546 140.157  22
  -6  -8   2 504.055 142.849  38
   6  -8  -2 421.266 125.167  37
  -6  -8   2 592.103 136.958  11
  -6  -8   1 2183.74 215.064  11
  -6  -8   1 1520.91 208.913  38
   6  -8  -1 1863.57 229.989  37
   6  -8  -1 1940.78 239.031  41
  -6  -8   1 1740.48 223.352  41
  -6  -8   1 1979.99 208.295  22
  -6  -8   0 15270.8 529.070  11
  -6  -8   0 15627.6 604.073  38
   6  -8   0 15457.0 621.354  37
   6  -8   0 15981.6 633.871  41
  -6  -8   0 16779.4 655.656  41
  -6  -8   0 15242.0 543.006  22
  -6  -8  -1 4395.82 297.297  11
   6  -8   1 4386.66 330.265  33
  -6  -8  -1 4629.68 331.202  38
   6  -8   1 4091.12 338.281  37
   6  -8   1 4551.43 357.507  41
   6  -8   2 496.111 168.424  41
  -6  -8  -2 1066.60 163.933  11
   6  -8   2 931.143 190.699  33
   6  -8   2 935.920 192.792  37
  -6  -8  -2 800.136 151.157  38
   6  -8   3 963.972 185.292  24
   6  -8   3 1012.00 187.009  33
  -6  -8  -3 944.235 153.367  11
   6  -8   3 985.487 215.229  37
   6  -8   3 954.336 199.601  41
   6  -8   4 4551.30 371.471  41
  -6  -8  -4 4513.06 286.414  11
   6  -8   4 4682.55 332.368  24
   6  -8   4 4637.25 335.578  33
   6  -8   4 4508.28 281.969  16
   6  -8   4 4577.63 365.763  37
   6  -8   5 6437.38 438.363  41
  -6  -8  -5 6096.63 318.738  11
   6  -8   5 6827.54 382.133  24
   6  -8   5 6489.49 370.881  33
   6  -8   5 6108.94 308.523  16
   6  -8   5 5818.94 394.934  37
   6  -8   6 13261.2 574.445  41
  -6  -8  -6 15504.7 454.553  11
   6  -8   6 14363.9 510.008  24
   6  -8   6 13639.6 485.476  33
   6  -8   6 14110.6 422.479  16
   6  -8   6 14110.6 560.027  37
   6  -8   7 358.185 86.8312  33
   6  -8   7 199.761 130.906  41
  -6  -8  -7 336.855 79.5305  11
   6  -8   7 255.853 98.9492  24
   6  -8   7 246.107 65.3574  16
   6  -8   7 336.381 110.157  37
   6  -8   8 296.304 103.204  41
   6  -8   8 193.667 65.7674  24
   6  -8   8 175.453 62.8194  17
   6  -8   8 326.375 75.4120  37
  -6  -8  -8 192.338 50.2068  11
  -6  -6  11 1164.01 88.4336  16
  -6  -6  10 1832.45 150.607  16
  -6  -6  10 1450.24 133.732  21
  -6  -6   9 1703.61 144.426  17
  -6  -6   9 1987.75 187.219  16
  -6  -6   9 2004.53 188.308  21
  -6  -6   9 1669.54 155.534  11
  -6  -6   8-61.9141 78.4264  17
  -6  -6   8-15.1944 84.0406  16
  -6  -6   8 72.3471 93.7972  21
  -6  -6   8-26.5959 78.5482  11
  -6  -6   7 266.515 105.152  16
  -6  -6   7 228.116 98.3924  11
  -6  -6   7 109.046 102.707  21
  -6  -6   7 53.2259 118.347  38
  -6  -6   6 9143.90 451.269  22
  -6  -6   6 9427.34 407.061  11
  -6  -6   6 9246.54 427.701  16
  -6  -6   5 2037.29 217.608  22
  -6  -6   5 1973.11 375.751   2
  -6  -6   5 1942.13 244.489  38
  -6  -6   5 2287.31 210.727  11
  -6  -6   5 2283.73 217.336  16
  -6  -6   4 14986.1 546.189  22
   6  -6  -4 16021.5 1196.37  30
  -6  -6   4 15491.3 599.633  38
  -6  -6   4 15415.0 500.651  11
  -6  -6   4 15448.7 487.244  10
  -6  -6   4 16284.7 1045.18   2
  -6  -6   3 2558.87 222.991  22
  -6  -6   3 2665.64 247.029  38
  -6  -6   3 2216.03 195.194  11
   6  -6  -3 2561.05 494.403  30
  -6  -6   3 2485.43 401.621   2
   6  -6  -2 1531.47 367.383  30
  -6  -6   2 1148.50 284.762   2
   6  -6  -1 8930.72 785.336  30
  -6  -6   1 9537.56 729.669   2
   6  -6   0 26135.0 1074.79   2
  -6  -6   0 25045.6 1140.22   2
   6  -6   1 18367.4 985.636   2
  -6  -6  -1 18134.5 953.203   2
   6  -6   2 2575.06 229.143  33
   6  -6   2 3374.55 472.016   2
   6  -6   3 1272.59 321.415   2
   6  -6   3 2080.63 234.361  37
  -6  -6  -3 1769.93 209.149  38
   6  -6   3 1749.56 190.795  24
   6  -6   3 1578.44 194.829  33
   6  -6   3 2137.96 240.559  41
   6  -6   4 11394.4 936.692   2
   6  -6   4 11835.8 501.561  24
   6  -6   4 11901.9 514.369  33
  -6  -6  -4 11734.8 518.541  38
   6  -6   4 11606.9 541.821  37
   6  -6   4 11477.3 539.497  41
   6  -6   5 17500.5 701.454  41
   6  -6   5 18122.3 515.521  11
   6  -6   5 17942.0 630.535  24
   6  -6   5 18106.7 643.881  33
   6  -6   5 17574.3 551.440  16
   6  -6   5 18380.1 692.880  37
  -6  -6  -5 17914.0 655.137  38
   6  -6   6 28834.5 918.955  41
   6  -6   6 30498.7 675.592  11
   6  -6   6 31265.0 835.452  24
   6  -6   6 31090.7 836.864  33
   6  -6   6 28773.3 693.499  16
   6  -6   6 29753.3 881.643  37
  -6  -6  -6 29590.3 831.913  38
   6  -6   7 3003.76 320.435  41
   6  -6   7 4124.45 246.563  11
   6  -6   7 3374.56 280.623  33
   6  -6   7 3694.01 238.474  16
  -6  -6  -7 2916.64 263.739  38
   6  -6   7 3284.07 296.053  37
   6  -6   7 3421.64 286.801  24
   6  -6   8 170.183 93.4718  33
   6  -6   8 255.867 117.091  37
   6  -6   8-18.4517 129.315  41
   6  -6   8 103.632 108.923  24
   6  -6   9 3355.84 198.310  33
   6  -6   9 3853.67 294.664  41
   6  -6   9 3076.62 208.737  37
   6  -6   9 3474.58 207.220  17
   6  -6   9 2875.43 171.639  18
   6  -6   9 3824.74 244.666  24
   6  -6  10 532.751 67.2924  17
   6  -6  10 632.125 87.0484  24
  -6  -4  12 1227.16 93.2851  16
  -6  -4  11 9039.32 336.373  21
  -6  -4  11 9315.48 334.635  16
  -6  -4  11 9026.43 281.527  17
  -6  -4  10 2070.91 200.381  21
  -6  -4  10 2153.01 202.580  16
  -6  -4  10 2159.89 176.565  17
  -6  -4   9 1219.20 151.183  11
  -6  -4   9 1240.80 182.597  21
  -6  -4   9 1132.54 145.322  17
  -6  -4   9 1309.55 172.297  16
  -6  -4   8 181.660 92.7049  11
  -6  -4   8 211.939 106.831  21
  -6  -4   8 238.407 90.6498  17
  -6  -4   8 278.302 116.164  16
  -6  -4   7 750.807 216.088   2
   6  -4  -7 42.0298 147.343  27
   6  -4  -7 697.667 250.254  30
  -6  -4   7 462.999 114.271  16
  -6  -4   7 814.049 136.254  11
  -6  -4   7 492.670 150.625  38
  -6  -4   7 487.940 129.780  21
   6  -4  -6 10084.2 905.294  30
   6  -4  -6 10458.8 922.698  27
  -6  -4   6 9623.53 419.271  22
  -6  -4   6 9191.33 445.398  38
  -6  -4   6 10297.2 418.335  16
  -6  -4   6 9869.58 383.919  11
  -6  -4   6 10699.1 773.004   2
  -6  -4   5 30327.5 1249.79   2
   6  -4  -5 31376.0 1472.66  30
   6  -4  -5 31236.7 1461.36  27
  -6  -4   4 26569.8 1115.13   2
   6  -4  -4 29335.0 1322.45  30
   6  -4  -4 29042.4 1302.18  27
  -6  -4   3 7140.08 553.589   2
   6  -4  -3 6664.73 599.433  30
  -6  -4   2 4871.21 444.708   2
   6  -4  -2 4440.85 463.360  30
  -6  -4   1 14145.1 566.493   7
   6  -4  -1 14281.1 607.381   2
  -6  -4   1 14385.6 732.863   2
   6  -4  -1 12703.3 754.018  30
   6  -4   0 89825.0 1724.88   2
  -6  -4   0 92017.3 1793.23   2
   6  -4   1 65546.3 1619.52   2
  -6  -4  -1 66449.4 1516.95   2
   6  -4   1 66851.7 1353.36   3
  -6  -4  -1 68434.4 1383.98  27
   6  -4   2 2079.39 331.851   2
  -6  -4  -2 861.827 193.489  27
   6  -4   3 8122.94 674.793   2
  -6  -4  -3 10222.1 694.213  27
   6  -4   4 47745.0 1725.33   2
   6  -4   5 27822.9 1407.56   2
   6  -4   6 42167.2 948.465  33
   6  -4   6 46208.3 1878.20   2
   6  -4   6 43175.2 934.486  24
   6  -4   6 45797.6 837.149  11
   6  -4   6 42810.6 1000.33  37
   6  -4   6 43015.9 1048.44  41
   6  -4   7 5883.05 363.215  24
   6  -4   7 5526.21 410.281  41
  -6  -4  -7 5535.96 327.884  22
   6  -4   7 5780.72 379.133  37
   6  -4   7 5799.00 367.754  33
   6  -4   8 2157.81 232.276  33
   6  -4   8 2643.01 301.559  41
   6  -4   8 1733.13 194.446  17
   6  -4   8 2186.47 244.528  37
   6  -4   8 1913.69 217.273  24
   6  -4   9 4321.98 291.327  33
   6  -4   9 4596.08 365.796  41
   6  -4   9 3936.48 257.654  17
   6  -4   9 4501.07 305.429  37
   6  -4   9 4651.89 312.854  24
   6  -4  10 3322.08 213.000  33
  -6  -4 -10 3384.34 234.869  38
   6  -4  10 3884.46 251.965  24
   6  -4  10 3623.21 216.687  18
   6  -4  10 3411.34 207.261  17
   6  -4  10 3992.67 306.870  41
   6  -4  11 1294.39 94.4013  18
   6  -4  11 1320.20 97.6013  17
  -6  -2  12 351.191 67.8617  17
  -6  -2  12 404.701 82.9639  16
  -6  -2  12 232.030 71.5540  21
  -6  -2  11 5264.09 287.743  16
  -6  -2  11 5092.12 258.607  17
  -6  -2  11 5016.77 294.275  21
  -6  -2  10 4498.12 295.637  16
  -6  -2  10 4507.28 276.194  17
  -6  -2  10 4133.49 297.354  21
  -6  -2  10 4235.36 279.932  19
  -6  -2   9 2956.54 252.840  16
  -6  -2   9 2984.78 236.197  17
  -6  -2   9 2982.19 269.623  21
  -6  -2   9 3200.77 266.107  20
  -6  -2   9 2990.96 250.938  19
  -6  -2   8 2935.35 254.127  21
  -6  -2   8 3058.98 255.538  20
  -6  -2   8 3046.22 245.323  19
  -6  -2   8 2745.44 212.117  11
  -6  -2   8 3138.73 235.298  17
  -6  -2   8 2795.81 234.041  16
   6  -2  -8 2394.19 410.272   6
   6  -2  -8 3605.20 578.609  27
   6  -2  -8 3964.10 622.782  28
   6  -2  -7 10722.7 780.372   5
   6  -2  -7 8982.71 732.622   6
  -6  -2   7 8643.84 393.501  21
   6  -2  -7 8335.39 775.514  28
   6  -2  -7 8030.54 728.622  30
   6  -2  -7 8216.52 758.828  31
   6  -2  -7 8575.82 786.922  29
   6  -2  -7 8448.64 781.930  27
   6  -2  -6 31929.6 1245.67   6
  -6  -2   6 30835.0 1051.75   2
   6  -2  -6 31693.2 1328.15  30
   6  -2  -6 29614.2 1308.29  28
   6  -2  -6 30962.4 1333.35  27
  -6  -2   5 68305.1 1745.53   7
  -6  -2   5 69645.1 1499.18   2
   6  -2  -5 72444.3 1823.55  30
   6  -2  -5 67109.9 1700.55  28
   6  -2  -5 68718.8 1778.05  27
  -6  -2   4 87128.4 1787.42   7
  -6  -2   4 86246.2 1593.48   2
   6  -2  -4 87189.0 1843.53  30
   6  -2  -4 83953.7 1604.87  28
   6  -2  -4 85511.3 1766.15  27
  -6  -2   3 12179.0 606.318   7
  -6  -2   3 11594.2 558.425   2
   6  -2  -3 11991.3 639.497  30
   6  -2  -3 11732.8 488.714  28
   6  -2  -3 12066.5 599.860  27
  -6  -2   2 6368.39 402.287   7
  -6  -2   2 6718.45 417.588   2
   6  -2  -2 6762.61 305.338   2
   6  -2  -2 6258.90 440.916  30
  -6  -2   1 77077.8 1231.21   7
  -6  -2   1 76603.7 1332.26   2
   6  -2  -1 77859.3 1456.87  30
  -6  -2   0 148134. 1557.33   7
  -6  -2   0 153040. 1889.30   2
   6  -2   0 151443. 1819.64   3
  -6  -2  -1 45305.4 807.684   7
   6  -2   1 43118.5 918.053   3
   6  -2   1 43674.0 1156.20   2
  -6  -2  -2 10371.7 392.572   7
   6  -2   2 10484.5 616.449   2
  -6  -2  -3 44031.2 850.875   7
   6  -2   3 42222.5 1346.86   2
   6  -2   4 13681.9 829.347   2
  -6  -2  -4 16113.4 922.742  28
   6  -2   5 87666.8 2229.78   2
   6  -2   5 86996.6 1807.02   4
  -6  -2  -5 87777.5 2407.47  28
   6  -2   6 13587.1 933.234   2
  -6  -2  -6 11622.0 976.643  28
   6  -2   7 11966.6 523.652  37
  -6  -2  -7 13192.0 1085.08  26
  -6  -2  -7 15311.2 1231.84  28
   6  -2   7 12919.9 511.517  24
   6  -2   7 14797.5 1008.00   2
   6  -2   7 12103.0 559.734  41
   6  -2   7 13145.0 475.449  17
   6  -2   7 13137.1 533.678  33
   6  -2   8 16972.4 621.060  33
   6  -2   8 17781.1 722.930  41
   6  -2   8 17055.7 629.784  37
   6  -2   8 16236.9 545.644  17
   6  -2   8 16652.1 601.576  24
   6  -2   9 3539.62 294.793  33
   6  -2   9 3517.01 288.746  24
   6  -2   9 3618.16 343.763  41
   6  -2   9 3212.82 245.631  17
   6  -2   9 3130.37 257.057  18
   6  -2   9 3299.15 275.531  37
   6  -2  10 4419.26 301.832  24
  -6  -2 -10 3634.99 205.656  10
   6  -2  10 4114.26 276.671  33
   6  -2  10 3853.01 261.774  18
   6  -2  10 4416.08 258.855  17
   6  -2  11 1129.85 120.213  18
   6  -2  11 1346.82 123.028  17
  -6   0  12 851.714 126.185  21
  -6   0  12 383.488 75.1727  17
  -6   0  11 1770.86 194.041  21
  -6   0  11 1778.50 187.421  19
  -6   0  11 2132.33 199.786  16
  -6   0  11 2006.43 182.805  17
  -6   0  10 3800.95 296.785  20
  -6   0  10 3845.68 298.318  21
  -6   0  10 3878.99 294.016  19
  -6   0  10 4286.10 295.104  16
  -6   0  10 4175.44 280.992  17
  -6   0   9 6084.01 352.382  16
  -6   0   9 6387.68 342.611  17
  -6   0   9 5767.95 309.438  12
  -6   0   9 6126.34 367.986  21
  -6   0   9 5883.51 360.296  20
  -6   0   9 6100.24 375.196  19
   6   0  -8 8095.60 849.380  29
  -6   0   8 8736.84 435.215  39
   6   0  -8 6094.41 664.362   5
  -6   0   8 7416.91 385.904  20
  -6   0   8 7502.65 384.147  19
  -6   0   8 7336.32 386.247  21
  -6   0   8 6555.74 329.005  12
  -6   0   8 6758.92 354.023  16
  -6   0   8 6836.41 338.898  17
   6   0  -7 40488.7 1593.88  31
   6   0  -7 39791.8 1739.91  29
   6   0  -6 26423.9 1199.78  31
   6   0  -6 24949.7 1254.25  29
  -6   0   6 26431.1 1103.07   7
   6   0  -5 87253.6 2004.03  31
   6   0  -5 90520.7 1429.18  26
   6   0  -5 89804.5 1566.88  30
   6   0  -5 91773.6 1662.81   3
   6   0  -4 3966.80 244.365  26
   6   0  -4 3675.80 396.265  31
   6   0  -4 3527.25 285.613  30
  -6   0   4 3741.77 237.754   2
   6   0  -4 3856.54 340.482   3
  -6   0   4 3695.01 352.473   7
   6   0  -3 67403.4 1115.27  30
   6   0  -3 65962.6 681.152  26
  -6   0   3 61025.6 944.038   2
   6   0  -3 62449.4 1234.79   3
  -6   0   3 62413.5 1283.15   7
   6   0  -2 13950.1 489.375  30
   6   0  -2 14163.5 361.595  27
   6   0  -2 16343.1 611.095   3
  -6   0   2 17095.6 507.798   2
  -6   0   2 16570.2 605.347   7
   6   0  -1 31885.3 513.213   1
   6   0  -1 33558.4 833.222   3
  -6   0   1 32131.4 788.740   7
   6   0   0 196851. 1676.17   1
  -6   0   0 201644. 1937.13   7
   6   0   1 4210.38 239.351  31
  -6   0  -1 4678.38 256.788  28
  -6   0  -2 374.851 118.949  28
   6   0   2 535.717 147.239   1
  -6   0  -3 35421.8 1058.34  26
  -6   0  -3 34113.6 1031.98  28
  -6   0  -4 3667.83 405.069  26
  -6   0  -4 3716.26 409.524  28
   6   0   4 2871.38 357.915   1
   6   0   4 2848.66 329.511   4
  -6   0  -5 85331.5 2132.03  26
  -6   0  -5 85885.4 2186.06  28
   6   0   5 88305.0 2074.56   1
   6   0   5 85829.8 1879.68   4
   6   0   5 83811.9 2010.85   2
  -6   0  -6 16139.2 1038.96  26
  -6   0  -6 15867.6 1067.89  28
   6   0   6 19327.8 1068.84   1
   6   0   6 17609.0 974.370   2
   6   0   6 17930.6 929.450   4
   6   0   7 6135.21 317.898  17
   6   0   7 5493.03 351.031  33
  -6   0  -7 5544.70 688.417  26
  -6   0  -7 5656.14 716.520  28
   6   0   7 6541.83 323.150   8
   6   0   7 5803.28 337.284  24
   6   0   7 5939.19 580.638   4
   6   0   7 5319.29 337.650  37
   6   0   7 4780.88 353.131  41
   6   0   7 4982.57 331.329  40
   6   0   8 22615.6 725.547  33
   6   0   8 21437.7 686.947  24
   6   0   8 19487.6 536.676   8
   6   0   8 21015.5 649.917  18
   6   0   8 20606.5 603.077  17
  -6   0  -8 20849.7 679.607  35
   6   0   8 23036.4 720.434  40
   6   0   9 1556.45 152.745   8
   6   0   9 2025.29 236.165  33
   6   0   9 2125.90 230.053  24
   6   0   9 1934.95 217.989  18
   6   0   9 2011.43 198.808  17
   6   0  10 1500.13 192.193  33
   6   0  10 1778.29 206.579  18
   6   0  10 1668.04 170.456  17
   6   0  11 546.596 91.5085  17
   6   0  11 393.597 93.0818  18
   6   0  12 765.679 78.3600  18
  -6   2  12 275.110 70.2538  17
  -6   2  12 337.276 65.9654  18
  -6   2  11 4954.42 264.647  18
  -6   2  11 4760.10 249.549  14
  -6   2  11 4579.85 288.651  39
  -6   2  11 5002.91 275.721  17
  -6   2  10 4083.09 276.345  18
  -6   2  10 4240.79 303.079  19
  -6   2  10 4118.02 308.826  21
  -6   2  10 3838.09 286.905  20
  -6   2  10 4324.54 274.490  14
  -6   2  10 3843.96 270.697  17
  -6   2  10 3610.54 304.071  39
  -6   2   9 3272.55 303.682  39
  -6   2   9 2905.29 238.498  14
  -6   2   9 3041.79 241.972  12
  -6   2   9 3008.15 260.837  19
  -6   2   9 3141.30 268.781  20
  -6   2   9 3069.47 269.228  21
  -6   2   9 3022.61 247.331  18
  -6   2   9 2844.24 241.637  17
  -6   2   9 2802.41 220.942   8
  -6   2   8 3123.94 290.317  39
   6   2  -8 2440.43 474.931   5
  -6   2   8 2725.20 217.482   8
  -6   2   8 2772.74 235.504  18
  -6   2   8 2888.38 241.033  16
  -6   2   8 2950.35 226.883  15
  -6   2   8 2754.80 235.349  17
  -6   2   8 2866.66 231.892  14
  -6   2   8 2601.97 226.545  12
  -6   2   8 2858.20 243.852  19
  -6   2   8 2865.43 261.767  21
  -6   2   8 2829.10 242.313  20
   6   2  -7 9084.17 813.956   5
   6   2  -7 8006.25 852.950  29
  -6   2   7 8386.12 641.620   4
  -6   2   6 31168.1 1120.27   7
   6   2  -6 31064.1 1374.12   5
   6   2  -6 31404.3 1156.10  26
   6   2  -6 30880.5 1507.74  29
  -6   2   6 31990.9 1174.73   4
  -6   2   5 61661.3 1459.18   7
   6   2  -5 63857.6 1455.83  26
   6   2  -5 64150.5 1962.55  29
  -6   2   5 61612.0 1521.65   4
  -6   2   4 84438.4 1578.75   7
   6   2  -4 83284.1 1475.26  26
   6   2  -4 87127.6 2063.05  29
  -6   2   4 82272.4 1647.54   4
  -6   2   3 10669.6 533.937   7
   6   2  -3 11776.6 692.736  29
   6   2  -3 11719.1 496.399  26
  -6   2   3 10418.6 555.190   4
  -6   2   2 5921.36 381.484   7
   6   2  -2 5173.70 420.175  29
   6   2  -2 5143.53 307.528  26
   6   2  -2 5211.40 326.644   1
  -6   2   2 4996.48 187.598   1
  -6   2   1 72052.8 1279.31   7
   6   2  -1 72980.3 1335.25  29
  -6   2   1 72831.2 877.362  26
   6   2  -1 72308.3 1206.07   1
   6   2   0 139338. 1559.05  29
   6   2   0 138276. 1783.55   1
  -6   2  -1 38406.5 878.762  26
   6   2   1 39254.0 602.158  29
   6   2   1 42657.9 1009.32   4
   6   2   1 44173.3 1084.10   1
  -6   2  -2 7640.12 461.732  26
   6   2   2 8149.31 492.650   4
   6   2   2 8835.60 546.561   1
   6   2   3 43045.8 1287.21   1
   6   2   3 45097.8 1263.43   4
  -6   2  -4 14492.7 743.401   6
   6   2   4 15941.4 857.737   1
   6   2   4 14627.3 792.128   4
  -6   2  -5 87694.7 2043.22   6
  -6   2  -5 83327.6 2217.14  26
   6   2   5 87570.2 2083.33   4
   6   2   5 86761.9 2152.24   1
  -6   2  -6 15126.4 949.922   6
   6   2   6 16215.4 1002.15   1
   6   2   6 15876.2 957.286   4
  -6   2  -6 14078.6 1022.74  26
  -6   2  -7 13390.5 1090.32  26
   6   2   7 15479.3 1031.15   1
   6   2   7 13804.6 940.881   4
   6   2   7 13255.7 467.899  17
   6   2   7 12906.9 493.675  18
   6   2   7 13682.7 474.971   8
   6   2   7 11093.5 528.999  40
   6   2   7 12221.0 528.307  33
   6   2   7 11314.3 461.891  32
   6   2   8 16719.0 639.438  33
   6   2   8 16270.6 570.585  18
   6   2   8 15417.7 525.334  17
   6   2   8 15281.5 530.830  14
   6   2   8 17027.7 669.496  40
   6   2   8 15024.0 505.467   8
  -6   2  -9 3349.89 306.577  35
   6   2   9 2610.53 222.085  14
   6   2   9 2397.00 200.954   8
   6   2   9 2774.71 246.688  18
   6   2   9 2799.98 223.800  17
  -6   2 -10 3310.48 273.674  35
   6   2  10 3540.09 221.587  14
   6   2  10 3492.35 207.610   8
   6   2  10 3788.53 256.543  18
   6   2  10 3525.91 227.093  17
   6   2  11 1711.36 112.866   8
   6   2  11 1770.79 150.418  18
   6   2  11 1441.96 119.387  17
   6   2  11 1647.14 117.551  14
   6   4 -11 8739.52 327.765  23
  -6   4  11 9719.76 344.276  18
  -6   4  11 9419.41 332.347  14
  -6   4  11 9548.91 338.657  17
  -6   4  10 2091.71 200.033  18
  -6   4  10 2126.23 197.327  14
  -6   4  10 1769.20 182.935  17
  -6   4  10 1882.44 232.200  39
  -6   4   9 1574.79 234.976  39
  -6   4   9 1181.41 170.582  14
  -6   4   9 1231.63 163.573  19
  -6   4   9 958.718 146.982  20
  -6   4   9 1194.19 168.616  17
  -6   4   9 1104.53 171.594  18
   6   4  -9 1128.47 165.899  34
  -6   4   8 271.568 107.978   8
  -6   4   8 185.010 96.0309  17
  -6   4   8 273.110 116.656  18
  -6   4   8 440.751 160.579  39
  -6   4   8 84.8629 77.8880  20
  -6   4   8 173.388 87.8873  19
  -6   4   8 303.915 101.513  15
  -6   4   8 359.250 119.578  14
  -6   4   7 423.470 109.589  14
  -6   4   7 452.018 118.462  15
  -6   4   7 520.591 107.382   8
  -6   4   7 450.315 119.416  12
   6   4  -7 189.315 137.989   5
  -6   4   7 419.098 205.609   4
  -6   4   7 439.634 148.732  17
  -6   4   7 476.554 115.016  18
  -6   4   7 396.516 94.4436  20
  -6   4   7 367.501 109.971  19
  -6   4   7 238.006 139.524  39
  -6   4   6 9854.86 473.789  39
   6   4  -6 10700.2 861.926   5
  -6   4   6 10759.1 400.196   8
  -6   4   6 9681.93 775.210   4
   6   4  -6 10234.5 798.365  26
  -6   4   6 10951.3 431.610  14
  -6   4   6 11053.4 448.263  12
  -6   4   6 10261.7 434.331  18
  -6   4   6 10730.0 462.889  21
  -6   4   6 10886.3 435.535  15
  -6   4   6 10566.7 426.739  17
  -6   4   5 28509.4 1250.68   4
   6   4  -5 28519.1 1296.47   5
   6   4  -5 26879.8 1191.52  26
  -6   4   4 24726.2 1104.63   4
   6   4  -4 26657.0 1134.48   5
   6   4  -4 25594.8 1089.28  26
  -6   4   3 6786.21 554.031   4
  -6   4   3 6038.00 408.702   7
   6   4  -3 6866.43 520.620   5
   6   4  -3 6677.93 532.783  26
   6   4  -2 4810.12 448.354   1
  -6   4   2 4880.96 355.960   1
  -6   4   2 5267.22 389.032   7
   6   4  -2 5180.86 407.869   5
   6   4  -2 5158.94 454.659  26
   6   4  -1 13461.6 725.856   1
  -6   4   1 12776.1 611.645   7
  -6   4   1 11917.6 595.582  26
  -6   4   0 82897.0 1604.44  26
   6   4   0 81764.1 1794.50   1
   6   4   0 82952.6 1450.19   4
  -6   4  -1 59718.5 1460.12  26
   6   4   1 62553.4 1623.26   1
   6   4   1 63992.1 1429.82   4
  -6   4  -2 982.560 236.671  26
   6   4   2 1107.22 233.969   4
   6   4   2 1068.07 255.040   1
  -6   4  -3 8970.24 685.173  26
   6   4   3 7909.08 609.789   4
   6   4   3 6938.82 615.080   1
  -6   4  -4 48669.1 1748.63  26
   6   4   4 49818.4 1716.10   1
   6   4   4 50404.6 1648.69   4
   6   4   5 22422.9 1217.60   1
   6   4   5 24095.1 1222.95   4
   6   4   5 24879.5 761.634  40
  -6   4  -5 24088.7 1364.56  26
   6   4   6 45463.3 991.063  32
  -6   4  -6 46541.7 2046.05  26
  -6   4  -6 45431.7 973.045  25
  -6   4  -6 45079.6 995.721  23
   6   4   6 47687.0 916.409  18
   6   4   6 48603.8 1859.52   1
   6   4   6 45740.0 1014.86  36
   6   4   6 47231.3 882.009   8
   6   4   7 6422.69 340.466   8
   6   4   7 5105.07 344.201  32
  -6   4  -7 5440.13 345.380  25
  -6   4  -7 5705.57 369.738  23
   6   4   7 5407.05 356.442  36
   6   4   7 5640.87 384.607  39
   6   4   7 6030.01 346.331  14
   6   4   7 6240.90 348.769  18
   6   4   7 5838.42 325.613  17
  -6   4  -8 1977.97 224.447  23
   6   4   8 1776.20 182.824   8
   6   4   8 1881.03 225.836  39
   6   4   8 1798.33 196.105  14
   6   4   8 1841.31 201.892  18
   6   4   8 1919.63 189.975  17
   6   4   9 4232.66 252.824   8
   6   4   9 4246.78 271.116  18
   6   4   9 4372.25 254.424  17
  -6   4  -9 3950.58 270.606  23
   6   4   9 4156.73 271.371  14
  -6   4  -9 4318.64 346.498  35
   6   4  10 3216.04 207.698  18
   6   4  10 3092.22 177.925  17
   6   4  10 3307.61 187.390   8
  -6   4 -10 3269.74 266.258  35
   6   4  10 3535.70 212.904  14
   6   4  11 1477.80 105.009  18
  -6   4 -11 1307.78 129.575  35
   6   4  11 1485.19 101.507  14
   6   4  11 1594.39 98.7639   8
  -6   6  11 967.947 111.557  39
  -6   6  11 1386.05 98.4312  14
   6   6 -10 1405.57 158.920  23
  -6   6  10 1770.78 158.776  18
   6   6 -10 1559.61 162.498  25
  -6   6  10 1773.52 151.173  14
  -6   6  10 1594.03 188.700  39
  -6   6   9 1726.17 173.635  14
  -6   6   9 1686.21 234.848  39
   6   6  -9 1692.07 191.419  34
  -6   6   9 1772.89 190.519  18
  -6   6   8-55.2402 104.265  18
  -6   6   8 108.086 132.784  39
   6   6  -8-1.41142 106.227  34
  -6   6   8-23.3002 80.2852  15
  -6   6   8-66.6581 97.5306  14
  -6   6   7 344.065 132.070  17
  -6   6   7 411.766 133.149  18
  -6   6   7 463.180 176.483  39
   6   6  -7 183.635 127.315  34
  -6   6   7 443.175 126.873  15
  -6   6   7 299.632 100.846  14
  -6   6   7 283.500 100.852  13
  -6   6   6 9391.22 439.905  15
  -6   6   6 9682.01 464.507  18
  -6   6   6 9779.38 432.411  13
  -6   6   6 9926.60 426.694  14
  -6   6   5 2826.24 280.193  42
   6   6  -5 2259.43 263.267  42
  -6   6   5 2556.89 236.561  18
  -6   6   5 2866.91 239.710  13
  -6   6   5 2678.69 220.570  14
  -6   6   5 2815.05 249.037  15
   6   6  -5 2725.46 503.431  26
  -6   6   5 2317.21 411.654   4
  -6   6   5 2614.85 275.488  39
  -6   6   4 16167.8 630.204  42
   6   6  -4 16706.3 664.907  42
  -6   6   4 15122.9 558.938  18
   6   6  -4 14885.3 1057.63  26
  -6   6   4 15760.0 551.273  15
  -6   6   4 15997.5 551.484  13
  -6   6   4 17330.5 618.468  39
   6   6  -4 15199.2 1032.04   1
  -6   6   4 14494.8 984.426   4
  -6   6   3 2708.59 228.604  15
  -6   6   3 3310.02 252.360  13
   6   6  -3 2946.46 471.197  26
  -6   6   3 2900.07 236.626  18
   6   6  -3 3104.06 288.836  42
   6   6  -3 2641.25 444.468   1
  -6   6   3 2836.09 224.876   9
   6   6  -2 1402.53 329.110   1
   6   6  -1 9575.94 780.031   1
   6   6   0 26655.0 1294.20   1
  -6   6   0 23140.7 1153.00  26
   6   6   1 17842.2 1079.73   1
  -6   6  -1 17242.4 1034.33  26
   6   6   2 3176.69 413.801   4
   6   6   2 2865.73 459.174   1
  -6   6  -2 2141.14 229.563  25
  -6   6  -2 2085.79 395.964  26
  -6   6  -3 1934.04 224.286  25
  -6   6  -3 1646.45 391.175  26
  -6   6  -3 1860.44 216.034  23
   6   6   3 1442.87 170.832   9
   6   6   3 1081.55 282.978   4
   6   6   3 1372.93 376.043   1
   6   6   3 1938.04 229.864  36
  -6   6  -3 1660.93 214.626  34
   6   6   3 1847.52 221.762  32
  -6   6  -4 10420.1 503.580  34
  -6   6  -4 9929.68 933.225  26
  -6   6  -4 10960.7 514.584  25
  -6   6  -4 9813.56 484.051  23
   6   6   4 10115.6 382.300   8
   6   6   4 10943.7 427.281   9
   6   6   4 9221.34 792.846   4
   6   6   4 9516.14 871.281   1
   6   6   4 10741.8 525.541  36
   6   6   4 10465.7 417.543  14
  -6   6  -5 15789.6 629.770  25
  -6   6  -5 16497.4 637.350  23
   6   6   5 16642.3 670.073  36
   6   6   5 16073.9 496.557   8
   6   6   5 16828.1 548.211  14
  -6   6  -5 15873.8 614.503  34
  -6   6  -6 29688.4 807.989  34
  -6   6  -6 29424.0 851.839  25
  -6   6  -6 30402.9 862.952  23
   6   6   6 30486.1 899.455  36
   6   6   6 31757.2 956.037  39
   6   6   6 31677.7 759.870  14
   6   6   6 31007.4 692.323   8
  -6   6  -7 3540.42 299.314  25
  -6   6  -7 3309.63 290.797  23
   6   6   7 3400.56 305.327  36
   6   6   7 3189.36 312.585  39
   6   6   7 3582.55 263.657  14
   6   6   7 4194.62 254.683   8
   6   6   8-38.4184 86.0755  14
  -6   6  -8 138.288 104.351  23
  -6   6  -8 39.8936 89.9091  25
   6   6   8 217.594 117.061  36
  -6   6  -8 88.7789 119.135  35
   6   6   8 164.488 129.547  39
   6   6   8 42.5445 61.6993  18
   6   6   8 45.7613 71.2437   8
  -6   6  -9 3879.54 236.243  23
  -6   6  -9 4169.94 285.466  35
   6   6   9 3899.98 194.987   8
   6   6   9 3906.30 217.057  14
   6   6   9 3943.47 256.791  39
   6   6  10 602.321 62.9502   8
  -6   6 -10 735.933 109.657  35
   6   6  10 682.714 77.7140  14
  -6   8   9 1170.37 138.991  39
   6   8  -9 1183.40 128.730  25
   6   8  -9 1114.01 120.847  23
   6   8  -9 1116.79 112.261  34
  -6   8   8 315.113 125.767  39
  -6   8   8 177.549 63.4616  13
  -6   8   8 117.362 51.1599  14
  -6   8   8 82.5835 49.2215  15
   6   8  -8 151.180 100.507  34
   6   8  -8 175.041 90.3524  23
   6   8  -8 178.439 94.2108  25
   6   8  -7 2656.72 248.768  25
  -6   8   7 2221.35 237.143  39
  -6   8   7 2525.25 194.654  15
   6   8  -7 2401.52 250.013  34
  -6   8   7 2235.48 168.775  14
  -6   8   7 2434.34 187.441  13
   6   8  -6 3715.33 307.336  25
  -6   8   6 3666.09 305.010  39
  -6   8   6 3868.21 271.539  15
   6   8  -6 2962.66 278.126  42
   6   8  -6 3796.46 338.746  34
  -6   8   6 4372.97 279.576  13
   6   8  -5 3827.36 315.899  25
  -6   8   5 3789.66 308.485  39
  -6   8   5 4293.93 302.936  15
   6   8  -5 3936.09 348.652  42
  -6   8   5 3526.88 324.019  42
  -6   8   5 4293.36 295.114  13
   6   8  -5 4183.73 355.702  34
  -6   8   4 2364.96 246.648  39
   6   8  -4 1970.60 272.608  42
  -6   8   4 2170.66 275.373  42
   6   8  -4 1944.70 227.421  25
  -6   8   4 1682.65 206.731  13
  -6   8   4 1834.70 215.316  15
   6   8  -4 1985.95 251.819  34
  -6   8   3 11332.0 505.812  34
   6   8  -3 11210.1 562.254  34
   6   8  -3 12266.1 636.342  42
  -6   8   3 12200.4 612.016  42
   6   8  -3 10792.5 481.941  25
   6   8  -3 10553.5 411.837   9
  -6   8   3 11122.5 484.960  13
  -6   8   3 11135.7 494.111  15
  -6   8   2 306.791 156.718  42
   6   8  -2 203.185 161.528  42
  -6   8   2 604.498 142.336  13
  -6   8   2 497.057 143.297  15
   6   8  -2 577.375 121.924   9
  -6   8   2 434.143 147.747  34
   6   8  -2 537.256 158.826  34
   6   8  -1 2178.65 245.738  34
  -6   8   1 2017.28 282.417  42
   6   8  -1 2030.17 289.346  42
  -6   8   1 2313.00 219.959  13
   6   8  -1 2170.10 213.894   9
  -6   8   1 2229.05 270.985  34
  -6   8   0 14347.3 552.311  25
  -6   8   0 14936.0 686.303  42
   6   8   0 14356.3 677.572  42
  -6   8   0 14344.9 513.980  13
  -6   8   0 14738.9 639.583  34
   6   8   0 14689.0 540.248   9
  -6   8  -1 4298.05 326.516  25
  -6   8  -1 4408.91 384.443  42
   6   8   1 4684.29 391.379  42
  -6   8  -1 4536.72 370.013  34
   6   8   1 4507.69 345.477  36
   6   8   1 4600.24 308.114   9
  -6   8  -2 607.032 134.789  23
  -6   8  -2 532.871 150.101  25
   6   8   2 878.742 154.974   9
  -6   8  -2 601.362 176.522  42
   6   8   2 718.998 174.824  42
   6   8   2 639.008 162.640  36
  -6   8  -2 838.615 186.917  34
  -6   8  -3 1289.62 190.778  23
  -6   8  -3 1090.64 194.941  25
   6   8   3 1278.03 166.201   9
  -6   8  -3 1390.79 214.552  42
  -6   8  -3 882.422 203.581  34
   6   8   3 1284.93 228.583  36
  -6   8  -4 3588.39 310.258  25
  -6   8  -4 3743.50 305.433  23
   6   8   4 3841.78 257.383   9
   6   8   4 3642.98 331.598  36
  -6   8  -4 3741.91 329.362  34
  -6   8  -5 5413.72 355.805  23
   6   8   5 5127.65 382.761  36
  -6   8  -5 5274.36 359.867  34
   6   8   5 5002.59 261.003   9
  -6   8  -5 5188.64 363.738  25
   6   8   5 5768.66 406.680  39
   6   8   6 13636.5 388.150  14
   6   8   6 14273.6 597.948  39
  -6   8  -6 13636.1 534.998  25
  -6   8  -6 12893.8 490.843  34
   6   8   6 13518.9 561.318  36
  -6   8  -7 422.397 93.2163  35
   6   8   7 347.351 131.047  39
  -6   8  -7 446.132 118.687  23
  -6   8  -7 358.342 109.416  25
   6   8   7 429.943 76.0467  14
   6   8   8 240.857 88.3138  39
  -6   8  -8 165.681 70.2789  23
  -6   8  -8 326.942 76.2867  25
   6   8   8 186.618 45.3992  14
  -6  10   6 3619.08 167.636  13
   6  10  -6 3308.33 214.594  34
  -6  10   6 3546.58 158.676  15
  -6  10   5 3889.11 208.208  13
   6  10  -5 3957.40 265.017  34
  -6  10   5 3891.31 207.498  15
   6  10  -5 3911.29 255.579  42
  -6  10   4 3447.90 214.837  13
   6  10  -4 3593.74 272.462  34
  -6  10   4 3781.61 226.807  15
   6  10  -4 3969.22 300.978  42
  -6  10   3 875.958 134.556  15
  -6  10   3 900.746 128.310  13
  -6  10   3 1021.55 188.677  42
   6  10  -3 973.800 200.533  42
   6  10  -3 951.835 158.563  34
  -6  10   2 403.823 170.479  42
   6  10  -2 611.702 191.185  42
   6  10  -2 377.981 132.322  34
  -6  10   2 307.376 108.793  34
   6  10  -2 301.092 77.6568   9
  -6  10   2 365.236 111.114  15
  -6  10   2 218.195 82.4353  13
   6  10  -1 3397.35 216.918   9
   6  10  -1 3802.55 349.123  42
  -6  10   1 3823.36 343.478  42
  -6  10   1 3098.13 230.940  15
  -6  10   1 3248.02 213.964  13
  -6  10   1 3585.49 269.858  34
   6  10   0 5803.55 290.507   9
  -6  10   0 6121.59 413.838  42
   6  10   0 5348.91 396.802  42
  -6  10   0 5396.52 287.257  15
  -6  10   0 5276.77 247.645  13
  -6  10   0 5575.46 347.883  34
  -6  10  -1 3191.63 216.987  25
   6  10   1 3104.18 290.291  42
  -6  10  -1 3595.22 319.354  42
   6  10   1 3434.85 230.610   9
  -6  10  -1 3204.15 216.103  15
  -6  10  -1 3438.18 285.652  34
  -6  10  -2 520.453 87.0200  15
  -6  10  -2 558.743 114.893  25
  -6  10  -2 316.273 131.695  42
   6  10   2 495.863 141.043  42
  -6  10  -2 568.098 140.929  34
   6  10   2 484.727 117.156  39
  -6  10  -3 1266.39 150.189  25
   6  10   3 1254.38 166.116  39
   6  10   3 1032.58 117.961   9
  -6  10  -3 1421.48 178.266  42
  -6  10  -3 1529.03 201.483  34
  -6  10  -4 1114.74 107.482  23
   6  10   4 1515.44 169.342  39
  -6  10  -4 1382.03 151.091  25
   6  10   4 1102.39 105.134   9
  -6  10  -4 1268.22 163.755  34
   6  10   5 3445.04 173.296  13
  -6  10  -5 3708.48 210.945  34
  -6  10  -5 4043.77 214.056  25
  -7 -11   3 1433.62 98.0336  11
   7 -11  -3 1356.00 106.479  24
   7 -11  -3 1363.88 122.159  33
  -7 -11   2 636.598 78.3320  11
   7 -11  -2 616.503 86.4777  24
   7 -11  -2 608.843 100.260  33
   7 -11  -1 1801.06 142.761  24
   7 -11  -1 1578.45 148.274  33
  -7 -11   1 1519.33 112.814  11
  -7 -11   1 1631.89 146.993  37
   7 -11   0 2161.91 156.276  24
   7 -11   0 2146.02 168.133  33
  -7 -11   0 2153.78 131.213  11
   7 -11   0 1969.28 156.020  37
  -7 -11   0 2077.88 171.530  37
  -7 -11   0 1812.68 146.985  41
   7 -11   0 1665.37 138.293  41
   7 -11   1 937.702 114.291  33
   7 -11   1 842.749 94.8073  32
   7 -11   1 915.284 106.258  24
   7 -11   1 654.951 95.4084  41
  -7 -11  -1 967.450 111.555  41
   7 -11   1 734.430 77.0252  16
   7 -11   1 750.297 106.158  37
  -7 -11  -1 700.758 110.304  37
  -7 -11  -1 946.152 87.8757  11
   7 -11   2 901.859 94.7428  24
  -7 -11  -2 1076.37 82.7789  11
   7 -11   2 760.136 104.865  37
  -7 -11  -2 912.327 114.712  37
   7 -11   2 806.877 95.3925  33
  -7  -9   7 191.135 59.1452  16
  -7  -9   7 177.634 62.6130  11
  -7  -9   6 206.370 71.6826  16
  -7  -9   6 244.851 90.1585  21
  -7  -9   6 181.138 81.9997  11
  -7  -9   5 7083.82 389.814  38
  -7  -9   5 7220.19 311.178  16
  -7  -9   5 7615.47 319.708  11
  -7  -9   4 6433.17 343.744  22
  -7  -9   4 6109.77 310.620  11
  -7  -9   4 6885.82 394.366  38
  -7  -9   4 6340.16 314.292  16
  -7  -9   3 7025.10 369.218  22
  -7  -9   3 7389.78 397.711  41
   7  -9  -3 6624.53 375.336  41
  -7  -9   3 7630.08 350.803  11
  -7  -9   3 6930.94 330.462  16
  -7  -9   3 7261.62 409.909  38
  -7  -9   3 7106.03 384.693  37
   7  -9  -2 1743.13 218.029  41
  -7  -9   2 1880.05 227.360  41
  -7  -9   2 1665.26 190.218  11
  -7  -9   2 1635.75 190.293  22
  -7  -9   2 1768.49 212.809  37
  -7  -9   2 1978.30 228.492  38
   7  -9  -2 1679.87 205.930  37
   7  -9  -1 1422.35 207.344  41
  -7  -9   1 1330.25 200.787  41
  -7  -9   1 960.146 153.360  22
  -7  -9   1 1402.34 204.650  38
   7  -9  -1 1065.30 183.001  37
  -7  -9   1 1169.00 158.682  11
  -7  -9   0 7905.48 372.842  22
   7  -9   0 8980.40 462.888  33
  -7  -9   0 8542.69 459.431  41
   7  -9   0 8158.71 455.652  41
  -7  -9   0 8909.35 390.351  11
   7  -9   0 8363.18 455.629  37
  -7  -9   0 8141.26 431.090  38
   7  -9   1 3358.09 292.599  33
  -7  -9  -1 3447.57 249.663  11
   7  -9   1 3200.78 296.951  41
  -7  -9  -1 3287.46 300.567  41
  -7  -9  -1 3209.56 269.418  38
   7  -9   1 3055.97 289.258  37
   7  -9   2 7404.62 391.813  24
   7  -9   2 7474.36 417.555  33
  -7  -9  -2 7975.01 362.233  11
   7  -9   2 7644.76 443.888  37
   7  -9   2 6969.00 424.912  41
   7  -9   3 1474.73 184.513  24
   7  -9   3 1366.97 191.017  33
  -7  -9  -3 1476.52 165.482  11
   7  -9   3 1742.22 232.782  37
   7  -9   3 1164.11 194.828  41
   7  -9   4 496.894 149.008  41
  -7  -9  -4 437.090 99.0105  11
   7  -9   4 487.970 118.554  24
   7  -9   4 564.015 133.132  33
   7  -9   4 827.554 175.425  37
   7  -9   4 387.805 88.0702  16
   7  -9   5 2103.32 226.072  41
  -7  -9  -5 2002.07 158.831  11
   7  -9   5 1872.58 185.019  24
   7  -9   5 1940.60 183.698  33
   7  -9   5 1756.02 133.707  16
   7  -9   5 2145.84 219.764  37
   7  -9   6 968.383 123.697  24
   7  -9   6 782.957 142.542  41
  -7  -9  -6 974.396 98.3800  11
   7  -9   6 843.619 135.676  37
   7  -9   6 607.072 94.3963  33
   7  -9   7 1022.06 115.529  41
   7  -9   7 1240.11 101.946  24
  -7  -7  10 461.889 64.2910  16
  -7  -7   9 398.847 91.1803  21
  -7  -7   9 403.912 77.4543  11
  -7  -7   9 376.526 81.6622  16
  -7  -7   8 706.481 122.685  21
  -7  -7   8 981.820 128.058  11
  -7  -7   8 644.627 110.294  16
  -7  -7   7 983.500 145.727  16
  -7  -7   7 1035.07 165.145  21
  -7  -7   7 807.034 129.933  11
  -7  -7   7 1121.27 207.782  38
  -7  -7   6 96.7218 87.8826  16
  -7  -7   6 127.017 95.8476  11
  -7  -7   6 202.318 117.327  22
  -7  -7   6 332.953 159.255  38
  -7  -7   5 11032.6 547.718  38
  -7  -7   5 12072.9 480.263  16
  -7  -7   5 11846.2 518.575  22
  -7  -7   5 12707.3 479.694  11
  -7  -7   4 30457.6 883.544  38
  -7  -7   4 29482.2 731.786  16
  -7  -7   4 28783.4 676.447  12
  -7  -7   4 29252.5 715.413  11
  -7  -7   4 28476.6 787.475  22
  -7  -7   3 14109.9 1016.79   2
   7  -7  -3 15440.2 1228.30  30
  -7  -7   3 14317.9 549.644  22
  -7  -7   3 14227.4 496.665  11
  -7  -7   3 15523.1 620.594  38
  -7  -7   3 15386.8 568.250  37
  -7  -7   2 13944.7 535.883  22
  -7  -7   2 13997.7 990.438   2
  -7  -7   2 14311.6 497.582  11
  -7  -7   2 14431.2 589.323  38
  -7  -7   2 13805.3 548.350  41
   7  -7  -2 13777.3 545.188  41
  -7  -7   1 4656.60 330.218  22
  -7  -7   1 4620.23 555.082   2
  -7  -7   1 4878.60 296.755  11
  -7  -7   1 4416.11 329.996  38
   7  -7  -1 4263.41 310.538  37
   7  -7  -1 4219.03 308.866  41
  -7  -7   1 4236.76 309.288  41
  -7  -7   0 11796.7 481.633  22
  -7  -7   0 12205.9 873.729   2
  -7  -7   0 13235.7 478.019  11
  -7  -7   0 11839.3 526.081  38
   7  -7   0 11735.4 525.420  37
   7  -7   0 11503.2 507.286  41
  -7  -7  -1 15683.7 550.014  22
   7  -7   1 14930.1 592.067  41
  -7  -7  -1 16612.2 542.450  11
   7  -7   1 15620.2 615.246  37
  -7  -7  -1 16095.6 618.832  38
   7  -7   1 16299.1 610.703  33
   7  -7   2 14004.7 570.463  33
   7  -7   2 14039.7 986.282   2
  -7  -7  -2 14480.3 525.654  22
  -7  -7  -2 14468.4 513.764  11
  -7  -7  -2 13741.7 571.000  38
   7  -7   2 13795.2 596.344  37
   7  -7   2 13759.9 583.092  41
   7  -7   3 272.608 132.502  41
  -7  -7  -3 690.324 134.562  22
   7  -7   3 564.608 154.345  33
  -7  -7  -3 516.689 153.527  38
   7  -7   3 525.228 162.524  37
   7  -7   3 753.360 163.631  24
   7  -7   4 1029.98 182.807  24
   7  -7   4 1448.15 227.532  41
   7  -7   4 1482.21 209.579  33
   7  -7   4 1417.35 231.441  37
  -7  -7  -4 1067.04 170.861  38
   7  -7   5 7227.54 417.733  33
   7  -7   5 7805.64 471.138  37
  -7  -7  -5 7995.29 435.195  38
   7  -7   5 8297.88 497.214  41
   7  -7   5 7568.47 350.812  16
   7  -7   5 7922.77 424.492  24
   7  -7   6 3452.52 283.596  33
   7  -7   6 3523.48 310.050  37
  -7  -7  -6 3704.44 283.670  38
   7  -7   6 3570.18 332.785  41
   7  -7   6 3563.41 223.063  16
   7  -7   6 3967.84 298.338  24
   7  -7   7 7940.72 412.849  37
   7  -7   7 7727.51 437.713  41
   7  -7   7 7725.03 370.192  33
   7  -7   7 8386.27 393.259  24
   7  -7   8 2056.31 169.156  33
   7  -7   8 2097.44 191.737  37
   7  -7   8 2573.00 197.700  24
   7  -7   8 2390.83 231.251  41
   7  -7   8 2612.00 175.693  17
   7  -7   9 467.017 76.2956  24
  -7  -7  -9 413.053 57.8581  11
   7  -7   9 408.937 60.8813  17
   7  -7   9 507.550 105.976  41
  -7  -5  11 313.182 68.2759  16
  -7  -5  11 345.871 72.8932  21
  -7  -5  10 517.355 107.983  16
  -7  -5  10 300.333 96.0729  21
  -7  -5   9 6571.02 334.036  16
  -7  -5   9 7035.73 366.370  21
  -7  -5   9 6238.63 292.347  11
  -7  -5   8 3260.33 257.699  16
  -7  -5   8 3634.32 286.149  21
  -7  -5   8 3257.35 234.579  11
  -7  -5   7 1863.71 203.725  16
  -7  -5   7 1852.22 185.903  11
  -7  -5   7 1796.40 214.211  21
  -7  -5   7 1795.45 245.983  38
  -7  -5   6 6324.51 646.671   2
  -7  -5   6 4695.67 320.196  22
   7  -5  -6 4912.60 686.787  30
  -7  -5   6 4433.12 340.605  38
  -7  -5   6 5435.44 305.357  11
  -7  -5   6 5586.52 324.163  16
  -7  -5   5 15030.0 971.634   2
  -7  -5   5 14474.3 529.296  22
  -7  -5   5 13829.1 561.347  38
  -7  -5   5 15095.6 502.247  16
   7  -5  -5 14759.9 1130.78  30
  -7  -5   5 14794.9 492.133  10
  -7  -5   5 14893.7 478.805  11
   7  -5  -4 47160.4 1896.30  30
  -7  -5   4 49885.2 1701.21   2
   7  -5  -3 8411.19 770.757  30
  -7  -5   3 6771.02 618.640   2
   7  -5  -2 9812.14 801.561  30
  -7  -5   2 11393.1 767.678   2
   7  -5  -1 7335.28 665.931  30
  -7  -5   1 7169.50 591.303   2
   7  -5   0 4636.58 443.601   2
  -7  -5   0 4612.30 477.085   2
   7  -5   1 16419.0 906.680   2
  -7  -5  -1 17289.1 891.491   2
   7  -5   1 15545.3 749.410   3
   7  -5   2 12254.2 846.678   2
   7  -5   3 13237.4 940.016   2
   7  -5   4 5529.63 359.488  37
  -7  -5  -4 5633.25 359.337  38
  -7  -5  -4 4920.81 308.500  22
   7  -5   4 4622.86 299.702  24
   7  -5   4 4976.25 329.560  33
   7  -5   4 5563.91 361.971  41
   7  -5   5 25908.1 1434.65   2
  -7  -5  -5 27609.9 729.639  22
   7  -5   5 27584.8 755.623  24
   7  -5   5 27816.0 784.438  33
   7  -5   5 29442.3 876.508  41
   7  -5   5 29255.4 853.139  37
  -7  -5  -5 28671.0 835.164  38
   7  -5   6 20183.5 660.609  24
  -7  -5  -6 19566.8 616.230  22
   7  -5   6 20184.0 685.026  33
   7  -5   6 18997.5 535.772  11
   7  -5   6 21026.5 767.507  41
  -7  -5  -6 20579.2 721.042  38
   7  -5   6 20826.3 738.211  37
   7  -5   7 6270.20 383.201  33
  -7  -5  -7 5696.20 389.699  38
   7  -5   7 6179.50 404.268  37
   7  -5   7 5709.99 418.960  41
   7  -5   7 6045.11 368.830  24
   7  -5   8 883.453 166.078  37
   7  -5   8 1114.37 164.096  33
   7  -5   8 1133.10 210.489  41
   7  -5   8 1478.28 172.007  17
  -7  -5  -8 1089.71 181.671  38
   7  -5   8 1209.86 181.593  24
   7  -5   9 1208.05 151.892  33
  -7  -5  -9 1338.82 164.999  38
   7  -5   9 1349.41 161.622  37
   7  -5   9 1486.33 171.974  24
   7  -5   9 1540.53 212.813  41
   7  -5   9 1033.17 125.477  17
   7  -5   9 1100.99 135.468  18
   7  -5  10 1143.31 102.898  18
   7  -5  10 1211.94 105.966  17
   7  -5  10 1412.51 135.520  24
  -7  -3  12 241.682 60.6933  21
  -7  -3  12 308.290 65.3456  16
  -7  -3  11 747.743 128.685  21
  -7  -3  11 613.350 90.5176  17
  -7  -3  11 737.721 118.365  16
  -7  -3  10-31.3663 93.1421  21
  -7  -3  10 57.1005 72.9020  19
  -7  -3  10 99.7740 84.5124  17
  -7  -3  10 80.0347 91.8754  16
  -7  -3   9 10049.2 382.844  11
  -7  -3   9 10414.3 469.391  21
  -7  -3   9 10544.9 428.606  19
  -7  -3   9 10465.6 450.865  16
  -7  -3   9 10404.8 405.016  17
  -7  -3   8 3191.33 225.258  11
  -7  -3   8 3190.76 267.944  21
  -7  -3   8 3167.56 241.872  19
  -7  -3   8 3234.71 252.017  20
  -7  -3   8 3416.41 238.643  17
  -7  -3   8 3731.90 271.847  16
   7  -3  -7 1530.40 375.564  27
   7  -3  -7 1341.66 334.342  30
  -7  -3   7 1540.67 178.071  16
  -7  -3   7 1758.35 168.954  11
  -7  -3   7 1493.50 181.646  21
  -7  -3   7 1667.79 178.346  20
  -7  -3   7 1662.98 212.088  38
   7  -3  -7 1308.83 305.903   3
   7  -3  -6 11537.8 897.476  30
   7  -3  -6 11067.5 869.567  27
  -7  -3   6 12902.6 778.132   2
   7  -3  -5 23057.5 1177.49  30
   7  -3  -5 23290.1 1153.28  27
  -7  -3   5 26055.8 1054.64   2
  -7  -3   5 25176.9 1135.78   7
   7  -3  -4 92978.1 2177.24  30
   7  -3  -4 92375.8 2103.17  27
  -7  -3   4 92923.1 1903.38   2
  -7  -3   4 96266.7 2017.61   7
   7  -3  -3 9920.39 677.540  30
  -7  -3   3 10558.1 623.571   2
  -7  -3   3 10115.4 606.897   7
   7  -3  -2 16973.6 838.356  30
  -7  -3   2 16782.0 755.468   2
  -7  -3   2 14893.9 663.871   7
   7  -3  -1 17907.6 837.793  30
   7  -3  -1 16555.4 648.929   2
  -7  -3   1 16998.4 749.869   2
  -7  -3   1 16791.8 632.907   7
   7  -3   0 15085.6 697.459   2
  -7  -3   0 14673.3 694.694   2
   7  -3   0 15281.1 661.387   3
  -7  -3   0 15038.8 535.538   7
  -7  -3  -1 32325.8 815.960  27
   7  -3   1 34263.4 1152.68   2
   7  -3   1 35943.5 961.117   3
   7  -3   2 20219.2 967.126   2
   7  -3   2 19628.3 664.350   3
   7  -3   3 37970.5 1419.57   2
   7  -3   4 6936.07 655.664   2
  -7  -3  -5 36891.4 1707.51  28
   7  -3   5 34787.1 1533.99   2
   7  -3   6 31560.1 811.409  33
  -7  -3  -6 32149.7 1731.16  28
   7  -3   6 30316.7 763.020  24
   7  -3   6 31294.9 840.611  37
  -7  -3  -6 30024.1 669.686  10
   7  -3   6 31553.6 875.905  41
   7  -3   6 31444.6 1535.64   2
   7  -3   7 6260.11 695.155   2
   7  -3   7 5544.05 348.958  24
   7  -3   7 5088.41 348.694  33
  -7  -3  -7 5936.79 303.298  10
   7  -3   7 4599.85 342.144  37
   7  -3   7 4534.91 364.732  41
   7  -3   8 1109.44 210.195  41
  -7  -3  -8 1277.44 149.047  10
   7  -3   8 1017.61 174.922  33
   7  -3   8 1077.62 184.044  37
   7  -3   8 1023.49 155.018  17
   7  -3   8 1073.68 187.167  24
   7  -3   9 2279.61 234.261  33
   7  -3   9 2783.61 305.248  41
   7  -3   9 2271.52 199.698  17
   7  -3   9 2474.07 240.736  37
   7  -3   9 2600.37 240.661  24
   7  -3  10 2889.00 219.222  33
   7  -3  10 2696.61 202.208  18
   7  -3  10 2549.10 185.930  17
   7  -3  10 2733.90 222.150  24
   7  -3  11 3181.75 164.600  18
   7  -3  11 2854.53 139.947  17
  -7  -3 -11 2817.62 173.984  38
  -7  -1  12 194.503 57.5447  17
  -7  -1  12 165.840 76.6356  21
  -7  -1  11 96.5510 65.5144  17
  -7  -1  11 100.512 87.5813  16
  -7  -1  11 113.066 80.0094  19
  -7  -1  11 68.1625 91.0982  21
  -7  -1  10 687.425 122.437  17
  -7  -1  10 699.562 131.732  16
  -7  -1  10 743.166 156.045  20
  -7  -1  10 782.202 159.532  21
  -7  -1  10 804.839 149.463  19
  -7  -1   9 2139.06 214.289  16
  -7  -1   9 2424.35 208.453  17
  -7  -1   9 2249.58 226.837  19
  -7  -1   9 2190.23 230.684  21
  -7  -1   9 2300.53 232.076  20
   7  -1  -8 468.614 216.335   6
   7  -1  -8-180.940 179.017  29
   7  -1  -8 57.3846 153.319  28
  -7  -1   8 555.195 120.758  17
  -7  -1   8 869.963 150.329  16
  -7  -1   8 723.445 126.436  12
  -7  -1   8 630.282 124.263  15
   7  -1  -8 617.752 246.485   5
  -7  -1   8 603.576 128.078  20
  -7  -1   8 627.586 136.053  19
  -7  -1   8 623.844 141.884  21
   7  -1  -7 1769.93 355.438   5
   7  -1  -7 2607.02 446.161  31
   7  -1  -7 2217.02 415.287  29
  -7  -1   6 1858.84 338.427   7
   7  -1  -6 1525.54 268.148   3
   7  -1  -6 1830.70 362.054  31
   7  -1  -6 1937.23 304.880  30
  -7  -1   5 31176.7 1164.34   7
  -7  -1   5 30819.7 884.066   2
   7  -1  -5 33846.6 1137.41   3
   7  -1  -5 30485.3 1081.77  30
   7  -1  -5 32439.2 1103.54  27
  -7  -1   4 157570. 2405.60   7
  -7  -1   4 160946. 1940.93   2
   7  -1  -4 164254. 2354.62   3
   7  -1  -4 164917. 2295.35  30
   7  -1  -4 162753. 2154.50  27
  -7  -1   3 42339.1 1132.96   7
  -7  -1   3 43541.4 989.256   2
   7  -1  -3 43490.2 1146.08   3
   7  -1  -3 41627.4 1074.73  30
   7  -1  -3 42773.1 967.078  27
  -7  -1   2 24306.6 800.366   7
  -7  -1   2 24506.8 731.670   2
   7  -1  -2 25176.4 836.516   3
   7  -1  -2 24781.3 796.958  30
  -7  -1   1 23782.1 732.257   7
   7  -1  -1 23132.9 766.848   3
  -7  -1   1 24575.0 740.722   2
  -7  -1   0 82177.2 1293.41   7
   7  -1   0 82096.2 1140.92   1
   7  -1   0 82302.3 1389.93   3
  -7  -1  -1 75087.8 1235.11   7
   7  -1   1 73160.3 1281.52   1
  -7  -1  -2 75330.6 1287.16   7
   7  -1   2 74718.6 1476.30   1
  -7  -1  -2 71559.5 1423.35  28
   7  -1   3 45860.9 1310.34   1
  -7  -1  -3 46426.9 1321.76  28
   7  -1   4 1756.21 304.850   1
   7  -1   4 2055.82 338.418   2
  -7  -1  -4 2505.53 361.178  28
   7  -1   5 18704.1 1045.04   2
   7  -1   5 18649.0 898.109   4
  -7  -1  -5 20999.2 1117.03  26
  -7  -1  -5 21499.3 1155.03  28
   7  -1   6 12832.8 907.596   2
   7  -1   6 13590.6 817.083   4
  -7  -1  -6 12580.8 967.587  26
  -7  -1  -6 12689.3 998.997  28
   7  -1   7 20080.0 673.236  37
  -7  -1  -7 22386.8 1403.03  26
  -7  -1  -7 20586.9 1396.67  28
   7  -1   7 21600.4 653.561  24
   7  -1   7 20495.3 728.211  41
   7  -1   7 20780.4 677.297  40
   7  -1   7 21248.7 684.803  33
   7  -1   7 21851.3 601.124  17
   7  -1   7 22822.9 1242.19   2
   7  -1   8 4750.11 350.806  33
   7  -1   8 3733.23 342.669  41
   7  -1   8 5164.56 304.553  17
   7  -1   8 4400.56 328.567  37
   7  -1   8 4865.16 335.920  24
   7  -1   9 499.747 131.717  24
   7  -1   9 770.772 124.753  17
   7  -1   9 914.091 162.335  18
   7  -1   9 614.960 152.009  33
   7  -1  10 9800.82 405.010  18
   7  -1  10 9273.56 356.687  17
   7  -1  10 10543.6 448.386  33
  -7  -1 -11 4434.62 183.019  10
   7  -1  11 4425.44 229.178  18
   7  -1  11 4295.83 194.417  17
  -7   1  12 211.149 59.5820  17
  -7   1  11 120.687 81.4130  17
  -7   1  11 81.4230 102.620  21
  -7   1  11 70.7661 81.7244  19
  -7   1  10 1236.22 184.654  20
  -7   1  10 858.387 163.608  21
  -7   1  10 859.562 159.981  19
  -7   1  10 1051.62 140.850  12
  -7   1  10 995.825 147.122  17
  -7   1  10 1151.02 168.227  16
  -7   1  10 984.287 141.617  18
  -7   1  10 965.953 144.598  14
  -7   1  10 1017.75 187.002  39
  -7   1   9 1941.29 217.727  20
  -7   1   9 2260.36 241.289  21
  -7   1   9 2059.47 227.205  19
  -7   1   9 1719.29 227.762  39
  -7   1   9 2274.29 207.696  18
  -7   1   9 2056.21 214.806  16
  -7   1   9 1981.43 200.410  17
  -7   1   9 2200.61 204.409  12
  -7   1   9 2134.83 202.653  14
  -7   1   8 1151.92 149.474  15
  -7   1   8 1218.65 156.807  14
   7   1  -8 1315.90 393.992  29
  -7   1   8 1278.10 203.682  39
  -7   1   8 1112.13 152.978  12
   7   1  -8 1179.89 316.094   5
  -7   1   8 1184.53 170.787  16
  -7   1   8 1131.07 153.356  18
  -7   1   8 1206.55 161.139  17
  -7   1   8 1097.84 170.859  19
  -7   1   8 1151.97 168.137  20
  -7   1   8 1182.55 178.444  21
  -7   1   7 1315.82 273.674   7
   7   1  -7 1465.45 353.111   5
   7   1  -6 1648.94 359.938  29
  -7   1   6 1101.94 249.464   7
   7   1  -5 31965.5 1379.19  29
   7   1  -5 31355.7 1291.68  31
  -7   1   5 31467.6 1118.12   7
  -7   1   4 168676. 2367.42   7
   7   1  -4 165281. 2779.37  31
  -7   1   3 44550.6 1141.25   7
   7   1  -3 44950.3 1330.75  31
   7   1  -3 42768.6 688.115  26
  -7   1   2 26547.1 832.019   7
   7   1  -2 27841.2 969.576  31
   7   1  -2 24622.4 542.354   1
  -7   1   1 26015.7 800.327   7
   7   1  -1 26973.1 880.801  31
   7   1  -1 24915.2 625.196   1
  -7   1   0 78065.2 882.651  26
  -7   1   0 78457.2 1382.75   7
   7   1   0 76987.2 1236.54   1
   7   1   0 81002.9 1377.63  31
   7   1   1 75503.5 1384.92   1
  -7   1  -1 72493.4 813.549  28
  -7   1  -2 64778.1 1283.56  26
  -7   1  -2 64571.6 1122.04  28
   7   1   3 45359.8 1318.73   1
   7   1   3 46776.3 1281.97   4
  -7   1  -3 42722.7 1217.00  26
   7   1   4 2089.53 328.476   1
   7   1   4 2211.68 315.309   4
  -7   1  -4 3034.11 385.689  26
   7   1   5 18894.8 1008.15   1
   7   1   5 20066.6 993.035   4
  -7   1  -5 20102.3 1083.98  26
   7   1   6 14456.5 956.826   1
   7   1   6 14636.2 908.554   4
   7   1   6 14370.4 897.563   2
  -7   1  -6 13940.5 1001.65  26
  -7   1  -6 13129.9 968.657  28
   7   1   7 21128.4 623.553  32
   7   1   7 21637.6 698.494  33
  -7   1  -7 20729.5 1357.83  26
  -7   1  -7 22184.5 1401.89  28
   7   1   7 23352.3 678.020  24
   7   1   7 20438.9 702.566  40
   7   1   7 21776.2 644.869  18
   7   1   7 23342.9 606.734  17
   7   1   7 22995.2 1195.14   4
   7   1   7 25553.7 1343.04   1
   7   1   7 23828.6 612.860   8
   7   1   8 5570.42 316.297  14
   7   1   8 4297.64 337.361  40
   7   1   8 5438.42 334.682  18
   7   1   8 5384.74 303.492  17
   7   1   8 5799.79 307.375   8
  -7   1  -8 4705.43 354.569  35
   7   1   8 5067.85 360.212  33
  -7   1  -9 516.535 147.281  35
   7   1   9 867.352 173.317  33
   7   1   9 901.229 137.833  17
   7   1   9 805.650 143.027  18
   7   1   9 838.741 121.388   8
   7   1   9 943.780 138.814  14
   7   1   9 594.416 159.011  40
  -7   1 -10 9779.52 421.262  35
   7   1  10 9316.30 313.471   8
   7   1  10 10743.4 419.495  18
   7   1  10 10191.2 362.442  17
   7   1  10 9742.00 328.936  14
   7   1  11 4806.91 237.391  18
   7   1  11 4073.39 177.101  17
  -7   3  12 454.034 70.4960  17
  -7   3  11 767.713 122.707  17
  -7   3  11 735.585 109.649  18
  -7   3  11 672.575 107.415  14
  -7   3  10 128.870 96.6668  17
  -7   3  10 119.881 79.4125  18
  -7   3  10 137.152 89.8885  20
  -7   3  10 67.5977 79.7989  19
  -7   3  10 194.426 143.168  39
  -7   3  10 110.567 88.5727  14
  -7   3   9 10905.6 418.590  15
  -7   3   9 11067.8 455.080  17
  -7   3   9 10686.9 461.143  18
  -7   3   9 11035.9 497.944  21
  -7   3   9 10797.3 471.710  19
  -7   3   9 10912.5 465.367  20
  -7   3   9 10601.6 541.511  39
  -7   3   9 11075.9 462.216  14
  -7   3   8 3106.42 243.541  15
  -7   3   8 3473.29 263.321  17
  -7   3   8 3595.13 273.264  14
  -7   3   8 3405.07 264.783  12
  -7   3   8 3546.65 275.569  19
  -7   3   8 3449.59 284.012  21
  -7   3   8 3622.00 272.720  18
  -7   3   8 3520.98 268.790  20
  -7   3   8 3711.65 329.207  39
  -7   3   7 1713.82 178.068   8
  -7   3   7 1789.22 192.021  15
  -7   3   7 1783.40 188.153  17
   7   3  -7 2278.80 436.815   5
  -7   3   7 1594.12 308.181   4
  -7   3   7 1796.05 189.017  19
  -7   3   7 1668.65 195.480  21
  -7   3   7 1643.02 182.882  18
  -7   3   7 1842.34 199.266  20
  -7   3   7 2179.94 255.586  39
  -7   3   7 1672.33 189.511  12
  -7   3   7 1698.50 190.623  14
  -7   3   6 12964.3 831.695   4
   7   3  -6 12010.5 909.835   5
   7   3  -6 11252.8 996.058  29
  -7   3   5 24449.5 1084.45   4
   7   3  -5 25751.8 1217.37   5
  -7   3   5 25502.0 973.267   7
   7   3  -5 24959.0 1349.55  29
   7   3  -5 25213.9 1011.92  26
  -7   3   4 95011.5 2004.79   4
  -7   3   4 95950.3 1784.69   7
   7   3  -4 95938.1 2401.47  29
   7   3  -4 94569.3 1798.15  26
   7   3  -3 13000.5 626.179   1
  -7   3   3 13111.3 644.286   7
   7   3  -3 13400.2 818.293  29
   7   3  -3 13191.3 635.968  26
   7   3  -2 15598.7 691.097   1
  -7   3   2 16637.2 702.803   7
   7   3  -2 16899.0 823.081  29
   7   3  -2 15565.8 665.329  26
   7   3  -1 15898.8 704.044   1
   7   3  -1 15919.6 555.024   4
  -7   3   1 15581.1 682.750   7
   7   3  -1 16746.4 724.842  29
  -7   3   1 16006.6 551.576  26
   7   3   0 19136.0 799.462   1
   7   3   0 18534.4 678.668   4
   7   3   0 19951.6 670.550  29
  -7   3   0 20575.2 676.755  26
   7   3   1 35123.2 1036.59   4
   7   3   1 36061.7 1145.93   1
  -7   3  -1 33122.2 963.857  26
   7   3   2 19682.1 851.527   4
   7   3   2 19915.7 914.488   1
  -7   3  -2 18334.2 807.600  26
   7   3   3 38801.6 1367.75   1
   7   3   3 38263.0 1283.87   4
  -7   3  -3 36481.2 1280.79  26
   7   3   4 7112.23 642.707   1
   7   3   4 6478.10 580.406   4
  -7   3  -4 7804.19 670.594  26
   7   3   5 35370.0 1494.32   1
   7   3   5 36832.8 1465.06   4
  -7   3  -5 39075.9 1648.00  26
   7   3   6 32824.5 824.074  36
   7   3   6 31434.8 849.502  33
   7   3   6 33041.2 822.796  32
  -7   3  -6 32878.9 1659.63  26
  -7   3  -6 31025.5 792.153  23
   7   3   6 32505.1 744.710  18
   7   3   6 32744.6 1470.78   4
   7   3   6 32641.3 1513.34   1
   7   3   6 32210.0 722.528   8
   7   3   6 32769.4 911.240  40
   7   3   7 4867.53 327.558  32
   7   3   7 5391.21 313.032   8
  -7   3  -7 4739.08 320.047  23
   7   3   7 5410.73 323.281  18
   7   3   7 5947.29 670.273   1
   7   3   7 4314.92 358.769  40
   7   3   7 4503.93 319.905  36
   7   3   8 1394.36 182.028  14
  -7   3  -8 1252.08 168.077  23
   7   3   8 1432.09 179.707  18
   7   3   8 1459.82 165.387  17
   7   3   8 1270.83 171.337  32
   7   3   8 1642.50 178.214   8
  -7   3  -9 2519.69 271.124  35
   7   3   9 2629.81 218.160  14
   7   3   9 2603.44 204.947   8
   7   3   9 2457.47 217.094  18
   7   3   9 2439.07 193.565  17
  -7   3 -10 2632.71 241.843  35
   7   3  10 2639.43 186.350  14
   7   3  10 2363.39 164.196   8
   7   3  10 2573.25 193.623  18
  -7   3 -11 2961.23 184.014  35
   7   3  11 3213.56 165.021  18
   7   3  11 3090.24 134.430   8
   7   3  11 3052.26 139.094  14
  -7   5  11 399.845 77.2811  18
  -7   5  11 487.106 111.608  39
  -7   5  11 391.264 77.9513  14
   7   5 -11 361.627 78.4836  23
   7   5 -11 260.379 64.0001  25
  -7   5  10 625.786 146.904  39
  -7   5  10 573.706 112.210  17
  -7   5  10 703.210 126.163  18
  -7   5  10 609.654 118.817  14
  -7   5   9 6744.71 348.643  14
  -7   5   9 6846.65 440.323  39
   7   5  -9 6193.74 372.280  34
  -7   5   9 6955.75 363.307  18
  -7   5   9 6452.29 300.945  15
  -7   5   9 6251.41 339.255  17
  -7   5   8 4497.20 375.313  39
  -7   5   8 3879.75 296.737  18
  -7   5   8 3546.14 269.806  14
  -7   5   8 3608.90 256.517  15
  -7   5   8 3536.94 274.636  17
  -7   5   7 1712.59 246.125  39
  -7   5   7 1810.20 202.459  15
  -7   5   7 1753.52 210.638  17
  -7   5   7 1787.05 210.831  18
  -7   5   7 1368.61 164.628  13
  -7   5   7 1741.29 197.494  14
  -7   5   6 5452.84 319.668  13
  -7   5   6 5286.32 319.941  14
   7   5  -6 5618.86 646.380   5
  -7   5   6 6067.81 679.705   4
  -7   5   6 5289.76 333.897  15
  -7   5   6 4922.98 317.579  17
  -7   5   6 5160.60 331.173  18
  -7   5   6 4632.82 358.643  39
  -7   5   5 15948.1 605.779  39
   7   5  -5 15674.8 999.467   5
   7   5  -5 15519.3 1011.16  26
  -7   5   5 15933.7 1027.37   4
  -7   5   5 16634.1 545.710  13
  -7   5   5 16875.3 529.698  14
  -7   5   5 16175.4 554.387  18
  -7   5   5 15636.2 525.922  17
  -7   5   5 16338.4 555.155  15
   7   5  -5 14996.6 603.150  42
  -7   5   5 15397.0 591.342  42
   7   5  -4 48191.9 1618.16   1
   7   5  -4 46631.2 1669.79  26
   7   5  -4 49364.0 1625.90   5
   7   5  -3 6255.16 591.901  26
   7   5  -3 6165.76 591.164   1
   7   5  -2 9984.14 724.332   1
  -7   5   2 9700.91 576.098   7
   7   5  -1 7250.78 612.259   1
  -7   5   1 6935.31 506.846   7
   7   5   0 4434.42 499.320   1
  -7   5   0 4017.51 433.337  26
  -7   5   0 4820.56 446.857   7
   7   5   1 18170.6 855.251   4
   7   5   1 16799.7 971.157   1
  -7   5  -1 16825.5 901.145  26
   7   5   2 11409.3 743.533   4
   7   5   2 12074.7 863.729   1
  -7   5  -2 11409.0 800.992  26
   7   5   3 11673.4 817.026   4
   7   5   3 11617.3 881.066   1
  -7   5  -3 10139.1 827.447  26
  -7   5  -4 5086.71 648.941  26
  -7   5  -4 5110.43 340.981  25
  -7   5  -4 5049.81 338.914  23
   7   5   4 4504.50 260.041   8
   7   5   4 4419.78 265.682   9
   7   5   4 4380.37 573.034   1
   7   5   4 4368.06 538.718   4
   7   5   4 6011.02 378.824  36
  -7   5  -4 5290.14 339.527  34
   7   5   4 5165.90 344.304  32
  -7   5  -5 28975.6 1619.02  26
  -7   5  -5 29310.0 815.980  25
  -7   5  -5 29361.6 826.402  23
   7   5   5 27903.0 666.866   8
   7   5   5 27548.2 1446.18   1
   7   5   5 29191.4 1437.50   4
   7   5   5 30883.6 849.343  32
   7   5   5 31257.8 873.923  36
  -7   5  -6 18326.4 653.149  25
   7   5   6 19056.4 602.954  14
  -7   5  -6 18806.4 677.035  23
   7   5   6 19296.7 698.196  36
   7   5   6 18149.2 550.142   8
   7   5   6 19143.4 681.833  32
   7   5   7 5434.33 301.935   8
   7   5   7 4756.38 340.184  32
  -7   5  -7 4847.16 331.792  25
  -7   5  -7 5059.70 352.844  23
   7   5   7 4530.60 341.827  36
   7   5   7 4506.20 354.748  39
   7   5   7 5310.40 305.815  18
   7   5   7 5345.52 321.856  14
   7   5   8 1261.69 166.052  14
  -7   5  -8 1219.28 185.328  23
  -7   5  -8 915.280 142.115  25
  -7   5  -8 953.931 197.004  35
   7   5   8 678.117 138.280  36
   7   5   8 956.466 181.194  39
   7   5   8 976.745 138.246  18
   7   5   8 1370.69 156.893   8
   7   5   9 962.553 131.861  14
  -7   5  -9 1216.19 153.880  23
   7   5   9 1109.57 143.449  39
  -7   5  -9 1301.32 193.962  35
   7   5   9 916.860 117.839   8
   7   5   9 1015.18 116.446  18
   7   5  10 1148.86 98.5282   8
  -7   5 -10 1272.28 156.822  35
   7   5  10 1057.93 89.4906  18
   7   5  10 1278.25 114.965  14
  -7   7  10 257.716 90.3628  39
   7   7 -10 350.493 74.3017  25
   7   7 -10 241.110 72.1850  23
   7   7  -9 455.459 116.638  25
  -7   7   9 361.261 113.852  39
  -7   7   9 300.897 77.2903  14
   7   7  -9 365.604 107.014  34
  -7   7   8 1011.94 189.394  39
  -7   7   8 539.429 101.839  15
  -7   7   8 601.783 96.6293  13
  -7   7   8 627.431 108.542  14
   7   7  -8 643.860 153.950  34
  -7   7   7 1198.35 196.460  39
   7   7  -7 935.379 190.020  34
  -7   7   7 803.242 142.739  15
  -7   7   7 845.284 136.702  13
  -7   7   7 802.823 131.944  14
  -7   7   6 499.038 161.103  39
  -7   7   6 547.731 152.388  15
  -7   7   6 355.244 114.928  13
  -7   7   6 201.553 85.1844  14
   7   7  -6 574.196 161.753  34
   7   7  -6 494.586 175.839  42
  -7   7   5 12241.7 579.474  42
   7   7  -5 12126.2 604.183  42
  -7   7   5 13935.7 528.584  13
  -7   7   5 13397.8 466.188  14
  -7   7   5 12923.9 575.791  39
  -7   7   5 13695.7 539.018  15
   7   7  -5 14356.9 650.384  34
  -7   7   4 27786.6 752.919  13
  -7   7   4 28915.7 775.922  15
   7   7  -4 29501.5 951.575  42
  -7   7   4 28817.1 903.196  42
  -7   7   4 27476.6 754.426  34
  -7   7   4 29874.3 831.588  39
   7   7  -4 28783.8 900.423  34
  -7   7   3 13998.4 535.493  13
  -7   7   3 14594.2 552.002  15
  -7   7   3 15113.0 659.168  42
   7   7  -3 15099.2 686.710  42
   7   7  -3 13463.7 1030.50   1
   7   7  -3 14133.5 617.948  34
   7   7  -3 13555.1 470.815   9
  -7   7   3 14465.2 569.620  34
  -7   7   2 13528.6 513.328  13
  -7   7   2 12488.1 505.993  15
   7   7  -2 12930.8 627.390  42
  -7   7   2 13558.1 624.824  42
   7   7  -2 12926.3 994.145   1
   7   7  -2 13151.5 568.832  34
   7   7  -2 13863.5 495.435   9
  -7   7   2 13060.1 556.605  34
  -7   7   1 3676.04 316.938  34
  -7   7   1 3608.26 272.041  25
  -7   7   1 4108.67 363.726  42
   7   7  -1 3326.69 335.075  42
   7   7  -1 3442.86 529.808   1
   7   7  -1 3669.48 298.303  34
   7   7  -1 3612.75 267.153   9
  -7   7   1 3984.11 282.922  13
  -7   7   0 12763.3 478.054  13
  -7   7   0 12825.4 519.318  25
  -7   7   0 13075.1 606.981  42
   7   7   0 12132.0 594.181  42
   7   7   0 14577.3 1065.61   1
   7   7   0 13758.0 508.976   9
  -7   7   0 12409.5 564.768  34
   7   7   0 11816.4 501.671  36
  -7   7  -1 12716.1 579.049  34
  -7   7  -1 14670.4 580.310  25
  -7   7  -1 12692.1 991.495  26
  -7   7  -1 13504.4 518.317  23
  -7   7  -1 13590.5 614.835  42
   7   7   1 13473.0 615.428  42
   7   7   1 12716.9 1012.96   1
   7   7   1 14511.6 526.252   9
   7   7   1 14247.5 580.408  36
  -7   7  -2 14154.6 618.840  34
  -7   7  -2 14433.4 590.618  25
  -7   7  -2 13526.1 1059.58  26
  -7   7  -2 14820.6 565.032  23
  -7   7  -2 13120.8 598.363  42
   7   7   2 13609.9 595.642  42
   7   7   2 14718.8 1094.59   1
   7   7   2 14928.9 619.274  36
   7   7   2 14756.9 529.423   9
  -7   7  -3 578.903 150.633  23
  -7   7  -3 674.226 170.546  25
   7   7   3 796.398 142.131   9
  -7   7  -3 319.690 158.258  42
   7   7   3 465.301 151.785  36
  -7   7  -3 303.312 143.511  34
   7   7   4 791.451 133.961   9
  -7   7  -4 1049.56 195.203  34
   7   7   4 1316.89 218.650  36
  -7   7  -4 844.565 187.166  25
  -7   7  -4 1005.65 190.357  23
  -7   7  -5 8037.43 448.843  23
   7   7   5 7872.84 359.532  14
   7   7   5 8061.85 343.331   9
   7   7   5 7588.94 319.816   8
   7   7   5 9110.36 503.209  36
  -7   7  -5 8182.19 428.689  35
  -7   7  -5 7762.27 444.967  34
  -7   7  -5 8414.10 468.013  25
  -7   7  -6 3237.32 285.682  25
  -7   7  -6 3321.27 292.966  23
   7   7   6 3146.17 225.790  14
   7   7   6 3176.18 315.039  39
   7   7   6 2983.16 199.111   8
  -7   7  -6 3045.88 271.085  35
   7   7   6 3334.39 309.818  36
  -7   7  -6 3209.67 262.918  34
  -7   7  -7 6902.60 368.242  25
  -7   7  -7 7549.80 388.442  23
   7   7   7 7442.27 314.661  14
   7   7   7 7156.16 416.621  39
   7   7   7 7134.54 279.646   8
   7   7   7 6645.09 381.246  36
  -7   7  -7 6505.87 364.982  35
  -7   7  -8 2233.78 179.095  25
  -7   7  -8 2398.48 196.747  23
   7   7   8 2538.85 166.348  14
   7   7   8 1968.33 199.528  39
  -7   7  -8 2366.11 202.192  35
   7   7   8 2586.95 149.430   8
   7   7   9 325.790 55.7054  14
   7   7   9 261.473 41.3002   8
  -7   7  -9 299.943 64.7351  23
   7   9  -8 323.260 76.2257  34
   7   9  -7 141.172 73.7615  23
   7   9  -7 193.187 84.2035  25
   7   9  -7 17.9747 84.2686  34
  -7   9   7 99.9647 55.1658  15
  -7   9   7 116.112 52.6510  13
  -7   9   7 97.5118 76.8970  39
   7   9  -6 69.4821 92.0812  25
   7   9  -6 59.3612 80.1561  23
  -7   9   6-57.0719 75.6515  39
   7   9  -6 23.0288 91.7167  42
   7   9  -6 151.718 122.655  34
  -7   9   6 82.5714 72.5752  13
  -7   9   6 152.893 74.0653  15
   7   9  -5 7515.59 365.456  25
  -7   9   5 7312.13 345.422  15
   7   9  -5 6659.45 412.802  42
   7   9  -5 7407.70 417.539  34
  -7   9   5 7621.69 342.966  13
   7   9  -4 5819.60 324.978  25
  -7   9   4 6314.88 336.729  13
  -7   9   4 6623.21 421.704  42
   7   9  -4 6866.46 454.934  42
   7   9  -4 6458.44 406.683  34
  -7   9   4 6223.19 339.141  15
  -7   9   3 6714.84 450.710  42
   7   9  -3 7545.74 494.936  42
   7   9  -3 6683.40 298.432   9
  -7   9   3 6945.28 364.818  15
  -7   9   3 7266.36 368.749  13
  -7   9   3 6678.02 361.770  34
   7   9  -3 7042.74 424.606  34
  -7   9   2 1737.04 276.389  42
   7   9  -2 1823.92 276.196  42
  -7   9   2 1679.72 197.516  15
  -7   9   2 1766.39 196.875  13
   7   9  -2 1721.96 218.361  34
  -7   9   2 1610.78 206.606  34
   7   9  -2 1727.74 177.124   9
  -7   9   1 993.033 229.713  42
   7   9  -1 1160.85 231.994  42
  -7   9   1 873.500 157.560  15
  -7   9   1 901.890 142.480  13
   7   9  -1 798.507 142.552   9
  -7   9   1 881.568 180.308  34
  -7   9   0 7737.01 374.775  15
  -7   9   0 7648.30 348.737  13
   7   9   0 7628.93 497.864  42
  -7   9   0 7207.54 484.692  42
  -7   9   0 7625.03 380.622  25
  -7   9   0 8320.69 469.439  34
   7   9   0 7892.58 384.577   9
  -7   9  -1 2819.14 224.382  15
  -7   9  -1 3396.72 270.087  25
  -7   9  -1 3228.24 328.488  42
   7   9   1 3182.00 320.317  42
   7   9   1 3329.79 253.567   9
  -7   9  -1 3274.62 310.064  34
  -7   9  -2 6684.72 378.804  25
  -7   9  -2 6404.97 324.721  23
  -7   9  -2 6023.71 413.192  42
   7   9   2 5908.54 394.372  42
   7   9   2 7195.49 352.681   9
  -7   9  -2 6428.71 425.106  34
   7   9   2 6244.90 392.238  36
   7   9   3 1708.23 218.192  36
  -7   9  -3 1559.43 179.219  23
  -7   9  -3 1220.40 178.185  25
  -7   9  -3 1205.34 191.074  42
   7   9   3 1550.35 171.456   9
  -7   9  -3 1352.90 213.385  34
   7   9   3 1333.36 210.923  39
   7   9   4 228.314 80.4349   9
   7   9   4 424.934 141.694  39
  -7   9  -4 325.992 129.137  34
   7   9   4 455.811 140.447  36
  -7   9  -4 367.888 128.750  25
  -7   9  -5 1642.04 172.053  23
  -7   9  -5 1891.14 192.423  25
   7   9   5 1671.40 206.625  39
  -7   9  -5 1974.73 198.806  34
   7   9   5 1469.15 118.776   9
  -7   9  -6 952.915 124.300  23
  -7   9  -6 931.825 126.949  25
  -7   9  -6 776.381 110.105  34
   7   9   6 852.948 140.971  39
   7   9   7 1020.84 117.800  39
  -7   9  -7 1060.06 96.8958  23
  -7   9  -7 1077.71 99.4371  25
  -7  11   3 1310.34 103.870  15
  -7  11   3 1314.53 94.2731  13
   7  11  -3 1285.72 150.296  42
  -7  11   2 435.197 60.9178  13
  -7  11   2 575.167 77.7663  15
   7  11  -2 563.345 129.801  42
  -7  11   1 1290.45 106.264  15
   7  11  -1 1277.66 97.2067   9
  -7  11   1 1419.02 120.534  34
  -7  11   0 1651.60 107.055  15
  -7  11   0 1923.56 151.777  34
  -7  11   0 1813.46 186.338  42
   7  11   0 1752.90 180.116  42
   7  11   0 1811.67 121.466   9
   7  11   1 858.136 87.9622   9
   7  11   1 663.912 107.590  42
  -7  11  -1 894.326 117.307  34
  -7  11  -2 734.014 105.079  34
   7  11   2 772.861 77.4516   9
  -8 -10   6 1025.04 78.2695  11
   8 -10  -5 347.694 84.1742  33
  -8 -10   5 412.112 80.4913  21
  -8 -10   5 359.583 69.5827  11
  -8 -10   4 537.746 89.2454  11
  -8 -10   4 372.704 107.455  38
   8 -10  -4 380.471 104.049  33
  -8 -10   3 2410.46 169.506  11
  -8 -10   3 2116.02 193.012  38
  -8 -10   3 1918.31 163.754  37
  -8 -10   2 3029.78 196.308  22
   8 -10  -2 3338.43 253.386  33
  -8 -10   2 2840.36 164.729  12
  -8 -10   2 3159.59 199.179  11
  -8 -10   2 2859.97 226.216  38
  -8 -10   2 2958.95 224.153  37
   8 -10  -1 1958.98 205.427  33
  -8 -10   1 1701.15 156.544  11
  -8 -10   1 1816.80 182.614  38
  -8 -10   1 1629.79 191.971  37
   8 -10  -1 1710.57 176.986  37
   8 -10  -1 1601.94 170.890  41
  -8 -10   1 1631.31 182.023  41
   8 -10   0 1172.88 157.130  24
   8 -10   0 1156.81 166.331  33
  -8 -10   0 918.947 127.010  11
  -8 -10   0 1030.12 168.207  37
   8 -10   0 1258.61 172.424  37
   8 -10   0 991.579 155.419  41
  -8 -10   0 1162.63 160.693  41
   8 -10   1 7623.16 354.107  40
   8 -10   1 8137.81 379.048  41
  -8 -10  -1 8476.70 385.500  41
  -8 -10  -1 8256.73 313.909  11
   8 -10   1 8206.47 349.211  24
   8 -10   1 8251.77 381.604  33
  -8 -10  -1 8786.26 416.900  37
   8 -10   1 8368.97 397.400  37
  -8 -10  -2 7120.47 348.158  41
   8 -10   2 7295.20 357.530  41
  -8 -10  -2 7491.70 286.134  11
   8 -10   2 7588.93 324.307  24
   8 -10   2 7482.55 346.640  33
   8 -10   2 6891.65 257.195  16
   8 -10   2 7838.62 379.503  37
   8 -10   3 1521.78 168.160  41
  -8 -10  -3 1843.23 179.423  41
  -8 -10  -3 2280.58 151.517  11
   8 -10   3 2112.10 171.847  24
   8 -10   3 1848.30 168.038  33
   8 -10   3 1597.35 129.050  32
   8 -10   3 1846.45 117.331  16
   8 -10   3 1849.87 189.041  37
  -8 -10  -4 51.9228 67.4574  41
   8 -10   4 127.765 73.1531  41
   8 -10   4 42.7938 56.5532  24
  -8 -10  -4 5.51991 43.5840  11
   8 -10   4-12.4028 74.5749  37
   8 -10   4 32.0567 56.1156  33
   8 -10   5 208.366 68.1402  37
  -8  -8   8 2994.86 164.660  16
  -8  -8   8 2845.04 183.318  21
  -8  -8   8 2830.65 158.319  11
  -8  -8   7 3088.53 196.407  16
  -8  -8   7 3212.55 227.359  21
  -8  -8   7 3340.76 201.311  11
  -8  -8   6 730.614 118.049  11
  -8  -8   6 1030.50 188.727  38
  -8  -8   6 753.775 117.967  16
  -8  -8   5 4281.97 268.394  11
  -8  -8   5 3660.49 321.267  38
  -8  -8   5 4213.33 266.271  16
  -8  -8   5 4164.20 303.993  22
  -8  -8   4 3615.67 231.917  12
  -8  -8   4 3866.70 263.781  11
  -8  -8   4 3451.70 313.544  38
  -8  -8   4 3530.53 249.458  16
  -8  -8   4 3439.43 283.985  22
  -8  -8   3 5333.97 311.815  11
  -8  -8   3 5627.70 355.843  22
  -8  -8   3 5434.73 384.656  38
  -8  -8   3 5164.29 331.200  37
  -8  -8   3 5329.06 306.128  16
  -8  -8   2 7259.76 399.667  22
  -8  -8   2 7088.64 359.847  11
  -8  -8   2 6823.75 415.243  41
  -8  -8   2 6680.23 422.284  38
   8  -8  -1 222.732 112.663  41
  -8  -8   1 368.664 121.057  41
  -8  -8   1 358.598 115.008  22
  -8  -8   1 323.312 140.954  38
   8  -8  -1 400.354 126.611  37
  -8  -8   1 378.173 107.232  11
  -8  -8   0 4870.47 323.719  22
   8  -8   0 4655.51 347.087  33
  -8  -8   0 4714.66 298.648  11
   8  -8   0 4715.41 348.832  41
  -8  -8   0 4691.10 347.343  41
   8  -8   0 4663.89 357.671  37
  -8  -8   0 4669.81 351.696  38
  -8  -8  -1 13111.2 508.068  22
   8  -8   1 13962.0 584.074  33
  -8  -8  -1 14220.8 508.390  11
   8  -8   1 13438.7 579.935  41
  -8  -8  -1 14176.4 598.485  38
   8  -8   1 14210.6 605.427  37
  -8  -8  -2 17569.2 569.216  22
   8  -8   2 16184.7 594.996  24
   8  -8   2 16420.5 633.627  33
  -8  -8  -2 17645.6 563.944  11
   8  -8   2 16735.6 654.980  41
  -8  -8  -2 16379.2 634.974  38
   8  -8   2 17921.1 687.910  37
   8  -8   3 5866.69 364.639  24
   8  -8   3 6056.72 390.783  33
  -8  -8  -3 6652.58 347.785  11
   8  -8   3 5664.91 398.749  37
  -8  -8  -3 5975.94 381.033  38
   8  -8   3 6162.91 412.399  41
   8  -8   3 5678.35 362.710  40
   8  -8   4 884.134 193.651  37
   8  -8   4 1169.74 159.530  32
   8  -8   4 1009.99 180.774  33
   8  -8   4 1152.17 171.533  24
  -8  -8  -4 878.531 164.741  38
  -8  -8  -4 1390.90 170.494  11
   8  -8   4 1280.91 215.782  41
   8  -8   4 1264.82 142.726  16
   8  -8   5 2686.50 271.928  37
  -8  -8  -5 2604.63 224.979  38
  -8  -8  -5 2336.69 196.998  11
   8  -8   5 2557.10 228.750  24
   8  -8   5 2560.89 243.592  33
   8  -8   5 2782.18 281.936  41
   8  -8   6 6675.62 369.562  37
  -8  -8  -6 6174.60 274.228  11
   8  -8   6 6406.32 319.390  24
   8  -8   6 6344.42 323.117  33
   8  -8   6 6578.55 382.333  41
   8  -8   7 6810.56 317.585  37
   8  -8   7 6367.60 276.091  24
   8  -8   7 6208.01 265.929  33
  -8  -8  -7 6617.49 239.455  11
   8  -8   7 6560.31 332.518  41
   8  -8   8 202.708 71.0331  41
   8  -8   8 151.839 52.5475  24
  -8  -6  10 1024.81 108.383  16
  -8  -6  10 883.644 114.350  21
  -8  -6   9 1022.97 129.665  16
  -8  -6   9 846.786 134.625  21
  -8  -6   9 903.223 109.751  11
  -8  -6   8 5523.52 303.087  16
  -8  -6   8 5353.57 328.740  21
  -8  -6   8 5121.13 272.076  11
  -8  -6   7 526.988 118.770  16
  -8  -6   7 619.592 140.513  21
  -8  -6   7 545.338 111.688  11
  -8  -6   7 671.814 171.173  38
  -8  -6   6 162.928 75.7490  16
  -8  -6   6 155.976 83.4270  11
  -8  -6   6 180.050 117.860  22
  -8  -6   6 322.341 138.958  38
  -8  -6   5 28268.7 780.534  22
  -8  -6   5 28157.6 1415.38   2
  -8  -6   5 27982.7 703.111  16
  -8  -6   5 28600.2 688.582  11
  -8  -6   5 27928.8 666.503  12
  -8  -6   5 26707.0 821.354  38
   8  -6  -4 8069.58 874.682  30
  -8  -6   4 8146.17 420.656  22
  -8  -6   4 8986.11 795.217   2
  -8  -6   4 8459.59 380.255  16
  -8  -6   4 8278.14 454.112  38
  -8  -6   4 8980.95 385.700  10
  -8  -6   4 8826.41 385.220  12
  -8  -6   4 8624.83 378.767  11
  -8  -6   3 28350.0 745.469  22
   8  -6  -3 28552.1 1577.71  30
  -8  -6   3 27398.1 1342.55   2
  -8  -6   3 28695.8 811.272  38
  -8  -6   3 26610.9 642.640  10
  -8  -6   3 27257.9 658.733  11
  -8  -6   2 6237.37 642.098   2
  -8  -6   2 7140.29 404.581  38
  -8  -6   2 7078.05 336.328  11
  -8  -6   2 6523.15 360.009  22
  -8  -6   1 2057.53 373.167   2
  -8  -6   1 2055.28 241.871  38
  -8  -6   1 2084.87 188.346  11
  -8  -6   1 2302.98 218.489  22
  -8  -6   0 8933.92 731.164   2
   8  -6   0 8372.33 653.966   3
  -8  -6   0 9395.64 450.393  38
  -8  -6   0 8495.90 368.231  11
  -8  -6   0 8452.55 397.998  22
   8  -6   1 37045.0 861.600  33
  -8  -6  -1 37615.5 833.897  22
   8  -6   1 37103.6 1471.54   2
   8  -6   1 36463.1 876.112  37
  -8  -6  -1 37757.8 903.487  38
  -8  -6  -1 37021.2 773.013  11
   8  -6   2 16279.7 1044.43   2
  -8  -6  -2 17808.8 640.838  38
   8  -6   2 17135.0 630.366  37
  -8  -6  -2 16511.8 563.449  22
   8  -6   2 17370.8 609.925  33
   8  -6   2 17631.0 620.708  41
   8  -6   3 14471.3 1037.31   2
   8  -6   3 13115.0 514.261  24
  -8  -6  -3 14013.3 526.575  22
   8  -6   3 12221.5 546.934  41
  -8  -6  -3 12280.7 552.028  38
   8  -6   3 12542.3 561.197  37
   8  -6   3 12780.3 541.212  33
   8  -6   4 1411.42 196.905  24
  -8  -6  -4 1419.02 187.578  22
   8  -6   4 1702.10 231.436  33
   8  -6   4 1891.78 240.931  37
  -8  -6  -4 1838.78 241.395  38
   8  -6   4 2120.55 246.425  40
   8  -6   4 2116.99 266.023  41
   8  -6   5 627.985 181.795  41
  -8  -6  -5 553.436 129.518  22
   8  -6   5 583.092 162.680  33
   8  -6   5 642.290 138.949  32
  -8  -6  -5 535.449 154.328  38
   8  -6   5 600.798 165.995  37
   8  -6   5 575.043 137.771  24
   8  -6   6 7538.24 421.929  33
   8  -6   6 6774.57 388.151  24
  -8  -6  -6 6607.63 344.616  22
   8  -6   6 7625.55 467.692  41
  -8  -6  -6 6693.43 415.978  38
   8  -6   6 7313.44 448.479  37
   8  -6   7 5282.74 334.836  33
  -8  -6  -7 4866.74 327.468  38
   8  -6   7 5554.01 374.276  37
   8  -6   7 5272.75 385.648  41
   8  -6   7 5380.13 330.580  24
   8  -6   8 472.731 127.890  37
   8  -6   8 489.969 120.386  24
   8  -6   8 467.572 144.309  41
   8  -6   8 605.708 127.022  33
   8  -6   8 736.090 113.386  17
  -8  -6  -8 483.830 114.030  38
   8  -6   9 313.912 75.6588  33
   8  -6   9 205.667 73.3899  37
   8  -6   9 121.487 49.8334  17
   8  -6   9 139.873 56.6227  18
   8  -6   9 221.420 74.5676  24
  -8  -4  11 110.089 67.0517  21
  -8  -4  11 78.4496 56.0122  16
  -8  -4  10 4830.66 295.906  21
  -8  -4  10 5679.88 291.355  16
  -8  -4   9 561.099 101.640  11
  -8  -4   9 470.082 133.761  21
  -8  -4   9 590.105 136.239  16
  -8  -4   8 412.902 104.898  11
  -8  -4   8 370.209 108.965  16
  -8  -4   8 321.058 127.267  21
   8  -4  -7 1515.01 398.262  30
   8  -4  -7 1413.68 357.706  27
  -8  -4   7 885.484 144.257  16
  -8  -4   7 969.322 137.499  11
   8  -4  -7 340.073 144.324   3
  -8  -4   7 1111.88 169.439  21
  -8  -4   7 969.371 157.295  22
  -8  -4   7 1501.18 221.068  38
   8  -4  -6 259.840 236.067  30
   8  -4  -6 365.463 263.495  27
  -8  -4   6 157.054 86.0209  16
  -8  -4   6 229.941 101.942  10
  -8  -4   6 185.808 79.8697  11
  -8  -4   6 170.564 79.0458  12
  -8  -4   6 234.771 96.3277  22
  -8  -4   6-8.87176 125.997   2
  -8  -4   6 190.483 104.554  38
   8  -4  -5 13634.5 1010.54  30
  -8  -4   5 12876.7 836.493   2
   8  -4  -4 23926.2 1265.27  30
  -8  -4   4 25611.5 1142.55   2
   8  -4  -3 22714.8 1168.90  30
  -8  -4   3 23404.0 1056.23   2
  -8  -4   3 22353.2 975.050   7
   8  -4  -2 31902.7 1328.25  30
  -8  -4   2 32182.6 1043.97   7
  -8  -4   2 30842.0 1175.41   2
   8  -4  -1 6543.71 455.096   2
  -8  -4   1 6250.66 525.060   2
   8  -4   0 16749.1 820.354   2
  -8  -4   0 17535.2 865.821   2
   8  -4   0 16733.5 794.644   3
   8  -4   1 55969.9 1641.50   2
   8  -4   1 58029.9 1394.19   3
   8  -4   2 52183.9 1694.03   2
   8  -4   3 5229.81 587.442   2
   8  -4   4 535.407 240.311   2
   8  -4   5 21.1752 86.4792  33
   8  -4   5 142.955 74.1672  32
   8  -4   5 37.3695 91.5933  41
  -8  -4  -5 311.629 108.744  22
   8  -4   5 239.505 186.399   2
   8  -4   5 205.546 117.191  37
   8  -4   5 151.972 106.931  40
   8  -4   6 477.603 166.705  41
  -8  -4  -6 417.244 122.148  22
   8  -4   6 316.189 191.137   2
   8  -4   6 490.687 151.345  37
   8  -4   6 349.656 127.836  33
   8  -4   6 429.303 126.201  24
   8  -4   7 4282.68 365.360  41
  -8  -4  -7 4153.18 296.352  22
   8  -4   7 4217.04 312.059  24
   8  -4   7 4159.85 324.005  33
   8  -4   7 4008.13 328.721  37
   8  -4   8 4829.03 383.237  41
  -8  -4  -8 5809.37 325.614  22
   8  -4   8 5643.42 347.393  24
   8  -4   8 5899.27 313.790  17
   8  -4   8 5515.52 372.275  37
   8  -4   8 5321.50 353.041  33
   8  -4   9 16.3343 130.196  41
   8  -4   9 33.7368 86.0281  24
   8  -4   9 12.9854 83.3653  33
  -8  -4  -9 65.9380 60.2355  22
   8  -4   9 63.9825 91.0801  37
   8  -4   9 64.9212 64.5848  17
   8  -4  10 174.144 74.3451  24
   8  -4  10 261.657 65.6651  17
   8  -4  10 138.086 59.8823  18
  -8  -4 -10 239.898 88.0151  38
   8  -4  10 150.438 76.3884  33
  -8  -2  12 399.163 80.8612  21
  -8  -2  11 265.797 89.6370  19
  -8  -2  11 259.630 104.023  21
  -8  -2  11 189.447 87.0209  16
  -8  -2  10 2887.95 251.035  21
  -8  -2  10 2811.55 231.317  19
  -8  -2  10 3044.13 234.339  16
  -8  -2  10 2824.76 203.840  17
  -8  -2   9 2470.26 250.844  21
  -8  -2   9 2521.92 237.968  20
  -8  -2   9 2259.50 225.952  19
  -8  -2   9 2499.89 226.603  16
  -8  -2   8 5515.80 347.068  21
  -8  -2   8 5440.36 333.342  20
  -8  -2   8 5277.32 327.189  19
  -8  -2   8 5772.36 309.228  12
  -8  -2   8 5534.51 323.927  16
   8  -2  -7 2773.75 479.681  31
   8  -2  -7 4257.58 600.553  29
  -8  -2   7 2836.16 223.960  16
  -8  -2   7 3159.72 240.138  19
  -8  -2   7 3055.31 249.447  21
  -8  -2   7 3152.69 243.598  20
  -8  -2   7 3579.66 278.166  38
  -8  -2   7 3329.31 235.443  12
   8  -2  -7 2873.07 420.012   5
   8  -2  -7 2755.77 394.185   3
   8  -2  -6 1694.51 308.180   3
  -8  -2   6 1962.87 355.826   7
   8  -2  -6 1398.76 298.167  27
   8  -2  -6 1149.24 282.859  30
  -8  -2   5 27610.1 992.603   2
   8  -2  -5 28123.9 1158.81   3
  -8  -2   5 29126.6 1200.06   7
   8  -2  -5 27961.2 1184.45  30
   8  -2  -5 27718.7 1134.01  27
  -8  -2   4 12236.9 642.127   2
   8  -2  -4 12430.5 734.647   3
  -8  -2   4 12076.9 716.787   7
   8  -2  -4 9771.86 658.205  30
   8  -2  -4 10939.1 648.947  27
  -8  -2   3 25007.2 886.828   2
   8  -2  -3 25213.9 993.746   3
  -8  -2   3 24838.1 938.602   7
   8  -2  -3 23327.3 953.325  30
  -8  -2   2 60458.2 1348.43   2
   8  -2  -2 60437.2 1457.67   3
  -8  -2   2 57865.3 1322.59   7
   8  -2  -2 60036.2 1467.63  30
  -8  -2   1 3166.89 322.775   2
   8  -2  -1 3134.25 326.214   3
  -8  -2   1 3247.07 303.815   7
   8  -2   0 17867.8 721.945   3
  -8  -2   0 18342.5 657.287   7
   8  -2   1 73492.6 1398.40   3
  -8  -2  -1 73121.4 1262.40   7
   8  -2   2 84062.0 1935.77   2
  -8  -2  -2 86230.0 1365.88   7
   8  -2   3 38584.8 1414.29   2
   8  -2   4 2014.28 374.926   2
  -8  -2  -4 1626.05 333.419  28
   8  -2   5 664.612 237.761   2
  -8  -2  -5 508.882 226.769  28
  -8  -2  -6 10145.4 914.122  26
  -8  -2  -6 10200.8 948.460  28
   8  -2   6 9622.50 424.780  24
   8  -2   6 10012.5 462.212  33
   8  -2   6 10627.7 493.693  37
   8  -2   6 10270.6 504.297  41
   8  -2   6 10061.1 468.158  40
   8  -2   6 9413.71 841.719   2
   8  -2   7 14228.9 488.995  17
  -8  -2  -7 13295.4 1119.76  26
  -8  -2  -7 14169.1 1197.64  28
   8  -2   7 13984.0 539.217  24
   8  -2   7 15150.6 1074.32   2
   8  -2   7 13287.7 558.190  33
   8  -2   7 14079.2 586.621  37
   8  -2   7 13473.5 611.030  41
   8  -2   7 12932.4 543.241  40
   8  -2   8 7716.87 480.348  41
   8  -2   8 7848.53 411.114  24
   8  -2   8 7270.01 429.382  37
   8  -2   8 7909.34 444.312  33
   8  -2   8 7940.64 367.757  17
   8  -2   9 173.056 69.9373  17
   8  -2   9 383.261 130.608  18
  -8  -2  -9 425.726 102.715  10
   8  -2   9 275.572 115.192  24
   8  -2   9 39.7995 105.494  33
   8  -2   9-30.9853 104.819  37
   8  -2  10-26.6526 95.6989  24
  -8  -2 -10 57.8606 55.6001  10
   8  -2  10 20.2106 92.8284  33
   8  -2  10-47.0527 57.5206  17
   8  -2  10-13.7673 75.3843  18
   8  -2  11 2228.56 145.254  18
  -8   0  12 331.366 101.713  21
  -8   0  12 53.6781 37.9846  17
  -8   0  11 976.969 145.709  19
  -8   0  11 802.256 148.773  21
  -8   0  11 800.380 109.514  17
  -8   0  10 150.089 109.635  20
  -8   0  10 527.389 152.359  21
  -8   0  10 490.583 140.515  19
  -8   0  10 409.587 106.776  17
  -8   0  10 457.691 123.136  16
  -8   0  10 410.842 100.121  12
  -8   0   9 9260.52 479.172  39
  -8   0   9 10434.3 425.123  12
  -8   0   9 10263.8 451.372  16
  -8   0   9 10503.0 418.211  17
  -8   0   9 10025.6 416.501  15
  -8   0   9 10301.9 475.356  21
  -8   0   9 10788.2 480.224  19
  -8   0   9 10345.5 475.130  20
   8   0  -8 8703.32 932.966  29
  -8   0   8 8821.15 399.213  15
  -8   0   8 8403.37 390.002  16
  -8   0   8 8746.75 374.241  17
   8   0  -8 8621.51 826.498   5
  -8   0   8 8359.22 416.913  20
  -8   0   8 8733.49 421.619  19
  -8   0   8 8563.32 423.013  21
  -8   0   8 8377.34 384.648  12
  -8   0   8 8501.34 373.960  14
  -8   0   8 8441.97 452.512  39
   8   0  -7 22496.5 1404.71  29
   8   0  -7 22617.9 1320.72  31
  -8   0   7 20677.3 608.654  19
  -8   0   7 21989.3 622.348  20
  -8   0   7 21375.5 620.484  21
  -8   0   7 20738.0 1110.31   7
   8   0  -7 20633.2 1196.34   5
   8   0  -6 24875.1 1292.91  31
   8   0  -6 25498.7 1371.90  29
  -8   0   6 26699.0 1173.55   7
   8   0  -6 27248.7 1057.04   3
   8   0  -5 1304.39 288.199  31
  -8   0   5 1258.89 252.870   7
   8   0  -5 1265.19 236.432   3
   8   0  -4 32167.8 1254.39  31
   8   0  -4 32189.0 906.954  30
  -8   0   4 35862.8 1166.49   7
   8   0  -4 35740.9 1123.12   3
  -8   0   3 11755.4 631.698   7
   8   0  -3 11283.1 618.439   3
  -8   0   2 150964. 2092.37   7
   8   0  -2 146968. 2097.06   3
   8   0  -1 2979.32 321.750  31
  -8   0   1 3345.57 312.605   7
   8   0  -1 2961.44 303.692   3
   8   0  -1 3365.92 207.318   1
  -8   0   0 23391.8 505.609  26
   8   0   0 23202.9 768.450  31
  -8   0   0 24089.9 797.130   7
   8   0   0 22740.1 660.537   1
  -8   0  -1 42001.7 900.672  26
   8   0   1 43748.4 932.160  31
  -8   0  -1 41199.8 1056.93   7
   8   0   1 41038.4 1019.19   1
   8   0   2 241066. 2776.37   1
  -8   0  -2 234847. 2401.19  28
   8   0   3 34496.4 1169.80   1
  -8   0  -3 38098.9 1184.42  26
  -8   0  -3 36155.1 1113.16  28
   8   0   4 15371.9 854.560   1
   8   0   4 15557.6 822.234   4
  -8   0  -4 13023.5 789.842  26
  -8   0  -4 12276.2 751.524  28
   8   0   5 7896.69 631.528   4
   8   0   5 8426.38 697.134   1
   8   0   5 7225.15 654.992   2
  -8   0  -5 8407.33 712.586  26
  -8   0  -5 8423.24 719.172  28
  -8   0  -6 19672.3 1217.88  26
  -8   0  -6 20633.9 1247.96  28
   8   0   6 22528.3 712.481  41
   8   0   6 22503.0 699.813  40
   8   0   6 18104.4 1083.81   2
   8   0   6 20902.7 1174.77   1
   8   0   6 17400.7 990.351   4
   8   0   6 21911.5 680.874  37
   8   0   6 21623.9 661.999  33
  -8   0  -7 29648.5 817.340  35
   8   0   7 29746.1 748.495  32
   8   0   7 30116.8 839.262  33
  -8   0  -7 30755.3 1654.28  26
  -8   0  -7 31698.3 1697.64  28
   8   0   7 31546.8 788.261  24
   8   0   7 29318.2 836.271  37
   8   0   7 30193.2 853.810  40
   8   0   7 32618.7 702.776   8
   8   0   7 32415.6 1400.04   4
   8   0   8 3171.55 293.789  33
   8   0   8 3391.07 233.075  14
   8   0   8 3455.49 277.268  24
   8   0   8 2905.12 276.812  40
   8   0   8 3310.28 270.515  18
   8   0   8 3391.34 239.032  17
   8   0   8 3525.64 233.456   8
  -8   0  -8 2520.22 249.647  35
   8   0   9-43.8680 109.742  33
   8   0   9-64.7215 107.330  40
  -8   0  -9 40.7112 89.5038  35
   8   0   9 118.651 81.7057  17
   8   0   9 50.5910 93.6845  18
   8   0   9 43.2270 61.6257   8
   8   0  10 50.3043 98.5824  33
   8   0  10 70.4115 67.4754  17
   8   0  10 59.1954 74.6983  18
  -8   0 -11 929.911 92.5329  10
   8   0  11 1196.10 121.429  18
  -8   2  12 350.179 60.3657  17
  -8   2  11 143.102 91.0161  19
  -8   2  11 191.117 73.5914  17
  -8   2  11 272.023 78.8574  18
  -8   2  11 78.8561 68.5128  14
  -8   2  10 2705.62 250.593  21
  -8   2  10 2755.45 247.769  19
  -8   2  10 2937.60 224.578  18
  -8   2  10 2466.02 228.618  20
  -8   2  10 3013.32 227.360  17
  -8   2  10 2372.89 258.470  39
  -8   2  10 2700.02 218.700  14
  -8   2   9 2190.28 207.234  18
  -8   2   9 2016.94 225.829  21
  -8   2   9 1884.42 221.102  20
  -8   2   9 2366.33 234.256  19
  -8   2   9 2097.83 193.351  15
  -8   2   9 2201.15 208.950  17
  -8   2   9 1690.77 242.499  39
  -8   2   9 2102.10 213.700  14
  -8   2   9 2009.32 205.716  12
  -8   2   8 6351.72 345.383  15
  -8   2   8 6334.98 336.014  17
   8   2  -8 7548.50 940.741  29
  -8   2   8 6254.93 346.204  14
  -8   2   8 6508.36 361.832  12
  -8   2   8 6676.20 380.259  21
  -8   2   8 6210.55 361.900  20
  -8   2   8 6092.51 330.774  18
  -8   2   8 6975.07 383.251  19
  -8   2   8 6282.37 414.646  39
   8   2  -8 6499.97 748.482   5
  -8   2   7 2750.09 223.679  16
  -8   2   7 3197.49 232.254  17
  -8   2   7 3085.05 240.913  15
  -8   2   7 2962.78 239.652  12
  -8   2   7 2886.87 237.492  14
   8   2  -7 3701.99 621.237  29
  -8   2   7 3303.11 252.169  20
  -8   2   7 3062.81 247.436  21
  -8   2   7 2828.36 235.638  19
  -8   2   7 2975.00 231.469  18
  -8   2   7 2596.46 384.356   7
   8   2  -7 2752.29 462.942   5
  -8   2   7 3509.93 299.001  39
  -8   2   6 1903.41 310.939   7
   8   2  -6 1250.93 348.540  29
   8   2  -6 1728.00 356.951   5
   8   2  -5 33017.0 1510.13  29
  -8   2   5 30455.7 1123.84   7
   8   2  -4 11204.7 806.809  29
  -8   2   4 11932.3 671.111   7
  -8   2   3 31296.2 1020.85   7
   8   2  -3 31894.3 1227.23  29
   8   2  -3 31167.4 791.845   1
  -8   2   2 60296.2 1366.79   7
   8   2  -2 58514.6 1123.43   1
  -8   2   1 3468.85 341.756   7
   8   2  -1 3406.58 294.466   1
  -8   2   0 17549.0 744.863   7
   8   2   0 16542.2 681.038   1
  -8   2   0 17318.5 513.670  26
   8   2   1 73243.1 1558.51   1
  -8   2  -1 75039.2 1299.19  26
   8   2   2 83306.8 1802.82   1
   8   2   2 82569.8 1727.21   4
   8   2   3 42800.8 1394.24   1
   8   2   3 42194.0 1340.03   4
  -8   2  -3 41115.3 1295.53  26
   8   2   4 1621.38 316.178   1
   8   2   4 1486.12 288.950   4
  -8   2  -4 1362.23 281.311  26
   8   2   5 1212.82 322.162   1
   8   2   5 1052.22 273.580   4
  -8   2  -5 673.747 253.389  26
   8   2   6 9565.50 462.289  33
   8   2   6 10615.4 461.413  32
  -8   2  -6 9195.70 870.544  26
   8   2   6 9424.64 811.427   1
   8   2   6 8834.77 754.206   4
   8   2   6 10281.7 456.979  36
   8   2   6 9449.89 404.478  18
   8   2   6 9813.49 396.947   8
   8   2   6 11229.0 531.055  40
   8   2   7 12467.4 512.490  32
   8   2   7 11855.1 538.251  33
  -8   2  -7 11284.3 1042.52  26
   8   2   7 12915.9 592.940  40
   8   2   7 13276.1 498.694  18
  -8   2  -7 11887.7 564.010  35
   8   2   7 14078.5 987.440   4
   8   2   7 14457.4 1044.70   1
   8   2   7 13734.6 481.991   8
  -8   2  -8 6743.52 432.881  35
   8   2   8 7853.63 390.391  18
   8   2   8 7210.82 368.917  14
   8   2   8 6945.08 373.217  32
   8   2   8 6822.70 428.135  33
   8   2   8 8111.03 367.922   8
   8   2   8 7292.63 451.432  40
  -8   2  -9 131.128 113.173  35
   8   2   9 214.269 100.790  18
   8   2   9 238.970 92.9173  14
   8   2   9 318.302 94.1832   8
  -8   2 -10 40.7550 98.1059  35
   8   2  10 5.52665 72.1853  18
   8   2  10 21.1868 50.4748   8
   8   2  10-12.8818 56.7374  14
  -8   2 -11 2267.38 133.762  10
   8   2  11 2120.07 138.690  18
   8   2  11 1908.63 95.8612   8
  -8   4  11 219.567 103.915  39
  -8   4  11 80.2123 62.1288  18
  -8   4  11 292.050 86.9965  14
   8   4 -11 140.493 75.9121  25
  -8   4  10 4260.09 328.065  39
  -8   4  10 4900.72 277.785  18
  -8   4  10 5062.66 285.393  14
  -8   4  10 4897.57 273.725  17
  -8   4   9 149.357 147.995  39
  -8   4   9 290.390 104.537  20
  -8   4   9 269.123 107.546  19
  -8   4   9 236.845 90.5003  15
  -8   4   9 165.632 96.8587  14
  -8   4   9 150.471 94.2318  17
  -8   4   9 223.583 107.800  18
  -8   4   8 477.807 168.458  39
  -8   4   8 756.238 138.022  17
  -8   4   8 650.755 137.959  18
  -8   4   8 743.022 139.907  20
  -8   4   8 773.690 137.662  19
  -8   4   8 555.187 122.620  15
  -8   4   8 578.086 132.095  14
  -8   4   7 1378.42 226.175  39
   8   4  -7 680.273 271.428   5
  -8   4   7 1011.61 148.027  17
  -8   4   7 1027.84 162.951  18
  -8   4   7 962.578 158.140  12
  -8   4   7 943.234 144.962  19
  -8   4   7 1036.67 142.067  20
  -8   4   7 1031.00 158.810  15
  -8   4   7 994.394 159.547  14
  -8   4   6 118.364 120.480  39
   8   4  -6 157.411 176.824   5
  -8   4   6 225.063 98.7855  12
  -8   4   6 237.203 93.8583  17
  -8   4   6 98.9544 77.0612  18
  -8   4   6 286.852 110.711  15
  -8   4   6 257.162 99.1655  13
  -8   4   6 187.276 91.8561  14
  -8   4   6 238.782 95.4599  20
   8   4  -5 14956.0 976.315   5
   8   4  -5 13423.1 1099.46  29
   8   4  -4 22541.6 976.841   1
   8   4  -4 22854.8 1101.52   5
  -8   4   4 21075.6 893.265   7
   8   4  -4 21193.4 1262.42  29
   8   4  -4 20390.8 964.534  26
   8   4  -3 25230.9 1029.02   1
  -8   4   3 25011.5 955.387   7
   8   4  -3 25794.3 1269.11  29
   8   4  -3 25446.2 1029.39  26
   8   4  -2 30785.9 1126.62   1
  -8   4   2 30294.7 1049.95   7
   8   4  -2 30520.1 1234.11  29
   8   4  -1 6422.89 530.837   1
  -8   4   1 6203.52 486.273   7
   8   4   0 14871.7 819.583   1
   8   4   0 15384.0 689.415   4
  -8   4   0 15683.9 793.813   7
  -8   4   0 15798.0 711.272  26
   8   4   1 57149.1 1474.90   4
   8   4   1 57984.0 1671.24   1
  -8   4  -1 58277.4 1482.90  26
   8   4   2 51365.0 1523.76   4
   8   4   2 53905.0 1694.43   1
  -8   4  -2 50934.7 1534.32  26
   8   4   3 6478.04 629.962   1
   8   4   3 5699.49 553.348   4
  -8   4  -3 5922.60 581.826  26
   8   4   4 685.207 230.138   1
   8   4   4 750.942 233.788   4
   8   4   5 96.1108 97.5510  32
  -8   4  -5 382.037 199.106  26
  -8   4  -5 159.399 109.093  23
  -8   4  -5 49.8315 90.6463  25
   8   4   5 138.405 120.525  40
   8   4   5 245.675 186.485   1
   8   4   5 234.941 196.961   4
   8   4   5 128.494 99.2585  36
   8   4   5 352.428 92.8921   8
   8   4   6 102.880 99.1148  32
  -8   4  -6-147.116 209.202  26
  -8   4  -6 137.703 107.148  23
  -8   4  -6 149.584 102.892  25
   8   4   6 175.240 116.193  36
   8   4   6 258.581 144.610  40
   8   4   6 59.9871 76.0480   8
   8   4   6 200.951 200.199   1
   8   4   7 4022.43 317.186  32
   8   4   7 4443.48 303.828  14
  -8   4  -7 4252.91 317.715  23
  -8   4  -7 4565.31 364.957  35
   8   4   7 4251.54 323.596  36
   8   4   7 4334.85 330.662  39
   8   4   7 4656.58 288.840  18
   8   4   7 4681.07 287.997   8
   8   4   8 6483.06 343.032  14
  -8   4  -8 5260.30 324.765  23
   8   4   8 6103.92 316.811  18
  -8   4  -8 5159.91 387.078  35
   8   4   8 4808.30 312.094  36
   8   4   8 4935.67 322.499  32
   8   4   8 6507.66 321.210   8
  -8   4  -9-50.5446 114.805  35
   8   4   9-0.34538 79.0140  14
   8   4   9 49.0607 71.8567   8
   8   4   9 80.0871 70.3068  18
  -8   4 -10 362.273 113.800  35
   8   4  10 311.318 64.1689  18
   8   4  10 317.531 80.8107  14
   8   4  10 252.571 64.2403   8
   8   6 -10 759.831 103.232  34
  -8   6  10 679.967 138.313  39
  -8   6  10 847.523 105.699  14
   8   6 -10 660.954 110.794  25
   8   6  -9 486.931 131.454  34
  -8   6   9 793.655 108.396  15
  -8   6   9 853.686 132.664  14
  -8   6   9 862.850 132.106  18
  -8   6   9 461.254 148.015  39
   8   6  -8 5342.45 373.368  34
  -8   6   8 5213.90 319.768  18
  -8   6   8 5033.98 298.646  14
  -8   6   8 5214.83 294.286  15
  -8   6   8 5673.22 405.237  39
  -8   6   7 778.816 137.757  15
  -8   6   7 798.520 145.463  14
  -8   6   7 864.160 144.238  13
  -8   6   7 801.475 161.225  18
  -8   6   7 1030.03 203.041  39
   8   6  -6 519.454 173.531  42
  -8   6   6 78.0793 117.393  39
  -8   6   6 231.870 112.142  13
  -8   6   6 156.838 114.603  15
  -8   6   6 105.537 89.3966  14
  -8   6   6 176.511 114.726  18
  -8   6   5 25709.8 823.851  42
   8   6  -5 25068.5 846.065  42
  -8   6   5 25837.0 741.125  18
  -8   6   5 27772.5 761.684  15
  -8   6   5 25497.6 804.216  39
  -8   6   5 26340.3 680.796  14
  -8   6   5 27121.5 725.803  13
  -8   6   4 6149.12 420.906  42
   8   6  -4 6671.02 448.755  42
   8   6  -4 7208.32 710.555   1
  -8   6   4 7449.18 394.476  15
  -8   6   4 7201.25 347.583  14
  -8   6   4 7583.53 390.273  13
  -8   6   4 6745.95 379.754  34
  -8   6   4 7319.31 413.438  39
   8   6  -3 26175.9 857.570  42
  -8   6   3 26897.2 839.187  42
   8   6  -3 27391.4 1341.92   1
  -8   6   3 27754.1 769.262  34
   8   6  -3 25464.6 637.040   9
  -8   6   3 27542.5 728.693  15
  -8   6   3 27202.2 713.203  13
  -8   6   2 7143.75 363.216  15
  -8   6   2 7157.86 366.275  13
  -8   6   2 7755.15 449.216  42
   8   6  -2 7559.06 457.800  42
   8   6  -2 7404.43 707.974   1
  -8   6   2 7352.23 365.907  25
   8   6  -2 7160.91 349.849   9
  -8   6   2 8058.93 424.211  34
  -8   6   1 2070.76 249.074  42
   8   6  -1 2116.00 259.215  42
   8   6  -1 2112.03 391.275   1
  -8   6   1 2015.67 221.677  34
   8   6  -1 2182.65 200.245   9
  -8   6   1 2087.22 205.081  13
  -8   6   0 8743.72 418.288  25
  -8   6   0 8274.73 454.543  42
   8   6   0 9420.46 490.145  42
   8   6   0 9634.52 811.005   1
  -8   6   0 8709.41 650.854   7
   8   6   0 8132.70 380.035   9
  -8   6   0 8175.40 433.733  34
  -8   6  -1 37763.0 885.857  25
  -8   6  -1 37100.6 1515.97  26
  -8   6  -1 37384.5 843.529  23
  -8   6  -1 36101.1 930.110  42
   8   6   1 36979.7 944.305  42
   8   6   1 36925.8 1607.41   1
   8   6   1 38762.2 829.107   9
  -8   6  -1 36880.4 1396.92   7
   8   6   1 38180.2 905.475  36
  -8   6  -1 36658.2 919.476  34
   8   6   2 17284.3 621.836  32
  -8   6  -2 17177.2 644.378  34
  -8   6  -2 17309.6 625.060  25
  -8   6  -2 17467.7 1102.12  26
  -8   6  -2 17682.2 608.993  23
  -8   6  -2 18062.7 650.744  42
   8   6   2 16282.6 1100.63   1
   8   6   2 18527.6 664.894  36
   8   6   2 17175.9 553.899   9
  -8   6  -3 12687.2 552.005  25
  -8   6  -3 12874.5 1008.12  26
  -8   6  -3 12656.4 537.376  23
   8   6   3 14165.6 501.203   9
   8   6   3 13276.1 921.393   4
   8   6   3 14907.6 1081.36   1
   8   6   3 12306.7 549.499  32
  -8   6  -3 12608.1 557.135  34
   8   6   3 12028.6 561.467  36
  -8   6  -4 1773.07 227.521  23
  -8   6  -4 1637.99 220.235  25
   8   6   4 2071.83 257.532  36
  -8   6  -4 1672.07 213.104  35
   8   6   4 1353.40 151.653   8
   8   6   4 1189.87 156.344   9
  -8   6  -4 1808.42 231.796  34
   8   6   4 1866.07 234.130  32
  -8   6  -4 2010.64 441.370  26
  -8   6  -5 543.752 161.563  23
  -8   6  -5 248.967 135.487  25
  -8   6  -5 411.725 142.841  35
   8   6   5 540.696 162.180  36
   8   6   5 220.713 83.0575   8
   8   6   5 488.151 148.963  32
  -8   6  -5 381.753 131.642  34
   8   6   5 259.162 98.4055  14
  -8   6  -6 5650.73 374.347  25
  -8   6  -6 6185.11 392.221  23
   8   6   6 6271.15 414.335  36
  -8   6  -6 6360.81 416.382  35
   8   6   6 5940.89 329.685  14
   8   6   6 5858.20 301.040   8
  -8   6  -7 5801.63 344.898  25
  -8   6  -7 6427.02 374.322  23
  -8   6  -7 5973.04 387.530  35
   8   6   7 5756.83 370.238  36
   8   6   7 6602.04 408.434  39
   8   6   7 5798.77 311.870  14
   8   6   7 5876.01 283.643   8
  -8   6  -8 890.681 142.311  23
  -8   6  -8 796.037 119.633  25
  -8   6  -8 910.236 164.115  35
   8   6   8 580.869 122.040  36
   8   6   8 406.240 118.915  39
   8   6   8 925.557 124.342  14
   8   6   8 1046.36 120.286   8
  -8   6  -9 103.479 59.2855  23
  -8   6  -9 316.894 101.216  35
   8   6   9 328.972 79.5284  39
   8   6   9 91.9527 49.7997   8
   8   6   9 78.8215 51.7990  14
  -8   8   9 1741.67 142.725  39
   8   8  -9 1899.75 141.919  25
   8   8  -9 1794.86 130.899  23
   8   8  -8 3037.93 231.844  34
   8   8  -8 2695.86 202.080  23
  -8   8   8 2770.32 221.176  39
   8   8  -8 2933.94 219.744  25
  -8   8   8 2821.43 160.730  15
  -8   8   8 2460.58 133.299  13
   8   8  -7 3940.41 302.305  34
   8   8  -7 3854.90 278.577  25
  -8   8   7 3576.17 271.132  39
  -8   8   7 3596.68 226.767  15
  -8   8   7 3530.83 214.197  13
   8   8  -6 588.464 145.032  25
   8   8  -6 935.820 180.170  42
   8   8  -6 955.762 199.820  34
  -8   8   6 706.373 128.801  15
  -8   8   6 863.346 139.023  13
  -8   8   6 630.824 140.703  39
  -8   8   5 3411.06 280.719  39
  -8   8   5 3718.59 275.395  13
   8   8  -5 3153.73 322.846  42
   8   8  -5 3557.00 329.447  34
  -8   8   5 3937.45 283.091  15
  -8   8   4 3304.32 325.481  42
   8   8  -4 3569.27 352.838  42
   8   8  -4 3298.20 327.573  34
  -8   8   4 3352.72 273.903  34
  -8   8   4 3658.55 285.954  15
  -8   8   4 3663.64 283.146  13
  -8   8   3 4892.06 325.337  15
  -8   8   3 4885.64 328.733  13
  -8   8   3 5082.31 415.345  42
   8   8  -3 4813.22 418.758  42
   8   8  -3 5215.07 390.467  34
   8   8  -3 4908.17 284.739   9
  -8   8   3 4895.52 345.556  34
  -8   8   2 6836.47 377.912  15
  -8   8   2 6880.09 375.079  13
   8   8  -2 6889.15 421.877  34
  -8   8   2 6992.16 483.797  42
   8   8  -2 7137.98 496.796  42
   8   8  -2 7235.87 362.049   9
  -8   8   2 7219.13 431.997  34
  -8   8   1 377.823 113.443  25
  -8   8   1 284.805 148.919  42
   8   8  -1 265.787 159.319  42
  -8   8   1 522.183 133.732  15
  -8   8   1 513.844 132.899  13
   8   8  -1 472.167 118.141   9
  -8   8   1 333.152 150.733  34
  -8   8   0 4882.59 333.886  25
  -8   8   0 4619.90 305.885  15
  -8   8   0 4641.57 293.218  13
  -8   8   0 4835.91 404.237  42
   8   8   0 4625.16 401.042  42
   8   8   0 4807.96 315.176   9
  -8   8   0 4861.16 379.911  34
  -8   8  -1 13139.7 559.116  25
  -8   8  -1 13038.3 498.016  23
  -8   8  -1 12582.6 467.928  15
  -8   8  -1 13324.2 645.019  42
   8   8   1 13887.3 642.950  42
   8   8   1 13417.4 575.842  36
  -8   8  -1 13788.1 625.897  34
   8   8   1 13881.5 522.982   9
  -8   8  -2 16284.1 582.854  23
  -8   8  -2 17490.1 656.105  25
  -8   8  -2 16536.1 686.774  42
   8   8   2 16547.0 662.102  42
   8   8   2 16985.0 665.852  36
  -8   8  -2 17456.3 693.660  34
   8   8   2 18121.9 584.459   9
  -8   8  -3 5764.75 358.464  23
  -8   8  -3 5935.21 383.617  25
  -8   8  -3 5670.15 386.044  42
   8   8   3 5819.73 322.489   9
  -8   8  -3 5626.66 400.635  34
   8   8   3 5574.20 396.098  36
  -8   8  -4 1135.49 175.787  23
  -8   8  -4 1165.46 195.264  25
   8   8   4 1141.46 205.089  36
   8   8   4 1467.00 162.528   9
  -8   8  -4 754.044 173.659  34
  -8   8  -5 2614.09 241.612  23
  -8   8  -5 2434.35 237.776  34
   8   8   5 2583.43 268.837  36
   8   8   5 2243.58 169.566   9
   8   8   5 2820.46 292.133  39
  -8   8  -5 2580.89 252.505  25
   8   8   6 6349.29 360.886  36
  -8   8  -6 5856.91 293.496  34
  -8   8  -6 6236.27 328.093  23
   8   8   6 6432.25 383.926  39
  -8   8  -6 6364.57 337.532  25
   8   8   7 6031.34 197.600  14
  -8   8  -7 6802.77 297.544  23
  -8   8  -7 6789.50 292.725  25
   8   8   7 6859.52 340.500  39
  -8   8  -8 239.282 55.8693  23
   8  10  -6 1234.53 122.986  34
  -8  10   6 897.078 77.6616  13
   8  10  -5 166.541 85.1333  42
   8  10  -5 458.521 108.023  34
  -8  10   5 471.527 81.5473  15
  -8  10   5 456.892 80.1588  13
   8  10  -4 648.659 148.721  42
  -8  10   4 738.284 106.519  13
  -8  10   4 740.428 108.932  15
   8  10  -4 453.223 110.685  34
   8  10  -3 1986.51 246.075  42
  -8  10   3 2396.63 185.359  15
  -8  10   3 2316.75 175.982  13
   8  10  -3 2361.55 195.966  34
  -8  10   2 2820.99 281.706  42
   8  10  -2 2987.07 296.257  42
   8  10  -2 2777.54 174.275   9
  -8  10   2 3064.99 226.891  34
  -8  10   2 2957.11 199.869  13
  -8  10   2 2997.20 210.482  15
   8  10  -1 1784.88 157.154   9
  -8  10   1 1191.53 166.083  34
   8  10  -1 1660.98 231.627  42
  -8  10   1 1694.74 234.709  42
  -8  10   1 1452.65 149.704  15
  -8  10   1 1288.99 131.192  13
   8  10   0 1123.29 133.748   9
  -8  10   0 1179.81 172.144  34
  -8  10   0 1178.69 199.386  42
   8  10   0 1405.57 211.410  42
  -8  10   0 948.801 122.887  15
  -8  10  -1 6824.62 256.121  15
   8  10   1 7799.03 313.046   9
  -8  10  -1 8188.12 400.633  34
  -8  10  -1 7652.43 415.625  42
   8  10   1 7494.60 397.968  42
  -8  10  -1 7788.90 316.829  25
  -8  10  -2 7580.00 321.374  25
   8  10   2 7799.66 297.215   9
  -8  10  -2 8085.81 388.121  34
   8  10   2 7396.72 344.032  42
  -8  10  -2 7500.98 370.919  42
   8  10   2 7153.50 341.093  39
  -8  10  -3 2101.34 197.659  34
   8  10   3 2127.47 144.990   9
   8  10   3 1805.29 183.959  39
  -8  10  -3 1830.73 164.866  25
  -8  10  -4 27.9324 75.3564  34
  -8  10  -4 139.284 68.1507  25
   8  10   4 95.9419 41.7542   9
   8  10   4 63.7856 77.7921  39
  -8  10  -5 206.248 57.1395  25
  -9 -11   2 3184.51 128.025  11
   9 -11  -2 3287.69 161.923  33
  -9 -11   1 279.437 50.9662  11
   9 -11  -1 253.855 64.8724  33
  -9 -11   0 107.597 38.8343  11
   9 -11   0 90.8643 51.4618  33
  -9  -9   7 2431.97 124.812  11
  -9  -9   7 2290.25 146.847  21
   9  -9  -6 1118.90 121.363  33
  -9  -9   6 955.750 122.949  21
  -9  -9   6 943.637 103.851  11
  -9  -9   6 869.622 87.5522  16
  -9  -9   5 678.756 106.805  11
  -9  -9   5 628.094 94.8220  16
  -9  -9   5 760.521 154.661  38
  -9  -9   4 4502.01 324.947  38
  -9  -9   4 4167.01 243.728  11
  -9  -9   4 4209.71 271.589  22
  -9  -9   3 4096.44 313.321  38
  -9  -9   3 3437.55 215.083  12
  -9  -9   3 3824.20 240.342  11
  -9  -9   3 3881.20 276.642  22
  -9  -9   2 6546.72 323.711  11
  -9  -9   2 6265.35 341.804  22
  -9  -9   2 6360.75 357.195  37
  -9  -9   2 6602.83 401.154  38
   9  -9  -2 6407.05 376.238  33
   9  -9  -1-14.8728 107.352  33
  -9  -9   1 103.444 89.0544  11
  -9  -9   1-23.0934 92.7215  41
  -9  -9   1 130.434 80.5182  22
   9  -9  -1 400.602 114.337  37
  -9  -9   1 61.2460 114.377  38
   9  -9   0 288.037 132.028  33
   9  -9   0 235.236 121.752  41
  -9  -9   0 305.011 100.911  41
  -9  -9   0 403.190 110.082  22
  -9  -9   0 170.193 108.408  38
   9  -9   0 175.383 113.570  37
  -9  -9   0 396.846 111.809  11
   9  -9   1 3356.83 255.458  24
  -9  -9  -1 3201.95 231.970  22
   9  -9   1 3418.66 283.009  33
  -9  -9  -1 3791.60 252.776  11
   9  -9   1 3441.16 282.400  41
  -9  -9  -1 3637.21 284.249  41
  -9  -9  -1 3467.05 289.356  38
   9  -9   1 3436.97 296.984  37
   9  -9   2 2767.77 231.661  24
   9  -9   2 3296.84 276.141  33
  -9  -9  -2 2795.97 215.454  11
   9  -9   2 3289.28 280.342  41
   9  -9   2 3287.77 271.229  40
  -9  -9  -2 3167.96 268.237  41
  -9  -9  -2 3120.60 257.650  38
   9  -9   2 3186.31 280.350  37
   9  -9   3 8087.09 363.731  24
   9  -9   3 8036.07 396.127  33
   9  -9   3 7499.68 351.068  32
  -9  -9  -3 8580.49 340.142  11
   9  -9   3 7830.38 421.072  37
  -9  -9  -3 6972.51 346.926  38
   9  -9   3 7738.72 404.049  41
   9  -9   4 1136.64 143.263  24
   9  -9   4 910.485 118.784  32
   9  -9   4 1121.19 161.443  33
  -9  -9  -4 1351.22 135.897  11
   9  -9   4 988.242 159.911  41
   9  -9   4 1105.69 173.649  37
   9  -9   5 70.3648 63.8133  24
   9  -9   5 64.1387 72.4582  33
  -9  -9  -5 235.361 66.6275  11
   9  -9   5 146.982 94.0593  37
   9  -9   5 79.0979 84.1738  41
   9  -9   6 1079.30 101.037  33
   9  -9   6 1181.31 119.824  41
  -9  -9  -6 949.711 111.239  41
   9  -9   6 1092.89 101.328  24
  -9  -9  -6 871.249 79.3679  11
   9  -9   6 860.773 80.1864  17
   9  -9   6 1190.72 125.473  37
  -9  -7   9 823.442 89.8146  16
  -9  -7   9 871.772 110.023  21
  -9  -7   9 898.466 86.3633  11
  -9  -7   8 1583.89 142.157  16
  -9  -7   8 1693.27 176.491  21
  -9  -7   8 1516.92 137.085  11
  -9  -7   7 1903.58 207.357  21
  -9  -7   7 2220.15 186.183  11
  -9  -7   7 2342.43 191.937  16
  -9  -7   7 2256.86 256.279  38
  -9  -7   6 855.001 164.121  22
  -9  -7   6 879.931 136.801  11
  -9  -7   6 734.382 126.932  16
  -9  -7   6 784.340 188.288  38
  -9  -7   5 5509.67 295.383  12
  -9  -7   5 5785.91 315.071  11
  -9  -7   5 5707.05 310.304  16
  -9  -7   5 5465.91 357.058  22
  -9  -7   4 4489.10 288.461  12
  -9  -7   4 4599.24 279.065  10
  -9  -7   4 4258.93 277.724  11
  -9  -7   4 3667.69 249.971  16
  -9  -7   4 3306.06 312.610  38
  -9  -7   4 3504.51 292.877  22
  -9  -7   3 8462.80 477.799  38
  -9  -7   3 8647.26 390.109  11
  -9  -7   3 8517.41 368.248  10
  -9  -7   3 8240.98 439.891  22
  -9  -7   2 12172.4 564.884  38
  -9  -7   2 12304.1 462.160  11
  -9  -7   2 12298.6 516.608  22
   9  -7  -1 2475.92 242.585  37
  -9  -7   1 2065.24 250.438  38
  -9  -7   1 2992.25 239.464  11
  -9  -7   1 2298.40 237.115  22
  -9  -7   0 4182.56 282.674  11
  -9  -7   0 4312.39 312.801  22
   9  -7   0 4215.17 324.190  33
  -9  -7   0 4026.74 329.350  38
   9  -7   0 3674.42 301.490  37
   9  -7   1 8870.69 456.698  41
  -9  -7  -1 9027.61 409.309  11
  -9  -7  -1 8943.70 438.393  22
   9  -7   1 9063.28 470.259  33
  -9  -7  -1 8864.84 481.802  38
   9  -7   1 8906.49 480.995  37
   9  -7   2 16203.8 630.842  41
  -9  -7  -2 15651.2 534.811  11
  -9  -7  -2 15361.1 565.516  22
   9  -7   2 15656.3 571.807  24
   9  -7   2 15112.8 611.652  33
   9  -7   2 14685.8 624.220  37
  -9  -7  -2 16266.6 648.258  38
   9  -7   3 19053.8 705.956  41
   9  -7   3 19160.9 692.806  40
  -9  -7  -3 19835.1 604.225  11
   9  -7   3 19921.4 696.156  33
   9  -7   3 19902.5 642.948  24
  -9  -7  -3 18730.9 615.473  22
   9  -7   3 19220.9 725.885  37
  -9  -7  -3 19664.6 713.209  38
   9  -7   4 3007.49 262.825  24
  -9  -7  -4 3458.83 266.343  22
   9  -7   4 2640.01 258.922  40
   9  -7   4 3105.80 308.865  41
   9  -7   4 2913.45 303.811  37
  -9  -7  -4 2986.24 287.722  38
   9  -7   4 3313.47 301.241  33
   9  -7   4 3383.90 275.093  32
   9  -7   5 687.390 155.410  33
   9  -7   5 722.535 134.879  32
   9  -7   5 965.674 161.463  24
   9  -7   5 351.016 147.525  41
  -9  -7  -5 846.977 137.137  22
   9  -7   5 850.894 199.715  37
  -9  -7  -5 724.269 157.312  38
   9  -7   6 1421.48 181.558  24
   9  -7   6 1644.15 205.091  33
  -9  -7  -6 1607.99 192.703  38
   9  -7   6 1977.25 234.099  37
   9  -7   6 1815.02 233.579  41
   9  -7   7 1241.58 150.288  24
   9  -7   7 1406.55 191.283  41
  -9  -7  -7 1291.79 154.741  38
   9  -7   7 1472.37 195.757  37
   9  -7   7 1146.51 149.724  33
   9  -7   8 3131.35 181.925  33
   9  -7   8 3106.23 223.807  41
   9  -7   8 3395.52 191.514  24
   9  -7   8 3043.97 149.520  17
  -9  -7  -8 3737.02 172.242  11
   9  -7   8 3291.77 207.456  37
  -9  -5  11 3892.54 184.011  21
  -9  -5  11 3996.86 159.283  16
  -9  -5  10 157.844 78.5338  21
  -9  -5  10 138.992 66.2547  16
  -9  -5   9 1362.17 177.044  21
  -9  -5   9 1574.13 143.877  11
  -9  -5   9 1763.86 170.611  16
  -9  -5   8 11809.2 446.675  16
  -9  -5   8 11819.0 405.336  11
  -9  -5   8 11821.8 497.646  21
  -9  -5   8 11613.9 546.008  38
  -9  -5   7 2864.91 253.630  22
  -9  -5   7 2529.97 205.723  11
  -9  -5   7 2424.12 247.313  21
  -9  -5   7 3001.48 296.720  38
  -9  -5   7 2563.84 220.111  16
  -9  -5   6 1491.54 165.253  12
  -9  -5   6 1102.94 195.034  38
  -9  -5   6 1357.81 186.743  22
  -9  -5   6 1491.31 170.833  11
  -9  -5   6 1342.66 168.427  16
  -9  -5   6 794.416 242.392   2
  -9  -5   5 7449.42 350.402  16
  -9  -5   5 7706.98 361.304  12
  -9  -5   5 7544.11 366.755  10
  -9  -5   5 7918.62 350.668  11
  -9  -5   5 8334.12 414.447  22
   9  -5  -5 8342.13 888.592  30
  -9  -5   5 8350.08 453.795  38
  -9  -5   5 7201.92 697.760   2
  -9  -5   4 307.933 102.093  22
   9  -5  -4 596.213 278.002  30
  -9  -5   4 111.761 98.8553  38
  -9  -5   4 298.341 184.746   2
  -9  -5   4 385.149 92.5103  10
  -9  -5   4 546.525 119.465  12
  -9  -5   4 342.728 92.1505  11
  -9  -5   3 28209.8 1291.36   2
   9  -5  -3 26134.6 1433.04  30
  -9  -5   2 19588.9 1057.21   2
  -9  -5   1 8908.60 704.259   2
   9  -5  -1 9123.33 700.668   3
   9  -5   0 3104.07 381.999   2
   9  -5   0 2871.55 374.369   3
  -9  -5   0 2569.01 387.348   2
   9  -5   1 4570.07 522.572   2
   9  -5   2 37573.7 1570.74   2
   9  -5   3 36153.4 800.920  24
  -9  -5  -3 39214.2 871.461  22
   9  -5   3 37391.8 894.928  41
   9  -5   3 36999.2 909.588  40
  -9  -5  -3 37026.0 925.357  38
   9  -5   3 38286.4 936.872  37
   9  -5   3 37026.1 879.903  33
   9  -5   3 37200.0 1661.85   2
  -9  -5  -4 33502.1 828.430  22
   9  -5   4 31693.5 785.787  24
   9  -5   4 30278.5 865.578  41
   9  -5   4 30876.9 844.808  40
   9  -5   4 32665.6 907.183  37
  -9  -5  -4 31990.6 895.980  38
   9  -5   4 32747.1 858.212  33
   9  -5   4 31587.0 808.119  32
   9  -5   4 34878.9 1669.56   2
   9  -5   5 10501.4 537.069  37
  -9  -5  -5 10822.3 535.795  38
   9  -5   5 11359.1 491.123  24
  -9  -5  -5 10842.4 480.197  22
   9  -5   5 9970.17 517.917  41
   9  -5   5 10082.3 485.261  40
   9  -5   5 9961.29 453.941  32
   9  -5   5 10370.2 502.176  33
  -9  -5  -6 3989.50 343.195  38
   9  -5   6 3897.85 336.499  37
   9  -5   6 3904.99 302.260  24
  -9  -5  -6 3729.16 283.756  22
   9  -5   6 4067.33 352.231  41
   9  -5   6 3707.62 312.307  33
  -9  -5  -7 8169.92 456.325  38
   9  -5   7 8471.97 467.013  37
  -9  -5  -7 8260.83 387.251  22
   9  -5   7 8480.26 412.196  24
   9  -5   7 8940.31 503.360  41
   9  -5   7 9084.69 456.044  33
   9  -5   8 4973.78 362.440  41
   9  -5   8 4901.29 328.360  37
  -9  -5  -8 4661.28 318.521  38
  -9  -5  -8 4753.50 256.283  22
   9  -5   8 5002.42 300.318  24
   9  -5   8 4855.85 253.949  17
   9  -5   8 4757.79 308.042  33
   9  -5   9 2719.76 243.006  41
   9  -5   9 2937.42 203.665  24
   9  -5   9 2779.47 201.775  33
   9  -5   9 3069.11 192.599  18
   9  -5   9 2820.02 162.708  17
   9  -5   9 2539.15 200.760  37
  -9  -5  -9 2556.84 203.889  38
   9  -5  10-26.9167 45.6781  24
  -9  -3  12 925.956 91.6950  21
  -9  -3  11 3788.80 210.860  16
  -9  -3  11 3865.01 240.523  21
  -9  -3  10 2551.28 203.938  16
  -9  -3  10 2221.11 222.441  21
  -9  -3  10 2424.26 192.995  19
  -9  -3   9 3833.76 267.371  16
  -9  -3   9 3659.03 289.187  21
  -9  -3   9 3719.32 257.751  19
  -9  -3   8 20383.5 608.484  19
  -9  -3   8 19429.5 594.147  20
  -9  -3   8 20633.9 666.171  21
  -9  -3   8 19460.1 557.271  12
  -9  -3   8 19736.4 597.606  16
  -9  -3   7 11603.9 445.429  16
  -9  -3   7 10922.8 425.568  12
   9  -3  -7 11185.2 1031.68  31
   9  -3  -7 12114.5 984.813  30
  -9  -3   7 11224.9 453.842  22
   9  -3  -7 10356.3 824.234   3
  -9  -3   7 12179.6 523.932  38
  -9  -3   7 12003.4 463.163  19
  -9  -3   7 11969.2 494.864  21
   9  -3  -6 12616.2 966.917  30
   9  -3  -6 13698.9 964.976  27
  -9  -3   6 11989.7 449.509  22
  -9  -3   6 11869.6 442.884  10
  -9  -3   6 12534.6 447.310  12
  -9  -3   6 12078.0 768.502   2
   9  -3  -6 12977.9 909.685   3
  -9  -3   6 13494.9 519.890  38
   9  -3  -5 285.902 137.493  30
  -9  -3   5 266.982 164.176   7
  -9  -3   5 240.689 142.749   2
   9  -3  -5 355.601 164.064   3
   9  -3  -4 94.0773 122.742  30
  -9  -3   4 199.960 110.752   7
  -9  -3   4 379.679 175.947   2
   9  -3  -4 256.736 166.249   3
   9  -3  -3 86903.5 2151.49  30
  -9  -3   3 86457.9 1888.18   7
  -9  -3   3 88709.6 1918.46   2
   9  -3  -3 91126.8 2075.80   3
   9  -3  -2 32283.3 1265.31  30
  -9  -3   2 29713.2 1028.70   7
  -9  -3   2 33722.9 1168.20   2
   9  -3  -2 34128.9 1216.08   3
  -9  -3   1 33159.1 1005.76   7
   9  -3  -1 33863.6 1074.03   2
  -9  -3   1 33999.5 1155.41   2
   9  -3  -1 33521.7 1156.99   3
  -9  -3   0 14764.5 628.581   7
   9  -3   0 15021.8 785.653   2
   9  -3   0 15731.6 758.902   3
   9  -3   1 3923.40 444.094   2
   9  -3   1 4148.15 379.653   3
   9  -3   2 63105.6 1859.27   2
   9  -3   3 41364.4 1598.67   2
   9  -3   4 56888.5 1985.05   2
   9  -3   5 8428.73 816.200   2
   9  -3   5 7842.70 379.684  24
   9  -3   5 7761.22 408.280  33
   9  -3   5 7722.62 383.211  32
  -9  -3  -5 8384.89 363.067  10
   9  -3   5 7392.25 405.757  40
   9  -3   5 8086.01 432.769  41
   9  -3   5 7726.66 424.981  37
   9  -3   6 9175.00 867.194   2
   9  -3   6 9161.56 430.068  24
   9  -3   6 9878.31 514.173  41
   9  -3   6 9813.96 479.466  40
  -9  -3  -6 8633.52 375.174  10
   9  -3   6 9723.98 498.659  37
   9  -3   6 9408.92 472.372  33
   9  -3   6 8578.43 409.087  32
   9  -3   7 16917.8 639.598  33
   9  -3   7 15987.0 574.148  24
   9  -3   7 16748.2 689.655  41
   9  -3   7 15868.8 601.382  40
  -9  -3  -7 15715.5 498.476  10
   9  -3   7 16329.0 653.266  37
   9  -3   7 15554.9 507.498  17
   9  -3   8 7103.96 413.248  33
   9  -3   8 6125.17 423.979  41
  -9  -3  -8 6508.14 303.142  10
   9  -3   8 6232.41 361.002  24
   9  -3   8 6389.31 401.414  37
   9  -3   8 6442.39 318.867  17
   9  -3   9 2888.90 249.468  33
   9  -3   9 2727.88 274.742  41
   9  -3   9 2897.72 233.411  24
  -9  -3  -9 2709.70 216.780  22
  -9  -3  -9 3002.08 180.480  10
   9  -3   9 3387.34 244.651  18
   9  -3   9 2829.92 191.024  17
   9  -3   9 2405.65 234.492  37
  -9  -3 -10 337.890 107.194  38
   9  -3  10 281.585 81.5644  24
  -9  -3 -10 281.925 71.5260  22
   9  -3  10 370.959 94.8641  33
   9  -3  10 344.522 64.7304  17
   9  -3  10 370.392 83.6963  18
  -9  -1  12 2047.95 155.953  21
  -9  -1  11 27.5242 74.8360  16
  -9  -1  11 136.989 103.631  21
  -9  -1  11-81.2404 80.3031  19
  -9  -1  10 263.692 108.844  16
  -9  -1  10 280.271 117.532  20
  -9  -1  10 433.224 139.488  21
  -9  -1  10 354.148 120.000  19
  -9  -1  10 336.166 89.1063  12
  -9  -1   9 7393.02 403.217  21
  -9  -1   9 7459.37 396.892  20
  -9  -1   9 7670.27 400.741  19
  -9  -1   9 7442.50 355.094  12
  -9  -1   9 7460.90 374.090  16
  -9  -1   8 10568.8 436.113  16
  -9  -1   8 10760.8 453.345  15
  -9  -1   8 10833.5 470.733  19
  -9  -1   8 11403.8 488.403  21
  -9  -1   8 11059.3 475.206  20
  -9  -1   8 11093.2 447.600  12
   9  -1  -8 11182.2 935.842   5
   9  -1  -8 10733.4 879.782   6
   9  -1  -8 11410.9 1078.35  29
   9  -1  -7 13193.6 1063.03  31
   9  -1  -7 13815.5 1131.17  29
  -9  -1   7 13541.0 467.956  16
  -9  -1   7 13464.1 497.728  15
  -9  -1   7 13535.7 496.333  20
  -9  -1   7 13833.5 503.190  19
  -9  -1   7 13680.2 507.160  21
  -9  -1   7 13457.4 552.910  39
  -9  -1   7 14448.9 491.948  12
  -9  -1   7 13987.9 962.655   7
  -9  -1   6 19510.7 1063.91   7
   9  -1  -6 17364.3 942.211   3
   9  -1  -6 20088.9 1228.64  31
  -9  -1   5 2417.51 361.147   7
   9  -1  -5 2954.93 386.320   3
   9  -1  -5 3153.13 479.804  31
   9  -1  -5 3228.63 379.931  30
  -9  -1   4 28405.2 1101.51   7
   9  -1  -4 28938.3 1107.61   3
  -9  -1   4 28659.4 909.088   2
   9  -1  -4 26584.8 1001.62  30
  -9  -1   3 127364. 2175.49   7
   9  -1  -3 121791. 2188.07   3
  -9  -1   3 122351. 1856.84   2
  -9  -1   2 65019.0 1461.99   7
   9  -1  -2 62784.1 1495.46   3
  -9  -1   1 3236.77 319.866   7
   9  -1  -1 2778.94 317.244   3
  -9  -1   0 15805.5 672.433   7
   9  -1   0 15698.4 706.267   3
  -9  -1  -1 14727.9 644.037   7
   9  -1   1 14663.9 637.104   1
  -9  -1  -2 91470.9 1637.55   7
   9  -1   2 88108.3 1763.22   1
  -9  -1  -3 21205.9 825.567   7
  -9  -1  -3 21912.1 958.524  28
   9  -1   3 22389.4 987.707   1
  -9  -1  -4 17831.8 988.354  26
  -9  -1  -4 18592.9 992.665  28
   9  -1   4 19737.6 1018.96   1
   9  -1   4 18338.1 1048.17   2
  -9  -1  -5 923.829 275.221  26
  -9  -1  -5 1461.27 328.567  28
   9  -1   5 1483.84 287.266   4
   9  -1   5 991.545 288.115   2
   9  -1   6 7387.79 380.478  32
   9  -1   6 7816.29 416.815  33
  -9  -1  -6 7331.72 776.611  26
  -9  -1  -6 7429.15 776.332  28
   9  -1   6 7517.85 371.143  24
   9  -1   6 9185.56 473.839  41
   9  -1   6 8972.26 462.805  40
   9  -1   6 6136.53 296.839   8
   9  -1   6 8894.77 457.338  37
   9  -1   6 5305.46 629.115   2
   9  -1   6 5305.80 556.741   4
   9  -1   7 12266.1 495.867  24
   9  -1   7 10934.0 909.106   2
   9  -1   7 13304.2 600.044  41
   9  -1   7 12004.8 550.471  40
   9  -1   7 12436.6 557.374  37
   9  -1   7 11991.5 485.030  32
   9  -1   7 12101.6 540.915  33
   9  -1   8 8138.15 446.570  33
   9  -1   8 7994.41 406.609  24
   9  -1   8 7411.89 427.357  40
   9  -1   8 8552.98 362.770  17
   9  -1   8 7898.59 449.921  37
   9  -1   9 3364.42 262.020  24
  -9  -1  -9 3864.05 247.092  10
   9  -1   9 3648.77 265.787  18
   9  -1   9 3495.43 214.637  17
   9  -1   9 3182.21 280.624  33
  -9  -1 -10 297.160 74.3828  10
   9  -1  10 99.5589 87.6774  33
   9  -1  10 133.570 74.0890  18
  -9  -1 -11 2765.85 119.314  10
  -9  -1 -11 2706.03 146.399  22
  -9   1  11 5.49975 55.6005  17
  -9   1  11-14.0328 85.3196  21
  -9   1  11 60.2430 87.5216  19
  -9   1  10 242.746 117.438  20
  -9   1  10 359.508 124.670  21
  -9   1  10 291.948 119.932  19
  -9   1  10 190.142 80.5024  12
  -9   1  10 513.458 148.532  39
  -9   1  10 194.383 79.9227  14
  -9   1  10 168.986 78.8223  17
  -9   1   9 7528.54 371.815  15
  -9   1   9 7542.21 379.465  16
  -9   1   9 7310.25 350.427  17
  -9   1   9 7401.61 374.332  12
  -9   1   9 7419.01 363.334  14
  -9   1   9 6395.18 414.779  39
  -9   1   9 7585.95 404.410  20
  -9   1   9 7382.93 410.440  21
  -9   1   9 7697.63 411.398  19
   9   1  -8 9995.73 1055.53  29
  -9   1   8 10172.1 517.116  39
  -9   1   8 10736.2 450.725  15
  -9   1   8 11152.9 451.482  16
   9   1  -8 11678.8 998.171   5
  -9   1   8 11393.9 466.069  12
  -9   1   8 10838.5 444.228  14
  -9   1   8 10694.3 472.963  19
  -9   1   8 10594.9 475.277  20
  -9   1   8 10285.0 468.980  21
   9   1  -7 12539.3 1112.10  29
  -9   1   7 12893.0 551.841  39
  -9   1   7 13075.1 492.588  19
  -9   1   7 13296.8 500.493  20
  -9   1   7 12761.8 485.706  21
  -9   1   7 12372.8 450.387  16
  -9   1   7 13185.8 484.231  15
  -9   1   7 12828.5 469.956  14
  -9   1   7 13176.7 487.343  12
   9   1  -7 12893.7 992.028   5
  -9   1   7 13555.0 897.124   7
   9   1  -6 20302.6 1295.43  29
  -9   1   6 18204.5 977.530   7
   9   1  -5 3267.22 488.254  31
   9   1  -5 3500.89 502.501  29
  -9   1   5 3198.90 398.131   7
   9   1  -4 25016.2 1199.26  31
  -9   1   4 27144.6 1060.42   7
   9   1  -3 120114. 2450.39  31
  -9   1   3 118050. 2085.58   7
   9   1  -2 54309.8 1521.09  31
  -9   1   2 56209.9 1375.62   7
   9   1  -1 5241.78 455.349  31
  -9   1   1 4668.47 398.031   7
   9   1  -1 4858.65 315.219   1
  -9   1   0 15856.7 717.396   7
   9   1   0 15869.0 640.012   1
  -9   1  -1 13850.3 693.287   7
   9   1   1 13190.7 642.978   1
  -9   1  -2 88501.3 1620.27  26
   9   1   2 85062.5 1792.68   1
  -9   1  -3 19636.9 891.082  26
   9   1   3 20675.9 973.574   1
  -9   1  -4 17811.9 961.262  26
   9   1   4 19942.0 1002.49   4
   9   1   4 19166.7 1006.17   1
  -9   1  -5 1204.74 301.118  26
   9   1   5 1388.00 305.276   1
   9   1   5 1358.56 301.212   4
   9   1   6 7582.49 392.651  32
   9   1   6 7621.93 413.926  33
  -9   1  -6 7303.98 777.554  26
   9   1   6 7437.74 366.919  24
   9   1   6 5973.71 626.731   4
   9   1   6 6453.36 683.765   1
   9   1   6 5877.15 628.678   2
   9   1   6 8587.67 471.393  40
   9   1   6 6107.89 315.596   8
  -9   1  -6 8262.19 448.849  35
   9   1   7 11852.9 544.494  33
   9   1   7 11755.8 494.746  32
   9   1   7 11833.9 562.925  40
   9   1   7 11482.7 432.035   8
   9   1   7 11388.4 467.782  18
  -9   1  -7 11934.1 550.136  35
  -9   1  -8 7821.29 444.366  35
   9   1   8 8590.26 468.596  33
   9   1   8 7924.66 390.862  32
   9   1   8 7725.84 461.410  40
   9   1   8 8424.74 378.422  14
   9   1   8 8591.12 365.202   8
   9   1   8 8379.02 405.956  18
  -9   1  -9 2977.28 265.193  35
   9   1   9 3083.71 283.741  33
   9   1   9 2405.44 250.853  40
   9   1   9 3322.85 217.744  14
   9   1   9 3890.27 227.056   8
   9   1   9 3512.21 255.307  18
   9   1  10 168.624 59.9619   8
  -9   1 -10 52.9424 71.5804  35
   9   1  10 75.0734 80.3044  18
   9   1  11 3213.53 162.926  18
  -9   1 -11 2628.35 136.597  10
  -9   3  11 3289.86 195.345  14
  -9   3  11 3546.50 256.786  39
  -9   3  11 3184.49 179.642  18
  -9   3  11 3287.96 182.192  17
  -9   3  10 2594.08 212.836  14
  -9   3  10 2949.21 280.761  39
  -9   3  10 2297.16 192.638  18
  -9   3  10 2685.26 223.787  19
  -9   3  10 2328.12 211.499  20
  -9   3  10 2649.60 191.887  15
  -9   3  10 2495.89 197.391  17
  -9   3   9 3480.65 264.989  14
  -9   3   9 3572.28 267.380  12
  -9   3   9 2939.42 300.314  39
  -9   3   9 3832.07 304.853  21
  -9   3   9 3357.60 270.403  19
  -9   3   9 3180.61 246.943  18
  -9   3   9 3510.95 270.926  20
  -9   3   9 3560.35 255.134  15
  -9   3   9 3362.56 246.693  17
  -9   3   8 19410.0 619.664  14
  -9   3   8 19710.7 632.799  12
  -9   3   8 19639.7 742.473  39
  -9   3   8 19627.9 632.650  20
  -9   3   8 18985.9 602.153  18
  -9   3   8 19344.7 637.174  21
  -9   3   8 19708.6 624.490  19
  -9   3   8 19146.5 605.333  15
  -9   3   8 18426.0 567.332  17
  -9   3   7 10488.4 527.005  39
  -9   3   7 9508.74 397.870  17
  -9   3   7 9085.71 422.076  15
  -9   3   7 9432.07 431.555  12
  -9   3   7 9480.71 428.313  14
   9   3  -7 8514.82 843.912   5
   9   3  -7 11051.4 1102.15  29
  -9   3   7 9731.67 428.357  19
  -9   3   7 9004.78 403.559  18
  -9   3   7 9494.60 428.502  20
  -9   3   7 9070.22 429.090  21
  -9   3   6 11933.1 529.452  39
   9   3  -6 11103.6 910.403   5
  -9   3   6 9697.04 690.040   7
   9   3  -6 13124.4 1134.15  29
  -9   3   6 10952.3 432.497  19
  -9   3   6 10920.8 430.078  18
  -9   3   6 11544.6 445.496  20
  -9   3   6 11328.5 453.815  12
  -9   3   6 11099.3 442.883  14
  -9   3   6 11452.4 455.667  15
  -9   3   5 173.422 130.527   7
   9   3  -5 439.857 256.506  29
  -9   3   4 32.0846 103.069   7
   9   3  -4 19.7843 145.128  29
   9   3  -3 81930.3 1592.60   1
  -9   3   3 82850.5 1802.24   7
   9   3  -3 82879.0 2188.23  29
   9   3  -2 28804.6 960.356   1
  -9   3   2 29838.3 1065.98   7
   9   3  -2 29884.1 1195.48  29
   9   3  -1 30459.0 1023.92   1
   9   3  -1 32429.7 921.629   4
  -9   3   1 29870.1 1067.12   7
   9   3  -1 29550.6 1052.50  29
   9   3   0 15604.1 712.881   4
   9   3   0 15431.9 773.266   1
  -9   3   0 16041.2 801.111   7
   9   3   1 4985.50 443.424   4
   9   3   1 5187.69 481.051   1
  -9   3  -1 6446.75 440.443  26
   9   3   2 62384.7 1753.07   1
   9   3   2 59726.5 1625.19   4
  -9   3  -2 60358.2 1529.81  26
   9   3   3 38263.0 1462.99   1
   9   3   3 40604.3 1433.83   4
  -9   3  -3 40860.8 1418.54  26
   9   3   4 56748.9 1891.45   1
   9   3   4 58138.5 1836.03   4
  -9   3  -4 53504.4 1819.19  26
   9   3   5 8151.63 421.912  32
   9   3   5 7989.18 416.713  33
  -9   3  -5 8117.66 793.036  26
  -9   3  -5 8325.63 413.058  23
   9   3   5 8099.85 452.815  40
   9   3   5 8568.85 759.120   4
   9   3   5 8959.71 795.455   1
   9   3   5 9214.19 384.328   8
   9   3   5 8004.33 420.052  36
  -9   3  -5 7875.54 440.531  35
  -9   3  -6 8174.18 474.144  35
   9   3   6 8619.85 452.193  36
   9   3   6 8989.44 467.130  33
   9   3   6 8870.74 451.911  32
  -9   3  -6 8734.45 895.582  26
  -9   3  -6 7712.61 409.991  23
   9   3   6 9815.74 528.914  40
   9   3   6 7989.90 817.339   1
   9   3   6 8103.74 766.771   4
   9   3   6 8745.99 386.817  18
   9   3   6 7884.42 369.046   8
   9   3   7 15616.5 525.644   8
  -9   3  -7 15827.8 566.469  23
   9   3   7 15806.2 684.311  40
   9   3   7 15602.9 594.783  32
   9   3   7 15547.1 527.266  18
   9   3   7 15061.7 582.033  36
  -9   3  -7 15893.3 662.783  35
   9   3   8 6473.89 342.651  14
   9   3   8 6033.21 322.302  18
  -9   3  -8 6041.25 409.372  35
   9   3   8 5841.88 350.046  32
   9   3   8 6891.05 334.443   8
  -9   3  -9 2938.93 271.755  35
   9   3   9 3581.29 218.834   8
   9   3   9 3392.10 225.962  14
   9   3   9 3256.42 219.967  18
  -9   3 -10 114.746 85.2035  35
   9   3  10 355.575 80.5800  18
   9   3  10 315.374 69.0989   8
   9   3  10 291.154 74.7725  14
  -9   5  11 3733.65 220.470  39
   9   5 -11 3462.16 170.837  25
   9   5 -11 3551.69 177.124  23
  -9   5  10 332.267 87.0971  18
  -9   5  10 368.606 128.145  39
   9   5 -10 310.495 100.112  34
  -9   5  10 494.914 101.761  14
  -9   5   9 1933.75 205.416  14
  -9   5   9 1719.04 166.981  15
  -9   5   9 1512.67 232.485  39
   9   5  -9 1458.32 196.754  34
  -9   5   9 1589.95 177.829  18
  -9   5   9 1624.83 156.274  20
  -9   5   8 11519.0 571.720  39
  -9   5   8 11251.4 464.330  14
  -9   5   8 10264.4 430.301  17
  -9   5   8 11330.7 452.538  15
  -9   5   8 10801.4 465.850  18
  -9   5   8 11468.0 425.471  20
  -9   5   7 2290.98 277.556  39
  -9   5   7 2277.87 202.137  20
  -9   5   7 2197.42 225.016  18
  -9   5   7 2230.21 226.382  14
  -9   5   7 2423.52 214.964  13
  -9   5   7 2509.37 238.883  15
  -9   5   7 2120.19 216.027  17
  -9   5   6 1263.14 186.870  18
   9   5  -6 895.609 189.607  42
  -9   5   6 797.202 170.691  39
  -9   5   6 1224.33 166.901  13
  -9   5   6 1086.86 167.452  15
  -9   5   6 1179.97 171.163  14
  -9   5   5 7748.33 398.454  34
  -9   5   5 8682.71 465.662  39
  -9   5   5 7749.02 376.587  14
  -9   5   5 7185.76 375.246  12
  -9   5   5 7226.42 375.795  13
   9   5  -5 8432.65 489.691  42
  -9   5   5 7472.85 389.916  18
   9   5  -5 6725.15 685.558   5
  -9   5   5 7766.15 401.041  15
  -9   5   4 266.760 119.455  34
  -9   5   4 29.9552 106.905  39
  -9   5   4 417.350 111.287  15
  -9   5   4 383.899 110.811  13
  -9   5   4 260.001 89.4925  14
  -9   5   4 482.288 115.148  12
  -9   5   4 111.315 118.359  42
   9   5  -4-29.4857 125.702  42
  -9   5   4 224.800 95.4670  18
   9   5  -3 25478.2 1176.77   1
   9   5  -2 18621.2 1007.28   1
  -9   5   2 19787.0 927.192   7
   9   5  -1 8782.22 703.052   1
  -9   5   1 8163.18 611.467   7
   9   5   0 2566.82 406.330   1
  -9   5   0 2705.61 374.875   7
   9   5   1 4126.21 437.734   4
   9   5   1 4382.06 532.161   1
  -9   5  -1 5248.49 539.301   7
   9   5   2 34656.9 1362.86   4
   9   5   2 35687.6 1544.37   1
  -9   5  -2 34559.4 1415.96  26
  -9   5  -3 35866.1 881.496  25
  -9   5  -3 36727.5 1589.26  26
  -9   5  -3 36639.6 890.383  23
   9   5   3 36538.7 722.078   8
   9   5   3 37662.2 788.985   9
   9   5   3 37794.8 1657.89   1
   9   5   3 36895.1 1510.20   4
   9   5   3 37659.2 919.704  32
  -9   5  -3 35585.0 857.124  35
   9   5   3 36435.9 933.916  36
  -9   5  -3 35165.1 866.414  34
  -9   5  -4 31853.6 850.606  25
  -9   5  -4 30765.2 1563.67  26
  -9   5  -4 32319.6 866.473  23
   9   5   4 33667.0 722.880   8
   9   5   4 33156.8 725.042   9
   9   5   4 35310.5 1651.21   1
   9   5   4 36346.6 1575.84   4
   9   5   4 32275.6 878.681  32
  -9   5  -4 30013.5 801.230  34
  -9   5  -4 31189.8 858.344  35
   9   5   4 32433.8 907.151  36
  -9   5  -5 10637.8 512.036  23
  -9   5  -5 10575.3 526.897  35
   9   5   5 9868.37 517.743  36
   9   5   5 10799.9 424.532   8
  -9   5  -5 10197.8 492.000  25
   9   5   5 10056.8 507.828  32
  -9   5  -6 4032.95 323.320  23
   9   5   6 3796.58 324.413  36
  -9   5  -6 3659.96 333.967  35
   9   5   6 3408.17 245.250   8
  -9   5  -6 3660.84 294.801  25
   9   5   6 4024.58 327.926  32
   9   5   7 8143.07 431.914  32
  -9   5  -7 7773.11 388.011  25
  -9   5  -7 8264.73 425.241  23
   9   5   7 7650.23 344.522   8
   9   5   7 7999.12 447.907  39
   9   5   7 7941.76 382.176  14
   9   5   7 8089.87 438.213  36
  -9   5  -7 8365.07 475.395  35
  -9   5  -8 5396.42 307.524  23
   9   5   8 5603.00 270.543   8
   9   5   8 5241.44 317.338  39
   9   5   8 5900.18 302.690  14
  -9   5  -8 5304.30 357.950  35
   9   5   8 4902.13 303.913  36
  -9   5  -9 2819.13 175.164  23
   9   5   9 3444.97 182.248   8
  -9   5  -9 2904.30 237.142  35
   9   5   9 3467.51 199.425  14
   9   5  10 58.9944 30.0979   8
   9   5  10 117.801 41.6885  14
  -9   5 -10 36.5384 57.4098  35
  -9   7   9 715.405 139.840  39
   9   7  -9 946.315 136.280  25
   9   7  -9 1008.09 138.281  34
  -9   7   9 1025.64 96.1927  15
  -9   7   8 1498.47 198.572  39
  -9   7   8 1954.84 165.585  14
  -9   7   8 1630.68 134.752  13
   9   7  -8 1953.81 224.101  34
  -9   7   8 1810.50 161.829  15
  -9   7   7 2251.95 248.995  39
  -9   7   7 2293.55 207.768  15
  -9   7   7 2023.53 183.856  14
  -9   7   7 2293.49 195.208  13
   9   7  -7 2478.88 269.992  34
  -9   7   6 925.245 182.754  39
   9   7  -6 847.270 176.664  42
  -9   7   6 841.210 155.079  15
  -9   7   6 657.361 142.256  13
  -9   7   6 775.236 131.383  14
   9   7  -6 708.592 187.184  34
  -9   7   5 6080.40 391.007  39
   9   7  -5 6039.41 444.035  42
   9   7  -5 5911.08 427.904  34
  -9   7   5 5971.44 363.331  15
  -9   7   5 6053.44 354.279  13
  -9   7   5 5611.30 305.634  14
   9   7  -4 3293.42 349.356  42
  -9   7   4 3307.30 329.714  42
  -9   7   4 3964.95 312.789  34
  -9   7   4 4504.89 317.246  15
  -9   7   4 4906.66 328.673  13
   9   7  -3 7761.92 366.995   9
  -9   7   3 7839.70 412.848  15
  -9   7   3 7910.90 412.014  13
  -9   7   3 8187.17 515.493  42
   9   7  -3 7806.99 519.786  42
  -9   7   3 8177.71 450.046  34
   9   7  -3 7989.09 473.079  34
   9   7  -2 13021.8 572.337  34
   9   7  -2 12496.7 484.485   9
  -9   7   2 12952.5 507.520  25
   9   7  -2 14623.4 693.808  42
  -9   7   2 13332.0 645.739  42
  -9   7   2 13384.7 582.659  34
  -9   7   2 13377.1 524.482  15
  -9   7   2 13815.1 529.412  13
  -9   7   1 1540.80 198.847  25
   9   7  -1 1998.66 207.401   9
  -9   7   1 1637.32 263.353  42
   9   7  -1 1726.41 254.916  42
  -9   7   1 1778.52 200.923  15
  -9   7   1 2133.62 215.178  13
  -9   7   1 1737.25 238.482  34
  -9   7   0 3861.15 308.950  25
  -9   7   0 3970.09 281.799  23
   9   7   0 4066.57 293.428   9
  -9   7   0 3744.20 351.255  42
   9   7   0 3802.00 355.876  42
   9   7   0 3882.07 303.786  36
  -9   7   0 3918.09 336.750  34
  -9   7   0 4069.77 276.612  15
  -9   7   0 4088.93 279.505  13
  -9   7  -1 9591.01 450.362  23
   9   7   1 9934.40 446.189   9
  -9   7  -1 9794.44 540.627  42
   9   7   1 9155.90 516.958  42
   9   7   1 9828.49 501.669  36
  -9   7  -1 9840.06 525.170  34
  -9   7  -1 9197.27 470.689  25
  -9   7  -2 13958.2 562.350  23
   9   7   2 14120.9 522.742   9
  -9   7  -2 13144.1 602.402  42
   9   7   2 13995.4 604.212  42
   9   7   2 13507.2 603.695  36
  -9   7  -2 13726.8 610.867  34
  -9   7  -2 14047.3 589.920  25
   9   7   3 19612.9 597.631   9
  -9   7  -3 19546.8 720.041  34
   9   7   3 19377.4 734.935  36
  -9   7  -3 19554.6 672.818  23
  -9   7  -3 18631.0 688.597  25
  -9   7  -4 3435.98 300.207  23
  -9   7  -4 3180.23 294.876  34
   9   7   4 2937.39 305.805  36
   9   7   4 3601.69 249.209   9
   9   7   4 3932.79 271.461  14
  -9   7  -4 3437.75 305.649  25
  -9   7  -5 1061.01 194.256  23
  -9   7  -5 998.834 182.139  25
  -9   7  -5 670.509 137.410  35
   9   7   5 595.230 156.454  36
   9   7   5 1209.68 129.934   9
   9   7   5 1211.94 130.835   8
   9   7   5 1009.16 134.855  14
  -9   7  -5 568.241 142.154  34
  -9   7  -6 1581.65 196.906  25
  -9   7  -6 1700.66 207.306  23
   9   7   6 1291.13 196.004  36
  -9   7  -6 1618.15 192.669  35
   9   7   6 1731.35 229.537  39
   9   7   6 1564.84 157.443  14
   9   7   6 1296.54 126.869   8
  -9   7  -7 1442.05 168.769  23
  -9   7  -7 1165.98 143.779  25
   9   7   7 1379.26 176.594  36
  -9   7  -7 1447.91 170.640  35
   9   7   7 1372.97 184.858  39
   9   7   7 1238.90 124.302  14
   9   7   7 1114.15 106.622   8
  -9   7  -8 2672.01 148.453  25
  -9   7  -8 3083.31 188.398  23
   9   7   8 2938.69 197.899  39
  -9   7  -8 2870.29 186.653  35
   9   7   8 2945.66 131.516   8
   9   7   8 3090.26 156.720  14
   9   9  -7 2371.33 154.664  25
  -9   9   7 2247.39 125.617  13
   9   9  -7 2271.15 183.709  34
  -9   9   7 2128.96 130.154  15
   9   9  -6 884.963 140.719  42
  -9   9   6 855.862 112.877  15
  -9   9   6 884.133 112.760  13
   9   9  -6 826.828 118.563  25
   9   9  -6 737.624 101.730  23
   9   9  -6 1140.08 169.154  34
   9   9  -5 658.517 160.063  42
  -9   9   5 614.687 115.286  15
  -9   9   5 557.141 110.581  13
   9   9  -5 817.593 164.321  34
   9   9  -5 692.421 117.535  25
  -9   9   4 4178.55 264.768  13
   9   9  -4 3726.61 338.494  42
  -9   9   4 3537.31 233.958  34
   9   9  -4 3956.86 305.925  34
  -9   9   4 4148.26 265.901  15
  -9   9   3 3784.99 257.788  13
  -9   9   3 3536.93 333.921  42
   9   9  -3 3905.87 359.046  42
   9   9  -3 3657.34 213.659   9
   9   9  -3 4025.75 300.028  34
  -9   9   3 4028.96 284.215  34
  -9   9   3 3890.15 267.487  15
   9   9  -2 5879.72 345.914  34
   9   9  -2 6107.15 300.484   9
   9   9  -2 5610.17 436.299  42
  -9   9   2 6060.54 438.168  42
  -9   9   2 6057.94 324.027  15
  -9   9   2 5721.87 314.089  13
  -9   9   2 5753.60 355.911  34
  -9   9   1 129.888 88.6451  25
  -9   9   1 117.513 111.824  34
   9   9  -1 307.521 94.8145   9
  -9   9   1 263.685 101.552  15
  -9   9   1 344.606 102.268  13
  -9   9   1 196.890 149.535  42
   9   9  -1 198.073 150.184  42
  -9   9   0 240.374 91.1807  25
   9   9   0 332.554 109.334   9
  -9   9   0 294.680 86.2772  13
  -9   9   0 446.655 104.149  15
  -9   9   0 422.386 168.913  42
   9   9   0 299.058 176.609  42
  -9   9   0 231.417 138.538  34
  -9   9  -1 3503.74 270.160  25
   9   9   1 3671.97 273.581  36
  -9   9  -1 3872.76 324.240  34
   9   9   1 3516.61 251.072   9
  -9   9  -1 3618.49 333.733  42
   9   9   1 3481.53 310.422  42
  -9   9  -2 2994.88 253.241  25
  -9   9  -2 2993.89 215.135  23
   9   9   2 3250.19 274.991  36
  -9   9  -2 3574.38 306.455  34
   9   9   2 2844.37 220.141   9
  -9   9  -2 3349.88 292.071  42
   9   9   2 3197.95 274.941  42
   9   9   3 7924.08 322.365   9
   9   9   3 7374.31 397.965  36
  -9   9  -3 7279.69 394.394  34
  -9   9  -3 7656.04 382.539  25
  -9   9  -3 7076.07 327.785  23
  -9   9  -4 1278.18 167.915  25
  -9   9  -4 1031.18 139.033  23
   9   9   4 1210.48 117.792   9
  -9   9  -4 1096.77 165.570  34
   9   9   4 918.538 165.153  39
   9   9   4 941.911 155.406  36
   9   9   5 53.8250 89.8790  39
  -9   9  -5 143.199 71.6338  34
  -9   9  -5 130.238 80.9984  25
  -9   9  -5 221.873 82.6996  23
   9   9   6 999.913 126.351  39
  -9   9  -6 1078.61 103.292  23
  -9   9  -6 1057.72 111.570  25
   9  11  -2 3114.78 201.439  42
   9  11  -1 89.1759 72.1245  42
 -10 -10   5 297.094 59.8116  21
 -10 -10   5 375.317 54.2240  11
 -10 -10   4 1936.54 123.869  11
  10 -10  -4 1754.22 139.889  33
 -10 -10   4 1663.45 158.214  38
 -10 -10   3 1516.57 123.999  11
  10 -10  -3 1477.24 146.989  33
 -10 -10   3 1513.59 158.983  38
  10 -10  -3 1511.99 121.680  24
 -10 -10   2 4452.52 209.727  11
 -10 -10   2 3925.19 180.067  12
  10 -10  -2 4075.56 244.978  33
 -10 -10   2 3776.01 245.987  38
 -10 -10   2 4232.78 217.089  22
  10 -10  -2 4124.62 206.591  24
 -10 -10   1 2258.92 155.663  12
 -10 -10   1 2519.45 168.367  11
  10 -10  -1 2287.78 192.998  33
 -10 -10   1 2343.53 201.390  38
 -10 -10   1 2012.26 170.256  37
 -10 -10   1 2169.65 157.967  22
  10 -10  -1 2248.93 167.166  24
 -10 -10   0 1629.51 137.616  11
  10 -10   0 1257.40 161.458  40
 -10 -10   0 1420.67 151.183  38
  10 -10   0 1347.30 145.810  37
 -10 -10   0 1279.94 156.034  37
  10 -10   0 1260.34 154.624  33
  10 -10   0 1404.36 136.520  24
  10 -10   1 352.242 98.3543  32
  10 -10   1 369.338 106.720  33
 -10 -10  -1 311.499 75.3356  11
  10 -10   1 320.024 94.8347  37
 -10 -10  -1 430.493 107.365  37
  10 -10   1 499.909 113.718  40
 -10 -10  -1 411.003 90.2858  38
  10 -10   1 436.364 89.0018  24
 -10 -10  -2 2496.24 151.011  11
  10 -10   2 2575.21 190.969  33
  10 -10   2 2490.60 176.968  32
  10 -10   2 2632.16 195.244  37
  10 -10   2 2732.08 169.414  24
 -10 -10  -3 2081.17 126.314  11
  10 -10   3 1992.20 129.167  24
  10 -10   3 1944.69 154.260  33
  10 -10   3 2042.21 163.012  37
 -10 -10  -4 941.030 103.961  37
 -10  -8   8 2147.07 149.008  21
 -10  -8   8 1978.34 105.217  11
 -10  -8   7 669.815 118.843  21
 -10  -8   7 670.424 92.1635  11
 -10  -8   6 2556.99 179.603  11
 -10  -8   6 3153.51 283.716  38
 -10  -8   5 502.021 104.613  11
 -10  -8   5 628.603 143.315  22
 -10  -8   5 755.756 181.291  38
 -10  -8   4 1287.15 151.309  12
 -10  -8   4 1549.78 164.010  11
 -10  -8   4 1530.09 197.856  22
 -10  -8   4 1654.10 236.731  38
 -10  -8   3 51.0219 77.5240  11
 -10  -8   3 138.661 86.9479  12
 -10  -8   3 149.215 136.255  38
 -10  -8   3 54.3501 108.312  22
 -10  -8   2 11056.3 485.953  22
  10  -8  -2 10654.5 490.461  33
 -10  -8   2 10599.0 533.187  38
 -10  -8   2 10470.2 418.687  11
 -10  -8   1 8789.53 431.908  22
  10  -8  -1 8512.28 451.005  33
 -10  -8   1 8471.54 484.636  38
  10  -8  -1 8218.69 424.609  37
 -10  -8   1 8309.00 382.624  11
 -10  -8   0 3871.17 296.241  22
 -10  -8   0 4719.69 290.310  11
  10  -8   0 3873.25 316.259  33
 -10  -8   0 3411.07 323.239  38
  10  -8   0 3675.42 300.022  37
 -10  -8  -1 1896.83 211.187  22
  10  -8   1 1890.58 205.225  24
  10  -8   1 1682.96 208.019  41
 -10  -8  -1 2052.14 227.437  41
 -10  -8  -1 1646.93 180.244  11
  10  -8   1 1850.37 243.443  33
 -10  -8  -1 2038.97 247.919  38
  10  -8   1 1919.40 232.962  37
 -10  -8  -2 5773.22 337.080  22
  10  -8   2 5737.16 337.755  24
  10  -8   2 5880.73 373.795  41
  10  -8   2 6263.17 410.766  40
 -10  -8  -2 5880.30 317.380  11
  10  -8   2 6287.76 392.740  33
  10  -8   2 5734.75 394.110  37
 -10  -8  -2 5811.01 385.602  38
 -10  -8  -3 4816.18 290.279  22
  10  -8   3 4881.63 305.727  24
  10  -8   3 5086.84 350.440  41
  10  -8   3 4812.67 332.866  40
 -10  -8  -3 5307.56 293.410  11
  10  -8   3 5456.72 362.057  33
  10  -8   3 4837.99 321.179  32
 -10  -8  -3 4856.32 346.366  38
  10  -8   3 4851.24 362.425  37
 -10  -8  -4 3502.63 229.525  22
  10  -8   4 3483.21 252.808  24
  10  -8   4 3190.24 274.609  41
  10  -8   4 3351.67 250.693  40
 -10  -8  -4 3983.50 248.937  11
  10  -8   4 3853.52 295.904  33
  10  -8   4 3505.99 247.831  32
  10  -8   4 3805.92 315.330  37
 -10  -8  -4 3251.81 269.822  38
  10  -8   5 2516.86 210.298  24
  10  -8   5 2289.70 228.630  41
 -10  -8  -5 2154.96 204.846  38
  10  -8   5 2328.62 235.851  37
  10  -8   5 2309.02 218.968  33
  10  -8   6 71.7981 83.5181  41
 -10  -8  -6 202.616 71.5314  11
  10  -8   6 57.7967 63.0722  24
  10  -8   6 202.735 99.3760  37
  10  -8   6 139.668 83.7156  33
  10  -8   7 904.650 107.618  41
 -10  -8  -7 935.313 85.3963  11
  10  -8   7 792.304 84.8691  24
  10  -8   7 996.025 100.699  33
  10  -8   7 937.339 113.075  37
 -10  -6  10 33.0248 35.7839  16
 -10  -6  10 98.1390 55.8647  21
 -10  -6   9 288.035 65.3952  11
 -10  -6   9 139.891 62.0955  16
 -10  -6   9 90.0153 82.0432  21
 -10  -6   8 852.548 116.041  11
 -10  -6   8 1024.58 163.768  21
 -10  -6   8 819.697 115.744  16
 -10  -6   7 7070.88 387.380  22
 -10  -6   7 6743.72 428.532  38
 -10  -6   7 6602.37 305.703  11
 -10  -6   7 6785.22 379.329  21
 -10  -6   7 6637.26 320.174  16
 -10  -6   6 16231.5 505.281  12
 -10  -6   6 16876.9 607.032  22
 -10  -6   6 15391.7 489.435  11
 -10  -6   6 16281.6 510.116  16
 -10  -6   5 9346.88 411.806  10
 -10  -6   5 9773.25 415.284  12
 -10  -6   5 9369.92 392.150  11
 -10  -6   5 10040.2 480.665  22
 -10  -6   5 10360.7 532.635  38
 -10  -6   4 7607.00 351.316  11
 -10  -6   4 7827.88 373.526  10
 -10  -6   4 7809.40 383.156  12
 -10  -6   4 8053.49 468.121  38
 -10  -6   4 7555.47 411.276  22
 -10  -6   3 1095.52 169.870  22
 -10  -6   3 1118.83 148.811  10
 -10  -6   3 1288.55 162.531  11
 -10  -6   3 654.679 161.472  38
 -10  -6   3 1237.55 312.327   2
  10  -6  -3 1080.53 311.203   3
 -10  -6   2 10822.9 421.621  10
 -10  -6   2 11069.2 423.045  11
 -10  -6   2 11317.2 487.213  22
 -10  -6   2 11493.0 534.011  38
 -10  -6   2 10874.7 865.895   2
  10  -6  -2 10929.8 868.412   3
 -10  -6   1 17022.2 523.458  11
 -10  -6   1 17408.0 521.310  10
 -10  -6   1 16759.8 589.834  22
 -10  -6   1 16222.9 628.967  38
  10  -6  -1 17962.7 1051.20   3
 -10  -6   1 17741.7 1095.66   2
 -10  -6   0 3354.55 266.241  22
 -10  -6   0 3645.84 256.951  11
 -10  -6   0 3753.80 241.926  10
 -10  -6   0 3522.87 305.563  38
  10  -6   0 3210.44 269.597  37
  10  -6   0 3499.85 282.896  33
  10  -6   1 420.047 131.410  33
 -10  -6  -1 849.606 153.143  22
  10  -6   1 541.987 130.370  37
 -10  -6  -1 611.852 162.441  38
  10  -6   2 20334.6 1218.47   2
 -10  -6  -2 19344.0 643.998  22
  10  -6   2 19602.3 609.745  24
  10  -6   2 20620.8 679.899  41
  10  -6   2 20114.5 705.759  37
 -10  -6  -2 19885.4 715.920  38
  10  -6   2 19377.7 669.523  33
 -10  -6  -3 9599.07 458.023  22
  10  -6   3 9387.94 434.857  24
  10  -6   3 9785.98 488.623  41
  10  -6   3 10271.5 520.156  40
  10  -6   3 9701.78 505.681  37
 -10  -6  -3 10188.8 530.821  38
  10  -6   3 9492.90 481.230  33
 -10  -6  -4 25287.9 731.233  22
  10  -6   4 24175.8 700.326  24
  10  -6   4 24871.7 778.170  33
  10  -6   4 24565.3 734.552  32
  10  -6   4 24579.1 815.220  37
 -10  -6  -4 26082.7 836.368  38
  10  -6   4 24893.3 785.429  40
  10  -6   4 23830.6 783.501  41
  10  -6   5 809.094 180.866  41
 -10  -6  -5 1103.02 167.150  22
  10  -6   5 1069.55 169.574  24
  10  -6   5 818.063 144.068  32
  10  -6   5 1050.06 185.419  33
  10  -6   5 952.491 203.830  37
  10  -6   5 694.470 154.735  40
 -10  -6  -5 786.065 182.069  38
  10  -6   6 895.260 191.540  41
 -10  -6  -6 1040.52 151.880  22
  10  -6   6 1399.66 198.420  33
  10  -6   6 912.026 187.637  37
 -10  -6  -6 859.682 171.082  38
  10  -6   6 1259.10 176.255  24
  10  -6   7 3619.39 270.564  33
  10  -6   7 3503.78 288.151  41
 -10  -6  -7 3579.69 280.735  38
  10  -6   7 3543.09 289.032  37
  10  -6   7 3080.87 201.323  17
 -10  -6  -7 3021.57 202.925  22
  10  -6   7 3293.85 237.606  24
  10  -6   8 4110.34 243.930  33
  10  -6   8 3924.75 256.156  37
 -10  -6  -8 3968.46 243.374  38
  10  -6   8 3909.35 219.941  24
  10  -6   8 3494.39 171.349  17
  10  -6   8 4096.73 277.082  41
 -10  -6  -9 3475.01 140.945  11
 -10  -4  11 1072.94 97.6176  16
 -10  -4  11 1044.29 118.713  21
 -10  -4  10 376.059 87.3252  16
 -10  -4  10 333.904 103.182  21
 -10  -4   9 1087.90 142.353  16
 -10  -4   9 1011.86 165.614  21
 -10  -4   8 3011.81 235.763  16
 -10  -4   8 3190.33 272.848  21
 -10  -4   8 2868.80 214.612  12
 -10  -4   7 10216.5 417.277  16
 -10  -4   7 10017.0 451.611  22
 -10  -4   7 10004.3 502.969  38
 -10  -4   7 10480.8 476.673  21
 -10  -4   7 10513.3 422.446  12
 -10  -4   6 69638.4 1088.35  12
  10  -4  -6 72652.2 2542.56  30
 -10  -4   6 70062.9 1155.74  22
 -10  -4   6 70049.6 1114.98  10
 -10  -4   6 68362.9 1038.84  16
 -10  -4   6 70759.8 1271.49  38
 -10  -4   6 67403.9 1994.57   2
  10  -4  -6 71128.4 2287.61   3
 -10  -4   5 8205.21 393.165  22
 -10  -4   5 7143.93 653.003   2
  10  -4  -5 8312.11 767.952   3
 -10  -4   5 7512.57 359.587  10
 -10  -4   5 7792.20 368.177  12
  10  -4  -5 8880.51 856.035  30
 -10  -4   5 8512.85 427.125  38
 -10  -4   4 2543.00 390.645   7
  10  -4  -4 2983.05 485.615  30
 -10  -4   4 3564.41 452.539   2
  10  -4  -4 2496.89 413.908   3
 -10  -4   3 15342.1 855.409   7
  10  -4  -3 15229.3 1043.01  30
 -10  -4   3 15729.5 918.404   2
  10  -4  -3 17406.7 1017.82   3
 -10  -4   2 11200.6 673.601   7
 -10  -4   2 10988.6 764.137   2
  10  -4  -2 11499.7 790.509   3
  10  -4  -1 19682.4 985.217   3
 -10  -4   1 19349.1 989.864   2
  10  -4   0 11291.6 744.711   2
  10  -4   0 11938.5 737.947   3
  10  -4   1 627.237 175.400   3
  10  -4   1 565.927 223.124   2
  10  -4   2 28077.0 1352.84   2
  10  -4   3 38959.8 873.219  33
  10  -4   3 40103.5 881.219  32
  10  -4   3 37215.9 1638.24   2
 -10  -4  -3 38581.7 856.483  22
  10  -4   3 39337.6 921.239  37
 -10  -4  -3 40420.0 943.253  38
  10  -4   3 39742.2 926.385  40
  10  -4   4 32676.2 842.851  33
  10  -4   4 32137.4 812.892  32
  10  -4   4 34068.7 1641.96   2
  10  -4   4 32290.4 754.997  24
 -10  -4  -4 32008.7 702.079  10
 -10  -4  -4 32519.5 819.915  22
  10  -4   4 32153.7 878.557  37
  10  -4   4 32339.9 849.364  41
  10  -4   4 32016.3 865.572  40
  10  -4   5 6723.45 403.964  33
  10  -4   5 7058.94 385.041  32
  10  -4   5 7990.26 826.350   2
  10  -4   5 6857.94 371.261  24
 -10  -4  -5 8159.76 361.852  10
 -10  -4  -5 7062.75 396.324  22
  10  -4   5 6128.05 396.478  41
  10  -4   5 6479.99 402.382  40
  10  -4   5 6642.35 426.348  37
  10  -4   6 102.360 82.5937  32
  10  -4   6 165.791 114.252  33
  10  -4   6 224.921 145.420  41
 -10  -4  -6 452.124 139.616  22
 -10  -4  -6 399.624 96.5601  10
  10  -4   6 322.959 116.218  24
  10  -4   6 311.277 129.313  40
  10  -4   6 118.331 127.345  37
  10  -4   7 6862.84 409.017  33
  10  -4   7 6985.71 440.430  41
  10  -4   7 6660.24 381.038  40
 -10  -4  -7 5986.31 353.588  22
  10  -4   7 6557.34 363.868  24
 -10  -4  -7 5627.88 280.645  10
  10  -4   7 7079.14 435.581  37
  10  -4   7 5380.41 290.791  17
  10  -4   8 7535.84 431.118  41
  10  -4   8 6443.83 339.272  24
 -10  -4  -8 6496.71 329.105  22
  10  -4   8 6027.07 276.196  17
  10  -4   8 7127.40 393.142  33
  10  -4   8 6989.93 400.941  37
 -10  -4  -8 7024.09 414.447  38
  10  -4   9 8937.92 346.049  24
 -10  -4  -9 8753.73 314.434  22
  10  -4   9 8493.14 374.295  37
 -10  -4  -9 8620.54 394.398  38
  10  -4   9 9439.10 350.939  18
  10  -4   9 8300.03 264.443  17
  10  -4   9 8693.38 371.338  33
 -10  -4 -10 436.167 82.6809  38
  10  -4  10 529.448 79.8926  33
 -10  -2  12 520.664 81.5119  21
 -10  -2  11 195.703 74.7016  16
 -10  -2  11 250.669 81.4044  19
 -10  -2  11 330.058 98.9374  21
 -10  -2  10 285.491 97.2129  16
 -10  -2  10 297.942 99.6625  19
 -10  -2  10 248.337 109.642  21
 -10  -2   9 2521.22 246.286  21
 -10  -2   9 2399.48 231.722  20
 -10  -2   9 2408.19 225.843  19
 -10  -2   9 2358.39 200.738  12
 -10  -2   9 2409.51 215.111  16
 -10  -2   8 1207.45 169.480  19
 -10  -2   8 1348.34 174.294  20
 -10  -2   8 1191.91 176.330  21
 -10  -2   8 1206.79 155.717  12
 -10  -2   8 1258.34 161.390  16
 -10  -2   7 20313.9 575.212  16
  10  -2  -7 18914.3 1348.61  31
  10  -2  -7 22425.7 1491.00  29
 -10  -2   7 21423.3 609.405  12
 -10  -2   7 20102.0 607.044  20
 -10  -2   7 20574.6 619.529  19
 -10  -2   7 20701.9 640.681  21
 -10  -2   7 21294.2 1234.42   7
  10  -2  -7 21334.0 1165.35   3
 -10  -2   6 23876.1 670.265  15
 -10  -2   6 25968.5 650.544  12
  10  -2  -6 25298.4 1481.19  31
  10  -2  -6 24308.6 1220.60   3
 -10  -2   6 24306.1 617.867  10
 -10  -2   6 24582.7 1261.02   7
 -10  -2   6 24399.8 651.867  21
 -10  -2   5 11451.5 806.979   7
 -10  -2   5 11845.0 690.802   2
  10  -2  -5 11703.4 815.979   3
  10  -2  -5 14215.8 902.629  30
 -10  -2   4 3126.51 409.467   7
 -10  -2   4 3003.22 352.774   2
  10  -2  -4 3246.87 422.916   3
  10  -2  -4 2983.47 403.345  30
  10  -2  -3 7800.56 610.993   3
 -10  -2   3 8085.38 559.285   2
 -10  -2   3 7730.79 580.762   7
  10  -2  -2 23861.8 1020.98   3
 -10  -2   2 24116.3 950.567   2
 -10  -2   2 23554.6 947.523   7
  10  -2  -1 53833.9 1464.67   3
 -10  -2   1 51696.9 1335.85   7
  10  -2   0 28888.7 1042.83   3
 -10  -2   0 29463.5 960.902   7
 -10  -2  -1 2052.52 255.865   7
  10  -2   2 31993.5 1322.00   2
 -10  -2  -2 32910.7 989.128   7
  10  -2   3 36597.6 1506.37   2
  10  -2   4 34564.1 1550.82   2
  10  -2   5 14637.6 534.959  32
  10  -2   5 14685.8 554.576  33
 -10  -2  -5 15565.8 1080.22  26
  10  -2   5 14413.2 576.390  37
 -10  -2  -5 16609.6 522.415  10
  10  -2   5 16416.9 1124.32   2
  10  -2   5 17512.1 988.431   4
  10  -2   5 14691.1 569.394  41
  10  -2   5 14469.0 579.527  40
  10  -2   6 622.572 154.607  37
  10  -2   6 640.975 139.653  32
  10  -2   6 802.432 160.606  33
 -10  -2  -6 492.260 251.423  26
  10  -2   6 639.482 132.283  24
  10  -2   6 788.091 170.721  40
 -10  -2  -6 854.863 142.381  10
  10  -2   6 652.655 171.909  41
  10  -2   6 545.656 207.307   2
  10  -2   7 2983.49 258.996  24
  10  -2   7 3431.00 326.758  41
  10  -2   7 3371.51 309.343  40
 -10  -2  -7 2244.10 206.569  10
  10  -2   7 3064.02 284.991  33
  10  -2   7 3191.03 258.965  32
  10  -2   7 3291.50 310.404  37
  10  -2   8 8879.87 417.933  24
  10  -2   8 8446.73 440.870  40
  10  -2   8 8447.31 491.214  41
 -10  -2  -8 9005.25 373.946  10
  10  -2   8 8956.96 479.965  37
  10  -2   8 8801.20 460.766  33
  10  -2   9 7325.44 346.476  24
 -10  -2  -9 7703.65 305.039  10
  10  -2   9 7661.20 396.413  33
  10  -2   9 7866.66 360.927  18
 -10  -2 -10 1778.36 151.148  22
 -10  -2 -10 1982.52 125.083  10
  10  -2  10 1949.88 156.177  18
  10  -2  10 1800.68 172.120  33
 -10   0  11 191.166 94.8924  21
 -10   0  11 382.942 106.087  19
 -10   0  10 505.902 113.603  16
 -10   0  10 414.280 101.020  12
 -10   0  10 602.570 134.996  19
 -10   0  10 633.658 143.082  20
 -10   0  10 595.501 139.828  21
 -10   0   9 3978.95 296.059  19
 -10   0   9 3993.66 296.760  21
 -10   0   9 4070.75 298.989  20
 -10   0   9 3936.26 256.342  14
 -10   0   9 4225.70 282.643  12
 -10   0   9 3863.87 268.094  16
 -10   0   9 4078.45 280.354  15
 -10   0   8 586.872 126.591  12
 -10   0   8 382.046 145.059  39
 -10   0   8 618.290 141.721  19
 -10   0   8 420.509 127.229  20
 -10   0   8 476.453 117.356  21
 -10   0   8 583.987 127.524  16
 -10   0   8 642.302 135.464  15
 -10   0   8 653.145 127.065  14
 -10   0   7 7376.26 375.098  21
 -10   0   7 7043.30 373.860  20
 -10   0   7 7193.75 378.024  19
 -10   0   7 6715.71 411.964  39
  10   0  -7 6625.69 795.366  31
  10   0  -7 7139.18 846.814  29
 -10   0   7 7760.98 722.279   7
 -10   0   7 7708.75 356.694  14
 -10   0   7 8056.44 379.770  12
 -10   0   7 7826.00 388.977  15
 -10   0   7 7678.51 353.346  16
 -10   0   6 8658.74 716.822   7
  10   0  -6 7624.80 795.336  31
  10   0  -6 8252.89 853.540  29
 -10   0   5 168.895 139.429   7
  10   0  -5 172.186 135.712   3
  10   0  -5 244.753 202.725  31
 -10   0   4 4852.09 485.780   7
  10   0  -4 4930.19 481.910   3
  10   0  -4 4820.43 553.819  31
 -10   0   3 1496.80 265.841   7
  10   0  -3 1689.70 285.130   3
  10   0  -3 1331.98 293.103  31
 -10   0   2 45530.7 1305.07   7
  10   0  -2 41282.6 1365.48  31
 -10   0   1 100377. 1873.78   7
  10   0  -1 96953.9 1967.07  31
 -10   0   0 46383.8 1269.60   7
  10   0   0 45978.2 1040.96   1
  10   0   0 42677.1 1201.30  31
  10   0   1 11733.0 606.953   1
  10   0   1 13380.3 608.641  31
 -10   0  -1 12367.0 662.455   7
 -10   0  -1 14091.8 557.539  26
 -10   0  -2 396.428 138.877  26
 -10   0  -2 67.9319 103.828   7
  10   0   2 204.042 124.129   1
  10   0   3 61083.0 1673.49   1
 -10   0  -3 59310.0 1587.06  26
  10   0   4 7241.19 641.486   1
  10   0   4 7213.35 621.121   4
 -10   0  -4 6117.73 581.348  26
 -10   0  -5 31547.6 1453.41  26
  10   0   5 29912.1 814.191  40
  10   0   5 34852.1 1429.81   4
  10   0   5 34861.3 1500.38   1
  10   0   5 31941.7 1488.63   2
  10   0   5 29882.7 752.674  32
  10   0   5 30498.1 773.143  33
  10   0   5 30818.1 812.839  37
 -10   0  -6 579.394 151.539  35
  10   0   6 822.380 155.715  37
 -10   0  -6 415.347 232.117  26
  10   0   6 422.713 110.858  24
  10   0   6 192.368 77.9615   8
  10   0   6 729.967 162.282  40
  10   0   6 476.221 214.734   4
  10   0   6 283.108 216.601   2
  10   0   6 174.545 217.189   1
  10   0   6 529.026 138.134  32
  10   0   6 712.924 156.050  33
  10   0   7 866.667 150.667  24
  10   0   7 1049.24 204.585  37
 -10   0  -7 1033.68 172.935  35
  10   0   7 1092.73 191.554  33
  10   0   7 1187.27 169.392  32
  10   0   7 1308.47 206.160  40
  10   0   7 474.617 106.093   8
 -10   0  -8 7211.59 403.835  35
  10   0   8 7322.00 369.976  32
  10   0   8 7590.48 435.178  33
  10   0   8 6995.54 322.181  14
  10   0   8 7267.48 437.963  40
  10   0   8 6906.52 366.138  18
  10   0   8 7188.87 318.155   8
  10   0   9 6138.92 252.554   8
 -10   0  -9 6614.69 312.718  10
  10   0   9 5997.24 319.495  18
  10   0   9 6162.37 368.742  33
  10   0  10 2078.45 167.145  18
 -10   0 -10 2361.85 161.911  10
 -10   0 -11 1531.40 89.0517  10
  10   0  11 1381.84 99.8152  18
 -10   0 -11 1349.55 104.048  22
 -10   2  11 545.145 109.542  19
 -10   2  10 493.488 146.698  39
 -10   2  10 75.6367 72.5843  12
 -10   2  10 246.105 81.9784  15
 -10   2  10 286.006 95.4204  14
 -10   2  10 247.279 102.843  20
 -10   2  10 321.767 114.484  21
 -10   2  10 178.227 90.8233  19
 -10   2  10 132.863 67.4896  17
 -10   2   9 2404.73 222.460  14
 -10   2   9 2546.41 226.566  12
 -10   2   9 2095.72 263.401  39
 -10   2   9 2390.44 236.710  21
 -10   2   9 2321.50 242.259  20
 -10   2   9 2378.68 233.198  19
 -10   2   9 2396.63 215.904  15
 -10   2   8 1489.11 194.578  12
 -10   2   8 1643.05 194.711  14
 -10   2   8 1828.15 207.446  20
 -10   2   8 1941.99 218.386  21
 -10   2   8 1736.40 206.482  19
 -10   2   8 1626.98 190.878  15
 -10   2   7 20165.2 728.308  39
 -10   2   7 20510.7 630.483  15
 -10   2   7 20320.2 625.760  12
 -10   2   7 19559.9 607.011  14
  10   2  -7 20761.5 1303.87   5
 -10   2   7 20274.1 1100.59   7
  10   2  -7 21606.7 1559.39  29
 -10   2   7 19751.3 619.261  19
 -10   2   7 21017.8 643.383  20
 -10   2   7 19520.8 616.962  21
 -10   2   6 26468.9 779.178  39
 -10   2   6 26521.9 1204.92   7
  10   2  -6 25818.2 1567.30  29
 -10   2   6 26377.3 673.951  19
 -10   2   6 26543.5 683.056  20
 -10   2   6 25651.3 666.178  14
 -10   2   6 26504.2 680.410  12
 -10   2   6 26585.6 687.123  15
 -10   2   5 12518.7 798.195   7
  10   2  -5 14478.4 1083.17  29
 -10   2   4 2936.56 378.773   7
  10   2  -4 3119.33 479.983  29
 -10   2   3 8574.67 609.710   7
  10   2  -3 7785.59 671.516  29
 -10   2   2 26325.8 1030.43   7
  10   2  -1 51423.4 1215.56   1
 -10   2   1 53688.5 1456.00   7
  10   2   0 24644.8 912.582   1
 -10   2   0 24955.0 1005.87   7
  10   2   1 2690.58 333.760   1
 -10   2  -1 2619.84 350.562   7
  10   2   2 33156.6 1230.74   1
  10   2   2 34594.0 1236.04   4
 -10   2  -2 35499.6 1110.11  26
  10   2   3 35186.2 1372.62   1
  10   2   3 33542.5 1306.53   4
 -10   2  -3 37050.2 1303.27  26
  10   2   4 34661.4 1412.45   4
  10   2   4 34650.3 1453.61   1
 -10   2  -4 33851.1 1404.18  26
  10   2   5 13171.0 525.333  32
  10   2   5 13475.3 531.361  33
 -10   2  -5 13061.3 976.958  26
 -10   2  -5 13273.5 494.608  23
  10   2   5 12519.3 558.114  40
 -10   2  -5 13146.7 556.026  35
  10   2   5 12316.5 515.799  36
  10   2   5 15907.0 1044.35   1
  10   2   5 14360.6 974.651   4
  10   2   5 15315.3 495.161   8
  10   2   6 701.215 156.088  36
 -10   2  -6 715.032 182.247  35
  10   2   6 607.576 141.499  32
  10   2   6 648.787 142.152  33
 -10   2  -6 281.318 177.005  26
  10   2   6 801.540 234.554   4
  10   2   6 602.406 229.273   1
  10   2   6 798.408 130.648  18
  10   2   6 477.841 153.458  40
  10   2   6 829.381 136.749   8
 -10   2  -7 3478.12 320.847  35
  10   2   7 3318.53 326.325  40
  10   2   7 2902.18 234.987  18
  10   2   7 3442.64 288.670  32
  10   2   7 3061.47 293.980  33
  10   2   7 2253.26 206.884   8
  10   2   8 8461.14 453.492  33
  10   2   8 7657.65 389.483  32
  10   2   8 8611.23 365.144   8
  10   2   8 7898.92 480.335  40
 -10   2  -8 8477.63 470.279  35
  10   2   8 8214.90 379.869  14
  10   2   8 7796.75 370.029  18
  10   2   9 7767.19 308.934   8
  10   2   9 7766.03 336.985  18
 -10   2  -9 7438.76 398.656  35
  10   2   9 7719.43 322.061  14
 -10   2 -10 2261.53 152.215  10
  10   2  10 1868.67 141.484  18
  10   2  10 1924.77 129.802  14
 -10   2 -10 1633.74 163.890  35
  10   2  10 2224.92 132.334   8
  10   4 -11 1325.24 124.289  25
 -10   4  10 347.660 95.0725  20
 -10   4  10 344.047 90.5258  18
 -10   4  10 210.076 133.101  39
  10   4 -10 462.861 118.970  34
 -10   4  10 258.587 75.9725  15
 -10   4  10 342.396 99.1220  14
 -10   4   9 808.506 125.180  17
 -10   4   9 964.637 144.354  18
 -10   4   9 897.586 153.298  14
 -10   4   9 861.838 137.275  15
 -10   4   9 1281.30 219.808  39
 -10   4   9 930.223 138.325  20
 -10   4   9 845.773 139.264  19
 -10   4   8 3475.81 249.294  17
 -10   4   8 3766.80 279.248  15
 -10   4   8 3509.42 277.218  12
 -10   4   8 3671.09 278.048  14
 -10   4   8 4672.06 387.003  39
 -10   4   8 4064.25 285.217  20
 -10   4   8 3575.72 265.679  18
 -10   4   8 4017.63 273.834  19
 -10   4   7 11484.1 483.590  15
 -10   4   7 10403.6 424.901  17
 -10   4   7 10768.3 470.052  14
 -10   4   7 11148.9 478.761  12
 -10   4   7 11341.0 571.231  39
 -10   4   7 10872.9 456.779  20
 -10   4   7 10874.0 461.755  18
 -10   4   7 11492.7 456.738  19
 -10   4   6 71373.4 1132.98  20
 -10   4   6 68662.8 1141.10  18
 -10   4   6 68937.7 1143.53  14
 -10   4   6 69785.6 1106.29  13
 -10   4   6 69209.6 1163.69  12
 -10   4   6 72217.3 1198.64  15
 -10   4   6 72849.0 1366.65  39
  10   4  -6 71320.1 2340.20   5
 -10   4   5 8885.05 454.009  39
 -10   4   5 8256.42 409.471  34
 -10   4   5 7896.41 382.654  12
 -10   4   5 7524.29 371.104  13
 -10   4   5 7528.76 366.688  14
  10   4  -5 8497.58 916.706  29
  10   4  -5 7383.22 727.137   5
 -10   4   5 7760.75 394.918  15
 -10   4   5 8001.88 371.224  20
 -10   4   5 7915.50 378.174  18
 -10   4   4 2719.49 367.869   7
  10   4  -4 3473.07 553.501  29
 -10   4   3 14908.1 828.892   7
  10   4  -3 14435.9 1006.52  29
 -10   4   2 11291.2 723.402   7
  10   4  -2 11196.8 706.807   1
  10   4  -2 10859.3 784.838  29
 -10   4   1 17581.9 908.249   7
  10   4  -1 17460.4 904.686   1
 -10   4   0 12147.4 774.454   7
  10   4   0 11475.5 657.976   4
  10   4   0 11676.2 773.800   1
 -10   4  -1 620.249 230.943   7
  10   4   1 607.380 237.943   1
  10   4   1 556.816 174.228   4
  10   4   2 30697.7 1376.50   1
  10   4   2 31356.0 1288.26   4
  10   4   3 39647.0 911.578  32
 -10   4  -3 39128.2 1528.21  26
 -10   4  -3 38301.0 875.109  23
  10   4   3 40670.8 947.694  36
  10   4   3 36813.5 1579.98   1
  10   4   3 37300.2 1493.34   4
  10   4   4 32283.0 862.057  32
 -10   4  -4 33052.3 827.042  25
 -10   4  -4 33518.1 1549.71  26
 -10   4  -4 34373.7 860.760  23
  10   4   4 33307.5 723.042   8
  10   4   4 34313.6 1593.40   1
  10   4   4 34436.9 1510.84   4
 -10   4  -4 31879.9 865.567  35
  10   4   4 32757.5 885.729  36
  10   4   4 33355.2 932.057  40
  10   4   5 5340.88 366.389  32
 -10   4  -5 5183.41 340.552  25
 -10   4  -5 4999.41 645.663  26
 -10   4  -5 5591.87 365.778  23
  10   4   5 5240.87 377.483  36
 -10   4  -5 5523.68 393.785  35
  10   4   5 6719.62 704.905   4
  10   4   5 6888.24 740.397   1
  10   4   5 5068.62 389.106  40
  10   4   5 6480.55 334.415   8
 -10   4  -6 48.4540 81.3363  25
 -10   4  -6 227.496 114.250  23
  10   4   6 381.964 111.082   8
  10   4   6 211.763 126.345  32
  10   4   6 68.2388 131.489  40
  10   4   6 212.894 122.782  36
 -10   4  -6 186.264 127.770  35
 -10   4  -7 6835.53 445.314  35
  10   4   7 6609.51 401.817  36
 -10   4  -7 6565.76 371.219  23
  10   4   7 6302.55 348.647  14
  10   4   7 6564.29 391.864  32
  10   4   7 6899.24 390.354  39
  10   4   7 6235.16 319.935   8
  10   4   8 6216.69 320.168  14
  10   4   8 6329.05 347.042  32
 -10   4  -8 6953.81 420.210  35
  10   4   8 6423.56 340.533  36
 -10   4  -8 6416.70 323.337  23
  10   4   8 6323.64 303.625   8
  10   4   9 9458.18 308.511   8
  10   4   9 9264.66 332.261  14
  10   4  10 792.665 73.6904   8
 -10   4 -10 933.806 76.4643  10
 -10   4 -10 747.357 111.773  35
  10   4  10 821.482 82.1012  14
  10   6 -10 91.8948 66.7703  34
  10   6 -10-5.05154 71.7228  25
 -10   6  10 66.4367 79.4186  39
 -10   6   9 277.913 129.810  39
  10   6  -9 44.8152 92.3240  34
 -10   6   9 156.180 75.1223  15
 -10   6   9 219.707 85.6525  14
 -10   6   8 1326.34 211.589  39
 -10   6   8 1276.15 153.526  15
 -10   6   8 1336.15 166.475  14
  10   6  -8 1361.05 205.829  34
 -10   6   7 7777.79 464.578  39
 -10   6   7 7874.16 389.905  15
  10   6  -7 7036.03 420.699  42
 -10   6   7 7752.29 372.965  14
 -10   6   7 7811.06 361.271  13
 -10   6   6 18068.4 690.892  39
 -10   6   6 17876.2 609.774  15
  10   6  -6 19005.2 740.906  42
 -10   6   6 16318.8 548.935  14
 -10   6   6 16713.6 561.379  13
  10   6  -5 9859.41 558.132  42
 -10   6   5 9260.88 450.847  34
 -10   6   5 9421.25 488.910  39
 -10   6   5 8909.64 441.002  15
 -10   6   5 8808.18 400.389  14
 -10   6   5 9419.30 437.560  13
 -10   6   4 7665.25 476.880  42
  10   6  -4 8755.83 532.019  42
 -10   6   4 8607.58 454.416  34
 -10   6   4 8545.90 447.638  39
 -10   6   4 7963.25 412.417  15
 -10   6   4 7677.32 363.376  14
 -10   6   4 8232.72 415.944  13
 -10   6   3 1027.65 154.106  25
 -10   6   3 789.164 181.383  42
  10   6  -3 1135.06 222.037  42
 -10   6   3 826.007 166.234  34
  10   6  -3 1231.67 157.291   9
 -10   6   3 1128.12 173.211  13
 -10   6   3 1321.68 178.060  15
 -10   6   2 10555.3 451.706  15
 -10   6   2 10579.1 456.665  13
 -10   6   2 10510.0 462.187  25
 -10   6   2 10438.3 544.629  42
  10   6  -2 10780.0 572.991  42
  10   6  -2 10727.6 855.167   1
  10   6  -2 10910.7 448.227   9
 -10   6   2 10697.8 515.539  34
 -10   6   1 15890.8 533.005  15
 -10   6   1 15967.8 548.783  13
 -10   6   1 15430.6 572.266  25
 -10   6   1 15411.5 528.962  23
 -10   6   1 15037.7 647.586  42
  10   6  -1 15331.5 670.604  42
  10   6  -1 16266.3 1064.07   1
  10   6  -1 16906.9 563.231   9
 -10   6   1 16039.5 630.450  34
 -10   6   0 3472.37 256.172  13
 -10   6   0 3735.78 298.206  25
 -10   6   0 3378.65 266.547  23
 -10   6   0 3288.56 317.341  42
  10   6   0 3031.15 303.207  42
  10   6   0 4061.96 553.099   1
 -10   6   0 3829.74 469.948   7
  10   6   0 4015.29 286.004   9
 -10   6   0 3333.41 300.455  34
  10   6   0 3279.16 279.412  36
 -10   6  -1 651.717 168.120  34
  10   6   1 747.189 151.355  32
 -10   6  -1 965.699 158.539  13
 -10   6  -1 737.308 148.843  23
 -10   6  -1 698.272 156.972  25
 -10   6  -1 548.163 147.733  42
  10   6   1 681.226 165.857  42
  10   6   1 580.670 241.862   1
  10   6   1 1091.45 162.671   9
 -10   6  -1 1214.06 290.298   7
[truncated: 283,009 more chars]
