# Supplementary material for: Chiral arylsulfinylamides as reagents for visible light-mediated asymmetric alkene aminoarylations
Source: Nat Chem. 2024 Jan 16;16(4):607–14. doi: 10.1038/s41557-023-01414-8 (PMC10997517; doi:10.1038/s41557-023-01414-8)
Supplement: Supplementary file 5 — Coordinates of DFT calculations. [file 41557_2023_1414_MOESM5_ESM.zip]

Archive with 15 entries (14 files):
- Calculations_Archive_Files/
- Calculations_Archive_Files/[Ir[(dFCF3)ppy]2(dtbpy)]+.txt
- Calculations_Archive_Files/[Ir[(dFCF3)ppy]2(dtbpy)]•.txt
- Calculations_Archive_Files/Anion_N-(p-tolylsulfinyl)acetamide.txt
- Calculations_Archive_Files/III.txt
- Calculations_Archive_Files/III ́.txt
- Calculations_Archive_Files/IV.txt
- Calculations_Archive_Files/PhCO2H.txt
- Calculations_Archive_Files/PhCO2K.txt
- Calculations_Archive_Files/SO.txt
- Calculations_Archive_Files/TS_I_III (S,R).txt
- Calculations_Archive_Files/TS_I_III (S,S).txt
- Calculations_Archive_Files/TS_III_IV.txt
- Calculations_Archive_Files/V.txt
- Calculations_Archive_Files/VI.txt
