# Supplementary material for: Chiral arylsulfinylamides as reagents for visible light-mediated asymmetric alkene aminoarylations
Source: Nat Chem. 2024 Jan 16;16(4):607–14. doi: 10.1038/s41557-023-01414-8 (PMC10997517; doi:10.1038/s41557-023-01414-8)
Supplement: Supplementary file 5 — Coordinates of DFT calculations. [file 41557_2023_1414_MOESM5_ESM.zip › Calculations_Archive_Files/[Ir[(dFCF3)ppy]2(dtbpy)]+.txt]

[Ir[(dFCF3)ppy]2(dtbpy)]+

 Ir                  0.08640500   -0.03499900   -0.00223500
 C                 -0.28568200    2.11957900   -2.08705500
 C                  1.45788100    2.48801400   -0.56123300
 C                 -0.00936600    3.30080100   -2.75165000
 H                 -1.08810000    1.46306100   -2.40302800
 C                  1.77612100    3.69399700   -1.20321000
 C                  1.04084900    4.10142900   -2.30261000
 H                  2.59272100    4.30074800   -0.84173500
 H                  1.28036000    5.03322100   -2.80526100
 C                  2.13443500    1.90611100    0.60017600
 C                  3.20374000    2.48710900    1.28865800
 C                  1.63622500    0.65093400    1.04157600
 C                  3.80703100    1.89517200    2.38234200
 C                  2.23732700    0.03624500    2.14358600
 C                  3.29502500    0.66809800    2.77973000
 H                  4.63400200    2.36811800    2.89655200
 H                  1.90334900   -0.92490600    2.52088200
 N                  0.42891100    1.72769000   -1.02507500
 C                  1.49949200   -2.46838400   -0.64104400
 C                  2.10842900   -0.68808500   -2.17370700
 C                  2.35356200   -3.32044800   -1.34803300
 C                  2.93780700   -1.58597000   -2.82823300
 H                  2.05507900    0.33215200   -2.53977600
 C                  3.08692400   -2.91168400   -2.44596700
 H                  3.74114200   -3.59354500   -2.97418200
 C                  0.70040500   -2.84621700    0.52691800
 C                  0.66769100   -4.10087500    1.15373400
 C                 -0.13921600   -4.29416000    2.26114600
 H                  1.27138700   -4.91154400    0.77429200
 C                 -0.84192300   -2.01169800    2.08581200
 C                 -0.90749200   -3.23089800    2.73563100
 H                 -0.16985700   -5.26149300    2.75268900
 H                 -1.41442700   -1.15548800    2.42353000
 C                 -2.90910000   -0.07246500   -0.57357100
 C                 -1.80734100   -1.39230300   -2.12647900
 C                 -4.13858100   -0.37603100   -1.15833600
 C                 -2.99605100   -1.73069900   -2.75061100
 H                 -0.85365300   -1.77252600   -2.48019000
 C                 -4.20810200   -1.21767300   -2.27042500
 H                 -5.04359600    0.04475800   -0.74290600
 C                 -2.77535400    0.82242800    0.61033000
 C                 -3.86600900    1.45057800    1.21139800
 C                 -3.68671400    2.27672300    2.32272100
 H                 -4.85733600    1.29505800    0.80946100
 C                 -1.33225700    1.78745800    2.14453400
 C                 -2.37386000    2.43740200    2.78471100
 H                 -0.30587500    1.89136400    2.48347800
 N                 -1.76010800   -0.57828700   -1.06277700
 N                 -1.52490400    0.99326700    1.08216500
 N                 -0.06105300   -1.82867600    1.01380100
 C                  1.37038900   -1.11959600   -1.06810100
 C                 -1.79552100   -3.41600100    3.93081100
 F                 -2.42840300   -2.28380600    4.27222300
 F                 -1.09933800   -3.82760400    5.00488800
 F                 -2.73814600   -4.34903900    3.70509600
 F                  2.48966800   -4.60646400   -0.96770600
 F                  3.64173600   -1.15790100   -3.89299100
 C                 -0.81457500    3.70856800   -3.95032500
 F                 -1.25737700    4.97282600   -3.83836900
 F                 -1.88544100    2.92135300   -4.13233600
 F                 -0.08528100    3.65609200   -5.07980300
 F                  3.86389600    0.06565600    3.84084900
 F                  3.69154500    3.68019800    0.89417800
 C                 -5.52262200   -1.58235500   -2.95346000
 C                 -5.70680400   -3.10956200   -2.88634200
 H                 -4.89615900   -3.63867800   -3.39513500
 H                 -5.74439400   -3.45261000   -1.84771500
 H                 -6.64693500   -3.38464800   -3.37425800
 C                 -6.72608200   -0.90993900   -2.28574000
 H                 -6.83658000   -1.22011900   -1.24155000
 H                 -6.65318800    0.18188800   -2.32338700
 H                 -7.63704500   -1.20046000   -2.81631900
 C                 -5.45739200   -1.13346000   -4.42492300
 H                 -5.31029200   -0.05121500   -4.49664700
 H                 -4.64592500   -1.62854200   -4.96577100
 H                 -6.39758500   -1.38718400   -4.92407500
 C                 -4.84124400    2.98680200    3.02282900
 C                 -6.19249800    2.67016500    2.37442600
 H                 -6.22881200    2.99791400    1.33040700
 H                 -6.42202900    1.60032800    2.41613900
 H                 -6.98076900    3.20041200    2.91596300
 C                 -4.87993700    2.53643400    4.49472900
 H                 -5.03465800    1.45542300    4.56815700
 H                 -3.95542300    2.78894300    5.02149800
 H                 -5.70657300    3.03819700    5.00697700
 C                 -4.60082100    4.50605100    2.95286700
 H                 -3.66878600    4.79235300    3.44825800
 H                 -4.55806600    4.84658100    1.91360600
 H                 -5.42242100    5.02795000    3.45298300
 H                 -2.14727200    3.06353400    3.64046300
 H                 -2.96122600   -2.39271000   -3.60855000

E(RM062X) = -2942.00423901
Zero-point correction= 0.689914 (Hartree/Particle)
Thermal correction to Energy= 0.727502
Thermal correction to Enthalpy= 0.728304
Thermal correction to Gibbs Free Energy= 0.620261
Sum of electronic and zero-point Energies= -2941.314325
Sum of electronic and thermal Energies= -2941.276737
Sum of electronic and thermal Enthalpies= -2941.275935
Sum of electronic and thermal Free Energies= -2941.383978
