# Supplementary material for: Chiral arylsulfinylamides as reagents for visible light-mediated asymmetric alkene aminoarylations
Source: Nat Chem. 2024 Jan 16;16(4):607–14. doi: 10.1038/s41557-023-01414-8 (PMC10997517; doi:10.1038/s41557-023-01414-8)
Supplement: Supplementary file 5 — Coordinates of DFT calculations. [file 41557_2023_1414_MOESM5_ESM.zip › Calculations_Archive_Files/[Ir[(dFCF3)ppy]2(dtbpy)]•.txt]

[Ir[(dFCF3)ppy]2(dtbpy)]•

 Ir                  0.11400800   -0.00722700    0.00044000
 C                 -0.29337900    2.10396100   -2.10530900
 C                  1.44932100    2.52722400   -0.59099800
 C                 -0.04625900    3.28547800   -2.78195500
 H                 -1.08263200    1.42146800   -2.40122000
 C                  1.73693100    3.73489200   -1.24599500
 C                  0.98756200    4.11450600   -2.34558700
 H                  2.54004400    4.36442400   -0.89339700
 H                  1.20412900    5.04579400   -2.85964200
 C                  2.13854000    1.97380700    0.57803600
 C                  3.20228700    2.58085300    1.25202400
 C                  1.65465600    0.71899200    1.04157600
 C                  3.81694800    2.01811000    2.35485300
 C                  2.27080900    0.13537200    2.15493300
 C                  3.32087000    0.79133300    2.77614100
 H                  4.63922500    2.51109500    2.85755200
 H                  1.94713600   -0.82278100    2.55028300
 N                  0.43809500    1.73908500   -1.04562400
 C                  1.52162100   -2.46614600   -0.57467800
 C                  2.15798300   -0.73215500   -2.14675100
 C                  2.38191700   -3.33999600   -1.24607800
 C                  2.99101500   -1.64950600   -2.76593500
 H                  2.11100500    0.27857300   -2.54080600
 C                  3.13129400   -2.96559900   -2.34559800
 H                  3.78974600   -3.66394700   -2.84623600
 C                  0.70152200   -2.81194900    0.58974300
 C                  0.63930900   -4.05493600    1.23898000
 C                 -0.19439300   -4.21761800    2.33140100
 H                  1.23872300   -4.88073100    0.88621700
 C                 -0.86579200   -1.92960800    2.09802100
 C                 -0.96100900   -3.13681000    2.76774000
 H                 -0.24938200   -5.17533400    2.83952700
 H                 -1.43712400   -1.05691500    2.39501100
 C                 -2.84679300   -0.03612600   -0.56746000
 C                 -1.73191700   -1.35941000   -2.15956200
 C                 -4.08338700   -0.34298200   -1.21319700
 C                 -2.90192100   -1.68434900   -2.80898100
 H                 -0.77550000   -1.74194400   -2.50886300
 C                 -4.13662500   -1.15360600   -2.32233900
 H                 -4.99356000    0.08135100   -0.80986100
 C                 -2.73203600    0.79865600    0.58347400
 C                 -3.84238900    1.40722800    1.24469100
 C                 -3.67446400    2.20193800    2.35390800
 H                 -4.83559300    1.22731200    0.85428500
 C                 -1.29830600    1.79320300    2.15973900
 C                 -2.33942400    2.40336700    2.82305900
 H                 -0.27194500    1.91979500    2.49670500
 N                 -1.67471000   -0.56119500   -1.07966700
 N                 -1.45897800    1.00737700    1.08119400
 N                 -0.05513200   -1.77670400    1.04423500
 C                  1.40109800   -1.12620500   -1.03708900
 C                 -1.87873300   -3.29101300    3.94319500
 F                 -1.21155100   -3.68325700    5.04489600
 F                 -2.82087900   -4.22607500    3.71778200
 F                 -2.51485000   -2.15018900    4.24675900
 F                  2.51133700   -4.61754300   -0.82769300
 F                  3.71177800   -1.25479200   -3.83565500
 C                 -0.87739900    3.67915400   -3.96595200
 F                 -0.11989500    3.86433600   -5.06350900
 F                 -1.52583400    4.83987000   -3.75294900
 F                 -1.80202300    2.75674800   -4.26996400
 F                  3.90293600    0.21711100    3.84906100
 F                  3.67701600    3.77389400    0.83351200
 C                 -5.43721900   -1.50279000   -3.04126800
 C                 -5.63146700   -3.02984100   -3.01476700
 H                 -4.80702400   -3.55053300   -3.51038200
 H                 -5.69538800   -3.39379300   -1.98399500
 H                 -6.55909600   -3.29648500   -3.53247400
 C                 -6.65859200   -0.84646000   -2.39017900
 H                 -6.78720500   -1.17316200   -1.35294600
 H                 -6.58460500    0.24598800   -2.40400300
 H                 -7.55941200   -1.12818400   -2.94403100
 C                 -5.34796600   -1.02630200   -4.50245900
 H                 -5.20538700    0.05851100   -4.54751100
 H                 -4.51806800   -1.50225000   -5.03275100
 H                 -6.27384700   -1.27460600   -5.03224100
 C                 -4.83522400    2.86364800    3.09216000
 C                 -6.19149700    2.53860200    2.45866800
 H                 -6.24807600    2.89108800    1.42345800
 H                 -6.39508800    1.46270900    2.47132700
 H                 -6.98436400    3.03622500    3.02551200
 C                 -4.84747600    2.37232600    4.55120600
 H                 -4.97951400    1.28599700    4.59243800
 H                 -3.91750800    2.62328900    5.06953300
 H                 -5.67448500    2.84101500    5.09521300
 C                 -4.63976000    4.39057400    3.07085000
 H                 -3.70306800    4.68470300    3.55315300
 H                 -4.62674800    4.76462200    2.04179100
 H                 -5.46222200    4.87881500    3.60448200
 H                 -2.12568800    3.01952400    3.68837900
 H                 -2.86179300   -2.33272200   -3.67620600

E(UM062X) = -2942.11609760
Zero-point correction= 0.686313 (Hartree/Particle)
Thermal correction to Energy= 0.724105
Thermal correction to Enthalpy= 0.724907
Thermal correction to Gibbs Free Energy= 0.616089
Sum of electronic and zero-point Energies= -2941.429784
Sum of electronic and thermal Energies= -2941.391992
Sum of electronic and thermal Enthalpies= -2941.391191
Sum of electronic and thermal Free Energies= -2941.500008
