# Supplementary material for: Chiral arylsulfinylamides as reagents for visible light-mediated asymmetric alkene aminoarylations
Source: Nat Chem. 2024 Jan 16;16(4):607–14. doi: 10.1038/s41557-023-01414-8 (PMC10997517; doi:10.1038/s41557-023-01414-8)
Supplement: Supplementary file 5 — Coordinates of DFT calculations. [file 41557_2023_1414_MOESM5_ESM.zip › Calculations_Archive_Files/Anion_N-(p-tolylsulfinyl)acetamide.txt]

 Anion of N-(p-tolylsulfinyl)acetamide
 
 N                 -1.76826200   -0.45233200    0.38498100
 S                  -1.08935000    0.80765900   -0.49376200
 C                 -3.08644400   -0.57239800    0.13275500
 O                 -3.78768700    0.17429100   -0.58643100
 C                 -3.75406000   -1.74838500    0.82623700
 H                 -4.54047300   -1.37349400    1.48740400
 H                 -3.04407200   -2.34011200    1.40397300
 H                 -4.23157300   -2.37992500    0.07153000
 C                  0.62735800    0.32237000   -0.22572800
 C                  1.49942700    1.20233200    0.40004600
 C                  1.08707400   -0.90088100   -0.71762400
 C                  2.84199900    0.84480500    0.55600200
 H                  1.12021500    2.15142800    0.76623000
 C                  2.42480100   -1.24379600   -0.55925900
 H                  0.39796000   -1.58378800   -1.20700400
 C                  3.32366500   -0.37601200    0.07997700
 H                  3.52334700    1.52952700    1.05459700
 H                  2.78234300   -2.19933600   -0.93548000
 O                 -1.22056400    2.13191900    0.25854300
 C                  4.77277900   -0.76270200    0.23576800
 H                  5.25433400   -0.87256400   -0.74095900
 H                  4.86819700   -1.72047000    0.75605400
 H                  5.32356100   -0.00918200    0.80303800

E(RM062X) = -952.237023879
Zero-point correction= 0.175394 (Hartree/Particle)
Thermal correction to Energy= 0.185527
Thermal correction to Enthalpy= 0.186329
Thermal correction to Gibbs Free Energy= 0.141241
Sum of electronic and zero-point Energies= -952.061630
Sum of electronic and thermal Energies= -952.051497
Sum of electronic and thermal Enthalpies= -952.050695
Sum of electronic and thermal Free Energies= -952.095783
