# Supplementary material for: Chiral arylsulfinylamides as reagents for visible light-mediated asymmetric alkene aminoarylations
Source: Nat Chem. 2024 Jan 16;16(4):607–14. doi: 10.1038/s41557-023-01414-8 (PMC10997517; doi:10.1038/s41557-023-01414-8)
Supplement: Supplementary file 5 — Coordinates of DFT calculations. [file 41557_2023_1414_MOESM5_ESM.zip › Calculations_Archive_Files/III.txt]

III
 
 C                 -0.78848000    1.61278700   -0.26822500
 C                 -0.05348400    1.11874100   -1.34002400
 C                 -0.21380300    2.45734400    0.67695600
 C                  1.29975300    1.43521500   -1.43361500
 H                 -0.51081900    0.45773000   -2.07219500
 C                  1.13814400    2.76630200    0.56602200
 H                 -0.81623200    2.83433100    1.49731300
 C                  1.91524700    2.25115700   -0.48013900
 H                  1.88925000    1.02358600   -2.24823600
 H                  1.60360800    3.40580200    1.31182300
 C                  3.38909300    2.55090400   -0.54937700
 H                  3.89959900    2.14709000    0.33166200
 H                  3.84239900    2.10642500   -1.43840400
 H                  3.57258600    3.62928800   -0.56895600
 S                 -2.54707500    1.24728000   -0.15305200
 O                 -2.95810300    1.70415800    1.21956100
 N                 -2.49257300   -0.47396800   -0.16018900
 C                 -3.22011800   -1.16891800   -1.12203000
 C                 -3.82440100   -0.39703300   -2.27473100
 H                 -4.61245300    0.27248600   -1.92076600
 H                 -3.08172400    0.20688900   -2.80019800
 H                 -4.25261700   -1.12579400   -2.96083700
 O                 -3.34407500   -2.38234700   -1.03812600
 C                 -2.01953200   -1.24413600    1.04116500
 C                 -0.73054300   -0.72796600    1.59260700
 H                 -0.77284500   -0.09169700    2.47271200
 C                  0.53899500   -1.02879600    1.03226600
 C                  1.71780400   -0.50894300    1.61673400
 C                  0.69517900   -1.81076600   -0.14557500
 C                  2.97525400   -0.73818200    1.07346800
 H                  1.63272400    0.09855100    2.51403900
 C                  1.94090100   -2.04402100   -0.69124700
 H                 -0.17901900   -2.22052300   -0.64437000
 C                  3.09205000   -1.50191000   -0.09471700
 H                  3.84837000   -0.31589700    1.55697400
 H                  2.05453800   -2.63449200   -1.59499800
 O                  4.26795700   -1.77445800   -0.71792900
 C                  5.45422200   -1.23096100   -0.15851700
 H                  5.61909100   -1.61012800    0.85540400
 H                  6.26765400   -1.55411800   -0.80590800
 H                  5.41192400   -0.13651500   -0.14014500
 C                 -3.12378100   -1.32495800    2.09518300
 H                 -2.82232500   -2.02204000    2.88213000
 H                 -3.30706700   -0.34299800    2.53497500
 H                 -4.04855900   -1.69282100    1.64278900
 H                 -1.85811100   -2.24783100    0.64007800

E(UM062X) = -1415.40082841 
Zero-point correction= 0.375027 (Hartree/Particle)
38711- Thermal correction to Energy= 0.393021
38712- Thermal correction to Enthalpy= 0.393822
38713- Thermal correction to Gibbs Free Energy= 0.331849
38714- Sum of electronic and zero-point Energies= -1415.025802
38715- Sum of electronic and thermal Energies= -1415.007808
38716- Sum of electronic and thermal Enthalpies= -1415.007006
38717- Sum of electronic and thermal Free Energies= -1415.068980
