# Supplementary material for: Chiral arylsulfinylamides as reagents for visible light-mediated asymmetric alkene aminoarylations
Source: Nat Chem. 2024 Jan 16;16(4):607–14. doi: 10.1038/s41557-023-01414-8 (PMC10997517; doi:10.1038/s41557-023-01414-8)
Supplement: Supplementary file 5 — Coordinates of DFT calculations. [file 41557_2023_1414_MOESM5_ESM.zip › Calculations_Archive_Files/III ́.txt]

III´
 
  C                 -0.75094500    1.30034100    0.66811100
 C                 -0.81146900    2.14982500   -0.43408200
 C                  0.41617100    1.15933900    1.40982900
 C                  0.34346400    2.81563800   -0.83208900
 H                 -1.73188400    2.25833400   -1.00195100
 C                  1.56166000    1.83843000    1.00093700
 H                  0.43180200    0.49546600    2.26755100
 C                  1.54736600    2.65763700   -0.13123800
 H                  0.31417900    3.45890400   -1.70735200
 H                  2.48581600    1.71133600    1.55908000
 C                  2.81272700    3.31311600   -0.61637800
 H                  3.35691200    2.62729400   -1.27669600
 H                  2.60094800    4.22329700   -1.18213600
 H                  3.47436100    3.56331300    0.21641400
 S                 -2.21860100    0.43358400    1.24569400
 O                 -1.69756600   -0.63558800    2.16840800
 N                 -2.74640300   -0.28768700   -0.22493400
 C                 -4.10438500   -0.18884800   -0.54131800
 C                 -4.96393700    0.78914200    0.23036000
 H                 -5.07821200    0.47122600    1.26981400
 H                 -4.54151300    1.79569300    0.23007200
 H                 -5.94136200    0.80101000   -0.24898800
 O                 -4.57754800   -0.86555000   -1.44110800
 C                 -1.95161100   -1.34685000   -0.94206700
 C                 -0.59905800   -0.85979500   -1.37080700
 H                 -0.63310600   -0.19704500   -2.23248500
 C                  0.69858400   -1.10719700   -0.85168700
 C                  1.80570500   -0.54521000   -1.53721800
 C                  0.98860800   -1.81572600    0.34777100
 C                  3.10884400   -0.66094400   -1.07403500
 H                  1.62292400    0.01332500   -2.45187100
 C                  2.28265300   -1.93754600    0.81317400
 H                  0.18299500   -2.22916400    0.94061900
 C                  3.35498500   -1.35721200    0.11567400
 H                  3.91503900   -0.20381100   -1.63551400
 H                  2.49246600   -2.46573000    1.73818600
 O                  4.58533700   -1.52028100    0.66873900
 C                  5.68603800   -0.89873200    0.02279000
 H                  5.54508600    0.18650700   -0.03091100
 H                  6.55957000   -1.12439300    0.63212200
 H                  5.82844400   -1.30146300   -0.98545300
 C                 -2.06132000   -2.68981000   -0.21334900
 H                 -1.43750300   -3.43494700   -0.71534200
 H                 -1.77399600   -2.61834100    0.83413500
 H                 -3.10157200   -3.02455600   -0.25821400
 H                 -2.51522000   -1.45202400   -1.87223500

E(UM062X) = -1415.39152727
Zero-point correction= 0.375601 (Hartree/Particle)
34794- Thermal correction to Energy= 0.393521
34795- Thermal correction to Enthalpy= 0.394322
34796- Thermal correction to Gibbs Free Energy= 0.332312
34797- Sum of electronic and zero-point Energies= -1415.015926
34798- Sum of electronic and thermal Energies= -1414.998007
34799- Sum of electronic and thermal Enthalpies= -1414.997205
34800- Sum of electronic and thermal Free Energies= -1415.059216
