# Supplementary material for: Chiral arylsulfinylamides as reagents for visible light-mediated asymmetric alkene aminoarylations
Source: Nat Chem. 2024 Jan 16;16(4):607–14. doi: 10.1038/s41557-023-01414-8 (PMC10997517; doi:10.1038/s41557-023-01414-8)
Supplement: Supplementary file 5 — Coordinates of DFT calculations. [file 41557_2023_1414_MOESM5_ESM.zip › Calculations_Archive_Files/IV.txt]

IV

 N                  2.01132200   -1.55170600    0.24941500
 S                  2.77532800   -1.79404900   -1.28217300
 O                  1.67487800   -2.13275600   -2.24389100
 C                 -0.13009500   -0.46322400   -0.45812600
 C                  2.92319000   -1.29129500    1.25416000
 C                  2.42300700   -1.09438400    2.66314900
 H                  1.83081800   -0.17843200    2.74048800
 H                  1.80834300   -1.93589100    2.99226100
 H                  3.29722100   -1.00825000    3.30623400
 O                  4.11794400   -1.24276000    0.97568000
 C                  0.54236200   -1.55591700    0.41255800
 C                  0.60937100    0.86054500   -0.33603400
 C                  0.62078500    1.58926700    0.85987100
 C                  1.33033600    1.36392100   -1.41935300
 C                  1.34388100    2.77280500    0.96783500
 H                  0.04893600    1.23875600    1.71643300
 C                  2.05137300    2.55577200   -1.31179500
 H                  1.32926200    0.81970200   -2.36147400
 C                  2.07482900    3.27659500   -0.11703700
 H                  1.33875700    3.32004400    1.90760700
 H                  2.60391700    2.92601800   -2.17153900
 C                  2.84738500    4.56505500    0.01189400
 H                  2.17621800    5.40339100    0.22288800
 H                  3.56794900    4.50888800    0.83332300
 H                  3.39376000    4.79052700   -0.90656800
 C                 -1.61344400   -0.32076200   -0.14912600
 C                 -2.14459000   -0.37829600    1.14811700
 C                 -2.49898100   -0.07669900   -1.19836100
 C                 -3.50081500   -0.19457800    1.37996500
 H                 -1.50565000   -0.57871700    2.00421100
 C                 -3.86639700    0.11468600   -0.98783400
 H                 -2.11632800   -0.03059400   -2.21515500
 C                 -4.37126400    0.05614600    0.31249400
 H                 -3.90736900   -0.24484600    2.38495400
 H                 -4.51374600    0.30088600   -1.83624400
 O                 -5.68197800    0.22157500    0.63653200
 C                 -6.59476500    0.47279900   -0.42103400
 H                 -6.61074300   -0.36044800   -1.13156700
 H                 -7.57379500    0.57426900    0.04427500
 H                 -6.34044200    1.39925400   -0.94665700
 H                 -0.05321000   -0.78466900   -1.50055300
 H                  0.39210400   -1.28058500    1.45818700
 C                 -0.04115000   -2.95169300    0.19497600
 H                  0.05154600   -3.25554400   -0.84929000
 H                  0.48029600   -3.67644500    0.82571300
 H                 -1.09919100   -2.95350500    0.46684000

E(UM062X) = -1415.44302483
Zero-point correction= 0.377710 (Hartree/Particle)
Thermal correction to Energy= 0.395997
Thermal correction to Enthalpy= 0.396799
Thermal correction to Gibbs Free Energy= 0.332163
Sum of electronic and zero-point Energies= -1415.065315
Sum of electronic and thermal Energies= -1415.047028
Sum of electronic and thermal Enthalpies= -1415.046226
Sum of electronic and thermal Free Energies= -1415.110861
