# Supplementary material for: Chiral arylsulfinylamides as reagents for visible light-mediated asymmetric alkene aminoarylations
Source: Nat Chem. 2024 Jan 16;16(4):607–14. doi: 10.1038/s41557-023-01414-8 (PMC10997517; doi:10.1038/s41557-023-01414-8)
Supplement: Supplementary file 5 — Coordinates of DFT calculations. [file 41557_2023_1414_MOESM5_ESM.zip › Calculations_Archive_Files/PhCO2H.txt]

PhCO2H

 C                 -0.21762500    0.03085900    0.00000000
 C                  0.44352800   -1.20144500   -0.00000200
 C                  0.51128800    1.22375500   -0.00000100
 C                  1.83592200   -1.23528900   -0.00000500
 H                 -0.12930000   -2.12205300   -0.00000200
 C                  1.90210500    1.18458400   -0.00000400
 H                 -0.02177200    2.16883300    0.00000100
 C                  2.56397600   -0.04484800   -0.00000600
 H                  2.35236000   -2.18941600   -0.00000700
 H                  2.47007800    2.10894300   -0.00000500
 H                  3.64901400   -0.07480200   -0.00000800
 C                 -1.70298800    0.11752700    0.00000300
 O                 -2.33018800    1.15669700    0.00001300
 O                 -2.30398300   -1.08196300    0.00000000
 H                 -3.26424800   -0.94023500    0.00000700

E(RM062X) = -420.681672201 
Zero-point correction= 0.116498 (Hartree/Particle)
Thermal correction to Energy= 0.121823
Thermal correction to Enthalpy= 0.122625
Thermal correction to Gibbs Free Energy= 0.090264
Sum of electronic and zero-point Energies= -420.565174
Sum of electronic and thermal Energies= -420.559849
Sum of electronic and thermal Enthalpies= -420.559047
Sum of electronic and thermal Free Energies= -420.591409
