# Supplementary material for: Chiral arylsulfinylamides as reagents for visible light-mediated asymmetric alkene aminoarylations
Source: Nat Chem. 2024 Jan 16;16(4):607–14. doi: 10.1038/s41557-023-01414-8 (PMC10997517; doi:10.1038/s41557-023-01414-8)
Supplement: Supplementary file 5 — Coordinates of DFT calculations. [file 41557_2023_1414_MOESM5_ESM.zip › Calculations_Archive_Files/PhCO2K.txt]

PhCO2K
 
 C                 -0.84215800   -0.00002500    0.02879400
 C                 -1.54824100    1.20597300    0.00971100
 C                 -1.54828000   -1.20600100    0.00971900
 C                 -2.94215900    1.20790500   -0.02821600
 H                 -0.98963100    2.13614600    0.02337300
 C                 -2.94219600   -1.20788500   -0.02821100
 H                 -0.98970400   -2.13619600    0.02339300
 C                 -3.64168700    0.00002000   -0.04749200
 H                 -3.48346200    2.14913300   -0.04369300
 H                 -3.48353000   -2.14909600   -0.04368300
 H                 -4.72713700    0.00003100   -0.07775000
 C                  0.68001000   -0.00003900    0.06236800
 O                  1.26146000   -1.11912300    0.07389100
 O                  1.26130100    1.11910700    0.07391700
 K                  3.69471800    0.00002200   -0.05811200


E(RM062X) = -1020.06103253
Zero-point correction= 0.104343 (Hartree/Particle)
Thermal correction to Energy= 0.111275
Thermal correction to Enthalpy= 0.112076
Thermal correction to Gibbs Free Energy= 0.074613
Sum of electronic and zero-point Energies= -1019.956690
Sum of electronic and thermal Energies= -1019.949758
Sum of electronic and thermal Enthalpies= -1019.948956
Sum of electronic and thermal Free Energies= -1019.986419
