# Supplementary material for: Chiral arylsulfinylamides as reagents for visible light-mediated asymmetric alkene aminoarylations
Source: Nat Chem. 2024 Jan 16;16(4):607–14. doi: 10.1038/s41557-023-01414-8 (PMC10997517; doi:10.1038/s41557-023-01414-8)
Supplement: Supplementary file 5 — Coordinates of DFT calculations. [file 41557_2023_1414_MOESM5_ESM.zip › Calculations_Archive_Files/SO.txt]

SO

 S                  0.00000000    0.00000000    0.49888600
 O                  0.00000000    0.00000000   -0.99777100

E(RB3LYP) = -473.319897544
Zero-point correction= 0.384402 (Hartree/Particle)
Thermal correction to Energy= 0.400707
Thermal correction to Enthalpy= 0.401509
Thermal correction to Gibbs Free Energy= 0.343030
Sum of electronic and zero-point Energies= -942.365977
Sum of electronic and thermal Energies= -942.349672
Sum of electronic and thermal Enthalpies= -942.348870
Sum of electronic and thermal Free Energies= -942.407349
