# Supplementary material for: Chiral arylsulfinylamides as reagents for visible light-mediated asymmetric alkene aminoarylations
Source: Nat Chem. 2024 Jan 16;16(4):607–14. doi: 10.1038/s41557-023-01414-8 (PMC10997517; doi:10.1038/s41557-023-01414-8)
Supplement: Supplementary file 5 — Coordinates of DFT calculations. [file 41557_2023_1414_MOESM5_ESM.zip › Calculations_Archive_Files/TS_I_III (S,R).txt]

 TS_I_III (S,R)
 
 N                 -2.34083400   -0.35638000   -0.85461200
 C                  0.62813900   -0.90295400    1.19752800
 C                  1.72504000   -0.26069100    1.80655600
 C                  0.88849400   -1.74373000    0.10216400
 C                  3.01893900   -0.46586200    1.36171000
 H                  1.54869400    0.40690800    2.64587100
 C                  2.17909600   -1.95106400   -0.36553200
 H                  0.06339100   -2.21920300   -0.41998300
 C                  3.25427300   -1.30603500    0.26507300
 H                  3.86267000    0.02661900    1.83442900
 H                  2.33771000   -2.59433700   -1.22241800
 S                 -2.44988800    1.25848500   -0.54738600
 C                 -3.54223800   -0.98893800   -1.11007100
 O                 -4.62863100   -0.41698300   -1.18766400
 C                 -3.43009700   -2.48459700   -1.29002300
 H                 -3.75743700   -2.97523500   -0.36703500
 H                 -2.40954000   -2.79380500   -1.51642700
 H                 -4.10573300   -2.79467300   -2.08880400
 C                 -0.70808400   -0.67310500    1.72153900
 H                 -0.80812200    0.13737200    2.44431900
 C                 -1.82199000   -1.40124400    1.42476500
 O                  4.54553300   -1.42782700   -0.12265500
 C                  4.83301600   -2.25309000   -1.24396200
 H                  5.91179500   -2.20601100   -1.38051100
 H                  4.33142700   -1.87851900   -2.14213900
 H                  4.53078500   -3.28793600   -1.05498300
 C                 -0.70622800    1.65460400   -0.50285900
 C                 -0.25918400    2.51972800    0.48848200
 C                  0.15718300    1.15127200   -1.47538800
 C                  1.09481300    2.85178800    0.53059200
 H                 -0.95488200    2.89848300    1.23009500
 C                  1.50223100    1.48920900   -1.41285900
 H                 -0.21155200    0.47188400   -2.23727300
 C                  1.99207500    2.33726500   -0.40830400
 H                  1.45895000    3.50803000    1.31617600
 H                  2.19241300    1.07281700   -2.14266700
 O                 -2.98586000    1.60774900    0.81510000
 C                 -3.13726100   -1.21538500    2.11346800
 H                 -3.36955100   -2.10710700    2.70690300
 H                 -3.95940800   -1.08035000    1.40207000
 H                 -3.11838800   -0.33936000    2.76421000
 H                 -1.71237100   -2.28697000    0.80319200
 C                  3.46114900    2.65847500   -0.34698000
 H                  3.78864000    3.16762600   -1.25859800
 H                  4.04695100    1.73719600   -0.25685400
 H                  3.69307900    3.29808700    0.50722000

E(UM062X) = -1415.35604529
Zero-point correction= 0.371540 (Hartree/Particle)
Thermal correction to Energy= 0.390176
Thermal correction to Enthalpy= 0.390977
Thermal correction to Gibbs Free Energy= 0.327238
Sum of electronic and zero-point Energies= -1414.984506
Sum of electronic and thermal Energies= -1414.965870
Sum of electronic and thermal Enthalpies= -1414.965068
Sum of electronic and thermal Free Energies= -1415.028807
