# Supplementary material for: Chiral arylsulfinylamides as reagents for visible light-mediated asymmetric alkene aminoarylations
Source: Nat Chem. 2024 Jan 16;16(4):607–14. doi: 10.1038/s41557-023-01414-8 (PMC10997517; doi:10.1038/s41557-023-01414-8)
Supplement: Supplementary file 5 — Coordinates of DFT calculations. [file 41557_2023_1414_MOESM5_ESM.zip › Calculations_Archive_Files/TS_I_III (S,S).txt]

 TS_I_III (S,S)
 
  N                 -2.23560000   -0.09886600   -0.84071300
 C                  0.41143700   -1.92658600    0.68863900
 C                  1.00928100   -3.00581800    0.00612500
 C                  1.21352600   -0.81228400    0.98082000
 C                  2.33466200   -2.96485600   -0.38789000
 H                  0.41200100   -3.88470100   -0.22248200
 C                  2.54874100   -0.76037700    0.60217800
 H                  0.79738300    0.03655200    1.51576100
 C                  3.11400100   -1.83529100   -0.09635700
 H                  2.79103000   -3.79145500   -0.92216500
 H                  3.13360300    0.11745200    0.84819000
 S                 -2.39207500    1.50785300   -0.48641500
 O                 -3.02224900    1.81332500    0.84497500
 C                 -0.64744300    1.90111200   -0.31261800
 C                 -0.22998500    2.57464800    0.83045700
 C                  0.23423700    1.60879000   -1.34962700
 C                  1.11326900    2.92919300    0.94652000
 C                  1.56946200    1.97760000   -1.21784800
 C                  2.02841600    2.63839500   -0.07162500
 H                  1.45320400    3.44459700    1.84093800
 H                  2.26929000    1.73933500   -2.01422000
 H                 -0.94484500    2.80261200    1.61476600
 H                 -0.11089500    1.08383100   -2.23505700
 C                  3.47902100    3.01986600    0.07541500
 H                  4.02919800    2.84998400   -0.85255800
 H                  3.58062800    4.07386500    0.34846900
 H                  3.95780700    2.43397300    0.86818500
 C                 -3.41836700   -0.77061900   -1.10429500
 O                 -4.51969500   -0.22717700   -1.14383000
 C                 -3.25344700   -2.24599400   -1.37291500
 H                 -2.20928300   -2.51835300   -1.52292600
 H                 -3.65661500   -2.80482000   -0.52283900
 H                 -3.84521700   -2.50698800   -2.25267700
 C                 -0.99081900   -2.01986800    1.06382500
 H                 -1.44608400   -3.00167200    0.92823700
 C                 -1.77736400   -1.02446600    1.55358400
 O                  4.39767900   -1.86989100   -0.52292300
 C                  5.20345800   -0.71964100   -0.30264900
 H                  6.17136500   -0.94252000   -0.74767600
 H                  4.76664700    0.15896800   -0.79014400
 H                  5.32659000   -0.52608700    0.76781800
 C                 -3.17927200   -1.23847100    2.02868900
 H                 -3.50563400   -2.26925100    1.86755200
 H                 -3.24211000   -1.02156500    3.10126600
 H                 -3.87415400   -0.55347700    1.53193900
 H                 -1.35426300   -0.03590200    1.72891200

E(UM062X) = -1415.35412344
Zero-point correction= 0.371707 (Hartree/Particle)
98308- Thermal correction to Energy= 0.390335
98309- Thermal correction to Enthalpy= 0.391137
98310- Thermal correction to Gibbs Free Energy= 0.327418
98311- Sum of electronic and zero-point Energies= -1414.982417
98312- Sum of electronic and thermal Energies= -1414.963788
98313- Sum of electronic and thermal Enthalpies= -1414.962987
98314- Sum of electronic and thermal Free Energies= -1415.026706
