# Supplementary material for: Chiral arylsulfinylamides as reagents for visible light-mediated asymmetric alkene aminoarylations
Source: Nat Chem. 2024 Jan 16;16(4):607–14. doi: 10.1038/s41557-023-01414-8 (PMC10997517; doi:10.1038/s41557-023-01414-8)
Supplement: Supplementary file 5 — Coordinates of DFT calculations. [file 41557_2023_1414_MOESM5_ESM.zip › Calculations_Archive_Files/TS_III_IV.txt]

TSIII-IV

 C                 -0.98605600    1.26784100    0.11429800
 C                 -0.56499600    1.19135700   -1.24539200
 C                 -0.30158500    2.16438400    0.98368100
 C                  0.65974300    1.71955800   -1.60340300
 H                 -1.16058000    0.64106800   -1.96988200
 C                  0.91957100    2.67840300    0.59758200
 H                 -0.70715700    2.35250100    1.97327500
 C                  1.45046100    2.43446300   -0.68458700
 H                  1.02055200    1.58336800   -2.61993400
 H                  1.48292400    3.29264000    1.29573200
 C                  2.82246300    2.92184300   -1.05741800
 H                  3.06773700    3.85474200   -0.54300200
 H                  3.57938800    2.18037500   -0.77176400
 H                  2.90905300    3.08278600   -2.13496300
 S                 -2.76033200    1.03226300    0.42995000
 O                 -2.91630000    1.04997100    1.92376600
 N                 -2.75019300   -0.58579900   -0.11828000
 C                 -3.70521600   -1.05807300   -1.00568400
 C                 -4.87133700   -0.15821900   -1.34270300
 H                 -5.36258000    0.21961800   -0.44314300
 H                 -4.53774600    0.69850700   -1.93402100
 H                 -5.57933600   -0.74297400   -1.92773300
 O                 -3.58110500   -2.17238600   -1.49186600
 C                 -1.59622700   -1.45353500    0.24056300
 C                 -0.54439100   -0.62289700    0.93001500
 H                 -1.22182700   -1.86384500   -0.70133900
 C                 -2.05278100   -2.59866300    1.14940600
 H                 -1.19990500   -3.24369900    1.37857200
 H                 -2.44904700   -2.19344600    2.08480800
 H                 -2.82359700   -3.19528500    0.65804800
 C                  0.87118000   -0.83888200    0.70821500
 C                  1.40326700   -1.35366200   -0.48741900
 C                  1.79115200   -0.42722500    1.70052400
 C                  2.77729300   -1.45594500   -0.69500600
 H                  0.74334900   -1.67078100   -1.28876800
 C                  3.15663100   -0.52046700    1.50783800
 H                  1.41065700   -0.02272400    2.63497800
 C                  3.66104200   -1.03155900    0.30220100
 H                  3.14182500   -1.85706200   -1.63297700
 H                  3.85641500   -0.20155400    2.27362000
 O                  5.01433000   -1.07852000    0.19626100
 C                  5.56676100   -1.57198300   -1.01510700
 H                  5.25794200   -0.95499400   -1.86559600
 H                  6.64755800   -1.51682400   -0.89685800
 H                  5.26893500   -2.61155100   -1.18694600
 H                 -0.80513600   -0.35942400    1.95574800
 
E(UM062X) = -1415.38180244 
Zero-point correction= 0.374814 (Hartree/Particle)
Thermal correction to Energy= 0.392248
Thermal correction to Enthalpy= 0.393049
Thermal correction to Gibbs Free Energy= 0.332326
Sum of electronic and zero-point Energies= -1415.006989
Sum of electronic and thermal Energies= -1414.989555
Sum of electronic and thermal Enthalpies= -1414.988753
Sum of electronic and thermal Free Energies= -1415.049477
