# Supplementary material for: Chiral arylsulfinylamides as reagents for visible light-mediated asymmetric alkene aminoarylations
Source: Nat Chem. 2024 Jan 16;16(4):607–14. doi: 10.1038/s41557-023-01414-8 (PMC10997517; doi:10.1038/s41557-023-01414-8)
Supplement: Supplementary file 5 — Coordinates of DFT calculations. [file 41557_2023_1414_MOESM5_ESM.zip › Calculations_Archive_Files/V.txt]

VI

 N                  1.95859300   -2.26953500   -0.33323400
 C                  0.05532200   -0.70858100   -0.62214000
 C                  3.16342800   -1.93192200    0.18982300
 C                  3.19423300   -1.25688400    1.54146300
 H                  2.78372800   -0.24483600    1.46868400
 H                  2.61054400   -1.81016600    2.28159900
 H                  4.23209400   -1.20122300    1.86630500
 O                  4.20362300   -2.18958200   -0.42302300
 C                  0.61886600   -1.94390200    0.14223300
 C                  0.96679500    0.49720600   -0.43311700
 C                  0.80342000    1.39730500    0.62518500
 C                  2.06186500    0.68078100   -1.28408200
 C                  1.71849800    2.42749200    0.83759000
 H                 -0.04110000    1.29509800    1.30029100
 C                  2.97771200    1.70893900   -1.06913000
 H                  2.21154000   -0.00247400   -2.11678300
 C                  2.82427300    2.59936300   -0.00138000
 H                  1.57134100    3.10796000    1.67280400
 H                  3.82564600    1.81919500   -1.74066500
 C                  3.79779800    3.73013500    0.21482800
 H                  3.47779100    4.62577300   -0.32826300
 H                  3.86836900    3.99315000    1.27318700
 H                  4.79556700    3.46508900   -0.14353300
 C                 -1.39276100   -0.40724400   -0.28145100
 C                 -1.89491900   -0.47735100    1.02733800
 C                 -2.26971100   -0.00903100   -1.28865800
 C                 -3.21457400   -0.15661200    1.31167800
 H                 -1.25248300   -0.79328900    1.84570900
 C                 -3.60222500    0.32050700   -1.02543500
 H                 -1.91048800    0.05104100   -2.31324800
 C                 -4.07723200    0.24790500    0.28498900
 H                 -3.59901100   -0.21450200    2.32497000
 H                 -4.24613300    0.62368000   -1.84212300
 O                 -5.35228000    0.54219500    0.65801300
 C                 -6.25442100    0.95994200   -0.35486600
 H                 -6.38587800    0.17797600   -1.11032100
 H                 -7.20322900    1.14659300    0.14542000
 H                 -5.90582600    1.88020500   -0.83550100
 H                  0.08854400   -0.97895000   -1.68687900
 H                  0.69953100   -1.69674500    1.20518000
 C                 -0.26329500   -3.17962000   -0.03313400
 H                 -0.35255400   -3.42833700   -1.09693300
 H                  0.18120600   -4.03191200    0.48593700
 H                 -1.26732900   -3.01196400    0.35895400
 H                  2.01880400   -2.69609500   -1.25247700

E(RM062X) = -942.750378482
Zero-point correction= 0.380429 (Hartree/Particle)
Thermal correction to Energy= 0.402763
Thermal correction to Enthalpy= 0.403707
Thermal correction to Gibbs Free Energy= 0.326273
Sum of electronic and zero-point Energies= -942.792093
Sum of electronic and thermal Energies= -942.769759
Sum of electronic and thermal Enthalpies= -942.768815
Sum of electronic and thermal Free Energies= -942.846249
