# Supplementary material for: Chiral arylsulfinylamides as reagents for visible light-mediated asymmetric alkene aminoarylations
Source: Nat Chem. 2024 Jan 16;16(4):607–14. doi: 10.1038/s41557-023-01414-8 (PMC10997517; doi:10.1038/s41557-023-01414-8)
Supplement: Supplementary file 5 — Coordinates of DFT calculations. [file 41557_2023_1414_MOESM5_ESM.zip › Calculations_Archive_Files/VI.txt]

V

 N                  1.89513900   -1.72106600    0.44802900
 S                  2.09730500   -2.82417500   -0.91258700
 O                  2.35880200   -1.94511100   -2.20906800
 C                 -0.11741800   -0.43257500   -0.23342800
 C                  3.00438900   -1.13066800    0.99907500
 C                  2.81762500   -0.18136700    2.17285300
 H                  2.24222400    0.70171700    1.87908200
 H                  2.30206100   -0.66574300    3.00651800
 H                  3.80958300    0.12959300    2.49785400
 O                  4.14290000   -1.35279000    0.58593600
 C                  0.51865400   -1.36186600    0.84289400
 C                  0.63705900    0.89320000   -0.29924000
 C                  0.25816300    2.01381100    0.44642300
 C                  1.80297200    0.98091000   -1.07315700
 C                  1.03105600    3.17667100    0.43969700
 H                 -0.64638600    1.99186000    1.04659500
 C                  2.57031000    2.14410000   -1.07479400
 H                  2.11641800    0.10922500   -1.64811600
 C                  2.20232600    3.26208700   -0.31671700
 H                  0.71475600    4.03076800    1.03404400
 H                  3.47701800    2.18373500   -1.67515300
 C                  3.03030300    4.52246800   -0.34336500
 H                  2.76870800    5.18472500    0.48554800
 H                  4.09767200    4.29347900   -0.27761600
 H                  2.87110900    5.07434300   -1.27583500
 C                 -1.61246000   -0.24709600   -0.05395200
 C                 -2.20094100    0.00562000    1.19573800
 C                 -2.45614800   -0.29719200   -1.16186400
 C                 -3.56799900    0.20206600    1.32631800
 H                 -1.58336600    0.04260700    2.09041100
 C                 -3.83700200   -0.10143800   -1.05568400
 H                 -2.03124900   -0.49494700   -2.14304300
 C                 -4.39593800    0.15095700    0.19740400
 H                 -4.01710800    0.39305300    2.29585900
 H                 -4.45133700   -0.15303300   -1.94652700
 O                 -5.72440000    0.35317100    0.42135000
 C                 -6.59394500    0.30112800   -0.69839800
 H                 -6.56048500   -0.68389000   -1.17621700
 H                 -7.59507200    0.48470900   -0.31148900
 H                 -6.33693100    1.07304600   -1.43174300
 H                  0.04108300   -0.94744600   -1.19000800
 H                  0.58289400   -0.80363200    1.78083700
 C                 -0.30928300   -2.62298700    1.10773200
 H                 -0.61266800   -3.09870100    0.17224900
 H                  0.28752100   -3.33721300    1.68205900
 H                 -1.20804600   -2.38312500    1.67894000

E(RM062X) = -1415.58526180
Zero-point correction= 0.377320 (Hartree/Particle)
Thermal correction to Energy= 0.395117
Thermal correction to Enthalpy= 0.395918
Thermal correction to Gibbs Free Energy= 0.334530
Sum of electronic and zero-point Energies= -1415.207942
Sum of electronic and thermal Energies= -1415.190145
Sum of electronic and thermal Enthalpies= -1415.189344
Sum of electronic and thermal Free Energies= -1415.250732
